# Supplementary material for: Comparative transcriptomic analysis provides insights into the development of a Salvia splendens Ker-Gawler mutant, SX919M
Source: PLoS One. 2019 Mar 14;14(3):e0213446. doi: 10.1371/journal.pone.0213446 (PMC6417697; doi:10.1371/journal.pone.0213446)
Supplement: S1 Table — (XLSX) [file pone.0213446.s002.xlsx]

## Sheet: Sheet1
Table S1 The primer set used in this study.
Gene	Forward primer (5'→3')	Reverse primers (5'→3')	Amplied lengh (bp)	Tm (℃)		GC content (%)
CL6454.Contig1	GCACAAAGAGCAGGACCACGAAC	CATGGCTTGTCACCGCCAGATTG	189	60.7 ºC	60.9 ºC	0.565	0.565
CL1411.Contig1	CGTGGTGTCGAACGAGACGG	GGGCCAGGGCTAGTTTCGTC	182	60.4 ºC	60.5 ºC	0.65	0.65
CL12313.Contig1	CTCCGGGGTCGAAGTTCACG	ACCTGAGTTGCATCCAGTGACG	153	60.2 ºC	59.4 ºC	0.65	0.545
CL11549.Contig1	CGCAGAAAGGATGCCGATGC	AACCCATGGTTCCCGCTCAA	121	59.4 ºC	59.6 ºC	0.6	0.55
Unigene18921	CGCTTAGGCTTTGTGCCAACTG	CGGCCCGAAAGCCAAGTCTC	150	59.2 ºC	61.1 ºC	0.545	0.65
CL107.Contig2	GGAAGAAATGTGTGCAAGGCC	GGTGCTGCGGTCTGAACCAAAG	149	57.1 ºC	61 ºC	0.524	0.591
Unigene18494	GAAATGCTGGGAAGGGAGCCATTTG	CACCAAGCCCAAAAGTGCAGC	191	60.6 ºC	60 ºC	0.52	0.571
CL5147.Contig2	CACGGTCCATGCACACATGC	GCTTCGTGCATTCGTTTGGC	139	59.6 ºC	58 ºC	0.6	0.55
CL5521.Contig1	CGAGCTCTGCACTTCGAGGC	CAGACGCCGTATCCCCTTCC	197	60.7 ºC	60 ºC	0.65	0.65
CL6310.Contig1	GACTCCAGTGGCCGTGAGTTAAAC	CTATGGTGCCTTCCGCCGAG	158	59.7 ºC	60.5 ºC	0.542	0.65
CL2200.Contig2	CTCCGTATGCCCCATTTTCCTCTTCC	GGGGTGGATTTAACCCCTTCAAACCC	154	61.1 ºC	61.7 ºC	0.538	0.538
CL12462.Contig2	CCATCTGAAAAACTTCTTCCTGGTGAAGAC	CCATGTATGCCAGAGCAAAGAAAACCAG	189	59.2 ºC	60ºC	0.433	0.464
CL12462.Contig1	GCCGGAGCTTATTGATCATGCAGG	CTATATGTTAGCCCAGCCTCTCCTTGAG	177	60.2 ºC	59.7 ºC	0.542	0.5
Actin2	GAAGAGCACCCTGTTCTTCTTACCGAGG	GGTTGTACGACCACTGGCGTACAAGG	153	61.9 ºC	62.9 ºC	0.536	0.577
