# Supplementary material for: Comparative transcriptomic analysis provides insights into the development of a Salvia splendens Ker-Gawler mutant, SX919M
Source: PLoS One. 2019 Mar 14;14(3):e0213446. doi: 10.1371/journal.pone.0213446 (PMC6417697; doi:10.1371/journal.pone.0213446)
Supplement: S2 Table — (XLSX) [file pone.0213446.s003.xlsx]

## Sheet: Sheet1
Table S2 Clean reads quality metrics.
Sample	Total raw reads (Mb)	Total clean reads (Mb)	Total clean bases (Gb)	Clean reads Q20 (%)	Clean reads Q30(%)	Clean reads ratio (%)
SX919M	72.22	66.8	6.68	97.72	91.03	92.5
919CK	69.73	65.71	6.57	97.44	90.03	94.24
