# Supplementary material for: Comparative transcriptomic analysis provides insights into the development of a Salvia splendens Ker-Gawler mutant, SX919M
Source: PLoS One. 2019 Mar 14;14(3):e0213446. doi: 10.1371/journal.pone.0213446 (PMC6417697; doi:10.1371/journal.pone.0213446)
Supplement: S3 Table — (XLSX) [file pone.0213446.s004.xlsx]

## Sheet: Sheet1
Table S3 Quality metrics of Unigenes
Sample	Total number	Total length	Mean length	N50	N70	N90	GC (%)
SX919M	73714	68179784	824	1455	960	390	44.45
919CK	72701	70144384	861	1532	1014	408	44.46
All-unigene	86147	88967820	1032	1596	1092	461	44.27
