# Supplementary material for: Comparative transcriptomic analysis provides insights into the development of a Salvia splendens Ker-Gawler mutant, SX919M
Source: PLoS One. 2019 Mar 14;14(3):e0213446. doi: 10.1371/journal.pone.0213446 (PMC6417697; doi:10.1371/journal.pone.0213446)
Supplement: S4 Table — (XLSX) [file pone.0213446.s005.xlsx]

## Sheet: Table S4_All-Unigene.fa.blast.k
Table S4 All unigenes annotated by KEGG database in the study.
Query_id	Subject_id	Identity	Align_length	Miss_match	Gap	Query_start	Query_end	Subject_start	Subject_end	E_value	Score	Subject_annotation
CL4266.Contig1_All	pda:103722777	58.3	331	131	1	1475	483	2	325	9.6e-118	425.6	probable fructose-bisphosphate aldolase 3, chloroplastic; K01623 fructose-bisphosphate aldolase, class I [EC:4.1.2.13]
CL4266.Contig2_All	pda:103722777	56.4	188	71	2	3	554	15	195	2.2e-58	226.9	probable fructose-bisphosphate aldolase 3, chloroplastic; K01623 fructose-bisphosphate aldolase, class I [EC:4.1.2.13]
CL4266.Contig3_All	pda:103722777	58.3	331	131	1	1433	441	2	325	9.3e-118	425.6	probable fructose-bisphosphate aldolase 3, chloroplastic; K01623 fructose-bisphosphate aldolase, class I [EC:4.1.2.13]
CL4269.Contig1_All	sind:105164782	84	1559	245	2	6986	2322	458	2016	0	2567.7	uncharacterized LOC105164782; K19027 zinc finger FYVE domain-containing protein 26
CL4269.Contig1_All	vvi:100262933	71	1560	440	9	6986	2322	478	2030	0	2152.9	protein DDB_G0276689; K19027 zinc finger FYVE domain-containing protein 26
CL4269.Contig1_All	cit:102622154	70.8	1559	448	6	6986	2322	477	2031	0	2152.5	uncharacterized LOC102622154; K19027 zinc finger FYVE domain-containing protein 26
CL4269.Contig1_All	sot:102586412	69.3	1558	469	7	6986	2322	465	2016	0	2122.1	protein DDB_G0276689; K19027 zinc finger FYVE domain-containing protein 26
CL4269.Contig2_All	sind:105164782	82.9	1798	303	2	1	5382	219	2016	0	2927.9	uncharacterized LOC105164782; K19027 zinc finger FYVE domain-containing protein 26
CL4269.Contig2_All	cit:102622154	69	1791	547	6	22	5382	245	2031	0	2410.6	uncharacterized LOC102622154; K19027 zinc finger FYVE domain-containing protein 26
CL4269.Contig2_All	vvi:100262933	69	1798	546	9	4	5382	240	2030	0	2401.3	protein DDB_G0276689; K19027 zinc finger FYVE domain-containing protein 26
CL4269.Contig2_All	sot:102586412	67.9	1790	566	7	22	5382	233	2016	0	2398.2	protein DDB_G0276689; K19027 zinc finger FYVE domain-containing protein 26
CL4269.Contig3_All	sind:105164782	82.7	2508	427	3	81	7580	1	2508	0	4100.4	uncharacterized LOC105164782; K19027 zinc finger FYVE domain-containing protein 26
CL4269.Contig3_All	sot:102586412	68.7	2521	757	14	81	7580	1	2510	0	3400.9	protein DDB_G0276689; K19027 zinc finger FYVE domain-containing protein 26
CL4269.Contig3_All	cit:102622154	69	2538	732	11	87	7580	2	2525	0	3398.6	uncharacterized LOC102622154; K19027 zinc finger FYVE domain-containing protein 26
CL4269.Contig3_All	vvi:100262933	69.2	2535	732	18	87	7580	2	2524	0	3394	protein DDB_G0276689; K19027 zinc finger FYVE domain-containing protein 26
CL4271.Contig1_All	mus:103984394	68.2	110	30	1	10	324	2179	2288	1.1e-32	141	uncharacterized protein LOC103984394; K14317 nuclear pore complex protein Nup214
CL4271.Contig1_All	sot:102586468	56.7	60	25	1	25	204	214	272	9.6e-13	74.7	two-component response regulator ARR1-like; K14491 two-component response regulator ARR-B family
CL4271.Contig1_All	mis:MICPUN_106146	50.6	77	37	1	7	237	213	288	2.8e-12	73.2	g2-like myb-transcription factor with a N-terminal response regulator receiver domain; K14491 two-component response regulator ARR-B family
CL4271.Contig1_All	gra:105792999	52.1	73	30	1	28	231	203	275	2.8e-12	73.2	two-component response regulator ARR12-like; K14491 two-component response regulator ARR-B family
CL4271.Contig2_All	mus:103984394	46	417	215	6	1	1233	2145	2557	3.6e-84	313.9	uncharacterized protein LOC103984394; K14317 nuclear pore complex protein Nup214
CL4271.Contig2_All	rcu:8263214	36	161	76	4	142	588	1	146	1.3e-17	92.8	RNA-binding protein Musashi homolog 2; K12741 heterogeneous nuclear ribonucleoprotein A1/A3
CL4271.Contig2_All	sot:102586468	56.7	60	25	1	118	297	214	272	9.6e-13	76.6	two-component response regulator ARR1-like; K14491 two-component response regulator ARR-B family
CL4271.Contig3_All	mus:103984394	39.3	275	159	4	1201	2016	2288	2557	3.4e-41	171.8	uncharacterized protein LOC103984394; K14317 nuclear pore complex protein Nup214
CL4271.Contig3_All	sot:102586468	56.7	60	25	1	816	995	214	272	5.6e-12	74.7	two-component response regulator ARR1-like; K14491 two-component response regulator ARR-B family
CL4271.Contig3_All	fve:101293581	37.4	107	56	3	816	1133	228	324	7.4e-12	74.3	uncharacterized LOC101293581; K14491 two-component response regulator ARR-B family
CL4272.Contig1_All	cam:105852200	53.7	309	114	5	1351	473	41	336	3.6e-83	310.8	polyadenylate-binding protein RBP45-like; K03231 elongation factor 1-alpha
CL4272.Contig1_All	cam:105852306	53.7	313	116	5	1363	473	12	311	8.1e-83	309.7	polyadenylate-binding protein RBP45A-like; K03231 elongation factor 1-alpha
CL4272.Contig1_All	cam:105852085	56	248	102	3	1210	473	28	270	1e-69	266.2	polyadenylate-binding protein RBP45-like; K03231 elongation factor 1-alpha
CL4272.Contig1_All	csl:COCSUDRAFT_20324	38.6	293	168	4	1267	389	16	296	5.5e-47	190.7	RNA-binding domain-containing protein; K13201 nucleolysin TIA-1/TIAR
CL4272.Contig1_All	osa:4343900	32.3	403	226	11	1465	287	1	366	3.1e-42	174.9	oligouridylate-binding protein 1; K13201 nucleolysin TIA-1/TIAR
CL4272.Contig2_All	cam:105852306	53.1	254	106	4	1437	700	12	260	4.3e-63	244.2	polyadenylate-binding protein RBP45A-like; K03231 elongation factor 1-alpha
CL4272.Contig2_All	cam:105852200	50.6	259	99	5	1425	697	41	286	8.2e-62	240	polyadenylate-binding protein RBP45-like; K03231 elongation factor 1-alpha
CL4272.Contig2_All	cam:105852085	52.5	198	87	3	1284	697	28	220	1.8e-48	195.7	polyadenylate-binding protein RBP45-like; K03231 elongation factor 1-alpha
CL4272.Contig2_All	csl:COCSUDRAFT_20324	40.7	199	105	5	1386	793	6	192	1.8e-29	132.5	RNA-binding domain-containing protein; K13201 nucleolysin TIA-1/TIAR
CL4272.Contig2_All	dosa:Os07t0615400-01	34.6	257	151	6	1539	769	1	240	1.2e-28	129.8	Os07g0615400; Similar to Oligouridylate binding protein.; K13201 nucleolysin TIA-1/TIAR
CL4272.Contig3_All	cam:105852200	53.7	309	114	5	1322	444	41	336	3.6e-83	310.8	polyadenylate-binding protein RBP45-like; K03231 elongation factor 1-alpha
CL4272.Contig3_All	cam:105852306	53.7	313	116	5	1334	444	12	311	7.9e-83	309.7	polyadenylate-binding protein RBP45A-like; K03231 elongation factor 1-alpha
CL4272.Contig3_All	cam:105852085	56	248	102	3	1181	444	28	270	1e-69	266.2	polyadenylate-binding protein RBP45-like; K03231 elongation factor 1-alpha
CL4272.Contig3_All	csl:COCSUDRAFT_20324	38.6	293	168	4	1238	360	16	296	5.4e-47	190.7	RNA-binding domain-containing protein; K13201 nucleolysin TIA-1/TIAR
CL4272.Contig3_All	osa:4343900	32.3	403	226	11	1436	258	1	366	3.1e-42	174.9	oligouridylate-binding protein 1; K13201 nucleolysin TIA-1/TIAR
CL4272.Contig4_All	cam:105852306	56	232	87	4	1354	665	42	260	1.5e-63	245.7	polyadenylate-binding protein RBP45A-like; K03231 elongation factor 1-alpha
CL4272.Contig4_All	cam:105852200	50.7	268	107	7	1432	662	33	286	7.2e-63	243.4	polyadenylate-binding protein RBP45-like; K03231 elongation factor 1-alpha
CL4272.Contig4_All	cam:105852085	53	198	86	3	1249	662	28	220	5.9e-49	197.2	polyadenylate-binding protein RBP45-like; K03231 elongation factor 1-alpha
CL4272.Contig4_All	dosa:Os07t0615400-01	35.7	255	147	6	1492	734	1	240	1.1e-29	133.3	Os07g0615400; Similar to Oligouridylate binding protein.; K13201 nucleolysin TIA-1/TIAR
CL4272.Contig4_All	osa:4343900	35.7	255	147	6	1492	734	1	240	1.1e-29	133.3	oligouridylate-binding protein 1; K13201 nucleolysin TIA-1/TIAR
CL4273.Contig1_All	osa:4331523	38.3	360	206	9	145	1200	5	356	5.4e-58	226.9	CEBiP, OJ1006F06.19, OsJ_30068; chitin elicitor-binding protein; K13473 chitin elicitor-binding protein
CL4273.Contig1_All	dosa:Os03t0133400-01	38.3	360	206	9	145	1200	5	356	5.4e-58	226.9	Os03g0133400, CHITIN_ELICITOR_BINDING_PROTEIN, CEBiP; Peptidoglycan-binding Lysin subgroup domain containing protein.; K13473 chitin elicitor-binding protein
CL4273.Contig1_All	osa:4336295	36.4	173	92	4	83	571	48	212	4.2e-18	94.4	peroxidase 18; K00430 peroxidase [EC:1.11.1.7]
CL4273.Contig2_All	osa:4331523	36.6	380	205	10	125	1240	5	356	6.7e-56	219.9	CEBiP, OJ1006F06.19, OsJ_30068; chitin elicitor-binding protein; K13473 chitin elicitor-binding protein
CL4273.Contig2_All	dosa:Os03t0133400-01	36.6	380	205	10	125	1240	5	356	6.7e-56	219.9	Os03g0133400, CHITIN_ELICITOR_BINDING_PROTEIN, CEBiP; Peptidoglycan-binding Lysin subgroup domain containing protein.; K13473 chitin elicitor-binding protein
CL4273.Contig2_All	osa:4336295	36.4	173	92	4	63	551	48	212	4.3e-18	94.4	peroxidase 18; K00430 peroxidase [EC:1.11.1.7]
CL4275.Contig1_All	sind:105177666	64.9	131	46	0	3	395	960	1090	4e-46	186.4	probable LRR receptor-like serine/threonine-protein kinase At3g47570; K13420 LRR receptor-like serine/threonine-protein kinase FLS2 [EC:2.7.11.1]
CL4275.Contig1_All	gra:105786708	58.2	134	56	0	3	404	75	208	5.4e-43	176	probable LRR receptor-like serine/threonine-protein kinase At3g47570; K04730 interleukin-1 receptor-associated kinase 1 [EC:2.7.11.1]
CL4275.Contig1_All	gra:105776945	63.6	132	47	1	3	395	863	994	5.4e-43	176	LRR receptor-like serine/threonine-protein kinase EFR; K13420 LRR receptor-like serine/threonine-protein kinase FLS2 [EC:2.7.11.1]
CL4275.Contig2_All	sind:105177666	58.5	443	179	4	6	1328	768	1207	2.1e-140	500.7	probable LRR receptor-like serine/threonine-protein kinase At3g47570; K13420 LRR receptor-like serine/threonine-protein kinase FLS2 [EC:2.7.11.1]
CL4275.Contig2_All	vvi:100241966	52.3	434	201	5	6	1301	725	1154	1.7e-118	427.9	probable LRR receptor-like serine/threonine-protein kinase At3g47570; K13420 LRR receptor-like serine/threonine-protein kinase FLS2 [EC:2.7.11.1]
CL4275.Contig2_All	gra:105770793	49.8	434	215	3	6	1301	671	1103	5.1e-118	426.4	probable LRR receptor-like serine/threonine-protein kinase At3g47570; K13420 LRR receptor-like serine/threonine-protein kinase FLS2 [EC:2.7.11.1]
CL4275.Contig2_All	rcu:8271548	50.9	436	206	5	6	1301	695	1126	6.6e-118	426	LRR receptor-like serine/threonine-protein kinase EFR; K13420 LRR receptor-like serine/threonine-protein kinase FLS2 [EC:2.7.11.1]
CL4275.Contig3_All	sind:105177666	63.7	124	45	0	3	374	1084	1207	1.4e-41	170.6	probable LRR receptor-like serine/threonine-protein kinase At3g47570; K13420 LRR receptor-like serine/threonine-protein kinase FLS2 [EC:2.7.11.1]
CL4275.Contig3_All	cit:102616773	59.1	115	46	1	3	347	345	458	6.6e-31	135.2	probable LRR receptor-like serine/threonine-protein kinase At3g47570; K04730 interleukin-1 receptor-associated kinase 1 [EC:2.7.11.1]
CL4275.Contig3_All	cit:102618230	57.7	111	46	1	3	335	186	295	2.1e-29	130.2	probable LRR receptor-like serine/threonine-protein kinase At3g47570; K04730 interleukin-1 receptor-associated kinase 1 [EC:2.7.11.1]
CL4275.Contig4_All	sind:105177666	48.2	56	22	1	61	207	1152	1207	1.9e-06	53.5	probable LRR receptor-like serine/threonine-protein kinase At3g47570; K13420 LRR receptor-like serine/threonine-protein kinase FLS2 [EC:2.7.11.1]
CL4275.Contig5_All	sind:105177666	62.9	124	46	0	3	374	1084	1207	3.3e-40	166.4	probable LRR receptor-like serine/threonine-protein kinase At3g47570; K13420 LRR receptor-like serine/threonine-protein kinase FLS2 [EC:2.7.11.1]
CL4275.Contig5_All	cit:102616773	55.7	115	50	1	3	347	345	458	2.2e-28	127.1	probable LRR receptor-like serine/threonine-protein kinase At3g47570; K04730 interleukin-1 receptor-associated kinase 1 [EC:2.7.11.1]
CL4275.Contig5_All	cit:102618230	56.8	111	47	1	3	335	186	295	4.9e-28	125.9	probable LRR receptor-like serine/threonine-protein kinase At3g47570; K04730 interleukin-1 receptor-associated kinase 1 [EC:2.7.11.1]
CL4276.Contig2_All	aly:ARALYDRAFT_660715	72.3	177	39	2	780	1280	275	451	1.6e-67	259.2	hypothetical protein; K18643 katanin p80 WD40 repeat-containing subunit B1
CL4277.Contig1_All	sind:105165243	78.4	102	22	0	125	430	1	102	3.8e-41	169.9	monothiol glutaredoxin-S9-like; K03676 glutaredoxin 3
CL4277.Contig1_All	aip:107645599	74.5	102	26	0	125	430	1	102	4.2e-40	166.4	monothiol glutaredoxin-S11; K03676 glutaredoxin 3
CL4277.Contig1_All	adu:107492436	74.5	102	26	0	125	430	1	102	4.2e-40	166.4	monothiol glutaredoxin-S11-like; K03676 glutaredoxin 3
CL4277.Contig1_All	vvi:100247747	75.5	102	25	0	125	430	1	102	9.3e-40	165.2	glutaredoxin-C13; K03676 glutaredoxin 3
CL4277.Contig1_All	sind:105163179	76.5	98	23	0	125	418	1	98	7.9e-39	162.2	monothiol glutaredoxin-S9-like; K03676 glutaredoxin 3
CL4277.Contig2_All	sind:105165243	78.4	102	22	0	124	429	1	102	5.8e-41	169.5	monothiol glutaredoxin-S9-like; K03676 glutaredoxin 3
CL4277.Contig2_All	aip:107645599	74.5	102	26	0	124	429	1	102	6.4e-40	166	monothiol glutaredoxin-S11; K03676 glutaredoxin 3
CL4277.Contig2_All	adu:107492436	74.5	102	26	0	124	429	1	102	6.4e-40	166	monothiol glutaredoxin-S11-like; K03676 glutaredoxin 3
CL4277.Contig2_All	sind:105163179	76.5	98	23	0	124	417	1	98	9.2e-39	162.2	monothiol glutaredoxin-S9-like; K03676 glutaredoxin 3
CL4277.Contig2_All	vvi:100247747	73.5	102	27	0	124	429	1	102	1.6e-38	161.4	glutaredoxin-C13; K03676 glutaredoxin 3
CL4277.Contig3_All	sind:105165243	78.4	102	22	0	66	371	1	102	3.6e-41	169.9	monothiol glutaredoxin-S9-like; K03676 glutaredoxin 3
CL4277.Contig3_All	adu:107492436	74.5	102	26	0	66	371	1	102	4e-40	166.4	monothiol glutaredoxin-S11-like; K03676 glutaredoxin 3
CL4277.Contig3_All	aip:107645599	74.5	102	26	0	66	371	1	102	4e-40	166.4	monothiol glutaredoxin-S11; K03676 glutaredoxin 3
CL4277.Contig3_All	vvi:100247747	75.5	102	25	0	66	371	1	102	8.9e-40	165.2	glutaredoxin-C13; K03676 glutaredoxin 3
CL4277.Contig3_All	sind:105163179	76.5	98	23	0	66	359	1	98	7.5e-39	162.2	monothiol glutaredoxin-S9-like; K03676 glutaredoxin 3
CL4277.Contig4_All	sind:105165243	78.1	64	14	0	63	254	1	64	2.8e-24	112.5	monothiol glutaredoxin-S9-like; K03676 glutaredoxin 3
CL4277.Contig4_All	sind:105163179	73.4	64	17	0	63	254	1	64	3.1e-23	109	monothiol glutaredoxin-S9-like; K03676 glutaredoxin 3
CL4277.Contig4_All	mdm:103449120	73.4	64	17	0	63	254	1	64	3.1e-23	109	monothiol glutaredoxin-S11; K03676 glutaredoxin 3
CL4277.Contig4_All	tcc:TCM_004551	73.4	64	17	0	63	254	1	64	5.3e-23	108.2	Glutaredoxin; K03676 glutaredoxin 3
CL4278.Contig1_All	vcn:VOLCADRAFT_86136	34.9	126	59	7	650	1024	64	167	2.4e-11	72	hypothetical protein; K05864 peptidyl-prolyl isomerase D [EC:5.2.1.8]
CL4278.Contig2_All	vcn:VOLCADRAFT_86136	34.9	126	59	7	670	1044	64	167	2.2e-11	72	hypothetical protein; K05864 peptidyl-prolyl isomerase D [EC:5.2.1.8]
CL4279.Contig1_All	sind:105169360	96.7	91	3	0	275	3	197	287	1.5e-44	181	50S ribosomal protein L1, chloroplastic; K02863 large subunit ribosomal protein L1
CL4279.Contig1_All	spen:107005184	95.6	91	4	0	275	3	182	272	7.6e-44	178.7	50S ribosomal protein L1, chloroplastic; K02863 large subunit ribosomal protein L1
CL4279.Contig1_All	sly:101256124	95.6	91	4	0	275	3	182	272	7.6e-44	178.7	50S ribosomal protein L1, chloroplastic; K02863 large subunit ribosomal protein L1
CL4279.Contig1_All	sot:102605048	95.6	91	4	0	275	3	185	275	7.6e-44	178.7	50S ribosomal protein L1, chloroplastic; K02863 large subunit ribosomal protein L1
CL4279.Contig1_All	vvi:100244868	95.6	91	4	0	275	3	190	280	1.3e-43	177.9	50S ribosomal protein L1, chloroplastic; K02863 large subunit ribosomal protein L1
CL4279.Contig2_All	sind:105169360	96.7	91	3	0	275	3	197	287	1.5e-44	181	50S ribosomal protein L1, chloroplastic; K02863 large subunit ribosomal protein L1
CL4279.Contig2_All	spen:107005184	95.6	91	4	0	275	3	182	272	7.3e-44	178.7	50S ribosomal protein L1, chloroplastic; K02863 large subunit ribosomal protein L1
CL4279.Contig2_All	sly:101256124	95.6	91	4	0	275	3	182	272	7.3e-44	178.7	50S ribosomal protein L1, chloroplastic; K02863 large subunit ribosomal protein L1
CL4279.Contig2_All	sot:102605048	95.6	91	4	0	275	3	185	275	7.3e-44	178.7	50S ribosomal protein L1, chloroplastic; K02863 large subunit ribosomal protein L1
CL4279.Contig2_All	cmo:103500033	80.2	111	15	1	335	3	124	227	1.2e-43	177.9	50S ribosomal protein L1, chloroplastic-like; K02863 large subunit ribosomal protein L1
CL4280.Contig1_All	sind:105175713	75.7	230	51	3	1029	349	1	228	3.2e-93	343.6	calcyclin-binding protein-like; K04507 calcyclin binding protein
CL4280.Contig1_All	tcc:TCM_029481	69.2	224	67	2	1017	346	3	224	2.2e-86	320.9	SGS domain-containing protein isoform 1; K04507 calcyclin binding protein
CL4280.Contig1_All	jcu:105633994	70.1	224	60	3	1017	346	3	219	4.2e-85	316.6	calcyclin-binding protein; K04507 calcyclin binding protein
CL4280.Contig1_All	rcu:8264110	68.8	224	61	3	1017	346	3	217	1.3e-83	311.6	calcyclin-binding protein; K04507 calcyclin binding protein
CL4280.Contig1_All	gra:105776498	67.7	226	68	3	1017	346	3	225	1.5e-82	308.1	calcyclin-binding protein-like; K04507 calcyclin binding protein
CL4280.Contig2_All	sind:105175713	77	230	48	3	1092	412	1	228	2.4e-94	347.4	calcyclin-binding protein-like; K04507 calcyclin binding protein
CL4280.Contig2_All	tcc:TCM_029481	70.5	224	64	2	1080	409	3	224	1.7e-87	324.7	SGS domain-containing protein isoform 1; K04507 calcyclin binding protein
CL4280.Contig2_All	jcu:105633994	71.4	224	57	3	1080	409	3	219	3.1e-86	320.5	calcyclin-binding protein; K04507 calcyclin binding protein
CL4280.Contig2_All	rcu:8264110	70.1	224	58	3	1080	409	3	217	1e-84	315.5	calcyclin-binding protein; K04507 calcyclin binding protein
CL4280.Contig2_All	gra:105776498	69	226	65	3	1080	409	3	225	1.1e-83	312	calcyclin-binding protein-like; K04507 calcyclin binding protein
CL4282.Contig1_All	sind:105161994	86.9	996	130	0	128	3115	1	996	0	1754.2	superkiller viralicidic activity 2-like 2; K12598 ATP-dependent RNA helicase DOB1 [EC:3.6.4.13]
CL4282.Contig1_All	sind:105173854	85.4	1012	132	1	128	3115	1	1012	0	1731.1	superkiller viralicidic activity 2-like 2; K12598 ATP-dependent RNA helicase DOB1 [EC:3.6.4.13]
CL4282.Contig1_All	vvi:100246661	85.2	996	146	1	128	3115	1	995	0	1708.7	superkiller viralicidic activity 2-like 2; K12598 ATP-dependent RNA helicase DOB1 [EC:3.6.4.13]
CL4282.Contig1_All	nnu:104593867	83.3	1001	162	2	128	3115	1	1001	0	1691	superkiller viralicidic activity 2-like 2; K12598 ATP-dependent RNA helicase DOB1 [EC:3.6.4.13]
CL4282.Contig1_All	sot:102587109	82.8	997	169	2	128	3115	1	996	0	1684.5	protein HUA ENHANCER 2-like; K12598 ATP-dependent RNA helicase DOB1 [EC:3.6.4.13]
CL4282.Contig2_All	jcu:105641096	80.7	83	16	0	1	249	282	364	8e-32	137.5	superkiller viralicidic activity 2-like 2; K12598 ATP-dependent RNA helicase DOB1 [EC:3.6.4.13]
CL4282.Contig2_All	rcu:8281906	77.1	83	19	0	1	249	280	362	3.4e-30	132.1	DExH-box ATP-dependent RNA helicase DExH10; K12598 ATP-dependent RNA helicase DOB1 [EC:3.6.4.13]
CL4282.Contig2_All	sind:105173854	75.9	83	20	0	1	249	284	366	5.7e-30	131.3	superkiller viralicidic activity 2-like 2; K12598 ATP-dependent RNA helicase DOB1 [EC:3.6.4.13]
CL4282.Contig2_All	sind:105161994	77.1	83	19	0	1	249	284	366	9.8e-30	130.6	superkiller viralicidic activity 2-like 2; K12598 ATP-dependent RNA helicase DOB1 [EC:3.6.4.13]
CL4282.Contig2_All	pop:POPTR_0006s07760g	74.7	83	21	0	1	249	278	360	2.8e-29	129	POPTRDRAFT_819128; HUA ENHANCER 2 family protein; K12598 ATP-dependent RNA helicase DOB1 [EC:3.6.4.13]
CL4282.Contig3_All	sind:105161994	87.2	562	72	0	3	1688	435	996	7.5e-287	987.6	superkiller viralicidic activity 2-like 2; K12598 ATP-dependent RNA helicase DOB1 [EC:3.6.4.13]
CL4282.Contig3_All	sind:105173854	84.1	578	76	1	3	1688	435	1012	1.4e-280	966.8	superkiller viralicidic activity 2-like 2; K12598 ATP-dependent RNA helicase DOB1 [EC:3.6.4.13]
CL4282.Contig3_All	sot:102587109	83.5	562	93	0	3	1688	435	996	3.7e-278	958.7	protein HUA ENHANCER 2-like; K12598 ATP-dependent RNA helicase DOB1 [EC:3.6.4.13]
CL4282.Contig3_All	spen:107020509	83.3	562	94	0	3	1688	435	996	1.4e-277	956.8	protein HUA ENHANCER 2-like; K12598 ATP-dependent RNA helicase DOB1 [EC:3.6.4.13]
CL4282.Contig3_All	vvi:100246661	84.5	562	86	1	3	1688	435	995	1.6e-276	953.4	superkiller viralicidic activity 2-like 2; K12598 ATP-dependent RNA helicase DOB1 [EC:3.6.4.13]
CL4283.Contig1_All	ath:AT5G15840	28.1	370	206	13	153	1202	18	347	7.5e-27	123.6	CO; zinc finger protein CONSTANS; K12135 zinc finger protein CONSTANS
CL4283.Contig1_All	brp:103846381	40	100	56	2	153	440	19	118	1.9e-14	82.4	zinc finger protein CONSTANS; K12135 zinc finger protein CONSTANS
CL4283.Contig2_All	ath:AT5G15840	27.6	377	210	12	108	1148	6	349	1.1e-27	126.3	CO; zinc finger protein CONSTANS; K12135 zinc finger protein CONSTANS
CL4283.Contig2_All	brp:103846381	40.9	93	53	1	144	416	19	111	1.6e-15	85.9	zinc finger protein CONSTANS; K12135 zinc finger protein CONSTANS
CL4283.Contig3_All	ath:AT5G15840	40	105	61	1	81	389	6	110	3.1e-16	87	CO; zinc finger protein CONSTANS; K12135 zinc finger protein CONSTANS
CL4283.Contig3_All	brp:103846381	40	100	56	2	117	404	19	118	7.7e-15	82.4	zinc finger protein CONSTANS; K12135 zinc finger protein CONSTANS
CL4283.Contig4_All	ath:AT5G15840	28	379	219	13	81	1166	6	347	8.6e-28	126.7	CO; zinc finger protein CONSTANS; K12135 zinc finger protein CONSTANS
CL4283.Contig4_All	brp:103846381	40	100	56	2	117	404	19	118	1.9e-14	82.4	zinc finger protein CONSTANS; K12135 zinc finger protein CONSTANS
CL4285.Contig1_All	sot:102597236	74.6	905	208	8	3047	372	2	897	0	1290.4	copper-transporting ATPase PAA2, chloroplastic-like; K01533 Cu2+-exporting ATPase [EC:3.6.3.4]
CL4285.Contig1_All	spen:107028366	74.1	906	208	9	3047	372	2	894	0	1280.4	copper-transporting ATPase PAA2, chloroplastic; K01533 Cu2+-exporting ATPase [EC:3.6.3.4]
CL4285.Contig1_All	sly:101267332	74.3	902	213	9	3047	372	2	894	0	1275.8	copper-transporting ATPase PAA2, chloroplastic; K01533 Cu2+-exporting ATPase [EC:3.6.3.4]
CL4285.Contig1_All	vvi:100264462	71.2	891	242	4	3047	405	2	887	0	1232.6	copper-transporting ATPase PAA2, chloroplastic; K01533 Cu2+-exporting ATPase [EC:3.6.3.4]
CL4285.Contig2_All	sind:105164606	89.4	606	61	1	2227	419	288	893	2e-305	1050	copper-transporting ATPase PAA2, chloroplastic; K01533 Cu2+-exporting ATPase [EC:3.6.3.4]
CL4285.Contig2_All	sot:102597236	80.5	609	117	2	2227	404	290	897	8e-278	958.4	copper-transporting ATPase PAA2, chloroplastic-like; K01533 Cu2+-exporting ATPase [EC:3.6.3.4]
CL4285.Contig2_All	spen:107028366	80	609	120	2	2227	404	287	894	3.7e-275	949.5	copper-transporting ATPase PAA2, chloroplastic; K01533 Cu2+-exporting ATPase [EC:3.6.3.4]
CL4285.Contig2_All	sly:101267332	79.8	609	121	2	2227	404	287	894	1.4e-274	947.6	copper-transporting ATPase PAA2, chloroplastic; K01533 Cu2+-exporting ATPase [EC:3.6.3.4]
CL4285.Contig2_All	jcu:105638079	78.8	590	125	0	2227	458	289	878	8.5e-264	911.8	copper-transporting ATPase PAA2, chloroplastic; K01533 Cu2+-exporting ATPase [EC:3.6.3.4]
CL4286.Contig1_All	sind:105175064	78.5	432	67	8	59	1306	1	422	3.6e-176	620.2	serine/arginine-rich splicing factor SR45-like; K14325 RNA-binding protein with serine-rich domain 1
CL4286.Contig1_All	sind:105176526	77.7	421	76	7	59	1306	1	408	5.4e-172	606.3	serine/arginine-rich splicing factor SR45-like; K14325 RNA-binding protein with serine-rich domain 1
CL4286.Contig1_All	rcu:8272632	69.4	432	106	9	59	1303	1	423	3.2e-156	553.9	serine/arginine-rich splicing factor SR45; K14325 RNA-binding protein with serine-rich domain 1
CL4286.Contig1_All	pop:POPTR_0011s14630g	69.8	427	108	8	59	1303	1	418	1.1e-153	545.4	arginine/serine-rich family protein; K14325 RNA-binding protein with serine-rich domain 1
CL4286.Contig1_All	vvi:100267894	68.1	429	114	10	59	1303	1	420	6.4e-149	529.6	serine/arginine-rich splicing factor SR45; K14325 RNA-binding protein with serine-rich domain 1
CL4286.Contig2_All	sind:105175064	80.8	433	61	11	100	1365	1	422	3.5e-181	636.3	serine/arginine-rich splicing factor SR45-like; K14325 RNA-binding protein with serine-rich domain 1
CL4286.Contig2_All	sind:105176526	76.9	428	73	8	100	1365	1	408	8.7e-172	605.1	serine/arginine-rich splicing factor SR45-like; K14325 RNA-binding protein with serine-rich domain 1
CL4286.Contig2_All	rcu:8272632	70.8	432	106	8	100	1362	1	423	7.6e-160	565.5	serine/arginine-rich splicing factor SR45; K14325 RNA-binding protein with serine-rich domain 1
CL4286.Contig2_All	pop:POPTR_0011s14630g	70.3	431	105	9	100	1362	1	418	8.2e-154	545.4	arginine/serine-rich family protein; K14325 RNA-binding protein with serine-rich domain 1
CL4286.Contig2_All	vvi:100267894	67.2	436	112	11	100	1362	1	420	1.4e-148	528.1	serine/arginine-rich splicing factor SR45; K14325 RNA-binding protein with serine-rich domain 1
CL4286.Contig3_All	sind:105175064	79.7	419	67	8	106	1326	1	413	3.1e-175	616.3	serine/arginine-rich splicing factor SR45-like; K14325 RNA-binding protein with serine-rich domain 1
CL4286.Contig3_All	sind:105176526	76.7	420	64	7	106	1326	1	399	6.3e-168	592	serine/arginine-rich splicing factor SR45-like; K14325 RNA-binding protein with serine-rich domain 1
CL4286.Contig3_All	rcu:8272632	70.3	418	107	9	106	1326	1	412	3.2e-151	536.6	serine/arginine-rich splicing factor SR45; K14325 RNA-binding protein with serine-rich domain 1
CL4286.Contig3_All	pop:POPTR_0011s14630g	69.3	417	108	8	106	1326	1	407	3.1e-146	520	arginine/serine-rich family protein; K14325 RNA-binding protein with serine-rich domain 1
CL4286.Contig3_All	vvi:100267894	67.1	422	111	10	106	1326	1	409	7e-143	508.8	serine/arginine-rich splicing factor SR45; K14325 RNA-binding protein with serine-rich domain 1
CL4286.Contig4_All	sind:105175064	79.7	438	63	9	76	1353	1	424	3e-182	640.6	serine/arginine-rich splicing factor SR45-like; K14325 RNA-binding protein with serine-rich domain 1
CL4286.Contig4_All	sind:105176526	76.6	431	73	8	76	1350	1	409	4.8e-172	606.7	serine/arginine-rich splicing factor SR45-like; K14325 RNA-binding protein with serine-rich domain 1
CL4286.Contig4_All	rcu:8272632	71.1	439	98	10	76	1353	1	423	8.6e-161	569.3	serine/arginine-rich splicing factor SR45; K14325 RNA-binding protein with serine-rich domain 1
CL4286.Contig4_All	pop:POPTR_0011s14630g	70.6	435	102	9	76	1353	1	418	2.4e-155	551.2	arginine/serine-rich family protein; K14325 RNA-binding protein with serine-rich domain 1
CL4286.Contig4_All	jcu:105646209	70	440	96	14	76	1353	1	418	8.9e-150	532.7	serine/arginine-rich splicing factor SR45; K14325 RNA-binding protein with serine-rich domain 1
CL4286.Contig5_All	sind:105175064	79.1	393	58	8	77	1195	1	389	1.5e-160	567.4	serine/arginine-rich splicing factor SR45-like; K14325 RNA-binding protein with serine-rich domain 1
CL4286.Contig5_All	sind:105176526	76.9	385	67	6	77	1195	1	375	8.5e-156	551.6	serine/arginine-rich splicing factor SR45-like; K14325 RNA-binding protein with serine-rich domain 1
CL4286.Contig5_All	rcu:8272632	70.3	397	85	10	77	1195	1	388	1.8e-142	507.3	serine/arginine-rich splicing factor SR45; K14325 RNA-binding protein with serine-rich domain 1
CL4286.Contig5_All	sly:101257116	73.1	375	78	9	77	1168	1	363	1.7e-140	500.7	serine/arginine-rich splicing factor SR45-like; K14325 RNA-binding protein with serine-rich domain 1
CL4286.Contig5_All	spen:107002561	73.1	375	78	9	77	1168	1	363	5e-140	499.2	serine/arginine-rich splicing factor SR45-like; K14325 RNA-binding protein with serine-rich domain 1
CL4286.Contig6_All	sind:105175064	81.7	394	52	8	106	1242	1	389	2.9e-167	589.7	serine/arginine-rich splicing factor SR45-like; K14325 RNA-binding protein with serine-rich domain 1
CL4286.Contig6_All	sind:105176526	75.2	391	69	6	106	1242	1	375	6.4e-154	545.4	serine/arginine-rich splicing factor SR45-like; K14325 RNA-binding protein with serine-rich domain 1
CL4286.Contig6_All	rcu:8272632	70.3	401	84	11	106	1242	1	388	1.1e-142	508.1	serine/arginine-rich splicing factor SR45; K14325 RNA-binding protein with serine-rich domain 1
CL4286.Contig6_All	sly:101257116	73.3	378	78	9	106	1215	1	363	4.7e-141	502.7	serine/arginine-rich splicing factor SR45-like; K14325 RNA-binding protein with serine-rich domain 1
CL4286.Contig6_All	spen:107002561	73.3	378	78	9	106	1215	1	363	1.4e-140	501.1	serine/arginine-rich splicing factor SR45-like; K14325 RNA-binding protein with serine-rich domain 1
CL4286.Contig7_All	sind:105175064	78.7	389	60	6	77	1174	1	389	1.2e-159	564.3	serine/arginine-rich splicing factor SR45-like; K14325 RNA-binding protein with serine-rich domain 1
CL4286.Contig7_All	sind:105176526	77.4	385	58	7	77	1174	1	375	8.4e-156	551.6	serine/arginine-rich splicing factor SR45-like; K14325 RNA-binding protein with serine-rich domain 1
CL4286.Contig7_All	rcu:8272632	70.1	391	89	10	77	1174	1	388	4.2e-139	496.1	serine/arginine-rich splicing factor SR45; K14325 RNA-binding protein with serine-rich domain 1
CL4286.Contig7_All	sly:101257116	73.9	368	80	9	77	1147	1	363	9.3e-139	495	serine/arginine-rich splicing factor SR45-like; K14325 RNA-binding protein with serine-rich domain 1
CL4286.Contig7_All	spen:107002561	73.9	368	80	9	77	1147	1	363	2.7e-138	493.4	serine/arginine-rich splicing factor SR45-like; K14325 RNA-binding protein with serine-rich domain 1
CL4288.Contig1_All	mpp:MICPUCDRAFT_70912	26.9	260	162	5	683	1459	749	981	3.6e-08	62	BLD10; basal body protein 10; K16461 centrosomal protein CEP135
CL4288.Contig1_All	bna:106346998	22	277	189	8	974	1753	81	347	5.2e-07	58.2	protein CASP; K09313 homeobox protein cut-like
CL4288.Contig2_All	apro:F751_0159	24.4	254	168	6	733	1485	948	1180	1.3e-06	56.6	Centromere-associated protein E; K11498 centromeric protein E
CL4288.Contig2_All	apro:F751_2542	22.9	292	184	6	706	1500	102	379	2.3e-06	55.8	Golgin candidate 5; K20286 TATA element modulatory factor
CL4288.Contig2_All	thj:104816404	21.3	287	207	7	613	1470	730	998	3e-06	55.5	kinesin-related protein 4; K11498 centromeric protein E
CL4288.Contig3_All	mpp:MICPUCDRAFT_70912	30.5	203	119	4	670	1275	800	981	4.3e-08	61.6	BLD10; basal body protein 10; K16461 centrosomal protein CEP135
CL4288.Contig3_All	bna:106346998	22	277	189	8	790	1569	81	347	4.8e-07	58.2	protein CASP; K09313 homeobox protein cut-like
CL4288.Contig4_All	mpp:MICPUCDRAFT_70912	26.9	260	162	5	683	1459	749	981	3.6e-08	62	BLD10; basal body protein 10; K16461 centrosomal protein CEP135
CL4288.Contig5_All	mpp:MICPUCDRAFT_70912	30.5	203	119	4	670	1275	800	981	4.3e-08	61.6	BLD10; basal body protein 10; K16461 centrosomal protein CEP135
CL4288.Contig6_All	mpp:MICPUCDRAFT_70912	30.5	203	119	4	592	1197	800	981	4.2e-08	61.6	BLD10; basal body protein 10; K16461 centrosomal protein CEP135
CL4288.Contig6_All	bna:106346998	22	277	189	8	712	1491	81	347	4.6e-07	58.2	protein CASP; K09313 homeobox protein cut-like
CL4288.Contig7_All	mdm:103450878	33.3	144	85	4	993	1394	973	1115	4.3e-06	55.1	myosin-17-like; K10357 myosin V
CL4288.Contig7_All	thj:104816404	21.2	288	207	7	798	1658	730	998	4.3e-06	55.1	kinesin-related protein 4; K11498 centromeric protein E
CL4289.Contig1_All	sind:105165498	80.5	313	61	0	65	1003	1	313	2.5e-147	523.5	carbonyl reductase [NADPH] 1-like; K00079 carbonyl reductase 1 [EC:1.1.1.184 1.1.1.189 1.1.1.197]
CL4289.Contig1_All	spen:107023668	74.8	313	79	0	65	1003	1	313	5.1e-140	499.2	carbonyl reductase [NADPH] 1-like; K00079 carbonyl reductase 1 [EC:1.1.1.184 1.1.1.189 1.1.1.197]
CL4289.Contig1_All	sly:101250605	75.1	313	78	0	65	1003	1	313	6.6e-140	498.8	carbonyl reductase [NADPH] 1-like; K00079 carbonyl reductase 1 [EC:1.1.1.184 1.1.1.189 1.1.1.197]
CL4289.Contig1_All	spen:107006389	68.7	310	97	0	74	1003	6	315	2e-128	460.7	carbonyl reductase [NADPH] 1-like; K00079 carbonyl reductase 1 [EC:1.1.1.184 1.1.1.189 1.1.1.197]
CL4289.Contig1_All	sot:102587809	74.9	283	71	0	155	1003	4	286	2.4e-126	453.8	carbonyl reductase [NADPH] 1-like; K00079 carbonyl reductase 1 [EC:1.1.1.184 1.1.1.189 1.1.1.197]
CL4289.Contig2_All	sind:105165498	84.2	196	31	0	168	755	118	313	2.2e-93	344	carbonyl reductase [NADPH] 1-like; K00079 carbonyl reductase 1 [EC:1.1.1.184 1.1.1.189 1.1.1.197]
CL4289.Contig2_All	sot:102587809	77.6	196	44	0	168	755	91	286	8.8e-87	322	carbonyl reductase [NADPH] 1-like; K00079 carbonyl reductase 1 [EC:1.1.1.184 1.1.1.189 1.1.1.197]
CL4289.Contig2_All	spen:107023668	77.6	196	44	0	168	755	118	313	2.6e-86	320.5	carbonyl reductase [NADPH] 1-like; K00079 carbonyl reductase 1 [EC:1.1.1.184 1.1.1.189 1.1.1.197]
CL4289.Contig2_All	sly:101250605	77.6	196	44	0	168	755	118	313	3.3e-86	320.1	carbonyl reductase [NADPH] 1-like; K00079 carbonyl reductase 1 [EC:1.1.1.184 1.1.1.189 1.1.1.197]
CL4289.Contig2_All	spen:107006389	69.4	196	60	0	168	755	120	315	5.7e-78	292.7	carbonyl reductase [NADPH] 1-like; K00079 carbonyl reductase 1 [EC:1.1.1.184 1.1.1.189 1.1.1.197]
CL4290.Contig1_All	sind:105164633	55.2	87	28	2	237	10	2	88	6e-15	83.2	auxin-responsive protein IAA26-like; K14484 auxin-responsive protein IAA
CL4290.Contig1_All	vvi:100266914	60.3	68	26	1	261	61	1	68	3e-14	80.9	auxin-responsive protein IAA18-like; K14484 auxin-responsive protein IAA
CL4290.Contig1_All	pmum:103327830	50	82	37	2	261	25	5	85	5.6e-13	76.6	auxin-responsive protein IAA26-like; K14484 auxin-responsive protein IAA
CL4290.Contig2_All	sind:105164633	55.1	147	45	8	513	902	2	144	2.1e-26	121.3	auxin-responsive protein IAA26-like; K14484 auxin-responsive protein IAA
CL4290.Contig2_All	sind:105157692	46.5	157	55	10	489	902	1	147	1.4e-17	92	auxin-responsive protein IAA26; K14484 auxin-responsive protein IAA
CL4290.Contig2_All	mdm:103443742	46	150	56	9	504	902	11	152	2.2e-15	84.7	IAA11; auxin-responsive protein IAA26-like; K14484 auxin-responsive protein IAA
CL4290.Contig2_All	rcu:8273774	43.4	159	68	7	489	902	1	158	2.9e-15	84.3	auxin-responsive protein IAA26; K14484 auxin-responsive protein IAA
CL4290.Contig2_All	gra:105777333	41.3	172	56	10	501	902	6	170	3.8e-15	84	auxin-responsive protein IAA26-like; K14484 auxin-responsive protein IAA
CL4292.Contig1_All	mus:103978178	43	121	62	2	1133	789	142	261	7.6e-19	97.1	two-component response regulator ARR12-like; K14491 two-component response regulator ARR-B family
CL4292.Contig1_All	smo:SELMODRAFT_442188	29.6	213	137	3	1391	777	70	277	1.7e-18	95.9	RR1-1; type B response regulator; K14491 two-component response regulator ARR-B family
CL4292.Contig1_All	sita:101784621	57.3	82	35	0	1034	789	191	272	2.9e-18	95.1	two-component response regulator ORR23; K14491 two-component response regulator ARR-B family
CL4292.Contig2_All	sita:101784621	43.2	132	67	2	1038	649	191	316	5e-20	100.5	two-component response regulator ORR23; K14491 two-component response regulator ARR-B family
CL4292.Contig2_All	egu:105052947	38	142	76	2	1134	709	135	264	1.2e-18	95.9	two-component response regulator ARR12-like; K14491 two-component response regulator ARR-B family
CL4292.Contig2_All	egu:105050710	44.9	118	55	2	1035	682	196	303	1.6e-18	95.5	two-component response regulator ARR12-like; K14491 two-component response regulator ARR-B family
CL4292.Contig2_All	vra:106762533	39.8	113	67	1	1137	799	151	262	4.6e-18	94	two-component response regulator ORR24-like; K14491 two-component response regulator ARR-B family
CL4292.Contig3_All	sind:105162291	36.3	124	79	0	1143	772	144	267	4.3e-17	91.3	two-component response regulator ARR12-like; K14491 two-component response regulator ARR-B family
CL4292.Contig3_All	sita:101784621	40.9	132	67	3	1029	649	191	316	7.4e-17	90.5	two-component response regulator ORR23; K14491 two-component response regulator ARR-B family
CL4292.Contig3_All	vvi:100259369	37.9	132	70	3	1161	799	140	270	9.7e-17	90.1	RRB3; two-component response regulator ARR12; K14491 two-component response regulator ARR-B family
CL4292.Contig3_All	mus:103978178	39.4	137	77	2	1182	772	138	268	1.3e-16	89.7	two-component response regulator ARR12-like; K14491 two-component response regulator ARR-B family
CL4292.Contig4_All	mpp:MICPUCDRAFT_52653	37.9	132	67	4	932	540	258	375	2.2e-10	68.2	g2-like myb-transcription factor with a n-terminal response regulator receiver domain; K14491 two-component response regulator ARR-B family
CL4292.Contig4_All	apro:F751_1727	33.9	171	93	6	932	465	431	596	6.5e-10	66.6	Two-component response regulator ARR1; K14491 two-component response regulator ARR-B family
CL4292.Contig4_All	ota:Ot16g01320	61.1	54	21	0	932	771	156	209	1.9e-09	65.1	OJ1695_H09.29 gene product (ISS); K14491 two-component response regulator ARR-B family
CL4292.Contig5_All	sita:101784621	43.2	132	67	2	1053	664	191	316	5e-20	100.5	two-component response regulator ORR23; K14491 two-component response regulator ARR-B family
CL4292.Contig5_All	egu:105052947	38	142	76	2	1149	724	135	264	1.2e-18	95.9	two-component response regulator ARR12-like; K14491 two-component response regulator ARR-B family
CL4292.Contig5_All	egu:105050710	44.9	118	55	2	1050	697	196	303	1.6e-18	95.5	two-component response regulator ARR12-like; K14491 two-component response regulator ARR-B family
CL4292.Contig5_All	vra:106762533	39.8	113	67	1	1152	814	151	262	4.7e-18	94	two-component response regulator ORR24-like; K14491 two-component response regulator ARR-B family
CL4292.Contig6_All	sind:105162291	36.3	124	79	0	1158	787	144	267	4.4e-17	91.3	two-component response regulator ARR12-like; K14491 two-component response regulator ARR-B family
CL4292.Contig6_All	sita:101784621	40.9	132	67	3	1044	664	191	316	7.5e-17	90.5	two-component response regulator ORR23; K14491 two-component response regulator ARR-B family
CL4292.Contig6_All	vvi:100259369	37.9	132	70	3	1176	814	140	270	9.8e-17	90.1	RRB3; two-component response regulator ARR12; K14491 two-component response regulator ARR-B family
CL4292.Contig6_All	mus:103978178	39.4	137	77	2	1197	787	138	268	1.3e-16	89.7	two-component response regulator ARR12-like; K14491 two-component response regulator ARR-B family
CL4292.Contig7_All	mpp:MICPUCDRAFT_52653	39.2	143	72	4	949	524	247	375	2.3e-15	84.7	g2-like myb-transcription factor with a n-terminal response regulator receiver domain; K14491 two-component response regulator ARR-B family
CL4292.Contig7_All	ota:Ot16g01320	45.2	93	44	1	949	692	145	237	3.4e-14	80.9	OJ1695_H09.29 gene product (ISS); K14491 two-component response regulator ARR-B family
CL4292.Contig7_All	egu:105060216	61.3	62	24	0	949	764	204	265	4.4e-14	80.5	two-component response regulator ARR12-like; K14491 two-component response regulator ARR-B family
CL4292.Contig7_All	mus:103970698	67.9	56	18	0	949	782	208	263	4.4e-14	80.5	two-component response regulator ARR12-like; K14491 two-component response regulator ARR-B family
CL4292.Contig8_All	sita:101784621	43.2	132	67	2	1069	680	191	316	5.1e-20	100.5	two-component response regulator ORR23; K14491 two-component response regulator ARR-B family
CL4292.Contig8_All	egu:105052947	38	142	76	2	1165	740	135	264	1.3e-18	95.9	two-component response regulator ARR12-like; K14491 two-component response regulator ARR-B family
CL4292.Contig8_All	egu:105050710	44.9	118	55	2	1066	713	196	303	1.6e-18	95.5	two-component response regulator ARR12-like; K14491 two-component response regulator ARR-B family
CL4292.Contig8_All	vra:106762533	39.8	113	67	1	1168	830	151	262	4.8e-18	94	two-component response regulator ORR24-like; K14491 two-component response regulator ARR-B family
CL4292.Contig9_All	sita:101784621	35.2	182	97	6	1167	664	142	316	3.4e-17	91.7	two-component response regulator ORR23; K14491 two-component response regulator ARR-B family
CL4292.Contig9_All	obr:102722403	33.3	177	104	4	1176	664	154	322	4.4e-17	91.3	two-component response regulator ORR22; K14491 two-component response regulator ARR-B family
CL4292.Contig9_All	vvi:100259369	36.8	133	75	3	1191	814	140	270	7.6e-17	90.5	RRB3; two-component response regulator ARR12; K14491 two-component response regulator ARR-B family
CL4292.Contig9_All	mpp:MICPUCDRAFT_52653	29.5	237	139	7	1239	577	153	377	1.3e-16	89.7	g2-like myb-transcription factor with a n-terminal response regulator receiver domain; K14491 two-component response regulator ARR-B family
CL4292.Contig9_All	sot:102586468	41.7	120	66	1	1173	814	162	277	1.3e-16	89.7	two-component response regulator ARR1-like; K14491 two-component response regulator ARR-B family
CL4292.Contig10_All	sita:101784621	34.8	181	100	4	1202	696	142	316	4.5e-17	91.3	two-component response regulator ORR23; K14491 two-component response regulator ARR-B family
CL4292.Contig10_All	vvi:100259369	38	121	74	1	1208	846	151	270	7.7e-17	90.5	RRB3; two-component response regulator ARR12; K14491 two-component response regulator ARR-B family
CL4292.Contig10_All	obr:102722403	32.8	177	106	3	1211	696	154	322	7.7e-17	90.5	two-component response regulator ORR22; K14491 two-component response regulator ARR-B family
CL4292.Contig10_All	egu:105050710	33.5	164	96	2	1208	729	149	303	1.3e-16	89.7	two-component response regulator ARR12-like; K14491 two-component response regulator ARR-B family
CL4293.Contig1_All	sind:105169535	69	168	49	1	172	666	1	168	2.1e-60	234.2	thioredoxin M3, chloroplastic; K03671 thioredoxin 1
CL4293.Contig1_All	cit:102619831	56.3	174	55	3	175	666	10	172	9.6e-45	182.2	thioredoxin M3, chloroplastic; K03671 thioredoxin 1
CL4293.Contig1_All	csv:101204685	59	161	54	3	202	660	7	163	1.6e-44	181.4	thioredoxin M3, chloroplastic; K03671 thioredoxin 1
CL4293.Contig1_All	fve:101291125	54.8	177	62	3	172	666	12	182	2.1e-44	181	thioredoxin M3, chloroplastic; K03671 thioredoxin 1
CL4293.Contig1_All	mdm:103436479	54.9	173	70	2	172	666	1	173	4.8e-44	179.9	thioredoxin M3, chloroplastic; K03671 thioredoxin 1
CL4293.Contig2_All	sind:105169535	70.8	168	46	1	661	167	1	168	3.1e-61	236.9	thioredoxin M3, chloroplastic; K03671 thioredoxin 1
CL4293.Contig2_All	fve:101291125	59.1	176	64	3	673	167	8	182	2.8e-46	187.2	thioredoxin M3, chloroplastic; K03671 thioredoxin 1
CL4293.Contig2_All	vvi:100248705	59.5	173	58	5	655	167	2	172	1.2e-44	181.8	thioredoxin M3, chloroplastic; K03671 thioredoxin 1
CL4293.Contig2_All	cit:102619831	56.1	173	69	3	676	167	4	172	2e-44	181	thioredoxin M3, chloroplastic; K03671 thioredoxin 1
CL4293.Contig2_All	pxb:103937996	70.3	118	35	0	520	167	56	173	2.6e-44	180.6	thioredoxin M3, chloroplastic; K03671 thioredoxin 1
CL4293.Contig3_All	sind:105169535	70.8	168	46	1	782	288	1	168	3.6e-61	236.9	thioredoxin M3, chloroplastic; K03671 thioredoxin 1
CL4293.Contig3_All	fve:101291125	59.1	176	64	3	794	288	8	182	3.3e-46	187.2	thioredoxin M3, chloroplastic; K03671 thioredoxin 1
CL4293.Contig3_All	vvi:100248705	59.5	173	58	5	776	288	2	172	1.4e-44	181.8	thioredoxin M3, chloroplastic; K03671 thioredoxin 1
CL4293.Contig3_All	cit:102619831	56.1	173	69	3	797	288	4	172	2.4e-44	181	thioredoxin M3, chloroplastic; K03671 thioredoxin 1
CL4293.Contig3_All	pxb:103937996	70.3	118	35	0	641	288	56	173	3.1e-44	180.6	thioredoxin M3, chloroplastic; K03671 thioredoxin 1
CL4293.Contig4_All	sind:105169535	70.8	168	46	1	781	287	1	168	3.6e-61	236.9	thioredoxin M3, chloroplastic; K03671 thioredoxin 1
CL4293.Contig4_All	fve:101291125	59.1	176	64	3	793	287	8	182	3.2e-46	187.2	thioredoxin M3, chloroplastic; K03671 thioredoxin 1
CL4293.Contig4_All	cit:102619831	56.6	173	68	3	796	287	4	172	1.4e-44	181.8	thioredoxin M3, chloroplastic; K03671 thioredoxin 1
CL4293.Contig4_All	vvi:100248705	59.5	173	58	5	775	287	2	172	1.4e-44	181.8	thioredoxin M3, chloroplastic; K03671 thioredoxin 1
CL4293.Contig4_All	pxb:103937996	70.3	118	35	0	640	287	56	173	3e-44	180.6	thioredoxin M3, chloroplastic; K03671 thioredoxin 1
CL4294.Contig1_All	cit:102614134	66.7	105	20	1	1	270	217	321	4.8e-33	142.5	probable uridine nucleosidase 2; K01240 uridine nucleosidase [EC:3.2.2.3]
CL4294.Contig1_All	adu:107476208	37.6	85	48	2	31	270	240	324	8.5e-06	52	uridine nucleosidase 1; K01240 uridine nucleosidase [EC:3.2.2.3]
CL4294.Contig2_All	cit:102614134	78.9	213	45	0	98	736	74	286	2e-97	357.1	probable uridine nucleosidase 2; K01240 uridine nucleosidase [EC:3.2.2.3]
CL4294.Contig2_All	gmx:100818908	57.8	204	86	0	104	715	89	292	1.2e-60	235	uridine nucleosidase 1; K01240 uridine nucleosidase [EC:3.2.2.3]
CL4294.Contig2_All	vra:106756744	55.4	204	91	0	104	715	89	292	2.2e-59	230.7	uridine nucleosidase 1; K01240 uridine nucleosidase [EC:3.2.2.3]
CL4294.Contig2_All	egu:105061383	53.1	213	100	0	104	742	92	304	2.9e-59	230.3	probable uridine nucleosidase 1; K01240 uridine nucleosidase [EC:3.2.2.3]
CL4294.Contig2_All	gmx:100787563	54.5	213	97	0	104	742	85	297	4.9e-59	229.6	uridine nucleosidase 1-like; K01240 uridine nucleosidase [EC:3.2.2.3]
CL4294.Contig3_All	cit:102614134	82.7	283	49	0	50	898	4	286	1.3e-135	484.2	probable uridine nucleosidase 2; K01240 uridine nucleosidase [EC:3.2.2.3]
CL4294.Contig3_All	gmx:100818908	60.2	274	108	1	56	877	20	292	3.9e-87	323.2	uridine nucleosidase 1; K01240 uridine nucleosidase [EC:3.2.2.3]
CL4294.Contig3_All	vra:106756744	58	274	114	1	56	877	20	292	9.7e-86	318.5	uridine nucleosidase 1; K01240 uridine nucleosidase [EC:3.2.2.3]
CL4294.Contig3_All	gmx:100787563	56.6	288	124	1	41	904	11	297	1.3e-85	318.2	uridine nucleosidase 1-like; K01240 uridine nucleosidase [EC:3.2.2.3]
CL4294.Contig3_All	nnu:104588224	56	291	127	1	32	904	15	304	2.8e-85	317	uridine nucleosidase 1-like; K01240 uridine nucleosidase [EC:3.2.2.3]
CL4294.Contig4_All	cit:102614134	61.2	67	11	1	1	156	220	286	1.1e-15	83.6	probable uridine nucleosidase 2; K01240 uridine nucleosidase [EC:3.2.2.3]
CL4295.Contig1_All	mdm:103419071	31.7	183	103	5	93	641	187	347	9.2e-11	70.5	peptidyl-prolyl cis-trans isomerase cyp11-like; K09566 peptidyl-prolyl isomerase G (cyclophilin G) [EC:5.2.1.8]
CL4295.Contig1_All	sot:102604071	26.6	297	171	10	75	914	173	439	2e-10	69.3	peptidyl-prolyl cis-trans isomerase CYP63; K09566 peptidyl-prolyl isomerase G (cyclophilin G) [EC:5.2.1.8]
CL4295.Contig1_All	spen:107031217	28.4	264	157	9	75	818	173	420	6e-10	67.8	peptidyl-prolyl cis-trans isomerase CYP63; K09566 peptidyl-prolyl isomerase G (cyclophilin G) [EC:5.2.1.8]
CL4295.Contig1_All	mdm:103413359	31.5	178	101	3	81	614	266	422	7.8e-10	67.4	peptidyl-prolyl cis-trans isomerase 8-like; K09566 peptidyl-prolyl isomerase G (cyclophilin G) [EC:5.2.1.8]
CL4295.Contig1_All	pxb:103960080	31.2	186	104	6	84	641	182	343	7.8e-10	67.4	peptidyl-prolyl cis-trans isomerase CYP63; K09566 peptidyl-prolyl isomerase G (cyclophilin G) [EC:5.2.1.8]
CL4295.Contig2_All	sot:102604071	27.6	301	172	11	75	941	173	439	2.5e-11	72.4	peptidyl-prolyl cis-trans isomerase CYP63; K09566 peptidyl-prolyl isomerase G (cyclophilin G) [EC:5.2.1.8]
CL4295.Contig2_All	spen:107031217	29.4	269	157	10	75	845	173	420	3.2e-11	72	peptidyl-prolyl cis-trans isomerase CYP63; K09566 peptidyl-prolyl isomerase G (cyclophilin G) [EC:5.2.1.8]
CL4295.Contig2_All	sly:101267345	29.9	264	154	10	90	845	176	420	4.2e-11	71.6	peptidyl-prolyl cis-trans isomerase CYP63; K09566 peptidyl-prolyl isomerase G (cyclophilin G) [EC:5.2.1.8]
CL4295.Contig2_All	mdm:103419071	31.1	183	104	5	93	641	187	347	7.1e-11	70.9	peptidyl-prolyl cis-trans isomerase cyp11-like; K09566 peptidyl-prolyl isomerase G (cyclophilin G) [EC:5.2.1.8]
CL4295.Contig2_All	pxb:103960080	31.2	186	104	5	84	641	182	343	2.7e-10	68.9	peptidyl-prolyl cis-trans isomerase CYP63; K09566 peptidyl-prolyl isomerase G (cyclophilin G) [EC:5.2.1.8]
CL4295.Contig3_All	mdm:103419071	31.7	183	103	5	439	987	187	347	1.1e-10	70.5	peptidyl-prolyl cis-trans isomerase cyp11-like; K09566 peptidyl-prolyl isomerase G (cyclophilin G) [EC:5.2.1.8]
CL4295.Contig3_All	pxb:103960080	32.2	183	100	6	439	987	185	343	3.2e-10	68.9	peptidyl-prolyl cis-trans isomerase CYP63; K09566 peptidyl-prolyl isomerase G (cyclophilin G) [EC:5.2.1.8]
CL4295.Contig3_All	sot:102604071	26.8	291	168	10	439	1260	177	439	1.6e-09	66.6	peptidyl-prolyl cis-trans isomerase CYP63; K09566 peptidyl-prolyl isomerase G (cyclophilin G) [EC:5.2.1.8]
CL4295.Contig3_All	sly:101267345	28.7	258	154	9	439	1164	177	420	2.7e-09	65.9	peptidyl-prolyl cis-trans isomerase CYP63; K09566 peptidyl-prolyl isomerase G (cyclophilin G) [EC:5.2.1.8]
CL4295.Contig3_All	spen:107031217	28.7	258	154	9	439	1164	177	420	3.5e-09	65.5	peptidyl-prolyl cis-trans isomerase CYP63; K09566 peptidyl-prolyl isomerase G (cyclophilin G) [EC:5.2.1.8]
CL4295.Contig4_All	spen:107031217	29.3	256	148	10	451	1182	186	420	1.6e-09	66.6	peptidyl-prolyl cis-trans isomerase CYP63; K09566 peptidyl-prolyl isomerase G (cyclophilin G) [EC:5.2.1.8]
CL4295.Contig4_All	mdm:103419071	31.7	180	100	6	439	978	191	347	1.6e-09	66.6	peptidyl-prolyl cis-trans isomerase cyp11-like; K09566 peptidyl-prolyl isomerase G (cyclophilin G) [EC:5.2.1.8]
CL4295.Contig4_All	pxb:103960080	32.8	180	96	6	439	978	189	343	2.1e-09	66.2	peptidyl-prolyl cis-trans isomerase CYP63; K09566 peptidyl-prolyl isomerase G (cyclophilin G) [EC:5.2.1.8]
CL4295.Contig4_All	mdm:103413359	33.3	171	92	4	439	951	274	422	2.7e-09	65.9	peptidyl-prolyl cis-trans isomerase 8-like; K09566 peptidyl-prolyl isomerase G (cyclophilin G) [EC:5.2.1.8]
CL4295.Contig4_All	sly:101267345	29.4	262	153	11	439	1182	177	420	3.5e-09	65.5	peptidyl-prolyl cis-trans isomerase CYP63; K09566 peptidyl-prolyl isomerase G (cyclophilin G) [EC:5.2.1.8]
CL4296.Contig2_All	atr:18446390	29.8	342	210	10	3112	2135	31	358	5.3e-29	132.1	probable E3 ubiquitin-protein ligase HERC4; K10615 E3 ubiquitin-protein ligase HERC4 [EC:2.3.2.26]
CL4296.Contig2_All	mis:MICPUN_60437	32.3	189	118	4	3106	2555	355	538	1.4e-18	97.4	E3 ubiquitin-protein ligase; K10615 E3 ubiquitin-protein ligase HERC4 [EC:2.3.2.26]
CL4296.Contig2_All	gsl:Gasu_44390	30.6	180	122	2	3109	2579	174	353	2.7e-17	93.2	ubiquitin-protein ligase E3 (EC:6.3.2.19); K10615 E3 ubiquitin-protein ligase HERC4 [EC:2.3.2.26]
CL4296.Contig3_All	atr:18446390	29.5	342	211	10	2493	1516	31	358	1.3e-28	130.6	probable E3 ubiquitin-protein ligase HERC4; K10615 E3 ubiquitin-protein ligase HERC4 [EC:2.3.2.26]
CL4296.Contig3_All	mis:MICPUN_60437	32.3	189	118	4	2487	1936	355	538	1.2e-18	97.4	E3 ubiquitin-protein ligase; K10615 E3 ubiquitin-protein ligase HERC4 [EC:2.3.2.26]
CL4296.Contig3_All	gsl:Gasu_44390	28.8	229	144	4	2481	1825	125	344	1.4e-17	94	ubiquitin-protein ligase E3 (EC:6.3.2.19); K10615 E3 ubiquitin-protein ligase HERC4 [EC:2.3.2.26]
CL4296.Contig3_All	cam:101505448	50	52	24	1	151	2	1003	1054	5.3e-06	55.5	formin-like protein 20; K02184 formin 2
CL4298.Contig1_All	sind:105179244	80.1	342	67	1	143	1165	1	342	6.1e-155	548.9	probable fructokinase-7; K00847 fructokinase [EC:2.7.1.4]
CL4298.Contig1_All	spen:107012583	73.9	345	89	1	143	1174	1	345	1e-146	521.5	probable fructokinase-7; K00847 fructokinase [EC:2.7.1.4]
CL4298.Contig1_All	sly:544023	73.9	345	89	1	143	1174	1	345	3e-146	520	Frk1; fructokinase (EC:2.7.1.4); K00847 fructokinase [EC:2.7.1.4]
CL4298.Contig1_All	sot:102585347	72.8	345	93	1	143	1174	1	345	1.3e-144	514.6	probable fructokinase-7; K00847 fructokinase [EC:2.7.1.4]
CL4298.Contig1_All	jcu:105648537	76.7	326	76	0	197	1174	20	345	4.1e-143	509.6	probable fructokinase-7; K00847 fructokinase [EC:2.7.1.4]
CL4298.Contig2_All	sind:105179244	80.4	342	66	1	182	1204	1	342	1.3e-155	551.2	probable fructokinase-7; K00847 fructokinase [EC:2.7.1.4]
CL4298.Contig2_All	spen:107012583	73.9	345	89	1	182	1213	1	345	1.4e-146	521.2	probable fructokinase-7; K00847 fructokinase [EC:2.7.1.4]
CL4298.Contig2_All	sly:544023	73.9	345	89	1	182	1213	1	345	4.1e-146	519.6	Frk1; fructokinase (EC:2.7.1.4); K00847 fructokinase [EC:2.7.1.4]
CL4298.Contig2_All	sot:102585347	72.8	345	93	1	182	1213	1	345	1.7e-144	514.2	probable fructokinase-7; K00847 fructokinase [EC:2.7.1.4]
CL4298.Contig2_All	jcu:105648537	76.7	326	76	0	236	1213	20	345	2.5e-143	510.4	probable fructokinase-7; K00847 fructokinase [EC:2.7.1.4]
CL4298.Contig3_All	sind:105179244	79.5	342	69	1	1230	208	1	342	5.5e-154	545.8	probable fructokinase-7; K00847 fructokinase [EC:2.7.1.4]
CL4298.Contig3_All	spen:107012583	74.5	345	87	1	1230	199	1	345	2.2e-147	523.9	probable fructokinase-7; K00847 fructokinase [EC:2.7.1.4]
CL4298.Contig3_All	sly:544023	74.5	345	87	1	1230	199	1	345	6.5e-147	522.3	Frk1; fructokinase (EC:2.7.1.4); K00847 fructokinase [EC:2.7.1.4]
CL4298.Contig3_All	sot:102585347	73.3	345	91	1	1230	199	1	345	2.7e-145	516.9	probable fructokinase-7; K00847 fructokinase [EC:2.7.1.4]
CL4298.Contig3_All	jcu:105648537	77.3	326	74	0	1176	199	20	345	2.3e-144	513.8	probable fructokinase-7; K00847 fructokinase [EC:2.7.1.4]
CL4299.Contig1_All	mdm:103421028	49.4	85	40	1	160	405	29	113	2.2e-11	72	heavy metal-associated isoprenylated plant protein 26-like; K10752 histone-binding protein RBBP4
CL4299.Contig1_All	spen:107013477	40.7	54	32	0	160	321	355	408	3.7e-06	54.7	trimethylguanosine synthase; K14292 trimethylguanosine synthase [EC:2.1.1.-]
CL4299.Contig2_All	mdm:103421028	49.4	85	40	1	160	405	29	113	2.2e-11	72	heavy metal-associated isoprenylated plant protein 26-like; K10752 histone-binding protein RBBP4
CL4299.Contig2_All	mdm:103431979	34.6	81	53	0	154	396	342	422	6e-09	63.9	peroxidase 24-like; K00430 peroxidase [EC:1.11.1.7]
CL4299.Contig2_All	brp:103830045	35	120	68	3	160	492	5	123	1e-08	63.2	copper transport protein CCH; K07213 copper chaperone
CL4299.Contig2_All	sot:102597804	38.5	104	55	3	160	465	5	101	1.3e-08	62.8	copper transport protein ATX1-like; K07213 copper chaperone
CL4299.Contig3_All	mdm:103421028	36.2	116	65	2	109	435	22	135	1.7e-10	68.9	heavy metal-associated isoprenylated plant protein 26-like; K10752 histone-binding protein RBBP4
CL4299.Contig3_All	sot:102597804	37.8	98	57	2	136	420	5	101	2.5e-09	65.1	copper transport protein ATX1-like; K07213 copper chaperone
CL4299.Contig3_All	spen:107002918	37.1	105	62	2	136	441	5	108	5.6e-09	63.9	copper transport protein ATX1-like; K07213 copper chaperone
CL4299.Contig3_All	sly:101247578	34.9	109	63	2	136	441	5	112	1.2e-08	62.8	copper transport protein CCH-like; K07213 copper chaperone
CL4299.Contig5_All	mdm:103421028	36.2	116	65	2	109	435	22	135	1.7e-10	68.9	heavy metal-associated isoprenylated plant protein 26-like; K10752 histone-binding protein RBBP4
CL4299.Contig5_All	sot:102597804	37.8	98	57	2	136	420	5	101	2.5e-09	65.1	copper transport protein ATX1-like; K07213 copper chaperone
CL4299.Contig5_All	spen:107002918	37.1	105	62	2	136	441	5	108	5.5e-09	63.9	copper transport protein ATX1-like; K07213 copper chaperone
CL4299.Contig5_All	sly:101247578	34.9	109	63	2	136	441	5	112	1.2e-08	62.8	copper transport protein CCH-like; K07213 copper chaperone
CL4303.Contig1_All	pxb:103952320	85.9	418	58	1	1539	289	1	418	3.2e-209	729.6	UDP-arabinose 4-epimerase 1-like; K12448 UDP-arabinose 4-epimerase [EC:5.1.3.5]
CL4303.Contig1_All	sly:101267862	83.9	417	67	0	1539	289	1	417	6.1e-208	725.3	UDP-arabinose 4-epimerase 1; K12448 UDP-arabinose 4-epimerase [EC:5.1.3.5]
CL4303.Contig1_All	spen:107011217	83.7	417	68	0	1539	289	1	417	1.3e-207	724.2	UDP-arabinose 4-epimerase 1-like; K12448 UDP-arabinose 4-epimerase [EC:5.1.3.5]
CL4303.Contig1_All	rcu:8283924	84.2	417	66	0	1539	289	1	417	2.3e-207	723.4	UDP-arabinose 4-epimerase 1; K12448 UDP-arabinose 4-epimerase [EC:5.1.3.5]
CL4303.Contig1_All	bna:106407138	84.7	411	63	0	1539	307	1	411	3e-207	723	UDP-arabinose 4-epimerase 1; K12448 UDP-arabinose 4-epimerase [EC:5.1.3.5]
CL4303.Contig2_All	sind:105175836	91.3	366	32	0	1349	252	45	410	1e-197	691	UDP-arabinose 4-epimerase 1; K12448 UDP-arabinose 4-epimerase [EC:5.1.3.5]
CL4303.Contig2_All	sly:101244819	86.8	370	49	0	1349	240	45	414	3.5e-190	666	UDP-arabinose 4-epimerase 1; K12448 UDP-arabinose 4-epimerase [EC:5.1.3.5]
CL4303.Contig2_All	rcu:8283924	88.8	366	41	0	1349	252	45	410	3.5e-190	666	UDP-arabinose 4-epimerase 1; K12448 UDP-arabinose 4-epimerase [EC:5.1.3.5]
CL4303.Contig2_All	thj:104812693	87.6	370	46	0	1349	240	53	422	7.8e-190	664.8	UDP-arabinose 4-epimerase 1; K12448 UDP-arabinose 4-epimerase [EC:5.1.3.5]
CL4303.Contig2_All	sot:102582776	86.8	370	49	0	1349	240	45	414	1.7e-189	663.7	UDP-arabinose 4-epimerase 1-like; K12448 UDP-arabinose 4-epimerase [EC:5.1.3.5]
CL4303.Contig3_All	sind:105175836	90.6	417	39	0	1559	309	1	417	4.6e-223	775.8	UDP-arabinose 4-epimerase 1; K12448 UDP-arabinose 4-epimerase [EC:5.1.3.5]
CL4303.Contig3_All	pxb:103952320	86.6	418	55	1	1559	309	1	418	1.5e-210	734.2	UDP-arabinose 4-epimerase 1-like; K12448 UDP-arabinose 4-epimerase [EC:5.1.3.5]
CL4303.Contig3_All	sly:101267862	84.9	417	63	0	1559	309	1	417	2.2e-209	730.3	UDP-arabinose 4-epimerase 1; K12448 UDP-arabinose 4-epimerase [EC:5.1.3.5]
CL4303.Contig3_All	spen:107011217	84.7	417	64	0	1559	309	1	417	4.9e-209	729.2	UDP-arabinose 4-epimerase 1-like; K12448 UDP-arabinose 4-epimerase [EC:5.1.3.5]
CL4303.Contig3_All	rcu:8283924	84.9	417	63	0	1559	309	1	417	1.1e-208	728	UDP-arabinose 4-epimerase 1; K12448 UDP-arabinose 4-epimerase [EC:5.1.3.5]
CL4303.Contig4_All	pmum:103325313	93.4	106	7	0	1	318	83	188	8.3e-50	197.6	UDP-arabinose 4-epimerase 1; K12448 UDP-arabinose 4-epimerase [EC:5.1.3.5]
CL4303.Contig4_All	thj:104812693	90.6	106	10	0	1	318	91	196	1.4e-49	196.8	UDP-arabinose 4-epimerase 1; K12448 UDP-arabinose 4-epimerase [EC:5.1.3.5]
CL4303.Contig4_All	jcu:105636794	91.5	106	9	0	1	318	83	188	1.9e-49	196.4	UDP-arabinose 4-epimerase 1-like; K12448 UDP-arabinose 4-epimerase [EC:5.1.3.5]
CL4303.Contig4_All	mdm:103446079	92.5	106	8	0	1	318	83	188	1.9e-49	196.4	UDP-arabinose 4-epimerase 1; K12448 UDP-arabinose 4-epimerase [EC:5.1.3.5]
CL4306.Contig4_All	thj:104800686	29.5	227	134	6	1270	608	220	426	7.4e-07	58.5	serine/arginine repetitive matrix protein 1; K13171 serine/arginine repetitive matrix protein 1
CL4306.Contig5_All	thj:104800686	29.5	227	134	6	1270	608	220	426	7.3e-07	58.5	serine/arginine repetitive matrix protein 1; K13171 serine/arginine repetitive matrix protein 1
CL4306.Contig6_All	pmum:103321983	27.5	316	186	10	1308	478	195	506	8.9e-08	62	serine/arginine repetitive matrix protein 1; K13171 serine/arginine repetitive matrix protein 1
CL4306.Contig6_All	thj:104800686	31.9	232	122	9	1290	628	220	426	2.6e-07	60.5	serine/arginine repetitive matrix protein 1; K13171 serine/arginine repetitive matrix protein 1
CL4306.Contig6_All	pxb:103964703	29.2	342	196	13	1308	322	195	503	5.8e-07	59.3	serine/arginine repetitive matrix protein 1-like; K13171 serine/arginine repetitive matrix protein 1
CL4306.Contig7_All	thj:104800686	31.3	230	126	8	1274	612	220	426	1.2e-07	61.2	serine/arginine repetitive matrix protein 1; K13171 serine/arginine repetitive matrix protein 1
CL4306.Contig7_All	pmum:103321983	27.5	316	186	10	1292	462	195	506	4.6e-07	59.3	serine/arginine repetitive matrix protein 1; K13171 serine/arginine repetitive matrix protein 1
CL4307.Contig1_All	tcc:TCM_030447	47	253	127	1	332	1069	3	255	4.2e-56	221.1	Androgen induced inhibitor of proliferation / pds5 isoform 1; K11267 sister chromatid cohesion protein PDS5
CL4307.Contig1_All	sly:101266989	47.2	252	126	2	335	1069	4	255	7.1e-56	220.3	sister chromatid cohesion protein PDS5 homolog A-A; K11267 sister chromatid cohesion protein PDS5
CL4307.Contig1_All	spen:107004432	47.2	252	126	2	335	1069	4	255	7.1e-56	220.3	sister chromatid cohesion protein PDS5 homolog A; K11267 sister chromatid cohesion protein PDS5
CL4307.Contig1_All	sot:102584418	46.8	252	127	2	335	1069	4	255	6e-55	217.2	sister chromatid cohesion protein PDS5 homolog A-A; K11267 sister chromatid cohesion protein PDS5
CL4307.Contig1_All	sind:105175405	48.3	230	119	0	335	1024	4	233	7.9e-55	216.9	sister chromatid cohesion protein PDS5 homolog A; K11267 sister chromatid cohesion protein PDS5
CL4307.Contig2_All	tcc:TCM_030447	46.2	253	129	1	334	1071	3	255	1.6e-55	219.2	Androgen induced inhibitor of proliferation / pds5 isoform 1; K11267 sister chromatid cohesion protein PDS5
CL4307.Contig2_All	spen:107004432	46.9	254	128	2	337	1077	4	257	2.7e-55	218.4	sister chromatid cohesion protein PDS5 homolog A; K11267 sister chromatid cohesion protein PDS5
CL4307.Contig2_All	sly:101266989	46.9	254	128	2	337	1077	4	257	2.7e-55	218.4	sister chromatid cohesion protein PDS5 homolog A-A; K11267 sister chromatid cohesion protein PDS5
CL4307.Contig2_All	sot:102584418	46.5	254	129	2	337	1077	4	257	2.3e-54	215.3	sister chromatid cohesion protein PDS5 homolog A-A; K11267 sister chromatid cohesion protein PDS5
CL4307.Contig2_All	sind:105175405	47.8	230	120	0	337	1026	4	233	3.9e-54	214.5	sister chromatid cohesion protein PDS5 homolog A; K11267 sister chromatid cohesion protein PDS5
CL4307.Contig3_All	sly:101266989	46.5	254	129	2	253	993	4	257	2e-55	218.8	sister chromatid cohesion protein PDS5 homolog A-A; K11267 sister chromatid cohesion protein PDS5
CL4307.Contig3_All	spen:107004432	46.5	254	129	2	253	993	4	257	2e-55	218.8	sister chromatid cohesion protein PDS5 homolog A; K11267 sister chromatid cohesion protein PDS5
CL4307.Contig3_All	sot:102584418	46.1	254	130	2	253	993	4	257	1.7e-54	215.7	sister chromatid cohesion protein PDS5 homolog A-A; K11267 sister chromatid cohesion protein PDS5
CL4307.Contig3_All	bvg:104900795	46.1	254	131	1	250	993	3	256	2.2e-54	215.3	sister chromatid cohesion protein PDS5 homolog A-B; K11267 sister chromatid cohesion protein PDS5
CL4307.Contig3_All	tcc:TCM_030447	44.7	253	133	1	250	987	3	255	2.8e-54	214.9	Androgen induced inhibitor of proliferation / pds5 isoform 1; K11267 sister chromatid cohesion protein PDS5
CL4307.Contig4_All	spen:107004432	46.8	252	127	2	242	976	4	255	5.4e-57	223.4	sister chromatid cohesion protein PDS5 homolog A; K11267 sister chromatid cohesion protein PDS5
CL4307.Contig4_All	sly:101266989	46.8	252	127	2	242	976	4	255	5.4e-57	223.4	sister chromatid cohesion protein PDS5 homolog A-A; K11267 sister chromatid cohesion protein PDS5
CL4307.Contig4_All	tcc:TCM_030447	47.4	232	122	0	239	934	3	234	2.1e-56	221.5	Androgen induced inhibitor of proliferation / pds5 isoform 1; K11267 sister chromatid cohesion protein PDS5
CL4307.Contig4_All	sot:102584418	46.4	252	128	2	242	976	4	255	4.6e-56	220.3	sister chromatid cohesion protein PDS5 homolog A-A; K11267 sister chromatid cohesion protein PDS5
CL4307.Contig4_All	egr:104445585	48.7	232	119	0	239	934	3	234	1.3e-55	218.8	sister chromatid cohesion protein PDS5 homolog A; K11267 sister chromatid cohesion protein PDS5
CL4308.Contig2_All	adu:107473624	46.7	152	79	2	518	970	1	151	9.9e-30	132.9	LOB domain-containing protein 16-like; K13944
CL4308.Contig2_All	mtr:MTR_7g096530	53.8	130	50	2	524	910	8	128	9.9e-30	132.9	LOB domain protein; K13944
CL4308.Contig2_All	thj:104802243	57	121	49	2	518	871	1	121	2.9e-29	131.3	LOB domain-containing protein 16; K13944
CL4308.Contig2_All	gmx:100816433	42.9	170	89	3	524	1015	10	177	2.9e-29	131.3	LOB domain-containing protein 16-like; K13944
CL4308.Contig2_All	gra:105792299	57.7	111	46	1	521	850	7	117	2.9e-29	131.3	LOB domain-containing protein 16; K13944
CL4310.Contig2_All	jcu:105648665	33.5	197	112	6	2381	2935	379	568	4.1e-22	109	histone-lysine N-methyltransferase, H3 lysine-9 specific SUVH5-like; K11420 euchromatic histone-lysine N-methyltransferase [EC:2.1.1.43]
CL4310.Contig2_All	adu:107484449	32	200	119	5	2381	2935	518	715	1.5e-21	107.1	histone-lysine N-methyltransferase, H3 lysine-9 specific SUVH6-like; K11420 euchromatic histone-lysine N-methyltransferase [EC:2.1.1.43]
CL4310.Contig2_All	aip:107629193	32	200	119	5	2381	2935	493	690	3.4e-21	105.9	histone-lysine N-methyltransferase, H3 lysine-9 specific SUVH6-like; K11420 euchromatic histone-lysine N-methyltransferase [EC:2.1.1.43]
CL4310.Contig3_All	gmx:100804609	37.8	209	101	7	788	234	240	443	1.8e-26	121.7	histone-lysine N-methyltransferase, H3 lysine-9 specific SUVH4-like; K11420 euchromatic histone-lysine N-methyltransferase [EC:2.1.1.43]
CL4310.Contig3_All	cam:101497613	32.6	227	128	7	848	234	438	661	2.4e-26	121.3	histone-lysine N-methyltransferase, H3 lysine-9 specific SUVH1; K11420 euchromatic histone-lysine N-methyltransferase [EC:2.1.1.43]
CL4310.Contig3_All	tcc:TCM_017347	33.9	233	125	7	854	234	477	706	3.1e-26	120.9	SET domain protein; K11420 euchromatic histone-lysine N-methyltransferase [EC:2.1.1.43]
CL4310.Contig3_All	obr:102709405	31.8	255	133	8	887	228	414	662	4.1e-26	120.6	histone-lysine N-methyltransferase, H3 lysine-9 specific SUVH3-like; K11420 euchromatic histone-lysine N-methyltransferase [EC:2.1.1.43]
CL4310.Contig3_All	gmx:100783066	36.8	209	103	7	788	234	128	331	5.3e-26	120.2	histone-lysine N-methyltransferase, H3 lysine-9 specific SUVH4-like; K11420 euchromatic histone-lysine N-methyltransferase [EC:2.1.1.43]
CL4310.Contig4_All	cam:101497613	28.8	337	168	12	1355	411	375	661	1.8e-26	123.6	histone-lysine N-methyltransferase, H3 lysine-9 specific SUVH1; K11420 euchromatic histone-lysine N-methyltransferase [EC:2.1.1.43]
CL4310.Contig4_All	fve:101309275	28.4	338	162	12	1349	411	415	697	1.8e-26	123.6	histone-lysine N-methyltransferase, H3 lysine-9 specific SUVH1; K11420 euchromatic histone-lysine N-methyltransferase [EC:2.1.1.43]
CL4310.Contig4_All	adu:107484449	33.9	224	126	8	1028	414	518	738	2.4e-26	123.2	histone-lysine N-methyltransferase, H3 lysine-9 specific SUVH6-like; K11420 euchromatic histone-lysine N-methyltransferase [EC:2.1.1.43]
CL4310.Contig4_All	aip:107629193	33.9	224	126	8	1028	414	493	713	5.3e-26	122.1	histone-lysine N-methyltransferase, H3 lysine-9 specific SUVH6-like; K11420 euchromatic histone-lysine N-methyltransferase [EC:2.1.1.43]
CL4310.Contig4_All	obr:102709405	32.2	255	132	8	1064	405	414	662	1.2e-25	120.9	histone-lysine N-methyltransferase, H3 lysine-9 specific SUVH3-like; K11420 euchromatic histone-lysine N-methyltransferase [EC:2.1.1.43]
CL4310.Contig5_All	fve:101309275	29.5	336	161	13	1652	2590	415	697	5.8e-28	128.3	histone-lysine N-methyltransferase, H3 lysine-9 specific SUVH1; K11420 euchromatic histone-lysine N-methyltransferase [EC:2.1.1.43]
CL4310.Contig5_All	obr:102709405	32.2	255	132	8	1937	2596	414	662	2.1e-25	119.8	histone-lysine N-methyltransferase, H3 lysine-9 specific SUVH3-like; K11420 euchromatic histone-lysine N-methyltransferase [EC:2.1.1.43]
CL4310.Contig5_All	adu:107484449	33.6	229	122	8	1970	2587	517	738	6.1e-25	118.2	histone-lysine N-methyltransferase, H3 lysine-9 specific SUVH6-like; K11420 euchromatic histone-lysine N-methyltransferase [EC:2.1.1.43]
CL4310.Contig5_All	cam:101497613	32.2	227	129	7	1976	2590	438	661	1e-24	117.5	histone-lysine N-methyltransferase, H3 lysine-9 specific SUVH1; K11420 euchromatic histone-lysine N-methyltransferase [EC:2.1.1.43]
CL4310.Contig5_All	gmx:100804609	36.4	209	104	7	2036	2590	240	443	1.3e-24	117.1	histone-lysine N-methyltransferase, H3 lysine-9 specific SUVH4-like; K11420 euchromatic histone-lysine N-methyltransferase [EC:2.1.1.43]
CL4310.Contig6_All	adu:107484449	32.3	201	119	5	926	369	517	715	9.3e-23	110.9	histone-lysine N-methyltransferase, H3 lysine-9 specific SUVH6-like; K11420 euchromatic histone-lysine N-methyltransferase [EC:2.1.1.43]
CL4310.Contig6_All	aip:107629193	32.3	201	119	5	926	369	492	690	2.1e-22	109.8	histone-lysine N-methyltransferase, H3 lysine-9 specific SUVH6-like; K11420 euchromatic histone-lysine N-methyltransferase [EC:2.1.1.43]
CL4310.Contig6_All	fve:101309275	28.3	311	143	12	1244	381	415	668	4.6e-22	108.6	histone-lysine N-methyltransferase, H3 lysine-9 specific SUVH1; K11420 euchromatic histone-lysine N-methyltransferase [EC:2.1.1.43]
CL4311.Contig1_All	egu:105036528	31	355	240	2	568	1626	75	426	1.9e-38	162.5	pentatricopeptide repeat-containing protein At5g61990, mitochondrial-like; K17964 leucine-rich PPR motif-containing protein, mitochondrial
CL4311.Contig1_All	pda:103707812	30.7	342	236	1	601	1626	210	550	2.1e-37	159.1	pentatricopeptide repeat-containing protein At5g61990, mitochondrial-like; K17964 leucine-rich PPR motif-containing protein, mitochondrial
CL4311.Contig1_All	vra:106763474	29.3	362	243	6	439	1503	233	588	2e-35	152.5	pentatricopeptide repeat-containing protein At4g31850, chloroplastic-like; K17964 leucine-rich PPR motif-containing protein, mitochondrial
CL4311.Contig2_All	egu:105036528	31	355	240	2	1430	372	75	426	2.4e-38	162.2	pentatricopeptide repeat-containing protein At5g61990, mitochondrial-like; K17964 leucine-rich PPR motif-containing protein, mitochondrial
CL4311.Contig2_All	pda:103707812	30.7	342	236	1	1397	372	210	550	2.7e-37	158.7	pentatricopeptide repeat-containing protein At5g61990, mitochondrial-like; K17964 leucine-rich PPR motif-containing protein, mitochondrial
CL4311.Contig2_All	vra:106763474	29.6	362	242	6	1559	495	233	588	8.6e-36	153.7	pentatricopeptide repeat-containing protein At4g31850, chloroplastic-like; K17964 leucine-rich PPR motif-containing protein, mitochondrial
CL4312.Contig2_All	vra:106765909	42.5	80	32	4	425	210	379	452	9.2e-06	53.5	probable serine/threonine-protein kinase pats1; K04427 mitogen-activated protein kinase kinase kinase 7 [EC:2.7.11.25]
CL4313.Contig1_All	sind:105164645	81.8	878	160	0	2903	270	1	878	0	1454.9	aminopeptidase M1; K08776 puromycin-sensitive aminopeptidase [EC:3.4.11.-]
CL4313.Contig1_All	sly:101250430	78.4	873	189	0	2888	270	3	875	0	1388.2	aminopeptidase M1; K08776 puromycin-sensitive aminopeptidase [EC:3.4.11.-]
CL4313.Contig1_All	spen:107028337	78.1	873	191	0	2888	270	3	875	0	1387.1	aminopeptidase M1; K08776 puromycin-sensitive aminopeptidase [EC:3.4.11.-]
CL4313.Contig1_All	sot:102600594	77.4	873	197	0	2888	270	3	875	0	1375.5	aminopeptidase M1; K08776 puromycin-sensitive aminopeptidase [EC:3.4.11.-]
CL4313.Contig1_All	vvi:100264544	74.8	878	212	2	2876	270	3	880	0	1350.5	aminopeptidase M1; K08776 puromycin-sensitive aminopeptidase [EC:3.4.11.-]
CL4313.Contig2_All	sind:105164645	79.1	239	50	0	899	183	640	878	3.5e-104	380.2	aminopeptidase M1; K08776 puromycin-sensitive aminopeptidase [EC:3.4.11.-]
CL4313.Contig2_All	spen:107028337	76.2	239	57	0	899	183	637	875	6.7e-100	365.9	aminopeptidase M1; K08776 puromycin-sensitive aminopeptidase [EC:3.4.11.-]
CL4313.Contig2_All	sly:101250430	76.2	239	57	0	899	183	637	875	8.8e-100	365.5	aminopeptidase M1; K08776 puromycin-sensitive aminopeptidase [EC:3.4.11.-]
CL4313.Contig2_All	sot:102600594	74.9	239	60	0	899	183	637	875	3.7e-98	360.1	aminopeptidase M1; K08776 puromycin-sensitive aminopeptidase [EC:3.4.11.-]
CL4313.Contig2_All	vvi:100264544	63.7	267	97	0	983	183	614	880	1.7e-95	351.3	aminopeptidase M1; K08776 puromycin-sensitive aminopeptidase [EC:3.4.11.-]
CL4313.Contig3_All	sind:105164645	77.2	329	75	0	1155	169	550	878	5.2e-142	505.8	aminopeptidase M1; K08776 puromycin-sensitive aminopeptidase [EC:3.4.11.-]
CL4313.Contig3_All	sly:101250430	71.7	329	93	0	1155	169	547	875	2.7e-130	466.8	aminopeptidase M1; K08776 puromycin-sensitive aminopeptidase [EC:3.4.11.-]
CL4313.Contig3_All	spen:107028337	71.1	329	95	0	1155	169	547	875	2.3e-129	463.8	aminopeptidase M1; K08776 puromycin-sensitive aminopeptidase [EC:3.4.11.-]
CL4313.Contig3_All	vvi:100264544	68.7	329	103	0	1155	169	552	880	6.6e-129	462.2	aminopeptidase M1; K08776 puromycin-sensitive aminopeptidase [EC:3.4.11.-]
CL4313.Contig3_All	sot:102600594	69	329	102	0	1155	169	547	875	8.9e-126	451.8	aminopeptidase M1; K08776 puromycin-sensitive aminopeptidase [EC:3.4.11.-]
CL4313.Contig4_All	sind:105164645	80.8	878	169	0	2816	183	1	878	0	1451.4	aminopeptidase M1; K08776 puromycin-sensitive aminopeptidase [EC:3.4.11.-]
CL4313.Contig4_All	spen:107028337	77	873	201	0	2801	183	3	875	0	1387.9	aminopeptidase M1; K08776 puromycin-sensitive aminopeptidase [EC:3.4.11.-]
CL4313.Contig4_All	sly:101250430	77	873	201	0	2801	183	3	875	0	1385.5	aminopeptidase M1; K08776 puromycin-sensitive aminopeptidase [EC:3.4.11.-]
CL4313.Contig4_All	sot:102600594	76.2	873	208	0	2801	183	3	875	0	1374	aminopeptidase M1; K08776 puromycin-sensitive aminopeptidase [EC:3.4.11.-]
CL4313.Contig4_All	vvi:100264544	73.5	878	224	2	2789	183	3	880	0	1338.2	aminopeptidase M1; K08776 puromycin-sensitive aminopeptidase [EC:3.4.11.-]
CL4313.Contig5_All	sind:105164645	77.3	154	35	0	600	139	725	878	6.6e-64	245.4	aminopeptidase M1; K08776 puromycin-sensitive aminopeptidase [EC:3.4.11.-]
CL4313.Contig5_All	sly:101250430	74	154	40	0	600	139	722	875	9.8e-60	231.5	aminopeptidase M1; K08776 puromycin-sensitive aminopeptidase [EC:3.4.11.-]
CL4313.Contig5_All	spen:107028337	72.7	154	42	0	600	139	722	875	1.1e-58	228	aminopeptidase M1; K08776 puromycin-sensitive aminopeptidase [EC:3.4.11.-]
CL4313.Contig5_All	jcu:105638111	68.8	154	48	0	600	139	715	868	2.4e-58	226.9	aminopeptidase M1-like; K08776 puromycin-sensitive aminopeptidase [EC:3.4.11.-]
CL4313.Contig5_All	vvi:100264544	70.1	154	46	0	600	139	727	880	4.1e-58	226.1	aminopeptidase M1; K08776 puromycin-sensitive aminopeptidase [EC:3.4.11.-]
CL4314.Contig1_All	smo:SELMODRAFT_95253	30.7	114	78	1	52	390	102	215	1.2e-09	64.7	hypothetical protein; K17964 leucine-rich PPR motif-containing protein, mitochondrial
CL4314.Contig2_All	vra:106763474	30.5	344	236	2	659	1687	137	478	1.9e-38	162.5	pentatricopeptide repeat-containing protein At4g31850, chloroplastic-like; K17964 leucine-rich PPR motif-containing protein, mitochondrial
CL4314.Contig2_All	atr:18446702	30.4	359	228	4	668	1678	110	468	2.1e-37	159.1	pentatricopeptide repeat-containing protein At1g09900; K17710 pentatricopeptide repeat domain-containing protein 1
CL4315.Contig2_All	sind:105176157	75.7	437	102	1	317	1615	1	437	1.5e-193	677.6	mannose-6-phosphate isomerase 1; K01809 mannose-6-phosphate isomerase [EC:5.3.1.8]
CL4315.Contig2_All	sind:105177936	74.7	439	105	2	317	1615	1	439	5.6e-188	659.1	mannose-6-phosphate isomerase 2-like; K01809 mannose-6-phosphate isomerase [EC:5.3.1.8]
CL4315.Contig2_All	vvi:100263511	66.2	423	125	1	344	1612	14	418	6.4e-160	565.8	mannose-6-phosphate isomerase 1; K01809 mannose-6-phosphate isomerase [EC:5.3.1.8]
CL4315.Contig2_All	sly:101256451	64.3	426	144	2	338	1615	15	432	1.1e-159	565.1	mannose-6-phosphate isomerase 1-like; K01809 mannose-6-phosphate isomerase [EC:5.3.1.8]
CL4315.Contig2_All	spen:107008963	64.8	426	142	3	338	1615	15	432	9.3e-159	562	mannose-6-phosphate isomerase 1-like; K01809 mannose-6-phosphate isomerase [EC:5.3.1.8]
CL4316.Contig1_All	sind:105178198	84.4	418	63	2	204	1457	1	416	4.2e-205	716.1	SRSF protein kinase 1-like; K08832 serine/threonine-protein kinase SRPK3 [EC:2.7.11.1]
CL4316.Contig1_All	tcc:TCM_000057	77.3	415	93	1	213	1457	2	415	4.7e-188	659.4	Kinase superfamily protein isoform 1; K08832 serine/threonine-protein kinase SRPK3 [EC:2.7.11.1]
CL4316.Contig1_All	egr:104419567	73.3	434	109	3	213	1514	2	428	6.8e-187	655.6	probable serine/threonine-protein kinase sky1; K08832 serine/threonine-protein kinase SRPK3 [EC:2.7.11.1]
CL4316.Contig1_All	bna:106390212	75.7	424	100	3	213	1481	2	423	8.8e-187	655.2	SRSF protein kinase 1-like; K08832 serine/threonine-protein kinase SRPK3 [EC:2.7.11.1]
CL4316.Contig1_All	spen:107008727	77	418	94	2	204	1457	1	416	4.4e-186	652.9	SRSF protein kinase 1-like; K08832 serine/threonine-protein kinase SRPK3 [EC:2.7.11.1]
CL4316.Contig2_All	sind:105178198	83.5	419	66	3	200	1456	1	416	4.4e-202	706.1	SRSF protein kinase 1-like; K08832 serine/threonine-protein kinase SRPK3 [EC:2.7.11.1]
CL4316.Contig2_All	egr:104419567	73.4	432	108	3	218	1513	4	428	1.5e-186	654.4	probable serine/threonine-protein kinase sky1; K08832 serine/threonine-protein kinase SRPK3 [EC:2.7.11.1]
CL4316.Contig2_All	tcc:TCM_000057	76.8	413	95	1	218	1456	4	415	2.6e-186	653.7	Kinase superfamily protein isoform 1; K08832 serine/threonine-protein kinase SRPK3 [EC:2.7.11.1]
CL4316.Contig2_All	bna:106390212	75.4	422	101	3	218	1480	4	423	7.5e-186	652.1	SRSF protein kinase 1-like; K08832 serine/threonine-protein kinase SRPK3 [EC:2.7.11.1]
CL4316.Contig2_All	spen:107008727	76.4	419	96	3	200	1456	1	416	9.1e-184	645.2	SRSF protein kinase 1-like; K08832 serine/threonine-protein kinase SRPK3 [EC:2.7.11.1]
CL4316.Contig3_All	egr:104419567	70.2	228	62	2	803	120	207	428	4.2e-90	332.8	probable serine/threonine-protein kinase sky1; K08832 serine/threonine-protein kinase SRPK3 [EC:2.7.11.1]
CL4316.Contig3_All	pop:POPTR_0005s10510g	74	215	53	1	803	159	207	418	4.6e-89	329.3	POPTRDRAFT_760368; kinase family protein; K08832 serine/threonine-protein kinase SRPK3 [EC:2.7.11.1]
CL4316.Contig3_All	sly:101253269	76.1	209	49	1	803	177	209	416	4.6e-89	329.3	SRSF protein kinase 1; K08832 serine/threonine-protein kinase SRPK3 [EC:2.7.11.1]
CL4316.Contig3_All	spen:107008727	75.6	209	50	1	803	177	209	416	1e-88	328.2	SRSF protein kinase 1-like; K08832 serine/threonine-protein kinase SRPK3 [EC:2.7.11.1]
CL4316.Contig3_All	gra:105774909	73	215	57	1	803	159	208	421	3.9e-88	326.2	SRSF protein kinase 2-like; K08832 serine/threonine-protein kinase SRPK3 [EC:2.7.11.1]
CL4316.Contig4_All	sind:105178198	79.6	451	79	4	1768	446	1	448	3.4e-207	723	SRSF protein kinase 1-like; K08832 serine/threonine-protein kinase SRPK3 [EC:2.7.11.1]
CL4316.Contig4_All	tcc:TCM_000057	73.7	438	107	2	1750	458	4	440	4e-187	656.4	Kinase superfamily protein isoform 1; K08832 serine/threonine-protein kinase SRPK3 [EC:2.7.11.1]
CL4316.Contig4_All	sot:102601097	72.8	445	109	3	1750	446	4	446	8.8e-187	655.2	SRSF protein kinase 1; K08832 serine/threonine-protein kinase SRPK3 [EC:2.7.11.1]
CL4316.Contig4_All	spen:107008727	72.7	451	110	4	1768	446	1	448	2.6e-186	653.7	SRSF protein kinase 1-like; K08832 serine/threonine-protein kinase SRPK3 [EC:2.7.11.1]
CL4316.Contig4_All	sly:101253269	72.7	451	110	4	1768	446	1	448	4.4e-186	652.9	SRSF protein kinase 1; K08832 serine/threonine-protein kinase SRPK3 [EC:2.7.11.1]
CL4316.Contig6_All	sind:105178198	69.4	98	20	1	1	264	351	448	6.4e-34	146	SRSF protein kinase 1-like; K08832 serine/threonine-protein kinase SRPK3 [EC:2.7.11.1]
CL4316.Contig6_All	sly:101253269	60.2	98	29	1	1	264	351	448	6.2e-29	129.4	SRSF protein kinase 1; K08832 serine/threonine-protein kinase SRPK3 [EC:2.7.11.1]
CL4316.Contig6_All	spen:107008727	59.2	98	30	1	1	264	351	448	1.4e-28	128.3	SRSF protein kinase 1-like; K08832 serine/threonine-protein kinase SRPK3 [EC:2.7.11.1]
CL4316.Contig6_All	sot:102601097	61.2	98	28	1	1	264	349	446	1.4e-28	128.3	SRSF protein kinase 1; K08832 serine/threonine-protein kinase SRPK3 [EC:2.7.11.1]
CL4316.Contig6_All	sot:102590044	59.2	98	30	1	1	264	352	449	4e-28	126.7	SRSF protein kinase 1-like; K08832 serine/threonine-protein kinase SRPK3 [EC:2.7.11.1]
CL4319.Contig3_All	mtr:MTR_7g109250	53.7	54	24	1	387	229	1	54	9.4e-09	63.9	RING zinc finger protein, putative; K13127 RING finger protein 113A
CL4319.Contig4_All	mtr:MTR_7g109250	51.9	54	25	1	387	229	1	54	5e-07	58.2	RING zinc finger protein, putative; K13127 RING finger protein 113A
CL4320.Contig1_All	csv:101208440	71.4	98	17	2	186	479	236	322	5e-35	151	vacuolar protein sorting-associated protein 2 homolog 2; K12191 charged multivesicular body protein 2A
CL4320.Contig1_All	sind:105167533	65.7	99	26	1	186	482	228	318	3.6e-33	144.8	vacuolar protein sorting-associated protein 2 homolog 2-like; K12191 charged multivesicular body protein 2A
CL4320.Contig2_All	csv:101208440	78.9	114	23	1	186	524	236	349	1.5e-53	211.1	vacuolar protein sorting-associated protein 2 homolog 2; K12191 charged multivesicular body protein 2A
CL4320.Contig2_All	sind:105167533	75.9	116	24	1	186	521	228	343	7e-51	202.2	vacuolar protein sorting-associated protein 2 homolog 2-like; K12191 charged multivesicular body protein 2A
CL4320.Contig3_All	csv:101208440	76.2	130	30	1	186	572	236	365	6.2e-59	228.8	vacuolar protein sorting-associated protein 2 homolog 2; K12191 charged multivesicular body protein 2A
CL4320.Contig3_All	sind:105167533	74.6	130	29	1	186	563	228	357	1.5e-57	224.2	vacuolar protein sorting-associated protein 2 homolog 2-like; K12191 charged multivesicular body protein 2A
CL4320.Contig4_All	csv:101208440	72.4	163	39	2	270	755	236	393	1.6e-67	257.7	vacuolar protein sorting-associated protein 2 homolog 2; K12191 charged multivesicular body protein 2A
CL4320.Contig4_All	sind:105167533	61.1	198	71	2	174	755	198	393	1.4e-66	254.6	vacuolar protein sorting-associated protein 2 homolog 2-like; K12191 charged multivesicular body protein 2A
CL4320.Contig5_All	csv:101208440	78.9	114	23	1	268	606	236	349	1.7e-53	211.1	vacuolar protein sorting-associated protein 2 homolog 2; K12191 charged multivesicular body protein 2A
CL4320.Contig5_All	sind:105167533	75.9	116	24	1	268	603	228	343	7.9e-51	202.2	vacuolar protein sorting-associated protein 2 homolog 2-like; K12191 charged multivesicular body protein 2A
CL4320.Contig6_All	csv:101208440	69.4	98	19	2	271	564	236	322	4.9e-34	147.5	vacuolar protein sorting-associated protein 2 homolog 2; K12191 charged multivesicular body protein 2A
CL4320.Contig6_All	sind:105167533	60.7	112	34	2	232	567	217	318	7.1e-33	143.7	vacuolar protein sorting-associated protein 2 homolog 2-like; K12191 charged multivesicular body protein 2A
CL4320.Contig7_All	csv:101208440	70.4	98	18	2	280	573	236	322	4.5e-34	147.9	vacuolar protein sorting-associated protein 2 homolog 2; K12191 charged multivesicular body protein 2A
CL4320.Contig7_All	sind:105167533	64.6	99	27	1	280	576	228	318	3.2e-32	141.7	vacuolar protein sorting-associated protein 2 homolog 2-like; K12191 charged multivesicular body protein 2A
CL4321.Contig1_All	sind:105171136	80.7	348	61	1	1289	246	1	342	2.7e-161	570.1	trafficking protein particle complex subunit 12; K20309 trafficking protein particle complex subunit 12
CL4321.Contig1_All	vvi:100264688	63.6	385	125	6	1394	246	2	373	3.9e-131	469.9	trafficking protein particle complex subunit 12-like; K20309 trafficking protein particle complex subunit 12
CL4321.Contig1_All	vvi:100247539	63.1	385	127	6	1394	246	2	373	6.6e-131	469.2	trafficking protein particle complex subunit 12-like; K20309 trafficking protein particle complex subunit 12
CL4321.Contig1_All	spen:107018496	61.8	385	129	6	1388	249	10	381	1.6e-129	464.5	trafficking protein particle complex subunit 12; K20309 trafficking protein particle complex subunit 12
CL4321.Contig1_All	cmo:103484996	61.9	378	136	6	1376	246	17	387	2.1e-129	464.2	trafficking protein particle complex subunit 12; K20309 trafficking protein particle complex subunit 12
CL4321.Contig2_All	sind:105171136	80.7	348	61	1	1162	119	1	342	5.6e-161	568.9	trafficking protein particle complex subunit 12; K20309 trafficking protein particle complex subunit 12
CL4321.Contig2_All	vvi:100264688	63.1	385	127	6	1267	119	2	373	1.3e-130	468	trafficking protein particle complex subunit 12-like; K20309 trafficking protein particle complex subunit 12
CL4321.Contig2_All	vvi:100247539	62.6	385	129	6	1267	119	2	373	2.3e-130	467.2	trafficking protein particle complex subunit 12-like; K20309 trafficking protein particle complex subunit 12
CL4321.Contig2_All	tcc:TCM_001171	63.8	362	127	4	1201	119	5	363	9.6e-129	461.8	Tetratricopeptide repeat (TPR)-like superfamily protein; K20309 trafficking protein particle complex subunit 12
CL4321.Contig2_All	spen:107018496	61.9	386	127	7	1261	122	10	381	1.6e-128	461.1	trafficking protein particle complex subunit 12; K20309 trafficking protein particle complex subunit 12
CL4323.Contig1_All	thj:104824416	90.6	32	3	0	513	608	290	321	5.9e-09	63.5	uncharacterized LOC104824416; K14404 cleavage and polyadenylation specificity factor subunit 4
CL4323.Contig2_All	thj:104824416	90.6	32	3	0	509	414	290	321	5.7e-09	63.5	uncharacterized LOC104824416; K14404 cleavage and polyadenylation specificity factor subunit 4
CL4324.Contig1_All	fve:101293037	52.9	68	28	2	193	2	23	90	2e-09	63.5	50S ribosomal protein L29, chloroplastic; K02904 large subunit ribosomal protein L29
CL4324.Contig1_All	mdm:103429039	71.1	45	12	1	136	2	47	90	7.5e-09	61.6	50S ribosomal protein L29, chloroplastic-like; K02904 large subunit ribosomal protein L29
CL4324.Contig1_All	pxb:103937413	71.1	45	12	1	136	2	48	91	7.5e-09	61.6	50S ribosomal protein L29, chloroplastic-like; K02904 large subunit ribosomal protein L29
CL4324.Contig1_All	pxb:103937414	71.1	45	12	1	136	2	48	91	7.5e-09	61.6	50S ribosomal protein L29, chloroplastic-like; K02904 large subunit ribosomal protein L29
CL4324.Contig1_All	vvi:104877824	50.6	81	27	3	235	2	38	108	7.5e-09	61.6	50S ribosomal protein L29, chloroplastic-like; K02904 large subunit ribosomal protein L29
CL4324.Contig2_All	spen:107014493	68.6	172	46	2	949	446	1	168	1.9e-55	218	50S ribosomal protein L29, chloroplastic-like; K02904 large subunit ribosomal protein L29
CL4324.Contig2_All	sly:101244648	68	172	47	2	949	446	1	168	9.5e-55	215.7	50S ribosomal protein L29, chloroplastic-like; K02904 large subunit ribosomal protein L29
CL4324.Contig2_All	sot:102599673	68.4	171	47	2	949	446	1	167	1.2e-54	215.3	50S ribosomal protein L29, chloroplastic-like; K02904 large subunit ribosomal protein L29
CL4324.Contig2_All	tcc:TCM_001105	65	177	57	2	964	443	45	219	3e-53	210.7	Ribosomal L29 family protein; K02904 large subunit ribosomal protein L29
CL4324.Contig2_All	jcu:105647107	69.3	163	46	2	925	446	2	163	6.8e-53	209.5	50S ribosomal protein L29, chloroplastic; K02904 large subunit ribosomal protein L29
CL4324.Contig3_All	spen:107014493	69.2	172	45	2	860	357	1	168	7.1e-57	222.6	50S ribosomal protein L29, chloroplastic-like; K02904 large subunit ribosomal protein L29
CL4324.Contig3_All	sot:102599673	69	171	46	2	860	357	1	167	2.7e-56	220.7	50S ribosomal protein L29, chloroplastic-like; K02904 large subunit ribosomal protein L29
CL4324.Contig3_All	sly:101244648	68.6	172	46	2	860	357	1	168	3.5e-56	220.3	50S ribosomal protein L29, chloroplastic-like; K02904 large subunit ribosomal protein L29
CL4324.Contig3_All	tcc:TCM_001105	65.5	177	56	2	875	354	45	219	8.6e-55	215.7	Ribosomal L29 family protein; K02904 large subunit ribosomal protein L29
CL4324.Contig3_All	pxb:103937414	68.1	166	47	3	842	354	11	173	9.6e-54	212.2	50S ribosomal protein L29, chloroplastic-like; K02904 large subunit ribosomal protein L29
CL4324.Contig4_All	pxb:103937413	57	79	30	2	189	416	17	94	5.6e-14	79	50S ribosomal protein L29, chloroplastic-like; K02904 large subunit ribosomal protein L29
CL4324.Contig4_All	pxb:103937414	57	79	30	2	189	416	17	94	5.6e-14	79	50S ribosomal protein L29, chloroplastic-like; K02904 large subunit ribosomal protein L29
CL4324.Contig4_All	fve:101293037	54.7	75	33	1	195	416	19	93	9.6e-14	78.2	50S ribosomal protein L29, chloroplastic; K02904 large subunit ribosomal protein L29
CL4324.Contig4_All	spen:107014493	51.9	81	37	1	180	416	10	90	2.1e-13	77	50S ribosomal protein L29, chloroplastic-like; K02904 large subunit ribosomal protein L29
CL4324.Contig4_All	nnu:104604906	64.7	68	18	2	213	416	26	87	2.8e-13	76.6	50S ribosomal protein L29, chloroplastic-like; K02904 large subunit ribosomal protein L29
CL4324.Contig5_All	spen:107014493	69.2	172	45	2	71	574	1	168	7.2e-57	222.6	50S ribosomal protein L29, chloroplastic-like; K02904 large subunit ribosomal protein L29
CL4324.Contig5_All	sot:102599673	69	171	46	2	71	574	1	167	2.7e-56	220.7	50S ribosomal protein L29, chloroplastic-like; K02904 large subunit ribosomal protein L29
CL4324.Contig5_All	sly:101244648	68.6	172	46	2	71	574	1	168	3.6e-56	220.3	50S ribosomal protein L29, chloroplastic-like; K02904 large subunit ribosomal protein L29
CL4324.Contig5_All	tcc:TCM_001105	65.5	177	56	2	56	577	45	219	8.8e-55	215.7	Ribosomal L29 family protein; K02904 large subunit ribosomal protein L29
CL4324.Contig5_All	pxb:103937414	68.1	166	47	3	89	577	11	173	9.7e-54	212.2	50S ribosomal protein L29, chloroplastic-like; K02904 large subunit ribosomal protein L29
CL4326.Contig1_All	spen:107013955	56.9	288	123	1	945	85	170	457	1.1e-91	339	UDP-glycosyltransferase 76C4-like; K00699 glucuronosyltransferase [EC:2.4.1.17]
CL4326.Contig1_All	sly:101262190	55.9	288	126	1	945	85	176	463	2e-90	334.7	UDP-glycosyltransferase 76C4-like; K00699 glucuronosyltransferase [EC:2.4.1.17]
CL4326.Contig1_All	aly:ARALYDRAFT_325212	49.5	293	144	3	957	91	163	455	4.5e-74	280.4	UGT76C1; UDP-glucosyl transferase 76C1; K13493 cytokinin-N-glucosyltransferase [EC:2.4.1.-]
CL4326.Contig1_All	brp:103846928	49.5	291	146	1	957	88	161	451	1.1e-72	275.8	UDP-glycosyltransferase 76C2; K13493 cytokinin-N-glucosyltransferase [EC:2.4.1.-]
CL4326.Contig2_All	spen:107013955	56.2	292	127	1	959	87	166	457	5.5e-92	340.1	UDP-glycosyltransferase 76C4-like; K00699 glucuronosyltransferase [EC:2.4.1.17]
CL4326.Contig2_All	sly:101262190	55.5	292	129	1	959	87	172	463	8e-91	336.3	UDP-glycosyltransferase 76C4-like; K00699 glucuronosyltransferase [EC:2.4.1.17]
CL4326.Contig2_All	brp:103846928	48.6	317	160	2	1037	90	137	451	4.7e-75	283.9	UDP-glycosyltransferase 76C2; K13493 cytokinin-N-glucosyltransferase [EC:2.4.1.-]
CL4326.Contig2_All	aly:ARALYDRAFT_325212	49.5	295	141	4	959	93	163	455	1.4e-74	282.3	UGT76C1; UDP-glucosyl transferase 76C1; K13493 cytokinin-N-glucosyltransferase [EC:2.4.1.-]
CL4327.Contig1_All	sind:105165523	87	54	7	0	164	3	247	300	2.2e-19	97.1	gibberellin 2-beta-dioxygenase 1-like; K04125 gibberellin 2-oxidase [EC:1.14.11.13]
CL4327.Contig1_All	sly:100037505	83.3	54	9	0	164	3	238	291	5.5e-18	92.4	GA2ox2, SlGA2ox2; gibberellin 2-oxidase 2; K04125 gibberellin 2-oxidase [EC:1.14.11.13]
CL4327.Contig1_All	sot:102600034	83.3	54	9	0	164	3	240	293	5.5e-18	92.4	gibberellin 2-beta-dioxygenase 1-like; K04125 gibberellin 2-oxidase [EC:1.14.11.13]
CL4327.Contig1_All	spen:107024448	83.3	54	9	0	164	3	242	295	5.5e-18	92.4	gibberellin 2-beta-dioxygenase 1-like; K04125 gibberellin 2-oxidase [EC:1.14.11.13]
CL4327.Contig1_All	sly:100134890	81.5	54	10	0	164	3	251	304	2.7e-17	90.1	GA2ox5, SlGA2ox5; gibberellin 2-oxidase; K04125 gibberellin 2-oxidase [EC:1.14.11.13]
CL4327.Contig2_All	sind:105165523	87.1	85	11	0	462	208	247	331	6.5e-36	153.3	gibberellin 2-beta-dioxygenase 1-like; K04125 gibberellin 2-oxidase [EC:1.14.11.13]
CL4327.Contig2_All	sot:102600034	85.9	85	12	0	462	208	240	324	2.7e-34	147.9	gibberellin 2-beta-dioxygenase 1-like; K04125 gibberellin 2-oxidase [EC:1.14.11.13]
CL4327.Contig2_All	spen:107024448	85.9	85	12	0	462	208	242	326	2.7e-34	147.9	gibberellin 2-beta-dioxygenase 1-like; K04125 gibberellin 2-oxidase [EC:1.14.11.13]
CL4327.Contig2_All	sly:100037505	85.9	85	12	0	462	208	238	322	2.7e-34	147.9	GA2ox2, SlGA2ox2; gibberellin 2-oxidase 2; K04125 gibberellin 2-oxidase [EC:1.14.11.13]
CL4327.Contig2_All	sind:105176874	85.9	85	11	1	462	208	244	327	4e-33	144.1	gibberellin 2-beta-dioxygenase 1-like; K04125 gibberellin 2-oxidase [EC:1.14.11.13]
CL4328.Contig1_All	vvi:100257618	46.6	761	330	15	2149	4404	462	1155	5.9e-160	567.4	auxin response factor 7-like; K14486 auxin response factor
CL4328.Contig1_All	jcu:105638003	48	744	305	20	2206	4404	461	1133	8e-157	557	auxin response factor 19-like; K14486 auxin response factor
CL4328.Contig1_All	tcc:TCM_037484	46.9	740	307	17	2242	4404	473	1145	4.4e-155	551.2	Transcriptional factor B3 family protein / auxin-responsive factor AUX/IAA-related isoform 1; K14486 auxin response factor
CL4328.Contig1_All	gra:105797241	52.4	548	250	9	2779	4404	585	1127	1.6e-144	516.2	auxin response factor 7; K14486 auxin response factor
CL4328.Contig2_All	egu:105046359	28.4	405	228	13	2596	3696	58	438	8.9e-18	94.7	transcription initiation factor TFIID subunit 12b; K03126 transcription initiation factor TFIID subunit 12
CL4328.Contig2_All	ath:AT1G17440	25.9	463	273	15	2467	3699	38	482	3.1e-15	86.3	EER4; transcription initiation factor TFIID subunit 12B; K03126 transcription initiation factor TFIID subunit 12
CL4328.Contig2_All	fve:101297525	25.6	464	288	16	2341	3696	25	443	4.1e-15	85.9	mediator of RNA polymerase II transcription subunit 15a; K14972 PAX-interacting protein 1
CL4330.Contig1_All	egu:105048172	33.5	200	116	5	511	1080	306	498	9.2e-19	96.7	transcription factor GTE4-like; K11721 bromodomain-containing protein 3
CL4330.Contig1_All	pda:103703632	32.5	200	118	4	511	1080	308	500	7.8e-18	93.6	transcription factor GTE4-like; K11721 bromodomain-containing protein 3
CL4330.Contig1_All	mus:103971236	24.9	350	208	11	157	1080	170	506	1.7e-17	92.4	transcription factor GTE4-like isoform X1; K11721 bromodomain-containing protein 3
CL4330.Contig1_All	ota:Ot02g04990	31.8	198	125	5	505	1083	169	361	1.5e-16	89.4	Vesicle trafficking protein Sly1 (Sec1 family) (ISS); K19998 sec1 family domain-containing protein 1
CL4330.Contig2_All	egu:105048172	34.3	230	134	4	499	1158	276	498	2.2e-26	122.1	transcription factor GTE4-like; K11721 bromodomain-containing protein 3
CL4330.Contig2_All	pda:103703632	32.6	242	146	4	463	1158	266	500	2.8e-26	121.7	transcription factor GTE4-like; K11721 bromodomain-containing protein 3
CL4330.Contig2_All	mus:103971236	28.8	358	210	9	157	1158	170	506	1.8e-25	119	transcription factor GTE4-like isoform X1; K11721 bromodomain-containing protein 3
CL4330.Contig2_All	ota:Ot02g04990	35.1	225	136	5	502	1161	142	361	2.6e-24	115.2	Vesicle trafficking protein Sly1 (Sec1 family) (ISS); K19998 sec1 family domain-containing protein 1
CL4330.Contig3_All	mus:103971236	28.5	362	208	12	68	1060	165	506	4.8e-28	127.5	transcription factor GTE4-like isoform X1; K11721 bromodomain-containing protein 3
CL4330.Contig3_All	egu:105048172	32.9	280	162	7	251	1060	235	498	6.3e-28	127.1	transcription factor GTE4-like; K11721 bromodomain-containing protein 3
CL4330.Contig3_All	pda:103703632	31.5	260	161	4	311	1060	248	500	5.3e-27	124	transcription factor GTE4-like; K11721 bromodomain-containing protein 3
CL4330.Contig3_All	ota:Ot02g04990	28.1	359	218	9	62	1063	18	361	2.2e-25	118.6	Vesicle trafficking protein Sly1 (Sec1 family) (ISS); K19998 sec1 family domain-containing protein 1
CL4331.Contig1_All	ppp:PHYPADRAFT_121891	63	73	27	0	264	46	93	165	3.1e-18	92.4	HDMA1503; Amino_oxidase domain protein; K11450 lysine-specific histone demethylase 1A [EC:1.-.-.-]
CL4331.Contig1_All	ppp:PHYPADRAFT_169206	64.2	67	24	0	264	64	884	950	9.1e-18	90.9	HDMA1504; SWIRM domain protein; K11450 lysine-specific histone demethylase 1A [EC:1.-.-.-]
CL4331.Contig2_All	ppp:PHYPADRAFT_169206	54.4	103	47	0	455	147	449	551	6e-25	115.5	HDMA1504; SWIRM domain protein; K11450 lysine-specific histone demethylase 1A [EC:1.-.-.-]
CL4331.Contig3_All	ppp:PHYPADRAFT_169206	42.1	304	125	5	1873	1100	1422	1720	1.1e-48	196.4	HDMA1504; SWIRM domain protein; K11450 lysine-specific histone demethylase 1A [EC:1.-.-.-]
CL4331.Contig3_All	zma:103652214	75.7	70	17	0	1873	1664	21	90	8.7e-22	107.1	possible lysine-specific histone demethylase 1-like; K11450 lysine-specific histone demethylase 1A [EC:1.-.-.-]
CL4331.Contig4_All	ppp:PHYPADRAFT_169206	46.8	836	366	15	3529	1202	904	1720	1.9e-192	675.2	HDMA1504; SWIRM domain protein; K11450 lysine-specific histone demethylase 1A [EC:1.-.-.-]
CL4331.Contig4_All	ppp:PHYPADRAFT_121891	60.7	537	188	3	3676	2066	19	532	2.2e-183	645.2	HDMA1503; Amino_oxidase domain protein; K11450 lysine-specific histone demethylase 1A [EC:1.-.-.-]
CL4331.Contig4_All	csl:COCSUDRAFT_15667	44.9	488	229	8	3664	2213	2	453	1.7e-108	396.4	amine oxidase; K11450 lysine-specific histone demethylase 1A [EC:1.-.-.-]
CL4332.Contig1_All	sind:105175815	58.5	419	120	6	1338	163	1	392	8.4e-126	452.2	primase homolog protein; K17680 twinkle protein [EC:3.6.4.12]
CL4332.Contig1_All	vvi:100263216	50.7	353	136	4	1191	181	41	371	6.5e-94	346.3	primase homolog protein-like; K17680 twinkle protein [EC:3.6.4.12]
CL4332.Contig1_All	egr:104441222	51.9	343	126	6	1179	187	39	354	3.3e-90	334	primase homolog protein; K17680 twinkle protein [EC:3.6.4.12]
CL4332.Contig1_All	spen:107011899	48.5	365	150	4	1212	166	21	363	6.3e-89	329.7	primase homolog protein; K17680 twinkle protein [EC:3.6.4.12]
CL4332.Contig1_All	gmx:100814805	52.6	333	123	4	1140	181	61	371	1.4e-88	328.6	primase homolog protein; K17680 twinkle protein [EC:3.6.4.12]
CL4332.Contig2_All	sind:105175815	64.5	397	116	5	1294	164	1	392	1.4e-138	494.6	primase homolog protein; K17680 twinkle protein [EC:3.6.4.12]
CL4332.Contig2_All	vvi:100263216	57.1	331	133	2	1147	182	41	371	4.2e-106	386.7	primase homolog protein-like; K17680 twinkle protein [EC:3.6.4.12]
CL4332.Contig2_All	egr:104441222	59.2	321	121	4	1135	188	39	354	2e-103	377.9	primase homolog protein; K17680 twinkle protein [EC:3.6.4.12]
CL4332.Contig2_All	spen:107011899	54.2	343	148	2	1168	167	21	363	1.4e-101	371.7	primase homolog protein; K17680 twinkle protein [EC:3.6.4.12]
CL4332.Contig2_All	sot:102591920	57.5	315	128	1	1093	167	49	363	1.2e-100	368.6	primase homolog protein; K17680 twinkle protein [EC:3.6.4.12]
CL4332.Contig3_All	sind:105175815	55.3	215	50	4	627	40	114	301	2.9e-55	216.9	primase homolog protein; K17680 twinkle protein [EC:3.6.4.12]
CL4332.Contig3_All	egr:104441222	48	204	71	4	627	40	95	271	7.8e-45	182.2	primase homolog protein; K17680 twinkle protein [EC:3.6.4.12]
CL4332.Contig3_All	vvi:100263216	45.8	203	81	2	627	40	106	286	2.5e-43	177.2	primase homolog protein-like; K17680 twinkle protein [EC:3.6.4.12]
CL4332.Contig3_All	cmo:103488713	47.1	208	76	3	627	40	96	281	2.5e-43	177.2	twinkle homolog protein, chloroplastic/mitochondrial; K17680 twinkle protein [EC:3.6.4.12]
CL4332.Contig4_All	sind:105175815	60.1	414	116	5	86	1246	1	392	1.9e-130	467.6	primase homolog protein; K17680 twinkle protein [EC:3.6.4.12]
CL4332.Contig4_All	vvi:100263216	51.3	353	129	5	233	1228	41	371	6.7e-96	352.8	primase homolog protein-like; K17680 twinkle protein [EC:3.6.4.12]
CL4332.Contig4_All	egr:104441222	50.3	366	142	8	176	1222	12	354	1.5e-92	341.7	primase homolog protein; K17680 twinkle protein [EC:3.6.4.12]
CL4332.Contig4_All	gmx:100814805	48.2	392	154	6	134	1228	2	371	2.5e-90	334.3	primase homolog protein; K17680 twinkle protein [EC:3.6.4.12]
CL4332.Contig5_All	sind:105175815	54	187	45	3	62	565	114	278	2.6e-46	186.8	primase homolog protein; K17680 twinkle protein [EC:3.6.4.12]
CL4332.Contig5_All	egr:104441222	48.6	175	60	3	62	562	95	247	4e-39	162.9	primase homolog protein; K17680 twinkle protein [EC:3.6.4.12]
CL4332.Contig5_All	cmo:103488713	46.2	184	60	3	62	562	96	257	9.3e-36	151.8	twinkle homolog protein, chloroplastic/mitochondrial; K17680 twinkle protein [EC:3.6.4.12]
CL4334.Contig1_All	sind:105177858	82.2	101	18	0	121	423	1	101	4.8e-45	183	cytochrome c oxidase subunit 6a, mitochondrial; K02266 cytochrome c oxidase subunit 6a
CL4334.Contig1_All	sind:105158566	79.2	101	21	0	121	423	1	101	7.7e-43	175.6	cytochrome c oxidase subunit 6a, mitochondrial-like; K02266 cytochrome c oxidase subunit 6a
CL4334.Contig1_All	jcu:105639904	72.1	104	23	2	121	423	1	101	8.3e-37	155.6	cytochrome c oxidase subunit 6a, mitochondrial; K02266 cytochrome c oxidase subunit 6a
CL4334.Contig1_All	aip:107628277	69.6	102	27	2	121	423	1	99	3.1e-36	153.7	cytochrome c oxidase subunit 6a, mitochondrial; K02266 cytochrome c oxidase subunit 6a
CL4334.Contig1_All	rcu:8275939	69.8	106	22	3	121	423	1	101	5.4e-36	152.9	cytochrome c oxidase subunit 6a, mitochondrial; K02266 cytochrome c oxidase subunit 6a
CL4334.Contig2_All	sind:105177858	83.2	101	17	0	765	463	1	101	8.2e-46	185.7	cytochrome c oxidase subunit 6a, mitochondrial; K02266 cytochrome c oxidase subunit 6a
CL4334.Contig2_All	sind:105158566	80.2	101	20	0	765	463	1	101	7.6e-44	179.1	cytochrome c oxidase subunit 6a, mitochondrial-like; K02266 cytochrome c oxidase subunit 6a
CL4334.Contig2_All	jcu:105639904	75	104	20	2	765	463	1	101	1.6e-38	161.4	cytochrome c oxidase subunit 6a, mitochondrial; K02266 cytochrome c oxidase subunit 6a
CL4334.Contig2_All	aip:107628277	71.6	102	25	2	765	463	1	99	8.2e-38	159.1	cytochrome c oxidase subunit 6a, mitochondrial; K02266 cytochrome c oxidase subunit 6a
CL4334.Contig2_All	adu:107481892	71.6	102	25	2	765	463	1	99	1.4e-37	158.3	cytochrome c oxidase subunit 6a, mitochondrial-like; K02266 cytochrome c oxidase subunit 6a
CL4335.Contig1_All	egu:105046161	38.6	132	77	2	692	1078	881	1011	5e-15	84	uncharacterized LOC105046161; K03539 ribonuclease P/MRP protein subunit RPP1 [EC:3.1.26.5]
CL4335.Contig1_All	mus:103991802	39	105	60	3	647	961	757	857	2.8e-10	68.2	uncharacterized protein LOC103991802; K03539 ribonuclease P/MRP protein subunit RPP1 [EC:3.1.26.5]
CL4335.Contig1_All	osa:9271052	45.2	73	37	1	743	952	695	767	4.8e-10	67.4	uncharacterized LOC9271052; K03539 ribonuclease P/MRP protein subunit RPP1 [EC:3.1.26.5]
CL4335.Contig1_All	sita:101783073	37.4	107	59	2	656	952	779	885	8.2e-10	66.6	uncharacterized LOC101783073; K03539 ribonuclease P/MRP protein subunit RPP1 [EC:3.1.26.5]
CL4335.Contig2_All	egu:105046161	45.5	101	39	3	692	967	881	974	9.8e-14	79.7	uncharacterized LOC105046161; K03539 ribonuclease P/MRP protein subunit RPP1 [EC:3.1.26.5]
CL4335.Contig2_All	mus:103991802	44.6	92	49	2	692	967	770	859	2e-11	72	uncharacterized protein LOC103991802; K03539 ribonuclease P/MRP protein subunit RPP1 [EC:3.1.26.5]
CL4335.Contig2_All	osa:9271052	52.5	61	26	1	797	970	713	773	1.7e-10	68.9	uncharacterized LOC9271052; K03539 ribonuclease P/MRP protein subunit RPP1 [EC:3.1.26.5]
CL4335.Contig2_All	sita:101783073	58.5	53	20	1	818	970	841	893	1.5e-09	65.9	uncharacterized LOC101783073; K03539 ribonuclease P/MRP protein subunit RPP1 [EC:3.1.26.5]
CL4335.Contig3_All	egu:105046161	44.6	101	40	3	1207	1482	881	974	2.4e-13	79	uncharacterized LOC105046161; K03539 ribonuclease P/MRP protein subunit RPP1 [EC:3.1.26.5]
CL4335.Contig3_All	mus:103991802	44.6	92	49	2	1207	1482	770	859	1.3e-11	73.2	uncharacterized protein LOC103991802; K03539 ribonuclease P/MRP protein subunit RPP1 [EC:3.1.26.5]
CL4335.Contig3_All	osa:9271052	52.5	61	26	1	1312	1485	713	773	2.5e-10	68.9	uncharacterized LOC9271052; K03539 ribonuclease P/MRP protein subunit RPP1 [EC:3.1.26.5]
CL4335.Contig3_All	sita:101783073	44.3	88	46	2	1231	1485	806	893	3.2e-10	68.6	uncharacterized LOC101783073; K03539 ribonuclease P/MRP protein subunit RPP1 [EC:3.1.26.5]
CL4337.Contig1_All	sind:105158661	96.1	206	8	0	75	692	1	206	9.5e-110	398.3	60S ribosomal protein L13a-4; K02872 large subunit ribosomal protein L13Ae
CL4337.Contig1_All	sind:105171873	94.2	206	12	0	75	692	1	206	2.3e-108	393.7	60S ribosomal protein L13a-4-like; K02872 large subunit ribosomal protein L13Ae
CL4337.Contig1_All	rcu:8280675	93.2	206	14	0	75	692	1	206	6.8e-108	392.1	60S ribosomal protein L13a-4; K02872 large subunit ribosomal protein L13Ae
CL4337.Contig1_All	vvi:100267451	92.7	206	15	0	75	692	1	206	1.2e-107	391.3	60S ribosomal protein L13a-4-like; K02872 large subunit ribosomal protein L13Ae
CL4337.Contig1_All	jcu:105633185	92.2	206	16	0	75	692	1	206	1.5e-107	391	60S ribosomal protein L13a-4; K02872 large subunit ribosomal protein L13Ae
CL4337.Contig2_All	sind:105158661	96	201	8	0	605	3	1	201	1e-106	387.9	60S ribosomal protein L13a-4; K02872 large subunit ribosomal protein L13Ae
CL4337.Contig2_All	sind:105171873	94	201	12	0	605	3	1	201	2.6e-105	383.3	60S ribosomal protein L13a-4-like; K02872 large subunit ribosomal protein L13Ae
CL4337.Contig2_All	jcu:105633185	92.5	201	15	0	605	3	1	201	5.7e-105	382.1	60S ribosomal protein L13a-4; K02872 large subunit ribosomal protein L13Ae
CL4337.Contig2_All	rcu:8280675	93	201	14	0	605	3	1	201	7.5e-105	381.7	60S ribosomal protein L13a-4; K02872 large subunit ribosomal protein L13Ae
CL4337.Contig2_All	vvi:100267451	92.5	201	15	0	605	3	1	201	1.3e-104	380.9	60S ribosomal protein L13a-4-like; K02872 large subunit ribosomal protein L13Ae
CL4337.Contig3_All	sind:105158661	94.7	206	11	0	45	662	1	206	6.7e-110	398.7	60S ribosomal protein L13a-4; K02872 large subunit ribosomal protein L13Ae
CL4337.Contig3_All	sind:105171873	94.2	206	12	0	45	662	1	206	1.5e-109	397.5	60S ribosomal protein L13a-4-like; K02872 large subunit ribosomal protein L13Ae
CL4337.Contig3_All	jcu:105633185	92.7	206	15	0	45	662	1	206	5.7e-109	395.6	60S ribosomal protein L13a-4; K02872 large subunit ribosomal protein L13Ae
CL4337.Contig3_All	rcu:8280675	92.7	206	15	0	45	662	1	206	2.8e-108	393.3	60S ribosomal protein L13a-4; K02872 large subunit ribosomal protein L13Ae
CL4337.Contig3_All	egu:105057092	90.8	206	19	0	45	662	1	206	5.9e-106	385.6	60S ribosomal protein L13a-4; K02872 large subunit ribosomal protein L13Ae
CL4337.Contig4_All	sind:105171873	95.3	192	9	0	97	672	1	192	8e-103	374.8	60S ribosomal protein L13a-4-like; K02872 large subunit ribosomal protein L13Ae
CL4337.Contig4_All	sind:105158661	95.8	192	8	0	97	672	1	192	1.8e-102	373.6	60S ribosomal protein L13a-4; K02872 large subunit ribosomal protein L13Ae
CL4337.Contig4_All	rcu:8280675	93.2	192	13	0	97	672	1	192	5.8e-101	368.6	60S ribosomal protein L13a-4; K02872 large subunit ribosomal protein L13Ae
CL4337.Contig4_All	jcu:105633185	92.2	192	15	0	97	672	1	192	1.7e-100	367.1	60S ribosomal protein L13a-4; K02872 large subunit ribosomal protein L13Ae
CL4337.Contig4_All	vvi:100261957	93.2	192	13	0	97	672	1	192	2.9e-100	366.3	60S ribosomal protein L13a-4; K02872 large subunit ribosomal protein L13Ae
CL4338.Contig1_All	sind:105170975	62.9	456	146	9	1648	344	56	509	4.6e-152	539.7	transcription factor GAMYB-like; K09422 myb proto-oncogene protein, plant
CL4338.Contig1_All	sind:105163746	55.8	498	181	12	1648	224	66	547	5.1e-135	483	transcription factor GAMYB-like; K09422 myb proto-oncogene protein, plant
CL4338.Contig1_All	sot:102590821	52.1	451	180	14	1648	377	56	497	6.3e-109	396.4	transcription factor GAMYB-like; K09422 myb proto-oncogene protein, plant
CL4338.Contig1_All	sly:100037512	51.8	450	183	13	1648	377	56	497	1.1e-108	395.6	GAMYB-like2; K09422 myb proto-oncogene protein, plant
CL4338.Contig1_All	spen:107021643	51.9	451	181	14	1648	377	56	497	2.4e-108	394.4	transcription factor GAMYB-like; K09422 myb proto-oncogene protein, plant
CL4338.Contig2_All	sind:105170975	70	507	139	7	1030	2511	3	509	4.4e-198	693.3	transcription factor GAMYB-like; K09422 myb proto-oncogene protein, plant
CL4338.Contig2_All	sind:105163746	61.2	549	184	11	1030	2631	13	547	6.8e-175	616.3	transcription factor GAMYB-like; K09422 myb proto-oncogene protein, plant
CL4338.Contig2_All	spen:107021643	56.5	503	191	14	1030	2478	3	497	1.5e-142	508.8	transcription factor GAMYB-like; K09422 myb proto-oncogene protein, plant
CL4338.Contig2_All	sot:102590821	56.1	503	193	14	1030	2478	3	497	7.6e-142	506.5	transcription factor GAMYB-like; K09422 myb proto-oncogene protein, plant
CL4338.Contig2_All	sly:100037512	55.9	503	194	14	1030	2478	3	497	4.9e-141	503.8	GAMYB-like2; K09422 myb proto-oncogene protein, plant
CL4338.Contig3_All	sind:105170975	68.8	509	144	8	1831	344	3	509	6.1e-194	679.5	transcription factor GAMYB-like; K09422 myb proto-oncogene protein, plant
CL4338.Contig3_All	sind:105163746	60.4	551	187	11	1831	224	13	547	4.6e-173	610.1	transcription factor GAMYB-like; K09422 myb proto-oncogene protein, plant
CL4338.Contig3_All	sot:102590821	55.2	505	196	14	1831	377	3	497	5.1e-140	500.4	transcription factor GAMYB-like; K09422 myb proto-oncogene protein, plant
CL4338.Contig3_All	spen:107021643	55.2	505	196	14	1831	377	3	497	5.1e-140	500.4	transcription factor GAMYB-like; K09422 myb proto-oncogene protein, plant
CL4338.Contig3_All	sly:100037512	54.7	505	199	14	1831	377	3	497	1.6e-138	495.4	GAMYB-like2; K09422 myb proto-oncogene protein, plant
CL4339.Contig1_All	sind:105176681	34.1	261	161	4	932	162	74	327	2e-38	161.8	flavonol synthase/flavanone 3-hydroxylase; K05278 flavonol synthase [EC:1.14.11.23]
CL4339.Contig1_All	vvi:100249002	36.3	251	152	4	932	198	79	327	2.6e-38	161.4	flavonol synthase/flavanone 3-hydroxylase-like; K05278 flavonol synthase [EC:1.14.11.23]
CL4339.Contig1_All	cit:102626432	34.5	261	160	5	932	171	71	327	5.8e-38	160.2	flavonol synthase/flavanone 3-hydroxylase; K05278 flavonol synthase [EC:1.14.11.23]
CL4339.Contig1_All	mtr:MTR_3g072810	34.5	249	157	3	923	192	70	317	2.2e-37	158.3	flavonol synthase/flavanone 3-hydroxylase; K05278 flavonol synthase [EC:1.14.11.23]
CL4339.Contig2_All	sind:105176681	34.1	293	181	5	1025	162	42	327	2.3e-44	181.4	flavonol synthase/flavanone 3-hydroxylase; K05278 flavonol synthase [EC:1.14.11.23]
CL4339.Contig2_All	egr:104428803	35.3	292	180	5	1031	171	40	327	1.5e-43	178.7	flavonol synthase/flavanone 3-hydroxylase; K05278 flavonol synthase [EC:1.14.11.23]
CL4339.Contig2_All	cmo:103488630	34.9	292	176	5	1022	162	43	325	3.3e-43	177.6	flavonol synthase/flavanone 3-hydroxylase; K05278 flavonol synthase [EC:1.14.11.23]
CL4339.Contig2_All	sot:102577717	32.6	316	195	7	1079	171	34	344	4.4e-43	177.2	FLS; flavonol synthase (EC:1.14.11.9 1.14.11.23); K05278 flavonol synthase [EC:1.14.11.23]
CL4339.Contig3_All	cit:102629970	36	86	53	1	414	163	68	153	6.9e-10	65.9	flavonol synthase/flavanone 3-hydroxylase; K05278 flavonol synthase [EC:1.14.11.23]
CL4339.Contig3_All	cit:102626432	34.9	86	54	1	414	163	71	156	1.4e-07	58.2	flavonol synthase/flavanone 3-hydroxylase; K05278 flavonol synthase [EC:1.14.11.23]
CL4340.Contig1_All	adu:107468272	48.1	563	212	10	5037	3541	28	574	1.5e-130	469.9	homeobox-DDT domain protein RLT1-like; K18730 PERQ amino acid-rich with GYF domain-containing protein
CL4340.Contig1_All	egr:104423668	72.5	51	14	0	3444	3292	105	155	1.7e-12	77.8	bifunctional ATP-dependent dihydroxyacetone kinase/FAD-AMP lyase (cyclizing)-like; K00863 triose/dihydroxyacetone kinase / FAD-AMP lyase (cyclizing) [EC:2.7.1.28 2.7.1.29 4.6.1.15]
CL4340.Contig1_All	egr:104443815	66	47	16	0	4023	3883	299	345	1.3e-09	68.2	protein DJ-1 homolog D-like; K18881 D-lactate dehydratase [EC:4.2.1.130]
CL4340.Contig1_All	egr:104440084	66	47	16	0	4023	3883	251	297	1.3e-09	68.2	DJ-1 protein homolog F-like; K18881 D-lactate dehydratase [EC:4.2.1.130]
CL4340.Contig2_All	adu:107468272	47.6	580	217	14	5155	3602	20	574	1.6e-129	466.5	homeobox-DDT domain protein RLT1-like; K18730 PERQ amino acid-rich with GYF domain-containing protein
CL4340.Contig2_All	egr:104440084	66	47	16	0	4084	3944	251	297	1.3e-09	68.2	DJ-1 protein homolog F-like; K18881 D-lactate dehydratase [EC:4.2.1.130]
CL4340.Contig2_All	egr:104443815	66	47	16	0	4084	3944	299	345	1.3e-09	68.2	protein DJ-1 homolog D-like; K18881 D-lactate dehydratase [EC:4.2.1.130]
CL4340.Contig2_All	sita:101769514	32.6	144	79	6	4216	3836	305	447	3.8e-09	66.6	chromatin assembly factor 1 subunit FSM-like; K10750 chromatin assembly factor 1 subunit A
CL4341.Contig1_All	pmum:103325003	33	285	170	4	1	801	31	312	7.9e-30	132.9	LRR receptor-like serine/threonine-protein kinase FLS2; K13420 LRR receptor-like serine/threonine-protein kinase FLS2 [EC:2.7.11.1]
CL4341.Contig1_All	fve:101309130	32.6	291	163	5	1	801	31	312	1.1e-28	129	LRR receptor-like serine/threonine-protein kinase FLS2; K13420 LRR receptor-like serine/threonine-protein kinase FLS2 [EC:2.7.11.1]
CL4341.Contig1_All	gmx:100817960	35.8	215	131	3	1	630	31	243	9.6e-28	125.9	LRR receptor-like serine/threonine-protein kinase FLS2; K13420 LRR receptor-like serine/threonine-protein kinase FLS2 [EC:2.7.11.1]
CL4341.Contig1_All	vra:106752886	34.9	215	133	3	1	630	31	243	6.2e-27	123.2	LRR receptor-like serine/threonine-protein kinase FLS2; K13420 LRR receptor-like serine/threonine-protein kinase FLS2 [EC:2.7.11.1]
CL4341.Contig2_All	aip:107622636	39	159	96	1	7	480	38	196	8.9e-25	115.2	probable LRR receptor-like serine/threonine-protein kinase At3g47570; K13420 LRR receptor-like serine/threonine-protein kinase FLS2 [EC:2.7.11.1]
CL4341.Contig2_All	adu:107468363	39	154	93	1	7	465	29	182	3.4e-24	113.2	probable LRR receptor-like serine/threonine-protein kinase At3g47570; K13420 LRR receptor-like serine/threonine-protein kinase FLS2 [EC:2.7.11.1]
CL4341.Contig2_All	sly:101259509	38.5	179	85	2	1	465	33	210	3.4e-24	113.2	LRR receptor-like serine/threonine-protein kinase FLS2; K13420 LRR receptor-like serine/threonine-protein kinase FLS2 [EC:2.7.11.1]
CL4341.Contig2_All	sot:102593454	38.5	179	85	2	1	465	33	210	5.8e-24	112.5	LRR receptor-like serine/threonine-protein kinase FLS2; K13420 LRR receptor-like serine/threonine-protein kinase FLS2 [EC:2.7.11.1]
CL4341.Contig3_All	cit:102616237	38.2	68	38	2	232	35	271	336	3.6e-06	52.8	wall-associated receptor kinase 2-like; K04730 interleukin-1 receptor-associated kinase 1 [EC:2.7.11.1]
CL4341.Contig3_All	atr:18424161	36.5	74	44	2	226	8	121	192	6.2e-06	52	probable serine/threonine-protein kinase NAK; K04730 interleukin-1 receptor-associated kinase 1 [EC:2.7.11.1]
CL4341.Contig3_All	rcu:8281992	47.9	48	23	1	178	35	172	217	6.2e-06	52	wall-associated receptor kinase 5; K04730 interleukin-1 receptor-associated kinase 1 [EC:2.7.11.1]
CL4341.Contig4_All	mus:103991417	27.4	635	374	19	354	2216	35	596	1.2e-47	193.4	somatic embryogenesis receptor kinase 2-like; K13418 somatic embryogenesis receptor kinase 1 [EC:2.7.10.1 2.7.11.1]
CL4341.Contig4_All	egu:105058366	27.8	627	357	20	390	2216	31	579	3.6e-47	191.8	somatic embryogenesis receptor kinase 2; K13418 somatic embryogenesis receptor kinase 1 [EC:2.7.10.1 2.7.11.1]
CL4341.Contig4_All	mus:103969237	27.6	623	364	19	390	2216	44	593	1.8e-46	189.5	somatic embryogenesis receptor kinase 2-like; K13418 somatic embryogenesis receptor kinase 1 [EC:2.7.10.1 2.7.11.1]
CL4341.Contig4_All	mus:103975515	27.4	628	359	21	390	2216	31	580	4e-46	188.3	somatic embryogenesis receptor kinase 2; K13418 somatic embryogenesis receptor kinase 1 [EC:2.7.10.1 2.7.11.1]
CL4343.Contig3_All	sly:101245025	77.9	131	29	0	857	465	890	1020	2.9e-52	207.2	AP-2 complex subunit alpha-1-like; K11824 AP-2 complex subunit alpha
CL4343.Contig3_All	spen:107004770	77.9	131	29	0	857	465	890	1020	2.9e-52	207.2	AP-2 complex subunit alpha-1-like; K11824 AP-2 complex subunit alpha
CL4343.Contig3_All	sind:105169970	79.6	137	22	2	857	465	889	1025	1.1e-51	205.3	AP-2 complex subunit alpha-1-like; K11824 AP-2 complex subunit alpha
CL4343.Contig3_All	sind:105170779	75.7	136	28	1	857	465	889	1024	1.6e-50	201.4	AP-2 complex subunit alpha-1-like; K11824 AP-2 complex subunit alpha
CL4343.Contig3_All	cit:102613876	75.9	133	30	1	857	465	893	1025	7.9e-50	199.1	AP-2 complex subunit alpha-1-like; K11824 AP-2 complex subunit alpha
CL4343.Contig4_All	sind:105169970	90.5	1026	90	3	161	3220	1	1025	0	1822.4	AP-2 complex subunit alpha-1-like; K11824 AP-2 complex subunit alpha
CL4343.Contig4_All	sind:105170779	88.4	1025	113	2	161	3220	1	1024	0	1789.6	AP-2 complex subunit alpha-1-like; K11824 AP-2 complex subunit alpha
CL4343.Contig4_All	cit:102613876	86.9	1026	127	5	161	3220	1	1025	0	1751.5	AP-2 complex subunit alpha-1-like; K11824 AP-2 complex subunit alpha
CL4343.Contig4_All	vvi:100241344	87.2	1021	124	4	161	3220	1	1015	0	1749.6	AP-2 complex subunit alpha-1; K11824 AP-2 complex subunit alpha
CL4343.Contig4_All	spen:107004770	86.2	1021	139	2	161	3220	1	1020	0	1748.8	AP-2 complex subunit alpha-1-like; K11824 AP-2 complex subunit alpha
CL4344.Contig1_All	sind:105178048	92.8	472	33	1	1687	272	1	471	1.7e-261	903.3	cyclin-dependent kinase E-1; K02208 cyclin-dependent kinase 8/11 [EC:2.7.11.22 2.7.11.23]
CL4344.Contig1_All	sot:102591634	85.6	472	63	2	1687	272	1	467	5.8e-241	835.1	cyclin-dependent kinase E-1; K02208 cyclin-dependent kinase 8/11 [EC:2.7.11.22 2.7.11.23]
CL4344.Contig1_All	spen:107007258	85.4	472	64	2	1687	272	1	467	1.4e-239	830.5	cyclin-dependent kinase E-1; K02208 cyclin-dependent kinase 8/11 [EC:2.7.11.22 2.7.11.23]
CL4344.Contig1_All	sly:101261787	85	472	66	2	1687	272	1	467	6e-238	825.1	cyclin-dependent kinase E-1; K02208 cyclin-dependent kinase 8/11 [EC:2.7.11.22 2.7.11.23]
CL4344.Contig1_All	pmum:103327073	83.7	484	62	6	1687	272	1	479	3.8e-232	805.8	cyclin-dependent kinase E-1; K02208 cyclin-dependent kinase 8/11 [EC:2.7.11.22 2.7.11.23]
CL4344.Contig2_All	sind:105178048	86.2	159	21	1	745	269	314	471	4e-77	289.7	cyclin-dependent kinase E-1; K02208 cyclin-dependent kinase 8/11 [EC:2.7.11.22 2.7.11.23]
CL4344.Contig2_All	sot:102591634	79.2	159	32	1	745	269	310	467	5.2e-69	262.7	cyclin-dependent kinase E-1; K02208 cyclin-dependent kinase 8/11 [EC:2.7.11.22 2.7.11.23]
CL4344.Contig2_All	spen:107007258	78.6	159	33	1	745	269	310	467	2.6e-68	260.4	cyclin-dependent kinase E-1; K02208 cyclin-dependent kinase 8/11 [EC:2.7.11.22 2.7.11.23]
CL4344.Contig2_All	sly:101261787	78	159	34	1	745	269	310	467	2.2e-67	257.3	cyclin-dependent kinase E-1; K02208 cyclin-dependent kinase 8/11 [EC:2.7.11.22 2.7.11.23]
CL4344.Contig2_All	vvi:100249168	75.6	160	37	2	745	269	323	481	4.6e-65	249.6	cyclin-dependent kinase E-1; K02208 cyclin-dependent kinase 8/11 [EC:2.7.11.22 2.7.11.23]
CL4344.Contig3_All	sind:105178048	92.8	472	33	1	1550	135	1	471	1.6e-261	903.3	cyclin-dependent kinase E-1; K02208 cyclin-dependent kinase 8/11 [EC:2.7.11.22 2.7.11.23]
CL4344.Contig3_All	sot:102591634	85.6	472	63	2	1550	135	1	467	5.4e-241	835.1	cyclin-dependent kinase E-1; K02208 cyclin-dependent kinase 8/11 [EC:2.7.11.22 2.7.11.23]
CL4344.Contig3_All	spen:107007258	85.4	472	64	2	1550	135	1	467	1.3e-239	830.5	cyclin-dependent kinase E-1; K02208 cyclin-dependent kinase 8/11 [EC:2.7.11.22 2.7.11.23]
CL4344.Contig3_All	sly:101261787	85	472	66	2	1550	135	1	467	5.6e-238	825.1	cyclin-dependent kinase E-1; K02208 cyclin-dependent kinase 8/11 [EC:2.7.11.22 2.7.11.23]
CL4344.Contig3_All	pmum:103327073	83.9	484	61	6	1550	135	1	479	1.6e-232	807	cyclin-dependent kinase E-1; K02208 cyclin-dependent kinase 8/11 [EC:2.7.11.22 2.7.11.23]
CL4346.Contig1_All	sind:105164795	88.9	342	33	3	1262	246	1	340	3.3e-162	573.2	syntaxin-32-like; K08490 syntaxin 5
CL4346.Contig1_All	sind:105169216	83.9	342	40	4	1262	246	1	330	1.2e-151	538.1	syntaxin-32-like; K08490 syntaxin 5
CL4346.Contig1_All	pmum:103320016	79.5	342	63	2	1250	246	6	347	1.5e-146	521.2	syntaxin-32-like; K08490 syntaxin 5
CL4346.Contig2_All	sind:105164795	88.3	342	35	3	1188	172	1	340	1.5e-161	570.9	syntaxin-32-like; K08490 syntaxin 5
CL4346.Contig2_All	sind:105169216	83.3	342	42	4	1188	172	1	330	5.5e-151	535.8	syntaxin-32-like; K08490 syntaxin 5
CL4346.Contig2_All	pmum:103320016	79.5	342	63	2	1176	172	6	347	4.1e-146	519.6	syntaxin-32-like; K08490 syntaxin 5
CL4346.Contig3_All	sind:105164795	86.3	342	42	3	1229	213	1	340	3.3e-159	563.1	syntaxin-32-like; K08490 syntaxin 5
CL4346.Contig3_All	sind:105169216	82.5	342	45	4	1229	213	1	330	3.7e-150	533.1	syntaxin-32-like; K08490 syntaxin 5
CL4346.Contig3_All	cit:102627357	78.1	347	65	4	1229	213	1	344	8.8e-144	511.9	syntaxin-32; K08490 syntaxin 5
CL4349.Contig1_All	spen:107008992	56.1	173	74	1	518	6	49	221	2e-50	200.7	lipid phosphate phosphatase epsilon 2, chloroplastic-like; K07252 dolichyldiphosphatase [EC:3.6.1.43]
CL4349.Contig1_All	vra:106776994	56.7	171	69	2	503	3	79	248	5e-49	196.1	lipid phosphate phosphatase epsilon 2, chloroplastic; K07252 dolichyldiphosphatase [EC:3.6.1.43]
CL4349.Contig1_All	sot:102593568	50.3	195	95	1	584	6	27	221	1.4e-48	194.5	lipid phosphate phosphatase epsilon 2, chloroplastic; K07252 dolichyldiphosphatase [EC:3.6.1.43]
CL4349.Contig2_All	spen:107008992	49.5	210	99	2	629	6	17	221	1.1e-50	201.8	lipid phosphate phosphatase epsilon 2, chloroplastic-like; K07252 dolichyldiphosphatase [EC:3.6.1.43]
CL4349.Contig2_All	vra:106776994	56.7	171	69	2	503	3	79	248	5.8e-49	196.1	lipid phosphate phosphatase epsilon 2, chloroplastic; K07252 dolichyldiphosphatase [EC:3.6.1.43]
CL4349.Contig2_All	sot:102593568	50.3	195	95	1	584	6	27	221	1.7e-48	194.5	lipid phosphate phosphatase epsilon 2, chloroplastic; K07252 dolichyldiphosphatase [EC:3.6.1.43]
CL4350.Contig1_All	sind:105161861	47.9	194	49	2	578	153	228	421	1.1e-39	164.9	DNA repair protein recA homolog 3, mitochondrial; K03553 recombination protein RecA
CL4350.Contig1_All	nnu:104592701	47.7	193	48	3	578	159	229	421	1.5e-36	154.5	DNA repair protein recA homolog 3, mitochondrial; K03553 recombination protein RecA
CL4350.Contig1_All	pmum:103340698	46.8	186	54	1	578	156	227	412	3.3e-36	153.3	DNA repair protein recA homolog 3, mitochondrial; K03553 recombination protein RecA
CL4350.Contig1_All	thj:104803971	45.9	194	57	2	578	141	236	429	5.6e-36	152.5	DNA repair protein recA homolog 3, mitochondrial-like; K03553 recombination protein RecA
CL4350.Contig2_All	sind:105161861	76.1	422	86	5	99	1322	1	421	1.2e-175	617.8	DNA repair protein recA homolog 3, mitochondrial; K03553 recombination protein RecA
CL4350.Contig2_All	gra:105783661	73.6	417	99	5	99	1319	1	416	2.7e-167	590.1	DNA repair protein recA homolog 3, mitochondrial-like; K03553 recombination protein RecA
CL4350.Contig2_All	cit:102614724	71.6	430	101	6	99	1334	1	427	1.5e-162	574.3	DNA repair protein recA homolog 3, mitochondrial; K03553 recombination protein RecA
CL4350.Contig2_All	pmum:103340698	71.4	413	111	4	99	1319	1	412	2e-162	573.9	DNA repair protein recA homolog 3, mitochondrial; K03553 recombination protein RecA
CL4351.Contig1_All	sind:105174433	72.9	476	97	12	190	1539	1	470	1.5e-191	671	probable ADP-ribosylation factor GTPase-activating protein AGD6; K12492 ADP-ribosylation factor GTPase-activating protein 1
CL4351.Contig1_All	sind:105174432	71.3	470	112	8	190	1539	1	467	2.8e-190	666.8	probable ADP-ribosylation factor GTPase-activating protein AGD6; K12492 ADP-ribosylation factor GTPase-activating protein 1
CL4351.Contig1_All	rcu:8279594	71.6	464	110	13	190	1539	1	456	3.1e-181	636.7	ADP-ribosylation factor GTPase-activating protein AGD7; K12492 ADP-ribosylation factor GTPase-activating protein 1
CL4351.Contig1_All	cit:102606881	68.6	472	117	12	190	1539	1	463	2.2e-179	630.6	probable ADP-ribosylation factor GTPase-activating protein AGD6; K12492 ADP-ribosylation factor GTPase-activating protein 1
CL4351.Contig1_All	vvi:100251169	68.8	475	112	13	190	1539	1	464	3.2e-178	626.7	ADP-ribosylation factor GTPase-activating protein AGD7; K12492 ADP-ribosylation factor GTPase-activating protein 1
CL4351.Contig2_All	sind:105174433	74.1	482	101	9	190	1596	1	471	7.8e-204	711.8	probable ADP-ribosylation factor GTPase-activating protein AGD6; K12492 ADP-ribosylation factor GTPase-activating protein 1
CL4351.Contig2_All	sind:105174432	72.3	477	115	8	190	1596	1	468	5.8e-199	695.7	probable ADP-ribosylation factor GTPase-activating protein AGD6; K12492 ADP-ribosylation factor GTPase-activating protein 1
CL4351.Contig2_All	tcc:TCM_021978	68.1	480	129	7	190	1596	1	467	7.8e-188	658.7	ARF-GAP domain 7 isoform 1; K12492 ADP-ribosylation factor GTPase-activating protein 1
CL4351.Contig2_All	cit:102606881	68.6	481	122	10	190	1596	1	464	3e-187	656.8	probable ADP-ribosylation factor GTPase-activating protein AGD6; K12492 ADP-ribosylation factor GTPase-activating protein 1
CL4351.Contig2_All	nnu:104594590	68.9	482	121	11	190	1596	1	466	4.3e-186	652.9	probable ADP-ribosylation factor GTPase-activating protein AGD6; K12492 ADP-ribosylation factor GTPase-activating protein 1
CL4351.Contig3_All	sind:105174432	72.3	473	116	7	193	1581	1	468	7.5e-199	695.3	probable ADP-ribosylation factor GTPase-activating protein AGD6; K12492 ADP-ribosylation factor GTPase-activating protein 1
CL4351.Contig3_All	sind:105174433	72.5	476	113	8	193	1581	1	471	7.5e-199	695.3	probable ADP-ribosylation factor GTPase-activating protein AGD6; K12492 ADP-ribosylation factor GTPase-activating protein 1
CL4351.Contig3_All	egr:104426483	69	471	133	7	193	1581	1	466	3e-187	656.8	probable ADP-ribosylation factor GTPase-activating protein AGD6; K12492 ADP-ribosylation factor GTPase-activating protein 1
CL4351.Contig3_All	vvi:100251169	69.9	475	121	11	193	1581	1	465	9.5e-186	651.7	ADP-ribosylation factor GTPase-activating protein AGD7; K12492 ADP-ribosylation factor GTPase-activating protein 1
CL4351.Contig3_All	nnu:104594590	68.9	476	125	10	193	1581	1	466	8.1e-185	648.7	probable ADP-ribosylation factor GTPase-activating protein AGD6; K12492 ADP-ribosylation factor GTPase-activating protein 1
CL4351.Contig4_All	sind:105174432	70.7	471	115	7	207	1559	1	468	7.2e-191	668.7	probable ADP-ribosylation factor GTPase-activating protein AGD6; K12492 ADP-ribosylation factor GTPase-activating protein 1
CL4351.Contig4_All	sind:105174433	71.2	475	109	11	207	1559	1	471	3.3e-188	659.8	probable ADP-ribosylation factor GTPase-activating protein AGD6; K12492 ADP-ribosylation factor GTPase-activating protein 1
CL4351.Contig4_All	egr:104426483	67.8	469	130	9	207	1559	1	466	7.4e-180	632.1	probable ADP-ribosylation factor GTPase-activating protein AGD6; K12492 ADP-ribosylation factor GTPase-activating protein 1
CL4351.Contig4_All	rcu:8279594	70	466	116	11	207	1559	1	457	1.3e-179	631.3	ADP-ribosylation factor GTPase-activating protein AGD7; K12492 ADP-ribosylation factor GTPase-activating protein 1
CL4351.Contig4_All	cit:102606881	68.1	470	125	11	207	1559	1	464	4.8e-179	629.4	probable ADP-ribosylation factor GTPase-activating protein AGD6; K12492 ADP-ribosylation factor GTPase-activating protein 1
CL4351.Contig5_All	sind:105174433	74.1	482	101	9	1703	297	1	471	8e-204	711.8	probable ADP-ribosylation factor GTPase-activating protein AGD6; K12492 ADP-ribosylation factor GTPase-activating protein 1
CL4351.Contig5_All	sind:105174432	72.3	477	115	8	1703	297	1	468	5.9e-199	695.7	probable ADP-ribosylation factor GTPase-activating protein AGD6; K12492 ADP-ribosylation factor GTPase-activating protein 1
CL4351.Contig5_All	tcc:TCM_021978	68.1	480	129	7	1703	297	1	467	1.8e-187	657.5	ARF-GAP domain 7 isoform 1; K12492 ADP-ribosylation factor GTPase-activating protein 1
CL4351.Contig5_All	cit:102606881	68.6	481	122	10	1703	297	1	464	4e-187	656.4	probable ADP-ribosylation factor GTPase-activating protein AGD6; K12492 ADP-ribosylation factor GTPase-activating protein 1
CL4351.Contig5_All	egr:104426483	68.5	476	133	7	1703	297	1	466	1.2e-186	654.8	probable ADP-ribosylation factor GTPase-activating protein AGD6; K12492 ADP-ribosylation factor GTPase-activating protein 1
CL4353.Contig2_All	sind:105177004	52	702	276	17	233	2176	1	695	1.6e-185	651.4	probable ubiquitin-conjugating enzyme E2 26; K10581 ubiquitin-conjugating enzyme E2 O [EC:2.3.2.24]
CL4353.Contig2_All	sly:101267744	46.1	681	312	13	233	2155	1	666	4.6e-153	543.5	probable ubiquitin-conjugating enzyme E2 25; K10581 ubiquitin-conjugating enzyme E2 O [EC:2.3.2.24]
CL4353.Contig2_All	spen:107032300	46	702	307	16	233	2194	1	678	1.9e-151	538.1	probable ubiquitin-conjugating enzyme E2 25; K10581 ubiquitin-conjugating enzyme E2 O [EC:2.3.2.24]
CL4353.Contig2_All	mdm:103448679	44.2	720	324	17	221	2182	2	709	2.7e-145	517.7	probable ubiquitin-conjugating enzyme E2 26; K10581 ubiquitin-conjugating enzyme E2 O [EC:2.3.2.24]
CL4353.Contig2_All	mdm:103413292	44.2	720	324	17	221	2182	2	709	2.7e-145	517.7	probable ubiquitin-conjugating enzyme E2 26; K10581 ubiquitin-conjugating enzyme E2 O [EC:2.3.2.24]
CL4354.Contig1_All	mus:103984394	51.2	80	38	1	127	366	2167	2245	1.4e-14	82	uncharacterized protein LOC103984394; K14317 nuclear pore complex protein Nup214
CL4354.Contig1_All	mtr:MTR_4g021790	48.4	62	31	1	172	357	160	220	3e-09	64.3	two-component response regulator; K14491 two-component response regulator ARR-B family
CL4354.Contig1_All	atr:18441867	46.8	77	40	1	193	423	193	268	3.9e-09	63.9	two-component response regulator ARR1; K14491 two-component response regulator ARR-B family
CL4354.Contig1_All	adu:107478532	51.5	68	32	1	193	396	201	267	5.1e-09	63.5	two-component response regulator ARR12; K14491 two-component response regulator ARR-B family
CL4354.Contig2_All	mus:103984394	51.2	80	38	1	127	366	2167	2245	1.4e-14	82	uncharacterized protein LOC103984394; K14317 nuclear pore complex protein Nup214
CL4354.Contig2_All	mtr:MTR_4g021790	48.4	62	31	1	172	357	160	220	2.9e-09	64.3	two-component response regulator; K14491 two-component response regulator ARR-B family
CL4354.Contig4_All	mus:103984394	51.2	80	38	1	127	366	2167	2245	1.3e-14	82	uncharacterized protein LOC103984394; K14317 nuclear pore complex protein Nup214
CL4354.Contig4_All	mtr:MTR_4g021790	48.4	62	31	1	172	357	160	220	2.9e-09	64.3	two-component response regulator; K14491 two-component response regulator ARR-B family
CL4355.Contig1_All	sind:105159167	90.9	121	11	0	189	551	1	121	2.7e-56	219.9	UDP-glucose 4-epimerase GEPI48; K01784 UDP-glucose 4-epimerase [EC:5.1.3.2]
CL4355.Contig1_All	sind:105179153	87.3	118	15	0	198	551	2	119	4.8e-53	209.1	UDP-glucose 4-epimerase GEPI48; K01784 UDP-glucose 4-epimerase [EC:5.1.3.2]
CL4355.Contig1_All	sly:101254509	82.6	121	21	0	189	551	1	121	1.4e-52	207.6	UDP-glucose 4-epimerase GEPI48; K01784 UDP-glucose 4-epimerase [EC:5.1.3.2]
CL4355.Contig1_All	spen:107026861	82.6	121	21	0	189	551	1	121	1.8e-52	207.2	UDP-glucose 4-epimerase GEPI48; K01784 UDP-glucose 4-epimerase [EC:5.1.3.2]
CL4355.Contig1_All	cmo:103482842	83.5	121	20	0	189	551	1	121	3.1e-52	206.5	UDP-glucose 4-epimerase GEPI48; K01784 UDP-glucose 4-epimerase [EC:5.1.3.2]
CL4355.Contig2_All	sind:105179153	89.1	339	37	0	1177	161	2	340	2.1e-177	623.6	UDP-glucose 4-epimerase GEPI48; K01784 UDP-glucose 4-epimerase [EC:5.1.3.2]
CL4355.Contig2_All	jcu:105645662	85	341	51	0	1186	164	1	341	8.4e-174	611.7	UDP-glucose 4-epimerase GEPI48; K01784 UDP-glucose 4-epimerase [EC:5.1.3.2]
CL4355.Contig2_All	csv:101209558	84.3	345	54	0	1186	152	3	347	1.9e-173	610.5	UDP-glucose 4-epimerase GEPI48-like; K01784 UDP-glucose 4-epimerase [EC:5.1.3.2]
CL4355.Contig2_All	pop:POPTR_0001s10700g	85	341	51	0	1186	164	1	341	4.2e-173	609.4	POPTRDRAFT_815032; UDP-glucose 4-epimerase family protein; K01784 UDP-glucose 4-epimerase [EC:5.1.3.2]
CL4355.Contig2_All	vra:106777767	83.9	342	55	0	1186	161	47	388	1.8e-171	604	UDP-glucose 4-epimerase GEPI48; K01784 UDP-glucose 4-epimerase [EC:5.1.3.2]
CL4355.Contig3_All	sind:105179153	90	339	34	0	1183	167	2	340	2.4e-179	630.2	UDP-glucose 4-epimerase GEPI48; K01784 UDP-glucose 4-epimerase [EC:5.1.3.2]
CL4355.Contig3_All	jcu:105645662	85.6	341	49	0	1192	170	1	341	3.9e-174	612.8	UDP-glucose 4-epimerase GEPI48; K01784 UDP-glucose 4-epimerase [EC:5.1.3.2]
CL4355.Contig3_All	csv:101209558	84.9	345	52	0	1192	158	3	347	8.7e-174	611.7	UDP-glucose 4-epimerase GEPI48-like; K01784 UDP-glucose 4-epimerase [EC:5.1.3.2]
CL4355.Contig3_All	vra:106777767	84.8	342	52	0	1192	167	47	388	3.3e-173	609.8	UDP-glucose 4-epimerase GEPI48; K01784 UDP-glucose 4-epimerase [EC:5.1.3.2]
CL4355.Contig3_All	pop:POPTR_0001s10700g	85.3	341	50	0	1192	170	1	341	3.3e-173	609.8	POPTRDRAFT_815032; UDP-glucose 4-epimerase family protein; K01784 UDP-glucose 4-epimerase [EC:5.1.3.2]
CL4355.Contig4_All	sind:105179153	88.8	339	38	0	1177	161	2	340	6.9e-177	622.1	UDP-glucose 4-epimerase GEPI48; K01784 UDP-glucose 4-epimerase [EC:5.1.3.2]
CL4355.Contig4_All	jcu:105645662	84.5	341	53	0	1186	164	1	341	1e-172	608.2	UDP-glucose 4-epimerase GEPI48; K01784 UDP-glucose 4-epimerase [EC:5.1.3.2]
CL4355.Contig4_All	csv:101209558	84.1	345	55	0	1186	152	3	347	1.8e-172	607.4	UDP-glucose 4-epimerase GEPI48-like; K01784 UDP-glucose 4-epimerase [EC:5.1.3.2]
CL4355.Contig4_All	pop:POPTR_0001s10700g	84.8	341	52	0	1186	164	1	341	3.9e-172	606.3	POPTRDRAFT_815032; UDP-glucose 4-epimerase family protein; K01784 UDP-glucose 4-epimerase [EC:5.1.3.2]
CL4355.Contig4_All	cit:102607055	83.9	342	55	0	1186	161	1	342	1.3e-170	601.3	UDP-glucose 4-epimerase GEPI48-like; K01784 UDP-glucose 4-epimerase [EC:5.1.3.2]
CL4355.Contig5_All	sind:105159167	86.2	348	48	0	4	1047	1	348	3.3e-177	622.9	UDP-glucose 4-epimerase GEPI48; K01784 UDP-glucose 4-epimerase [EC:5.1.3.2]
CL4355.Contig5_All	sly:101254509	82.7	342	59	0	4	1029	1	342	2e-169	597	UDP-glucose 4-epimerase GEPI48; K01784 UDP-glucose 4-epimerase [EC:5.1.3.2]
CL4355.Contig5_All	spen:107026861	82.2	342	61	0	4	1029	1	342	1.3e-168	594.3	UDP-glucose 4-epimerase GEPI48; K01784 UDP-glucose 4-epimerase [EC:5.1.3.2]
CL4355.Contig5_All	sot:102577748	82.4	341	60	0	4	1026	1	341	2.2e-168	593.6	STUGE45; UDP-glucose 4-epimerase (EC:5.1.3.2); K01784 UDP-glucose 4-epimerase [EC:5.1.3.2]
CL4355.Contig5_All	jcu:105645662	82.1	341	61	0	4	1026	1	341	2.2e-168	593.6	UDP-glucose 4-epimerase GEPI48; K01784 UDP-glucose 4-epimerase [EC:5.1.3.2]
CL4355.Contig6_All	sind:105179153	90	339	34	0	278	1294	2	340	2.3e-179	630.2	UDP-glucose 4-epimerase GEPI48; K01784 UDP-glucose 4-epimerase [EC:5.1.3.2]
CL4355.Contig6_All	jcu:105645662	85.3	341	50	0	269	1291	1	341	1.4e-173	610.9	UDP-glucose 4-epimerase GEPI48; K01784 UDP-glucose 4-epimerase [EC:5.1.3.2]
CL4355.Contig6_All	csv:101209558	84.9	345	52	0	269	1303	3	347	2.5e-173	610.1	UDP-glucose 4-epimerase GEPI48-like; K01784 UDP-glucose 4-epimerase [EC:5.1.3.2]
CL4355.Contig6_All	pop:POPTR_0001s10700g	85.3	341	50	0	269	1291	1	341	9.3e-173	608.2	POPTRDRAFT_815032; UDP-glucose 4-epimerase family protein; K01784 UDP-glucose 4-epimerase [EC:5.1.3.2]
CL4355.Contig7_All	sind:105179153	88.8	339	38	0	444	1460	2	340	7e-177	622.1	UDP-glucose 4-epimerase GEPI48; K01784 UDP-glucose 4-epimerase [EC:5.1.3.2]
CL4355.Contig7_All	jcu:105645662	84.5	341	53	0	435	1457	1	341	1e-172	608.2	UDP-glucose 4-epimerase GEPI48; K01784 UDP-glucose 4-epimerase [EC:5.1.3.2]
CL4355.Contig7_All	csv:101209558	84.1	345	55	0	435	1469	3	347	1.8e-172	607.4	UDP-glucose 4-epimerase GEPI48-like; K01784 UDP-glucose 4-epimerase [EC:5.1.3.2]
CL4355.Contig7_All	pop:POPTR_0001s10700g	84.8	341	52	0	435	1457	1	341	4e-172	606.3	POPTRDRAFT_815032; UDP-glucose 4-epimerase family protein; K01784 UDP-glucose 4-epimerase [EC:5.1.3.2]
CL4355.Contig7_All	cit:102607055	83.9	342	55	0	435	1460	1	342	1.3e-170	601.3	UDP-glucose 4-epimerase GEPI48-like; K01784 UDP-glucose 4-epimerase [EC:5.1.3.2]
CL4357.Contig1_All	spen:107023678	72.7	278	75	1	1187	354	1	277	6.6e-130	465.7	E3 ubiquitin-protein ligase MIEL1; K10144 RING finger and CHY zinc finger domain-containing protein 1 [EC:2.3.2.27]
CL4357.Contig1_All	sly:101247534	75.5	261	64	0	1136	354	17	277	8.6e-130	465.3	RING finger and CHY zinc finger domain-containing protein 1; K10144 RING finger and CHY zinc finger domain-containing protein 1 [EC:2.3.2.27]
CL4357.Contig1_All	pxb:103967379	72.8	268	66	1	1169	366	5	265	1.3e-125	451.4	RING finger and CHY zinc finger domain-containing protein 1; K10144 RING finger and CHY zinc finger domain-containing protein 1 [EC:2.3.2.27]
CL4357.Contig1_All	vvi:100264899	71	262	76	0	1139	354	4	265	2.3e-122	440.7	RING finger and CHY zinc finger domain-containing protein 1; K10144 RING finger and CHY zinc finger domain-containing protein 1 [EC:2.3.2.27]
CL4357.Contig1_All	mdm:103439069	70.5	268	72	1	1169	366	5	265	6.6e-122	439.1	RING finger and CHY zinc finger domain-containing protein 1-like; K10144 RING finger and CHY zinc finger domain-containing protein 1 [EC:2.3.2.27]
CL4357.Contig2_All	spen:107023678	72.4	279	76	1	1157	321	1	278	2.2e-130	467.2	E3 ubiquitin-protein ligase MIEL1; K10144 RING finger and CHY zinc finger domain-containing protein 1 [EC:2.3.2.27]
CL4357.Contig2_All	sly:101247534	72	279	77	1	1157	321	1	278	5e-130	466.1	RING finger and CHY zinc finger domain-containing protein 1; K10144 RING finger and CHY zinc finger domain-containing protein 1 [EC:2.3.2.27]
CL4357.Contig2_All	pxb:103967379	74.1	259	67	0	1091	315	14	272	4.3e-126	453	RING finger and CHY zinc finger domain-containing protein 1; K10144 RING finger and CHY zinc finger domain-containing protein 1 [EC:2.3.2.27]
CL4357.Contig2_All	mdm:103439069	71.8	259	73	0	1091	315	14	272	2.2e-122	440.7	RING finger and CHY zinc finger domain-containing protein 1-like; K10144 RING finger and CHY zinc finger domain-containing protein 1 [EC:2.3.2.27]
CL4357.Contig2_All	vvi:100264899	71.4	259	74	0	1091	315	10	268	2.9e-122	440.3	RING finger and CHY zinc finger domain-containing protein 1; K10144 RING finger and CHY zinc finger domain-containing protein 1 [EC:2.3.2.27]
CL4357.Contig3_All	sind:105163180	85.7	133	19	0	741	343	146	278	1.7e-68	261.2	RING finger and CHY zinc finger domain-containing protein 1; K10144 RING finger and CHY zinc finger domain-containing protein 1 [EC:2.3.2.27]
CL4357.Contig3_All	spen:107023678	80.5	133	26	0	741	343	145	277	2.7e-63	243.8	E3 ubiquitin-protein ligase MIEL1; K10144 RING finger and CHY zinc finger domain-containing protein 1 [EC:2.3.2.27]
CL4357.Contig3_All	sly:101247534	80.5	133	26	0	741	343	145	277	2.7e-63	243.8	RING finger and CHY zinc finger domain-containing protein 1; K10144 RING finger and CHY zinc finger domain-containing protein 1 [EC:2.3.2.27]
CL4357.Contig3_All	vvi:100264899	74.4	133	34	0	741	343	133	265	6.5e-57	222.6	RING finger and CHY zinc finger domain-containing protein 1; K10144 RING finger and CHY zinc finger domain-containing protein 1 [EC:2.3.2.27]
CL4357.Contig3_All	pxb:103967379	75.2	129	32	0	741	355	137	265	1.1e-56	221.9	RING finger and CHY zinc finger domain-containing protein 1; K10144 RING finger and CHY zinc finger domain-containing protein 1 [EC:2.3.2.27]
CL4357.Contig4_All	spen:107023678	73	278	74	1	1176	343	1	277	3e-131	470.3	E3 ubiquitin-protein ligase MIEL1; K10144 RING finger and CHY zinc finger domain-containing protein 1 [EC:2.3.2.27]
CL4357.Contig4_All	sly:101247534	72.7	278	75	1	1176	343	1	277	6.6e-131	469.2	RING finger and CHY zinc finger domain-containing protein 1; K10144 RING finger and CHY zinc finger domain-containing protein 1 [EC:2.3.2.27]
CL4357.Contig4_All	pxb:103967379	75.8	252	61	0	1110	355	14	265	8.3e-126	452.2	RING finger and CHY zinc finger domain-containing protein 1; K10144 RING finger and CHY zinc finger domain-containing protein 1 [EC:2.3.2.27]
CL4357.Contig4_All	vvi:100264899	72.7	256	70	0	1110	343	10	265	8.6e-123	442.2	RING finger and CHY zinc finger domain-containing protein 1; K10144 RING finger and CHY zinc finger domain-containing protein 1 [EC:2.3.2.27]
CL4357.Contig4_All	mdm:103439069	73.4	252	67	0	1110	355	14	265	4.3e-122	439.9	RING finger and CHY zinc finger domain-containing protein 1-like; K10144 RING finger and CHY zinc finger domain-containing protein 1 [EC:2.3.2.27]
CL4357.Contig5_All	spen:107023678	72	279	77	1	1133	297	1	278	5.4e-129	462.6	E3 ubiquitin-protein ligase MIEL1; K10144 RING finger and CHY zinc finger domain-containing protein 1 [EC:2.3.2.27]
CL4357.Contig5_All	sly:101247534	74.8	262	66	0	1082	297	17	278	7e-129	462.2	RING finger and CHY zinc finger domain-containing protein 1; K10144 RING finger and CHY zinc finger domain-containing protein 1 [EC:2.3.2.27]
CL4357.Contig5_All	pxb:103967379	71.3	275	72	1	1115	291	5	272	1.2e-125	451.4	RING finger and CHY zinc finger domain-containing protein 1; K10144 RING finger and CHY zinc finger domain-containing protein 1 [EC:2.3.2.27]
CL4357.Contig5_All	mdm:103439069	69.1	275	78	1	1115	291	5	272	6.3e-122	439.1	RING finger and CHY zinc finger domain-containing protein 1-like; K10144 RING finger and CHY zinc finger domain-containing protein 1 [EC:2.3.2.27]
CL4357.Contig5_All	vvi:100264899	69.8	265	80	0	1085	291	4	268	1.4e-121	438	RING finger and CHY zinc finger domain-containing protein 1; K10144 RING finger and CHY zinc finger domain-containing protein 1 [EC:2.3.2.27]
CL4357.Contig6_All	spen:107023678	72.4	279	76	1	1133	297	1	278	2.4e-130	467.2	E3 ubiquitin-protein ligase MIEL1; K10144 RING finger and CHY zinc finger domain-containing protein 1 [EC:2.3.2.27]
CL4357.Contig6_All	sly:101247534	72	279	77	1	1133	297	1	278	5.4e-130	466.1	RING finger and CHY zinc finger domain-containing protein 1; K10144 RING finger and CHY zinc finger domain-containing protein 1 [EC:2.3.2.27]
CL4357.Contig6_All	pxb:103967379	74.1	259	67	0	1067	291	14	272	6.2e-126	452.6	RING finger and CHY zinc finger domain-containing protein 1; K10144 RING finger and CHY zinc finger domain-containing protein 1 [EC:2.3.2.27]
CL4357.Contig6_All	mdm:103439069	71.8	259	73	0	1067	291	14	272	3.2e-122	440.3	RING finger and CHY zinc finger domain-containing protein 1-like; K10144 RING finger and CHY zinc finger domain-containing protein 1 [EC:2.3.2.27]
CL4357.Contig6_All	vvi:100264899	71.4	259	74	0	1067	291	10	268	4.1e-122	439.9	RING finger and CHY zinc finger domain-containing protein 1; K10144 RING finger and CHY zinc finger domain-containing protein 1 [EC:2.3.2.27]
CL4357.Contig7_All	sind:105163180	76.9	121	22	1	650	288	168	282	2.3e-52	207.6	RING finger and CHY zinc finger domain-containing protein 1; K10144 RING finger and CHY zinc finger domain-containing protein 1 [EC:2.3.2.27]
CL4357.Contig7_All	sly:101247534	71.2	118	28	1	650	297	167	278	4.1e-46	186.8	RING finger and CHY zinc finger domain-containing protein 1; K10144 RING finger and CHY zinc finger domain-containing protein 1 [EC:2.3.2.27]
CL4357.Contig7_All	spen:107023678	71.2	118	28	1	650	297	167	278	4.1e-46	186.8	E3 ubiquitin-protein ligase MIEL1; K10144 RING finger and CHY zinc finger domain-containing protein 1 [EC:2.3.2.27]
CL4357.Contig7_All	pxb:103967379	65.8	120	35	1	650	291	159	272	2.3e-41	171	RING finger and CHY zinc finger domain-containing protein 1; K10144 RING finger and CHY zinc finger domain-containing protein 1 [EC:2.3.2.27]
CL4357.Contig7_All	vvi:100264899	65	120	36	1	650	291	155	268	6.8e-41	169.5	RING finger and CHY zinc finger domain-containing protein 1; K10144 RING finger and CHY zinc finger domain-containing protein 1 [EC:2.3.2.27]
CL4357.Contig8_All	sind:105163180	77.5	173	39	0	1213	695	1	173	1.3e-85	318.5	RING finger and CHY zinc finger domain-containing protein 1; K10144 RING finger and CHY zinc finger domain-containing protein 1 [EC:2.3.2.27]
CL4357.Contig8_All	pmum:103333867	70.5	173	44	1	1213	695	1	166	1.9e-76	288.1	E3 ubiquitin-protein ligase MIEL1; K10144 RING finger and CHY zinc finger domain-containing protein 1 [EC:2.3.2.27]
CL4357.Contig8_All	pxb:103967379	71.9	167	40	1	1195	695	5	164	1.9e-76	288.1	RING finger and CHY zinc finger domain-containing protein 1; K10144 RING finger and CHY zinc finger domain-containing protein 1 [EC:2.3.2.27]
CL4357.Contig8_All	mdm:103439069	70.7	167	42	1	1195	695	5	164	1.6e-75	285	RING finger and CHY zinc finger domain-containing protein 1-like; K10144 RING finger and CHY zinc finger domain-containing protein 1 [EC:2.3.2.27]
CL4360.Contig1_All	csl:COCSUDRAFT_46149	34.5	148	90	3	370	810	54	195	4.6e-14	80.9	DNA/RNA polymerase; K02327 DNA polymerase delta subunit 1 [EC:2.7.7.7]
CL4360.Contig1_All	bna:106417071	56	50	21	1	589	738	189	237	1.4e-07	59.3	probable low-specificity L-threonine aldolase 1; K01620 threonine aldolase [EC:4.1.2.48]
CL4360.Contig2_All	csl:COCSUDRAFT_46149	34.5	148	90	3	370	810	54	195	2.1e-14	82	DNA/RNA polymerase; K02327 DNA polymerase delta subunit 1 [EC:2.7.7.7]
CL4360.Contig2_All	bna:106417071	56	50	21	1	589	738	189	237	1.9e-07	58.9	probable low-specificity L-threonine aldolase 1; K01620 threonine aldolase [EC:4.1.2.48]
CL4361.Contig1_All	egr:104421114	54.9	350	96	12	122	1018	14	352	6.4e-90	332.8	formin-like protein 20; K05747 Wiskott-Aldrich syndrome protein
CL4361.Contig1_All	vvi:100243942	44.6	130	70	1	128	511	5	134	7.2e-25	116.7	BAHD acyltransferase DCR; K19747 BAHD acyltransferase [EC:2.3.1.-]
CL4361.Contig1_All	aip:107615777	64.4	59	21	0	107	283	5	63	2e-14	82	protein RTF1 homolog; K15178 RNA polymerase-associated protein RTF1
CL4361.Contig1_All	osa:4336295	28.6	175	109	4	24	536	46	208	9.5e-09	63.2	peroxidase 18; K00430 peroxidase [EC:1.11.1.7]
CL4361.Contig2_All	egr:104421114	69.2	52	12	2	2	157	305	352	1.8e-11	70.5	formin-like protein 20; K05747 Wiskott-Aldrich syndrome protein
CL4361.Contig3_All	egr:104421114	56	350	100	12	134	1054	14	352	1.3e-93	345.1	formin-like protein 20; K05747 Wiskott-Aldrich syndrome protein
CL4361.Contig3_All	sind:105157953	31.3	211	85	8	27	620	697	860	5.5e-12	73.9	formin-like protein 20; K02184 formin 2
CL4361.Contig3_All	pmum:103338465	31.6	187	103	6	78	611	708	878	8e-11	70.1	formin-like protein 20; K02184 formin 2
CL4361.Contig3_All	sot:102593556	32.3	201	107	8	36	590	821	1008	5.2e-10	67.4	formin-like protein 20; K02184 formin 2
CL4361.Contig3_All	dosa:Os09t0572500-01	34.8	178	86	6	102	623	334	485	5.2e-10	67.4	Os09g0572500; Similar to Beta-1,4-mannan synthase.; K13680 beta-mannan synthase [EC:2.4.1.32]
CL4362.Contig2_All	cam:101509393	72.3	101	22	1	199	501	79	173	9.2e-35	149.1	glycine-rich RNA-binding protein 4, mitochondrial; K13195 cold-inducible RNA-binding protein
CL4362.Contig2_All	pop:POPTR_0012s03520g	68.9	103	30	2	199	501	69	171	1.1e-32	142.1	POPTRDRAFT_569413; RNA recognition motif-containing family protein; K13195 cold-inducible RNA-binding protein
CL4362.Contig2_All	sind:105174027	43	114	62	1	175	507	13	126	1.9e-19	98.2	glycine-rich RNA-binding protein 4, mitochondrial-like; K13195 cold-inducible RNA-binding protein
CL4362.Contig2_All	nnu:104607624	50	82	41	0	253	498	39	120	2.1e-18	94.7	glycine-rich RNA-binding protein 4, mitochondrial-like; K13195 cold-inducible RNA-binding protein
CL4362.Contig2_All	fve:101293904	47.1	85	45	0	253	507	33	117	2.1e-18	94.7	glycine-rich RNA-binding protein 4, mitochondrial-like; K13195 cold-inducible RNA-binding protein
CL4363.Contig1_All	sind:105177745	79.1	220	37	3	175	807	8	227	5.4e-93	343.6	isoprenylcysteine alpha-carbonyl methylesterase ICME; K15889 prenylcysteine alpha-carboxyl methylesterase [EC:3.1.1.-]
CL4363.Contig1_All	vvi:100263542	76.6	201	46	1	1003	1602	217	417	1.9e-82	308.5	isoprenylcysteine alpha-carbonyl methylesterase ICME; K15889 prenylcysteine alpha-carboxyl methylesterase [EC:3.1.1.-]
CL4363.Contig1_All	fve:101296126	75	200	50	0	1003	1602	231	430	9.6e-82	306.2	probable isoprenylcysteine alpha-carbonyl methylesterase ICMEL2; K15889 prenylcysteine alpha-carboxyl methylesterase [EC:3.1.1.-]
CL4363.Contig1_All	pxb:103960289	76.5	200	47	0	1003	1602	231	430	2.1e-81	305.1	probable isoprenylcysteine alpha-carbonyl methylesterase ICMEL2; K15889 prenylcysteine alpha-carboxyl methylesterase [EC:3.1.1.-]
CL4363.Contig2_All	vvi:100263542	73.5	404	102	2	208	1404	14	417	4.9e-170	599.4	isoprenylcysteine alpha-carbonyl methylesterase ICME; K15889 prenylcysteine alpha-carboxyl methylesterase [EC:3.1.1.-]
CL4363.Contig2_All	pmum:103329655	76.9	385	86	2	259	1404	44	428	6.6e-167	589	isoprenylcysteine alpha-carbonyl methylesterase ICME-like; K15889 prenylcysteine alpha-carboxyl methylesterase [EC:3.1.1.-]
CL4363.Contig2_All	fve:101296126	75.3	380	94	0	265	1404	51	430	1.1e-166	588.2	probable isoprenylcysteine alpha-carbonyl methylesterase ICMEL2; K15889 prenylcysteine alpha-carboxyl methylesterase [EC:3.1.1.-]
CL4363.Contig3_All	sind:105177745	85	107	16	0	12	332	167	273	1.4e-48	193.7	isoprenylcysteine alpha-carbonyl methylesterase ICME; K15889 prenylcysteine alpha-carboxyl methylesterase [EC:3.1.1.-]
CL4363.Contig3_All	brp:103870917	81.3	107	20	0	12	332	95	201	1.7e-46	186.8	probable isoprenylcysteine alpha-carbonyl methylesterase ICMEL2; K15889 prenylcysteine alpha-carboxyl methylesterase [EC:3.1.1.-]
CL4363.Contig3_All	bna:106382866	81.3	107	20	0	12	332	153	259	1.7e-46	186.8	probable isoprenylcysteine alpha-carbonyl methylesterase ICMEL2; K15889 prenylcysteine alpha-carboxyl methylesterase [EC:3.1.1.-]
CL4364.Contig1_All	thj:104813337	38.4	198	109	8	803	219	354	541	1.7e-29	132.5	uncharacterized LOC104813337; K05609 ubiquitin carboxyl-terminal hydrolase L3 [EC:3.4.19.12]
CL4365.Contig1_All	dosa:Os04t0498700-01	41.1	197	93	9	898	332	35	216	4.6e-28	127.1	Os04g0498700; Haem peroxidase family protein.; K00430 peroxidase [EC:1.11.1.7]
CL4365.Contig1_All	osa:4336295	41.1	197	93	9	898	332	35	216	4.6e-28	127.1	peroxidase 18; K00430 peroxidase [EC:1.11.1.7]
CL4365.Contig1_All	adu:107459206	41.7	180	74	7	889	395	40	203	3e-27	124.4	extensin-like; K05747 Wiskott-Aldrich syndrome protein
CL4365.Contig1_All	sly:101262608	38.7	194	88	6	907	401	797	984	5.6e-26	120.2	formin-like protein 20; K02184 formin 2
CL4365.Contig2_All	aip:107619883	39.5	185	91	6	908	396	1046	1223	3.4e-28	127.5	formin-like protein 20; K02184 formin 2
CL4365.Contig2_All	osa:4336295	38.2	220	109	8	965	330	16	216	7.7e-28	126.3	peroxidase 18; K00430 peroxidase [EC:1.11.1.7]
CL4365.Contig2_All	dosa:Os04t0498700-01	38.2	220	109	8	965	330	16	216	7.7e-28	126.3	Os04g0498700; Haem peroxidase family protein.; K00430 peroxidase [EC:1.11.1.7]
CL4366.Contig2_All	ccp:CHC_T00008727001	22.7	295	213	7	381	1226	75	367	3.7e-08	61.6	aminomethyltransferase; K00605 aminomethyltransferase [EC:2.1.2.10]
CL4366.Contig2_All	csl:COCSUDRAFT_28888	23.6	326	228	10	381	1310	86	406	6.3e-08	60.8	glycine cleavage system, T protein; K00605 aminomethyltransferase [EC:2.1.2.10]
CL4368.Contig1_All	rcu:8285173	66.6	365	115	4	1231	140	2	360	1.3e-132	475.7	G-type lectin S-receptor-like serine/threonine-protein kinase At2g19130; K04733 interleukin-1 receptor-associated kinase 4 [EC:2.7.11.1]
CL4368.Contig1_All	sita:101757922	56	350	143	4	1147	119	64	409	9.8e-109	396.4	G-type lectin S-receptor-like serine/threonine-protein kinase At2g19130; K04733 interleukin-1 receptor-associated kinase 4 [EC:2.7.11.1]
CL4368.Contig1_All	sita:101762719	63.1	306	103	3	1048	131	5	300	1.3e-108	396	G-type lectin S-receptor-like serine/threonine-protein kinase At2g19130; K04733 interleukin-1 receptor-associated kinase 4 [EC:2.7.11.1]
CL4368.Contig1_All	jcu:105648826	51.4	352	155	4	1063	53	3	353	1.6e-95	352.4	G-type lectin S-receptor-like serine/threonine-protein kinase At5g24080; K04730 interleukin-1 receptor-associated kinase 1 [EC:2.7.11.1]
CL4368.Contig1_All	gra:105777985	45.4	328	161	6	1123	173	34	354	2.6e-69	265.4	G-type lectin S-receptor-like serine/threonine-protein kinase SD2-5; K04733 interleukin-1 receptor-associated kinase 4 [EC:2.7.11.1]
CL4368.Contig2_All	mdm:103407548	35.4	127	76	3	466	86	160	280	2.8e-14	80.1	G-type lectin S-receptor-like serine/threonine-protein kinase At4g27290; K04382 serine/threonine-protein phosphatase 2A catalytic subunit [EC:3.1.3.16]
CL4368.Contig3_All	rcu:8285173	67.3	364	114	3	1453	362	2	360	8.1e-133	476.5	G-type lectin S-receptor-like serine/threonine-protein kinase At2g19130; K04733 interleukin-1 receptor-associated kinase 4 [EC:2.7.11.1]
CL4368.Contig3_All	sita:101762719	59.9	329	115	4	1270	284	5	316	6.3e-109	397.1	G-type lectin S-receptor-like serine/threonine-protein kinase At2g19130; K04733 interleukin-1 receptor-associated kinase 4 [EC:2.7.11.1]
CL4368.Contig3_All	sita:101757922	57.4	333	134	3	1318	341	78	409	5.3e-108	394	G-type lectin S-receptor-like serine/threonine-protein kinase At2g19130; K04733 interleukin-1 receptor-associated kinase 4 [EC:2.7.11.1]
CL4368.Contig3_All	jcu:105648826	51.5	355	155	6	1285	266	3	355	3.6e-96	354.8	G-type lectin S-receptor-like serine/threonine-protein kinase At5g24080; K04730 interleukin-1 receptor-associated kinase 1 [EC:2.7.11.1]
CL4368.Contig3_All	sly:101254423	31.5	812	478	28	2686	377	1308	2083	1.2e-88	329.7	uncharacterized LOC101254423; K00276 primary-amine oxidase [EC:1.4.3.21]
CL4369.Contig1_All	sind:105166469	73.6	644	136	5	165	2012	1	638	3.5e-272	939.1	peptidyl-prolyl cis-trans isomerase FKBP62-like; K09571 FK506-binding protein 4/5 [EC:5.2.1.8]
CL4369.Contig1_All	sot:102594043	70.8	585	152	2	165	1886	1	577	2.3e-247	856.7	peptidyl-prolyl cis-trans isomerase FKBP62-like; K09571 FK506-binding protein 4/5 [EC:5.2.1.8]
CL4369.Contig1_All	gra:105800399	71.9	577	146	3	165	1886	1	564	4.7e-245	849	peptidyl-prolyl cis-trans isomerase FKBP62-like; K09571 FK506-binding protein 4/5 [EC:5.2.1.8]
CL4369.Contig2_All	sind:105166469	73.5	646	135	6	149	2002	1	638	2.9e-271	936	peptidyl-prolyl cis-trans isomerase FKBP62-like; K09571 FK506-binding protein 4/5 [EC:5.2.1.8]
CL4369.Contig2_All	sot:102594043	71	587	149	3	149	1876	1	577	3.9e-247	855.9	peptidyl-prolyl cis-trans isomerase FKBP62-like; K09571 FK506-binding protein 4/5 [EC:5.2.1.8]
CL4369.Contig2_All	gra:105800399	72.4	579	142	4	149	1876	1	564	3.6e-245	849.4	peptidyl-prolyl cis-trans isomerase FKBP62-like; K09571 FK506-binding protein 4/5 [EC:5.2.1.8]
CL4369.Contig2_All	jcu:105639101	71.9	583	150	5	149	1876	1	576	6.8e-244	845.1	70 kDa peptidyl-prolyl isomerase-like; K09571 FK506-binding protein 4/5 [EC:5.2.1.8]
CL4369.Contig3_All	sind:105166469	74.8	610	114	2	165	1967	1	579	2.3e-264	913.3	peptidyl-prolyl cis-trans isomerase FKBP62-like; K09571 FK506-binding protein 4/5 [EC:5.2.1.8]
CL4369.Contig3_All	sot:102594043	68.1	615	150	3	165	1976	1	580	3.4e-244	846.3	peptidyl-prolyl cis-trans isomerase FKBP62-like; K09571 FK506-binding protein 4/5 [EC:5.2.1.8]
CL4369.Contig3_All	jcu:105639101	68.9	611	151	4	165	1976	1	579	5.5e-242	839	70 kDa peptidyl-prolyl isomerase-like; K09571 FK506-binding protein 4/5 [EC:5.2.1.8]
CL4369.Contig4_All	sind:105166469	74.8	612	112	3	149	1957	1	579	8.7e-264	911.4	peptidyl-prolyl cis-trans isomerase FKBP62-like; K09571 FK506-binding protein 4/5 [EC:5.2.1.8]
CL4369.Contig4_All	sot:102594043	68.6	617	146	4	149	1966	1	580	2.6e-244	846.7	peptidyl-prolyl cis-trans isomerase FKBP62-like; K09571 FK506-binding protein 4/5 [EC:5.2.1.8]
CL4369.Contig4_All	jcu:105639101	69.2	613	148	5	149	1966	1	579	7.2e-242	838.6	70 kDa peptidyl-prolyl isomerase-like; K09571 FK506-binding protein 4/5 [EC:5.2.1.8]
CL4369.Contig4_All	gra:105800399	69.6	609	140	5	149	1966	1	567	9.4e-242	838.2	peptidyl-prolyl cis-trans isomerase FKBP62-like; K09571 FK506-binding protein 4/5 [EC:5.2.1.8]
CL4369.Contig5_All	sind:105166469	70.7	676	135	6	149	2119	1	632	4.7e-267	922.2	peptidyl-prolyl cis-trans isomerase FKBP62-like; K09571 FK506-binding protein 4/5 [EC:5.2.1.8]
CL4369.Contig5_All	sot:102594043	70	596	135	3	149	1903	1	563	2.8e-243	843.2	peptidyl-prolyl cis-trans isomerase FKBP62-like; K09571 FK506-binding protein 4/5 [EC:5.2.1.8]
CL4369.Contig5_All	gra:105800399	71.2	586	132	4	149	1897	1	552	1.7e-240	833.9	peptidyl-prolyl cis-trans isomerase FKBP62-like; K09571 FK506-binding protein 4/5 [EC:5.2.1.8]
CL4369.Contig5_All	jcu:105639101	68.9	611	149	5	149	1960	1	577	1.7e-240	833.9	70 kDa peptidyl-prolyl isomerase-like; K09571 FK506-binding protein 4/5 [EC:5.2.1.8]
CL4369.Contig6_All	sind:105166469	70.6	674	137	5	165	2129	1	632	1.2e-267	924.1	peptidyl-prolyl cis-trans isomerase FKBP62-like; K09571 FK506-binding protein 4/5 [EC:5.2.1.8]
CL4369.Contig6_All	sot:102594043	69.5	594	139	2	165	1913	1	563	3.7e-243	842.8	peptidyl-prolyl cis-trans isomerase FKBP62-like; K09571 FK506-binding protein 4/5 [EC:5.2.1.8]
CL4369.Contig6_All	gra:105800399	70.7	584	136	3	165	1907	1	552	1.3e-240	834.3	peptidyl-prolyl cis-trans isomerase FKBP62-like; K09571 FK506-binding protein 4/5 [EC:5.2.1.8]
CL4370.Contig1_All	sind:105170918	70.1	499	140	3	226	1701	1	497	2.3e-201	703.7	F-box protein At5g51370-like; K10268 F-box and leucine-rich repeat protein 2/20
CL4370.Contig1_All	sot:102579153	61.3	507	184	5	190	1701	2	499	1.3e-172	608.2	F-box protein At5g51380-like; K10268 F-box and leucine-rich repeat protein 2/20
CL4370.Contig1_All	spen:107007836	62.1	512	163	9	226	1701	1	501	1.1e-171	605.1	F-box protein At5g51380-like; K10268 F-box and leucine-rich repeat protein 2/20
CL4370.Contig1_All	sly:101247473	64.7	470	154	5	307	1701	39	501	6.1e-170	599.4	F-box protein At5g51380-like; K10268 F-box and leucine-rich repeat protein 2/20
CL4370.Contig2_All	sind:105170918	69.8	486	138	3	226	1662	1	484	2.1e-195	683.7	F-box protein At5g51370-like; K10268 F-box and leucine-rich repeat protein 2/20
CL4370.Contig2_All	sot:102579153	60.7	494	182	5	190	1662	2	486	1.2e-166	588.2	F-box protein At5g51380-like; K10268 F-box and leucine-rich repeat protein 2/20
CL4370.Contig2_All	spen:107007836	61.5	499	161	9	226	1662	1	488	1e-165	585.1	F-box protein At5g51380-like; K10268 F-box and leucine-rich repeat protein 2/20
CL4370.Contig2_All	sly:101247473	64.1	457	152	5	307	1662	39	488	5.6e-164	579.3	F-box protein At5g51380-like; K10268 F-box and leucine-rich repeat protein 2/20
CL4370.Contig3_All	sind:105170918	70.3	485	135	2	232	1662	1	484	1.7e-197	690.6	F-box protein At5g51370-like; K10268 F-box and leucine-rich repeat protein 2/20
CL4370.Contig3_All	sot:102579153	64.6	458	147	5	310	1662	37	486	1.9e-167	590.9	F-box protein At5g51380-like; K10268 F-box and leucine-rich repeat protein 2/20
CL4370.Contig3_All	spen:107007836	61.6	498	160	8	232	1662	1	488	4.2e-167	589.7	F-box protein At5g51380-like; K10268 F-box and leucine-rich repeat protein 2/20
CL4370.Contig3_All	sly:101247473	64.4	458	148	5	310	1662	39	488	3e-165	583.6	F-box protein At5g51380-like; K10268 F-box and leucine-rich repeat protein 2/20
CL4370.Contig4_All	sind:105170918	70.7	499	136	3	278	1750	1	497	7.6e-203	708.8	F-box protein At5g51370-like; K10268 F-box and leucine-rich repeat protein 2/20
CL4370.Contig4_All	sot:102579153	65	472	149	6	356	1750	37	499	2.4e-172	607.4	F-box protein At5g51380-like; K10268 F-box and leucine-rich repeat protein 2/20
CL4370.Contig4_All	spen:107007836	62.1	512	162	9	278	1750	1	501	5.3e-172	606.3	F-box protein At5g51380-like; K10268 F-box and leucine-rich repeat protein 2/20
CL4370.Contig4_All	sly:101247473	64.8	472	150	6	356	1750	39	501	3.8e-170	600.1	F-box protein At5g51380-like; K10268 F-box and leucine-rich repeat protein 2/20
CL4370.Contig5_All	sind:105170918	69.9	499	141	3	272	1747	1	497	5.5e-201	702.6	F-box protein At5g51370-like; K10268 F-box and leucine-rich repeat protein 2/20
CL4370.Contig5_All	sot:102579153	60	507	191	5	236	1747	2	499	6.5e-170	599.4	F-box protein At5g51380-like; K10268 F-box and leucine-rich repeat protein 2/20
CL4370.Contig5_All	spen:107007836	60.7	512	170	9	272	1747	1	501	5.5e-169	596.3	F-box protein At5g51380-like; K10268 F-box and leucine-rich repeat protein 2/20
CL4370.Contig5_All	sly:101247473	63.2	470	161	5	353	1747	39	501	3e-167	590.5	F-box protein At5g51380-like; K10268 F-box and leucine-rich repeat protein 2/20
CL4370.Contig6_All	sind:105170918	59.4	219	75	4	38	658	3	219	1.7e-60	234.2	F-box protein At5g51370-like; K10268 F-box and leucine-rich repeat protein 2/20
CL4370.Contig6_All	spen:107007836	50.5	194	78	4	107	658	38	223	3.8e-41	169.9	F-box protein At5g51380-like; K10268 F-box and leucine-rich repeat protein 2/20
CL4370.Contig6_All	sot:102579153	50	194	79	5	107	658	36	221	1.5e-40	167.9	F-box protein At5g51380-like; K10268 F-box and leucine-rich repeat protein 2/20
CL4370.Contig6_All	sly:101247473	50	194	79	4	107	658	38	223	3.3e-40	166.8	F-box protein At5g51380-like; K10268 F-box and leucine-rich repeat protein 2/20
CL4370.Contig6_All	mdm:103423360	39.1	220	114	6	23	658	13	220	2.5e-32	140.6	F-box protein At5g51370-like; K10268 F-box and leucine-rich repeat protein 2/20
CL4371.Contig5_All	bdi:100838448	22.6	420	260	11	2533	1463	40	457	2e-06	57	nucleolin 2-like; K11294 nucleolin
CL4372.Contig2_All	csv:101218309	29	255	147	6	99	764	131	384	1.2e-20	102.8	U1 small nuclear ribonucleoprotein 70 kDa; K11093 U1 small nuclear ribonucleoprotein 70kDa
CL4372.Contig2_All	pxb:103960816	27	345	221	11	87	1052	128	464	5.2e-19	97.4	U1 small nuclear ribonucleoprotein 70 kDa-like; K11093 U1 small nuclear ribonucleoprotein 70kDa
CL4372.Contig2_All	aip:107626594	29.6	233	145	6	111	776	136	360	7.5e-18	93.6	U1 small nuclear ribonucleoprotein 70 kDa-like; K11093 U1 small nuclear ribonucleoprotein 70kDa
CL4372.Contig2_All	vra:106777673	29.3	246	157	6	111	824	139	375	7.5e-18	93.6	U1 small nuclear ribonucleoprotein 70 kDa; K11093 U1 small nuclear ribonucleoprotein 70kDa
CL4372.Contig2_All	bvg:104895863	29.2	250	147	6	99	788	131	370	9.8e-18	93.2	U1 small nuclear ribonucleoprotein 70 kDa; K11093 U1 small nuclear ribonucleoprotein 70kDa
CL4373.Contig1_All	aip:107619293	44.8	203	96	6	914	348	125	325	8.4e-33	143.3	GATA transcription factor 9-like; K17895 GATA-binding protein 3
CL4373.Contig1_All	adu:107464083	43.8	203	98	5	914	348	118	318	1.4e-32	142.5	GATA transcription factor 9-like; K17895 GATA-binding protein 3
CL4373.Contig1_All	obr:102720665	56.8	44	19	0	503	372	2	45	3.9e-06	54.7	uncharacterized LOC102720665; K19027 zinc finger FYVE domain-containing protein 26
CL4373.Contig2_All	aip:107619293	44.8	203	96	6	914	348	125	325	7.6e-33	143.3	GATA transcription factor 9-like; K17895 GATA-binding protein 3
CL4373.Contig2_All	adu:107464083	43.8	203	98	5	914	348	118	318	1.3e-32	142.5	GATA transcription factor 9-like; K17895 GATA-binding protein 3
CL4373.Contig2_All	obr:102720665	56.8	44	19	0	503	372	2	45	3.6e-06	54.7	uncharacterized LOC102720665; K19027 zinc finger FYVE domain-containing protein 26
CL4373.Contig4_All	aip:107619293	44.8	203	96	6	914	348	125	325	1.1e-32	143.3	GATA transcription factor 9-like; K17895 GATA-binding protein 3
CL4373.Contig4_All	adu:107464083	43.8	203	98	5	914	348	118	318	1.8e-32	142.5	GATA transcription factor 9-like; K17895 GATA-binding protein 3
CL4373.Contig4_All	obr:102720665	56.8	44	19	0	503	372	2	45	5e-06	54.7	uncharacterized LOC102720665; K19027 zinc finger FYVE domain-containing protein 26
CL4373.Contig7_All	adu:107464083	44.4	205	93	6	932	369	118	318	1.2e-33	146	GATA transcription factor 9-like; K17895 GATA-binding protein 3
CL4373.Contig7_All	aip:107619293	44.4	205	93	6	932	369	125	325	1.6e-33	145.6	GATA transcription factor 9-like; K17895 GATA-binding protein 3
CL4373.Contig8_All	aip:107619293	44.8	203	96	6	708	142	125	325	9.6e-33	143.3	GATA transcription factor 9-like; K17895 GATA-binding protein 3
CL4373.Contig8_All	adu:107464083	43.8	203	98	5	708	142	118	318	1.6e-32	142.5	GATA transcription factor 9-like; K17895 GATA-binding protein 3
CL4373.Contig8_All	obr:102720665	56.8	44	19	0	297	166	2	45	4.5e-06	54.7	uncharacterized LOC102720665; K19027 zinc finger FYVE domain-containing protein 26
CL4373.Contig9_All	adu:107464083	44.4	205	93	6	932	369	118	318	1.7e-33	146	GATA transcription factor 9-like; K17895 GATA-binding protein 3
CL4373.Contig9_All	aip:107619293	44.4	205	93	6	932	369	125	325	2.2e-33	145.6	GATA transcription factor 9-like; K17895 GATA-binding protein 3
CL4374.Contig1_All	aip:107619883	48.2	141	33	6	570	160	1117	1221	4.6e-30	132.9	formin-like protein 20; K02184 formin 2
CL4374.Contig1_All	sly:101262608	50	150	37	8	561	178	891	1024	7.8e-30	132.1	formin-like protein 20; K02184 formin 2
CL4374.Contig1_All	brp:103850667	42.4	170	48	7	576	178	919	1075	2.3e-29	130.6	formin-like protein 20; K02184 formin 2
CL4374.Contig2_All	aip:107619883	59	100	28	4	307	44	1118	1216	2.3e-28	126.3	formin-like protein 20; K02184 formin 2
CL4374.Contig2_All	brp:103850667	46.2	132	30	5	307	11	900	1023	2.8e-26	119.4	formin-like protein 20; K02184 formin 2
CL4374.Contig2_All	sly:101262608	54.5	110	26	6	292	2	859	957	1.4e-25	117.1	formin-like protein 20; K02184 formin 2
CL4374.Contig2_All	csv:101215105	49.2	118	24	5	307	44	1064	1175	1.8e-25	116.7	formin-like protein 20; K02184 formin 2
CL4375.Contig1_All	vvi:100245846	77.6	371	83	0	1390	278	1	371	9.3e-169	595.1	signal peptide peptidase-like 1; K09598 signal peptide peptidase-like 3 [EC:3.4.23.-]
CL4375.Contig1_All	jcu:105648458	78.1	366	80	0	1390	293	1	366	1.3e-167	591.3	signal peptide peptidase-like 1; K09598 signal peptide peptidase-like 3 [EC:3.4.23.-]
CL4375.Contig1_All	nnu:104596066	76	371	89	0	1390	278	1	371	1.1e-166	588.2	signal peptide peptidase-like 1; K09598 signal peptide peptidase-like 3 [EC:3.4.23.-]
CL4375.Contig1_All	cit:102616252	76	367	88	0	1390	290	1	367	2.2e-165	583.9	signal peptide peptidase-like 1; K09598 signal peptide peptidase-like 3 [EC:3.4.23.-]
CL4375.Contig2_All	sind:105166680	85.1	101	15	0	2	304	76	176	2.5e-43	176	signal peptide peptidase-like 1; K09598 signal peptide peptidase-like 3 [EC:3.4.23.-]
CL4375.Contig2_All	egr:104448705	78.2	101	22	0	2	304	76	176	3.9e-41	168.7	signal peptide peptidase-like 1; K09598 signal peptide peptidase-like 3 [EC:3.4.23.-]
CL4375.Contig2_All	csv:101215917	76.2	101	24	0	2	304	76	176	3.3e-40	165.6	signal peptide peptidase-like 1; K09598 signal peptide peptidase-like 3 [EC:3.4.23.-]
CL4375.Contig2_All	cmo:103484087	76.2	101	24	0	2	304	76	176	4.4e-40	165.2	signal peptide peptidase-like 1; K09598 signal peptide peptidase-like 3 [EC:3.4.23.-]
CL4375.Contig2_All	gmx:100794976	78.2	101	22	0	2	304	77	177	4.4e-40	165.2	signal peptide peptidase-like 1-like; K09598 signal peptide peptidase-like 3 [EC:3.4.23.-]
CL4375.Contig3_All	vvi:100245846	77.6	371	83	0	258	1370	1	371	2e-168	594	signal peptide peptidase-like 1; K09598 signal peptide peptidase-like 3 [EC:3.4.23.-]
CL4375.Contig3_All	jcu:105648458	78.1	366	80	0	258	1355	1	366	1.3e-167	591.3	signal peptide peptidase-like 1; K09598 signal peptide peptidase-like 3 [EC:3.4.23.-]
CL4375.Contig3_All	nnu:104596066	76.5	371	87	0	258	1370	1	371	1.7e-167	590.9	signal peptide peptidase-like 1; K09598 signal peptide peptidase-like 3 [EC:3.4.23.-]
CL4375.Contig3_All	cit:102616252	76.6	367	86	0	258	1358	1	367	3.2e-166	586.6	signal peptide peptidase-like 1; K09598 signal peptide peptidase-like 3 [EC:3.4.23.-]
CL4376.Contig1_All	sind:105169380	92.7	685	47	2	2078	33	1	685	0	1239.9	glutamine--fructose-6-phosphate aminotransferase [isomerizing] 2-like; K00820 glucosamine--fructose-6-phosphate aminotransferase (isomerizing) [EC:2.6.1.16]
CL4376.Contig1_All	sind:105172125	89.8	683	69	1	2078	33	1	683	0	1206.4	glutamine--fructose-6-phosphate aminotransferase [isomerizing] 2-like; K00820 glucosamine--fructose-6-phosphate aminotransferase (isomerizing) [EC:2.6.1.16]
CL4376.Contig1_All	tcc:TCM_025135	86.9	694	79	2	2078	33	1	694	0	1179.9	Glutamine-fructose-6-phosphate transaminase (isomerizing)s,sugar binding,transaminases isoform 1; K00820 glucosamine--fructose-6-phosphate aminotransferase (isomerizing) [EC:2.6.1.16]
CL4376.Contig1_All	tcc:TCM_005839	86.6	692	83	3	2078	33	1	692	0	1178.3	Glutamine-fructose-6-phosphate transaminase (isomerizing)s,sugar binding,transaminases isoform 1; K00820 glucosamine--fructose-6-phosphate aminotransferase (isomerizing) [EC:2.6.1.16]
CL4376.Contig1_All	vvi:100249999	87.6	684	83	2	2078	33	1	684	0	1177.9	GFPT2; glutamine--fructose-6-phosphate aminotransferase [isomerizing] 2; K00820 glucosamine--fructose-6-phosphate aminotransferase (isomerizing) [EC:2.6.1.16]
CL4376.Contig2_All	sind:105169380	95.7	349	15	0	1309	263	337	685	4.6e-187	655.6	glutamine--fructose-6-phosphate aminotransferase [isomerizing] 2-like; K00820 glucosamine--fructose-6-phosphate aminotransferase (isomerizing) [EC:2.6.1.16]
CL4376.Contig2_All	sind:105172125	92.8	349	25	0	1309	263	335	683	4.8e-184	645.6	glutamine--fructose-6-phosphate aminotransferase [isomerizing] 2-like; K00820 glucosamine--fructose-6-phosphate aminotransferase (isomerizing) [EC:2.6.1.16]
CL4376.Contig2_All	tcc:TCM_005839	92.6	349	26	0	1309	263	344	692	5.8e-182	638.6	Glutamine-fructose-6-phosphate transaminase (isomerizing)s,sugar binding,transaminases isoform 1; K00820 glucosamine--fructose-6-phosphate aminotransferase (isomerizing) [EC:2.6.1.16]
CL4376.Contig2_All	vvi:100249999	92	349	28	0	1309	263	336	684	3.8e-181	636	GFPT2; glutamine--fructose-6-phosphate aminotransferase [isomerizing] 2; K00820 glucosamine--fructose-6-phosphate aminotransferase (isomerizing) [EC:2.6.1.16]
CL4376.Contig2_All	tcc:TCM_025135	91.7	349	29	0	1309	263	346	694	8.4e-181	634.8	Glutamine-fructose-6-phosphate transaminase (isomerizing)s,sugar binding,transaminases isoform 1; K00820 glucosamine--fructose-6-phosphate aminotransferase (isomerizing) [EC:2.6.1.16]
CL4376.Contig3_All	sind:105169380	92.4	685	48	2	2075	33	1	685	0	1234.2	glutamine--fructose-6-phosphate aminotransferase [isomerizing] 2-like; K00820 glucosamine--fructose-6-phosphate aminotransferase (isomerizing) [EC:2.6.1.16]
CL4376.Contig3_All	sind:105172125	89.5	683	70	2	2075	33	1	683	0	1196.8	glutamine--fructose-6-phosphate aminotransferase [isomerizing] 2-like; K00820 glucosamine--fructose-6-phosphate aminotransferase (isomerizing) [EC:2.6.1.16]
CL4376.Contig3_All	tcc:TCM_005839	86.3	692	84	2	2075	33	1	692	0	1174.8	Glutamine-fructose-6-phosphate transaminase (isomerizing)s,sugar binding,transaminases isoform 1; K00820 glucosamine--fructose-6-phosphate aminotransferase (isomerizing) [EC:2.6.1.16]
CL4376.Contig3_All	vvi:100249999	87.1	684	85	2	2075	33	1	684	0	1171	GFPT2; glutamine--fructose-6-phosphate aminotransferase [isomerizing] 2; K00820 glucosamine--fructose-6-phosphate aminotransferase (isomerizing) [EC:2.6.1.16]
CL4376.Contig3_All	tcc:TCM_025135	86	694	84	2	2075	33	1	694	0	1170.2	Glutamine-fructose-6-phosphate transaminase (isomerizing)s,sugar binding,transaminases isoform 1; K00820 glucosamine--fructose-6-phosphate aminotransferase (isomerizing) [EC:2.6.1.16]
CL4377.Contig1_All	sind:105165006	90	40	4	0	293	174	430	469	2.1e-15	83.2	abscisic acid 8'-hydroxylase 1-like; K09843 (+)-abscisic acid 8'-hydroxylase [EC:1.14.13.93]
CL4377.Contig1_All	sly:101249565	82.1	39	7	0	293	177	427	465	4.4e-13	75.5	CYP707A2; abscisic acid 8'-hydroxylase 1; K09843 (+)-abscisic acid 8'-hydroxylase [EC:1.14.13.93]
CL4377.Contig1_All	spen:107026984	82.1	39	7	0	293	177	427	465	4.4e-13	75.5	abscisic acid 8'-hydroxylase 1-like; K09843 (+)-abscisic acid 8'-hydroxylase [EC:1.14.13.93]
CL4377.Contig1_All	sot:102577541	82.1	39	7	0	293	177	427	465	4.4e-13	75.5	ABA 8'-hydroxylase CYP707A1; K09843 (+)-abscisic acid 8'-hydroxylase [EC:1.14.13.93]
CL4377.Contig1_All	nnu:104604090	82.1	39	7	0	293	177	497	535	4.4e-13	75.5	abscisic acid 8'-hydroxylase 1-like; K09843 (+)-abscisic acid 8'-hydroxylase [EC:1.14.13.93]
CL4377.Contig2_All	spen:107026984	72.2	54	9	1	585	442	361	414	6e-15	83.6	abscisic acid 8'-hydroxylase 1-like; K09843 (+)-abscisic acid 8'-hydroxylase [EC:1.14.13.93]
CL4377.Contig2_All	sot:102577541	72.2	54	9	1	585	442	361	414	6e-15	83.6	ABA 8'-hydroxylase CYP707A1; K09843 (+)-abscisic acid 8'-hydroxylase [EC:1.14.13.93]
CL4377.Contig2_All	sly:101249565	72.2	54	9	1	585	442	361	414	6e-15	83.6	CYP707A2; abscisic acid 8'-hydroxylase 1; K09843 (+)-abscisic acid 8'-hydroxylase [EC:1.14.13.93]
CL4377.Contig2_All	egr:104444184	74.1	54	8	1	585	442	362	415	7.8e-15	83.2	abscisic acid 8'-hydroxylase 1; K09843 (+)-abscisic acid 8'-hydroxylase [EC:1.14.13.93]
CL4377.Contig2_All	nnu:104604090	72.2	54	9	2	585	442	431	484	2.3e-14	81.6	abscisic acid 8'-hydroxylase 1-like; K09843 (+)-abscisic acid 8'-hydroxylase [EC:1.14.13.93]
CL4377.Contig3_All	egr:104444184	86.4	66	9	0	499	696	362	427	5.7e-29	130.2	abscisic acid 8'-hydroxylase 1; K09843 (+)-abscisic acid 8'-hydroxylase [EC:1.14.13.93]
CL4377.Contig3_All	sot:102577541	86.4	66	9	0	499	696	361	426	5.7e-29	130.2	ABA 8'-hydroxylase CYP707A1; K09843 (+)-abscisic acid 8'-hydroxylase [EC:1.14.13.93]
CL4377.Contig3_All	spen:107026984	86.4	66	9	0	499	696	361	426	5.7e-29	130.2	abscisic acid 8'-hydroxylase 1-like; K09843 (+)-abscisic acid 8'-hydroxylase [EC:1.14.13.93]
CL4377.Contig3_All	sly:101249565	84.8	66	10	0	499	696	361	426	1.3e-28	129	CYP707A2; abscisic acid 8'-hydroxylase 1; K09843 (+)-abscisic acid 8'-hydroxylase [EC:1.14.13.93]
CL4377.Contig3_All	nnu:104604090	83.3	66	11	0	499	696	431	496	2.2e-28	128.3	abscisic acid 8'-hydroxylase 1-like; K09843 (+)-abscisic acid 8'-hydroxylase [EC:1.14.13.93]
CL4377.Contig4_All	sind:105165006	85.7	161	22	1	1	480	309	469	1.1e-77	291.6	abscisic acid 8'-hydroxylase 1-like; K09843 (+)-abscisic acid 8'-hydroxylase [EC:1.14.13.93]
CL4377.Contig4_All	sly:101249565	82.3	158	28	0	4	477	308	465	5.8e-76	285.8	CYP707A2; abscisic acid 8'-hydroxylase 1; K09843 (+)-abscisic acid 8'-hydroxylase [EC:1.14.13.93]
CL4377.Contig4_All	spen:107026984	82.3	158	28	0	4	477	308	465	7.6e-76	285.4	abscisic acid 8'-hydroxylase 1-like; K09843 (+)-abscisic acid 8'-hydroxylase [EC:1.14.13.93]
CL4377.Contig4_All	sot:102577541	82.3	158	28	0	4	477	308	465	1.3e-75	284.6	ABA 8'-hydroxylase CYP707A1; K09843 (+)-abscisic acid 8'-hydroxylase [EC:1.14.13.93]
CL4377.Contig4_All	bvg:104892458	83	159	27	0	1	477	305	463	2.2e-75	283.9	abscisic acid 8'-hydroxylase 1-like; K09843 (+)-abscisic acid 8'-hydroxylase [EC:1.14.13.93]
CL4377.Contig5_All	sind:105165006	93.4	106	7	0	561	244	364	469	1.1e-55	218.8	abscisic acid 8'-hydroxylase 1-like; K09843 (+)-abscisic acid 8'-hydroxylase [EC:1.14.13.93]
CL4377.Contig5_All	nnu:104604090	90.5	105	10	0	561	247	431	535	1.1e-53	212.2	abscisic acid 8'-hydroxylase 1-like; K09843 (+)-abscisic acid 8'-hydroxylase [EC:1.14.13.93]
CL4377.Contig5_All	spen:107026984	90.5	105	10	0	561	247	361	465	1.1e-53	212.2	abscisic acid 8'-hydroxylase 1-like; K09843 (+)-abscisic acid 8'-hydroxylase [EC:1.14.13.93]
CL4377.Contig5_All	sot:102577541	90.5	105	10	0	561	247	361	465	1.1e-53	212.2	ABA 8'-hydroxylase CYP707A1; K09843 (+)-abscisic acid 8'-hydroxylase [EC:1.14.13.93]
CL4377.Contig5_All	sly:101249565	89.5	105	11	0	561	247	361	465	2.3e-53	211.1	CYP707A2; abscisic acid 8'-hydroxylase 1; K09843 (+)-abscisic acid 8'-hydroxylase [EC:1.14.13.93]
CL4378.Contig1_All	sind:105159541	85.1	429	64	0	69	1355	1	429	2.1e-213	743.8	probable phenylalanine--tRNA ligase beta subunit; K01890 phenylalanyl-tRNA synthetase beta chain [EC:6.1.1.20]
CL4378.Contig1_All	sind:105175948	85.5	429	62	0	69	1355	1	429	3e-212	740	probable phenylalanine--tRNA ligase beta subunit; K01890 phenylalanyl-tRNA synthetase beta chain [EC:6.1.1.20]
CL4378.Contig1_All	sly:101268498	80.9	429	82	0	69	1355	1	429	6.5e-199	695.7	probable phenylalanine--tRNA ligase beta subunit; K01890 phenylalanyl-tRNA synthetase beta chain [EC:6.1.1.20]
CL4378.Contig1_All	sot:102579212	80.7	429	83	0	69	1355	1	429	1.4e-198	694.5	phenylalanine--tRNA ligase beta subunit, cytoplasmic; K01890 phenylalanyl-tRNA synthetase beta chain [EC:6.1.1.20]
CL4378.Contig1_All	spen:107004795	80.7	429	83	0	69	1355	1	429	4.2e-198	693	phenylalanine--tRNA ligase beta subunit, cytoplasmic; K01890 phenylalanyl-tRNA synthetase beta chain [EC:6.1.1.20]
CL4378.Contig2_All	sind:105175948	75.2	113	28	0	480	142	480	592	7.9e-44	178.3	probable phenylalanine--tRNA ligase beta subunit; K01890 phenylalanyl-tRNA synthetase beta chain [EC:6.1.1.20]
CL4378.Contig2_All	sind:105159541	74.3	113	29	0	480	142	481	593	1.3e-43	177.6	probable phenylalanine--tRNA ligase beta subunit; K01890 phenylalanyl-tRNA synthetase beta chain [EC:6.1.1.20]
CL4378.Contig2_All	thj:104806554	75.2	113	28	0	480	142	479	591	1.8e-43	177.2	probable phenylalanine--tRNA ligase beta subunit; K01890 phenylalanyl-tRNA synthetase beta chain [EC:6.1.1.20]
CL4378.Contig2_All	gra:105765679	72.6	113	31	0	480	142	479	591	8.7e-43	174.9	probable phenylalanine--tRNA ligase beta subunit; K01890 phenylalanyl-tRNA synthetase beta chain [EC:6.1.1.20]
CL4379.Contig1_All	zma:103630320	34.1	302	167	9	1934	1113	121	418	2e-33	146	GRMZM2G424582; E3 ubiquitin-protein ligase KEG-like; K16279 E3 ubiquitin-protein ligase KEG [EC:2.7.11.1 2.3.2.27]
CL4379.Contig1_All	bdi:100833999	31	352	198	11	1973	1035	106	451	4.4e-33	144.8	E3 ubiquitin-protein ligase KEG; K16279 E3 ubiquitin-protein ligase KEG [EC:2.7.11.1 2.3.2.27]
CL4379.Contig1_All	zma:103635738	34.5	290	163	9	1913	1113	131	416	9.8e-33	143.7	GRMZM5G806947, GRMZM5G812265; E3 ubiquitin-protein ligase KEG-like; K16279 E3 ubiquitin-protein ligase KEG [EC:2.7.11.1 2.3.2.27]
CL4379.Contig1_All	sly:101267560	32.2	301	163	10	1913	1113	132	425	1.7e-32	142.9	E3 ubiquitin-protein ligase KEG; K16279 E3 ubiquitin-protein ligase KEG [EC:2.7.11.1 2.3.2.27]
CL4379.Contig1_All	spen:107002366	32.2	301	163	10	1913	1113	132	425	1.7e-32	142.9	E3 ubiquitin-protein ligase KEG; K16279 E3 ubiquitin-protein ligase KEG [EC:2.7.11.1 2.3.2.27]
CL4379.Contig2_All	zma:103630320	34.8	302	165	9	171	992	121	418	1.6e-34	149.4	GRMZM2G424582; E3 ubiquitin-protein ligase KEG-like; K16279 E3 ubiquitin-protein ligase KEG [EC:2.7.11.1 2.3.2.27]
CL4379.Contig2_All	bdi:100833999	31.5	352	196	12	132	1070	106	451	1.4e-33	146.4	E3 ubiquitin-protein ligase KEG; K16279 E3 ubiquitin-protein ligase KEG [EC:2.7.11.1 2.3.2.27]
CL4379.Contig2_All	zma:103635738	34.8	290	162	9	192	992	131	416	1.8e-33	146	GRMZM5G806947, GRMZM5G812265; E3 ubiquitin-protein ligase KEG-like; K16279 E3 ubiquitin-protein ligase KEG [EC:2.7.11.1 2.3.2.27]
CL4379.Contig2_All	sita:101783881	33.6	318	176	10	132	992	108	421	1.8e-33	146	E3 ubiquitin-protein ligase KEG; K16279 E3 ubiquitin-protein ligase KEG [EC:2.7.11.1 2.3.2.27]
CL4379.Contig2_All	sly:101267560	32.6	301	162	10	192	992	132	425	4e-33	144.8	E3 ubiquitin-protein ligase KEG; K16279 E3 ubiquitin-protein ligase KEG [EC:2.7.11.1 2.3.2.27]
CL4379.Contig3_All	zma:103630320	34.8	302	165	9	308	1129	121	418	1.8e-34	149.4	GRMZM2G424582; E3 ubiquitin-protein ligase KEG-like; K16279 E3 ubiquitin-protein ligase KEG [EC:2.7.11.1 2.3.2.27]
CL4379.Contig3_All	bdi:100833999	31.5	352	196	12	269	1207	106	451	1.5e-33	146.4	E3 ubiquitin-protein ligase KEG; K16279 E3 ubiquitin-protein ligase KEG [EC:2.7.11.1 2.3.2.27]
CL4379.Contig3_All	zma:103635738	34.8	290	162	9	329	1129	131	416	1.9e-33	146	GRMZM5G806947, GRMZM5G812265; E3 ubiquitin-protein ligase KEG-like; K16279 E3 ubiquitin-protein ligase KEG [EC:2.7.11.1 2.3.2.27]
CL4379.Contig3_All	sita:101783881	33.6	318	176	10	269	1129	108	421	1.9e-33	146	E3 ubiquitin-protein ligase KEG; K16279 E3 ubiquitin-protein ligase KEG [EC:2.7.11.1 2.3.2.27]
CL4379.Contig3_All	sly:101267560	32.6	301	162	10	329	1129	132	425	4.3e-33	144.8	E3 ubiquitin-protein ligase KEG; K16279 E3 ubiquitin-protein ligase KEG [EC:2.7.11.1 2.3.2.27]
CL4380.Contig1_All	sind:105170679	32.7	159	34	6	54	314	290	447	1.8e-06	55.5	ethylene-responsive transcription factor RAP2-7; K09284 AP2-like factor, euAP2 lineage
CL4380.Contig2_All	jcu:105635241	59.2	76	27	1	59	274	177	252	2.9e-19	98.2	AP2-like ethylene-responsive transcription factor TOE3; K09284 AP2-like factor, euAP2 lineage
CL4380.Contig2_All	aip:107629164	61.8	76	25	1	59	274	181	256	3.7e-19	97.8	ethylene-responsive transcription factor RAP2-7; K09284 AP2-like factor, euAP2 lineage
CL4380.Contig2_All	adu:107476909	61.8	76	25	1	59	274	181	256	3.7e-19	97.8	AP2-like ethylene-responsive transcription factor TOE3; K09284 AP2-like factor, euAP2 lineage
CL4380.Contig2_All	cmo:103488740	61.8	76	25	1	59	274	166	241	1.1e-18	96.3	ethylene-responsive transcription factor RAP2-7; K09284 AP2-like factor, euAP2 lineage
CL4380.Contig2_All	sind:105170679	59.2	76	27	1	59	274	189	264	1.1e-18	96.3	ethylene-responsive transcription factor RAP2-7; K09284 AP2-like factor, euAP2 lineage
CL4380.Contig3_All	sind:105170679	32.7	159	34	6	54	314	290	447	2e-06	55.5	ethylene-responsive transcription factor RAP2-7; K09284 AP2-like factor, euAP2 lineage
CL4380.Contig5_All	csv:101222024	78.6	70	13	1	1356	1147	127	194	7.3e-24	113.6	ethylene-responsive transcription factor RAP2-7; K09284 AP2-like factor, euAP2 lineage
CL4380.Contig5_All	cmo:103501903	78.6	70	13	1	1356	1147	127	194	7.3e-24	113.6	ethylene-responsive transcription factor RAP2-7-like; K09284 AP2-like factor, euAP2 lineage
CL4380.Contig5_All	gmx:100776138	71.4	77	21	1	1377	1147	124	199	1.3e-23	112.8	AP2-like ethylene-responsive transcription factor TOE3; K09284 AP2-like factor, euAP2 lineage
CL4380.Contig5_All	pxb:103926659	71.1	83	17	2	1395	1147	118	193	3.6e-23	111.3	ethylene-responsive transcription factor RAP2-7-like; K09284 AP2-like factor, euAP2 lineage
CL4380.Contig5_All	mdm:103417709	62.5	96	28	2	1410	1147	98	193	3.6e-23	111.3	ethylene-responsive transcription factor RAP2-7-like; K09284 AP2-like factor, euAP2 lineage
CL4380.Contig6_All	csv:101222024	78.6	70	13	1	1765	1556	127	194	9.4e-24	113.6	ethylene-responsive transcription factor RAP2-7; K09284 AP2-like factor, euAP2 lineage
CL4380.Contig6_All	cmo:103501903	78.6	70	13	1	1765	1556	127	194	9.4e-24	113.6	ethylene-responsive transcription factor RAP2-7-like; K09284 AP2-like factor, euAP2 lineage
CL4380.Contig6_All	gmx:100776138	71.4	77	21	1	1786	1556	124	199	1.6e-23	112.8	AP2-like ethylene-responsive transcription factor TOE3; K09284 AP2-like factor, euAP2 lineage
CL4380.Contig6_All	mdm:103433053	62.5	96	28	2	1819	1556	98	193	4.7e-23	111.3	ethylene-responsive transcription factor RAP2-7-like; K09284 AP2-like factor, euAP2 lineage
CL4380.Contig6_All	mdm:103417709	62.5	96	28	2	1819	1556	98	193	4.7e-23	111.3	ethylene-responsive transcription factor RAP2-7-like; K09284 AP2-like factor, euAP2 lineage
CL4380.Contig7_All	csv:101222024	70.8	137	34	2	1449	1051	127	261	1.8e-49	198.7	ethylene-responsive transcription factor RAP2-7; K09284 AP2-like factor, euAP2 lineage
CL4380.Contig7_All	cmo:103501903	70.8	137	34	2	1449	1051	127	261	1.8e-49	198.7	ethylene-responsive transcription factor RAP2-7-like; K09284 AP2-like factor, euAP2 lineage
CL4380.Contig7_All	aip:107629164	70.9	134	31	2	1440	1051	127	256	2e-48	195.3	ethylene-responsive transcription factor RAP2-7; K09284 AP2-like factor, euAP2 lineage
CL4380.Contig7_All	adu:107476909	70.9	134	31	2	1440	1051	127	256	2e-48	195.3	AP2-like ethylene-responsive transcription factor TOE3; K09284 AP2-like factor, euAP2 lineage
CL4380.Contig7_All	sind:105170679	72.8	125	30	1	1413	1051	140	264	4.5e-48	194.1	ethylene-responsive transcription factor RAP2-7; K09284 AP2-like factor, euAP2 lineage
CL4380.Contig8_All	sind:105170680	64.2	232	81	2	114	806	761	991	4.3e-81	304.7	uncharacterized LOC105170680; K10643 CCR4-NOT transcription complex subunit 4 [EC:2.3.2.27]
CL4380.Contig8_All	sind:105170344	62.9	232	84	2	114	806	767	997	1.2e-80	303.1	uncharacterized LOC105170344; K10643 CCR4-NOT transcription complex subunit 4 [EC:2.3.2.27]
CL4380.Contig8_All	vvi:100267264	60.9	233	87	4	114	806	793	1023	3.9e-74	281.6	uncharacterized LOC100267264; K10643 CCR4-NOT transcription complex subunit 4 [EC:2.3.2.27]
CL4380.Contig8_All	mdm:103421878	56.5	248	102	4	78	806	797	1043	7.5e-70	267.3	uncharacterized LOC103421878; K10643 CCR4-NOT transcription complex subunit 4 [EC:2.3.2.27]
CL4380.Contig9_All	sind:105170680	66.4	226	74	2	2340	1666	767	991	6.6e-83	310.5	uncharacterized LOC105170680; K10643 CCR4-NOT transcription complex subunit 4 [EC:2.3.2.27]
CL4380.Contig9_All	sind:105170344	64.2	226	79	2	2340	1666	773	997	3.6e-81	304.7	uncharacterized LOC105170344; K10643 CCR4-NOT transcription complex subunit 4 [EC:2.3.2.27]
CL4380.Contig9_All	vvi:100267264	61.5	226	83	4	2337	1666	800	1023	5.6e-74	280.8	uncharacterized LOC100267264; K10643 CCR4-NOT transcription complex subunit 4 [EC:2.3.2.27]
CL4380.Contig9_All	cit:102631197	59	234	91	5	2355	1666	805	1037	3.4e-71	271.6	uncharacterized LOC102631197; K10643 CCR4-NOT transcription complex subunit 4 [EC:2.3.2.27]
CL4382.Contig1_All	gmx:100799762	50	48	21	1	1827	1684	404	448	8.6e-07	57.4	uncharacterized protein At4g04980-like; K05747 Wiskott-Aldrich syndrome protein
CL4382.Contig1_All	sot:102593556	40.8	98	38	4	1851	1585	758	844	1.5e-06	56.6	formin-like protein 20; K02184 formin 2
CL4382.Contig1_All	aip:107619883	45.9	61	30	1	1827	1645	1173	1230	2.5e-06	55.8	formin-like protein 20; K02184 formin 2
CL4382.Contig1_All	sind:105157953	37.6	85	35	2	1881	1681	768	852	3.3e-06	55.5	formin-like protein 20; K02184 formin 2
CL4382.Contig2_All	gmx:100799762	50	48	21	1	1820	1677	404	448	8.6e-07	57.4	uncharacterized protein At4g04980-like; K05747 Wiskott-Aldrich syndrome protein
CL4382.Contig2_All	sot:102593556	40.8	98	38	4	1844	1578	758	844	1.5e-06	56.6	formin-like protein 20; K02184 formin 2
CL4382.Contig2_All	aip:107619883	45.9	61	30	1	1820	1638	1173	1230	2.5e-06	55.8	formin-like protein 20; K02184 formin 2
CL4382.Contig2_All	sind:105157953	37.6	85	35	2	1874	1674	768	852	3.3e-06	55.5	formin-like protein 20; K02184 formin 2
CL4382.Contig3_All	egu:105047696	51.8	56	16	2	1814	1680	381	436	3.3e-07	58.9	wiskott-Aldrich syndrome protein homolog 1-like; K05747 Wiskott-Aldrich syndrome protein
CL4382.Contig4_All	sly:101262608	36.3	102	59	2	1865	1560	824	919	3.1e-08	62.4	formin-like protein 20; K02184 formin 2
CL4382.Contig4_All	jcu:105640573	33.3	147	64	6	1972	1550	727	845	5.8e-07	58.2	formin-like protein 20; K02184 formin 2
CL4382.Contig4_All	cam:101508170	33.1	133	55	4	1972	1607	916	1025	1.7e-06	56.6	formin-like protein 20; K02184 formin 2
CL4382.Contig4_All	egu:105047696	46.4	56	25	2	1880	1728	381	436	2.9e-06	55.8	wiskott-Aldrich syndrome protein homolog 1-like; K05747 Wiskott-Aldrich syndrome protein
CL4382.Contig4_All	egu:105061413	40.7	86	30	4	1871	1614	406	470	3.8e-06	55.5	regulation of nuclear pre-mRNA domain-containing protein 1B-like; K15559 regulator of Ty1 transposition protein 103
CL4382.Contig5_All	egu:105061413	48.3	60	27	2	587	766	406	461	1.3e-06	57	regulation of nuclear pre-mRNA domain-containing protein 1B-like; K15559 regulator of Ty1 transposition protein 103
CL4382.Contig5_All	rcu:8263389	49.1	57	26	1	566	727	679	735	2.3e-06	56.2	formin-like protein 20; K02184 formin 2
CL4382.Contig5_All	sly:101262608	37.5	88	49	2	593	847	824	908	3.8e-06	55.5	formin-like protein 20; K02184 formin 2
CL4382.Contig5_All	egu:105047696	48.2	56	21	2	578	721	381	436	6.6e-06	54.7	wiskott-Aldrich syndrome protein homolog 1-like; K05747 Wiskott-Aldrich syndrome protein
CL4382.Contig6_All	sly:101262608	36.3	102	59	2	473	778	824	919	3.1e-08	62.4	formin-like protein 20; K02184 formin 2
CL4382.Contig6_All	jcu:105640573	32.9	149	62	6	366	788	727	845	1.3e-06	57	formin-like protein 20; K02184 formin 2
CL4382.Contig6_All	egu:105047696	46.4	56	25	2	458	610	381	436	2.9e-06	55.8	wiskott-Aldrich syndrome protein homolog 1-like; K05747 Wiskott-Aldrich syndrome protein
CL4382.Contig6_All	egu:105061413	40.7	86	30	4	467	724	406	470	3.8e-06	55.5	regulation of nuclear pre-mRNA domain-containing protein 1B-like; K15559 regulator of Ty1 transposition protein 103
CL4382.Contig6_All	vra:106766395	36.3	124	49	6	435	731	366	484	8.4e-06	54.3	uncharacterized protein At4g04980; K05747 Wiskott-Aldrich syndrome protein
CL4382.Contig7_All	sly:101262608	36.3	102	59	2	365	670	824	919	3e-08	62.4	formin-like protein 20; K02184 formin 2
CL4382.Contig7_All	jcu:105640573	32.9	149	62	6	258	680	727	845	1.2e-06	57	formin-like protein 20; K02184 formin 2
CL4382.Contig7_All	egu:105047696	46.4	56	25	2	350	502	381	436	2.8e-06	55.8	wiskott-Aldrich syndrome protein homolog 1-like; K05747 Wiskott-Aldrich syndrome protein
CL4382.Contig7_All	egu:105061413	40.7	86	30	4	359	616	406	470	3.6e-06	55.5	regulation of nuclear pre-mRNA domain-containing protein 1B-like; K15559 regulator of Ty1 transposition protein 103
CL4382.Contig7_All	vra:106766395	36.3	124	49	6	327	623	366	484	8e-06	54.3	uncharacterized protein At4g04980; K05747 Wiskott-Aldrich syndrome protein
CL4382.Contig8_All	egu:105061413	48.3	60	27	2	587	766	406	461	1.3e-06	57	regulation of nuclear pre-mRNA domain-containing protein 1B-like; K15559 regulator of Ty1 transposition protein 103
CL4382.Contig8_All	rcu:8263389	49.1	57	26	1	566	727	679	735	2.3e-06	56.2	formin-like protein 20; K02184 formin 2
CL4382.Contig8_All	sly:101262608	37.5	88	49	2	593	847	824	908	3.9e-06	55.5	formin-like protein 20; K02184 formin 2
CL4382.Contig8_All	egu:105047696	48.2	56	21	2	578	721	381	436	6.6e-06	54.7	wiskott-Aldrich syndrome protein homolog 1-like; K05747 Wiskott-Aldrich syndrome protein
CL4382.Contig9_All	egu:105047696	51.8	56	16	2	1814	1680	381	436	3.6e-07	58.9	wiskott-Aldrich syndrome protein homolog 1-like; K05747 Wiskott-Aldrich syndrome protein
CL4382.Contig10_All	sly:101262608	36.3	102	59	2	1865	1560	824	919	3.3e-08	62.4	formin-like protein 20; K02184 formin 2
CL4382.Contig10_All	jcu:105640573	33.3	147	64	6	1972	1550	727	845	6.2e-07	58.2	formin-like protein 20; K02184 formin 2
CL4382.Contig10_All	cam:101508170	33.1	133	55	4	1972	1607	916	1025	1.8e-06	56.6	formin-like protein 20; K02184 formin 2
CL4382.Contig10_All	egu:105047696	46.4	56	25	2	1880	1728	381	436	3.1e-06	55.8	wiskott-Aldrich syndrome protein homolog 1-like; K05747 Wiskott-Aldrich syndrome protein
CL4382.Contig10_All	egu:105061413	40.7	86	30	4	1871	1614	406	470	4e-06	55.5	regulation of nuclear pre-mRNA domain-containing protein 1B-like; K15559 regulator of Ty1 transposition protein 103
CL4382.Contig11_All	sly:101262608	36.3	102	59	2	1865	1560	824	919	3.2e-08	62.4	formin-like protein 20; K02184 formin 2
CL4382.Contig11_All	jcu:105640573	32.9	149	62	6	1972	1550	727	845	1.4e-06	57	formin-like protein 20; K02184 formin 2
CL4382.Contig11_All	egu:105047696	46.4	56	25	2	1880	1728	381	436	3e-06	55.8	wiskott-Aldrich syndrome protein homolog 1-like; K05747 Wiskott-Aldrich syndrome protein
CL4382.Contig11_All	egu:105061413	40.7	86	30	4	1871	1614	406	470	4e-06	55.5	regulation of nuclear pre-mRNA domain-containing protein 1B-like; K15559 regulator of Ty1 transposition protein 103
CL4382.Contig11_All	vra:106766395	36.3	124	49	6	1903	1607	366	484	8.8e-06	54.3	uncharacterized protein At4g04980; K05747 Wiskott-Aldrich syndrome protein
CL4383.Contig1_All	vcn:VOLCADRAFT_77960	26.7	131	92	2	708	1097	44	171	1.2e-08	62.8	hypothetical protein; K18470 Rho GTPase-activating protein 1
CL4383.Contig2_All	cre:CHLREDRAFT_205587	30.1	166	112	3	1570	2055	43	208	1.8e-15	86.3	Sec14p-like lipid-binding protein; K18470 Rho GTPase-activating protein 1
CL4383.Contig2_All	vvi:100250620	31	145	93	4	1645	2064	27	169	2.5e-12	75.9	protein GDAP2 homolog; K18470 Rho GTPase-activating protein 1
CL4383.Contig3_All	cre:CHLREDRAFT_205587	29	169	114	4	1459	1953	42	208	1.4e-12	76.6	Sec14p-like lipid-binding protein; K18470 Rho GTPase-activating protein 1
CL4383.Contig3_All	vvi:100250620	26.8	153	108	3	1516	1962	17	169	6.1e-11	71.2	protein GDAP2 homolog; K18470 Rho GTPase-activating protein 1
CL4383.Contig4_All	vcn:VOLCADRAFT_77960	27.2	162	89	3	147	554	44	202	3.6e-11	70.5	hypothetical protein; K18470 Rho GTPase-activating protein 1
CL4384.Contig1_All	sind:105156094	59.3	609	184	24	83	1750	1	598	3e-166	587	nucleolin 1-like; K11294 nucleolin
CL4384.Contig1_All	sind:105156301	54.5	594	177	21	104	1750	225	770	7.7e-146	519.2	nucleolin 2-like; K11294 nucleolin
CL4384.Contig1_All	thj:104820414	51.3	626	217	20	83	1750	1	608	6.5e-145	516.2	nucleolin 1; K11294 nucleolin
CL4384.Contig1_All	spen:107011230	51.9	638	217	25	83	1750	1	630	1.1e-144	515.4	nucleolin 1; K11294 nucleolin
CL4384.Contig1_All	sly:544064	51.3	638	221	25	83	1750	1	630	1.8e-142	508.1	nucleolin 1; K11294 nucleolin
CL4384.Contig2_All	sind:105156301	52.4	822	241	29	893	3154	4	743	4.8e-182	640.2	nucleolin 2-like; K11294 nucleolin
CL4384.Contig2_All	gra:105783395	43.8	933	400	30	584	3154	4	888	1.3e-166	589	nucleolin 1-like; K11294 nucleolin
CL4384.Contig2_All	nnu:104592315	46.8	817	315	28	791	3154	3	728	1e-160	569.3	nucleolin 2-like; K11294 nucleolin
CL4384.Contig2_All	jcu:105628926	46.3	807	317	31	902	3151	6	753	9.5e-154	546.2	nucleolin 1-like; K11294 nucleolin
CL4384.Contig2_All	tcc:TCM_007740	47.1	734	312	19	1082	3151	3	704	1.4e-152	542.3	Nucleolin like 2 isoform 1; K11294 nucleolin
CL4384.Contig3_All	sind:105156094	53	477	156	16	83	1324	1	472	5.8e-113	409.5	nucleolin 1-like; K11294 nucleolin
CL4384.Contig3_All	sly:544064	48.2	442	187	12	71	1324	70	493	3e-93	344	nucleolin 1; K11294 nucleolin
CL4384.Contig3_All	spen:107011230	48.2	442	187	12	71	1324	70	493	5.1e-93	343.2	nucleolin 1; K11294 nucleolin
CL4384.Contig3_All	fve:101292789	47.6	487	172	17	83	1324	1	477	1.1e-92	342	nucleolin 1; K11294 nucleolin
CL4384.Contig3_All	thj:104820414	46.9	490	169	16	83	1324	1	475	7.4e-92	339.3	nucleolin 1; K11294 nucleolin
CL4384.Contig4_All	sind:105156094	60.1	607	193	21	83	1780	1	599	1.3e-172	608.2	nucleolin 1-like; K11294 nucleolin
CL4384.Contig4_All	spen:107011230	53.8	639	214	25	83	1780	1	631	2.2e-153	544.3	nucleolin 1; K11294 nucleolin
CL4384.Contig4_All	sly:544064	53.4	639	217	25	83	1780	1	631	2.1e-151	537.7	nucleolin 1; K11294 nucleolin
CL4384.Contig4_All	sot:102599812	52.8	636	220	24	83	1780	1	626	2.2e-148	527.7	nucleolin 1; K11294 nucleolin
CL4384.Contig4_All	sind:105156301	54.5	598	180	21	104	1777	225	770	2e-146	521.2	nucleolin 2-like; K11294 nucleolin
CL4384.Contig5_All	sind:105156094	58.3	643	190	22	83	1909	1	599	2.1e-178	627.5	nucleolin 1-like; K11294 nucleolin
CL4384.Contig5_All	spen:107011230	56.6	652	219	25	83	1909	1	631	9.6e-171	602.1	nucleolin 1; K11294 nucleolin
CL4384.Contig5_All	sly:544064	56.6	650	222	26	83	1909	1	631	1.8e-169	597.8	nucleolin 1; K11294 nucleolin
CL4384.Contig5_All	sot:102599812	57.1	650	214	28	83	1909	1	626	2.6e-168	594	nucleolin 1; K11294 nucleolin
CL4384.Contig5_All	thj:104820414	55.5	643	218	23	83	1909	1	609	6.7e-164	579.3	nucleolin 1; K11294 nucleolin
CL4384.Contig6_All	sind:105156094	59.5	163	57	6	198	671	1	159	1e-36	155.2	nucleolin 1-like; K11294 nucleolin
CL4384.Contig6_All	sind:105156301	59.1	171	46	7	198	680	1	157	1.7e-36	154.5	nucleolin 2-like; K11294 nucleolin
CL4384.Contig6_All	cit:102610503	45.5	176	80	5	198	680	1	175	1.6e-26	121.3	nucleolin 2; K11294 nucleolin
CL4384.Contig6_All	sly:544064	52.9	170	51	10	198	659	1	157	8.9e-25	115.5	nucleolin 1; K11294 nucleolin
CL4384.Contig7_All	sind:105156094	53.4	700	200	22	2216	192	1	599	6.2e-171	602.8	nucleolin 1-like; K11294 nucleolin
CL4384.Contig7_All	nnu:104592315	51.1	775	261	32	2216	192	1	757	8.4e-168	592.4	nucleolin 2-like; K11294 nucleolin
CL4384.Contig7_All	sind:105156301	54.2	698	205	24	2129	195	135	770	1.6e-166	588.2	nucleolin 2-like; K11294 nucleolin
CL4384.Contig7_All	spen:107011230	53.5	709	218	27	2216	192	1	631	5.6e-164	579.7	nucleolin 1; K11294 nucleolin
CL4384.Contig7_All	sly:544064	53.2	709	220	27	2216	192	1	631	1.1e-162	575.5	nucleolin 1; K11294 nucleolin
CL4385.Contig1_All	sind:105172362	56.8	370	150	6	244	1326	1	369	1.1e-106	388.7	uncharacterized LOC105172362; K17398 DNA (cytosine-5)-methyltransferase 3A [EC:2.1.1.37]
CL4385.Contig1_All	sind:105168910	53.9	384	155	8	217	1326	20	395	9.3e-103	375.6	uncharacterized LOC105168910; K17398 DNA (cytosine-5)-methyltransferase 3A [EC:2.1.1.37]
CL4385.Contig1_All	mdm:103450927	47.7	350	157	7	331	1326	22	363	3e-77	290.8	uncharacterized LOC103450927; K17398 DNA (cytosine-5)-methyltransferase 3A [EC:2.1.1.37]
CL4385.Contig1_All	nnu:104599005	46.3	387	172	11	253	1326	60	439	3e-77	290.8	uncharacterized LOC104599005; K17398 DNA (cytosine-5)-methyltransferase 3A [EC:2.1.1.37]
CL4385.Contig1_All	egr:104415567	55	278	107	5	538	1326	151	425	6.7e-77	289.7	uncharacterized LOC104415567; K17398 DNA (cytosine-5)-methyltransferase 3A [EC:2.1.1.37]
CL4385.Contig2_All	sind:105172362	54.4	239	101	5	243	938	1	238	2.1e-59	231.1	uncharacterized LOC105172362; K17398 DNA (cytosine-5)-methyltransferase 3A [EC:2.1.1.37]
CL4385.Contig2_All	sind:105168910	49	253	110	6	216	938	20	265	9.1e-55	215.7	uncharacterized LOC105168910; K17398 DNA (cytosine-5)-methyltransferase 3A [EC:2.1.1.37]
CL4385.Contig2_All	sot:102596406	41.7	242	118	5	231	938	1	225	2e-41	171.4	uncharacterized LOC102596406; K17398 DNA (cytosine-5)-methyltransferase 3A [EC:2.1.1.37]
CL4385.Contig2_All	sly:101248143	42.6	242	116	5	231	938	1	225	2e-41	171.4	uncharacterized LOC101248143; K17398 DNA (cytosine-5)-methyltransferase 3A [EC:2.1.1.37]
CL4385.Contig2_All	spen:107007748	42.6	242	116	5	231	938	1	225	2.6e-41	171	uncharacterized LOC107007748; K17398 DNA (cytosine-5)-methyltransferase 3A [EC:2.1.1.37]
CL4386.Contig1_All	ccp:CHC_T00010115001	33.3	640	362	17	3468	1639	191	795	1.4e-79	300.1	superkiller viralicidic activity 2-like W; K12599 antiviral helicase SKI2 [EC:3.6.4.-]
CL4386.Contig1_All	cme:CYME_CMA059C	39.5	476	252	10	3234	1837	470	919	1.1e-76	290.4	probable viral mRNA translation inhibitor SKI2; K12599 antiviral helicase SKI2 [EC:3.6.4.-]
CL4386.Contig1_All	vra:106775770	34.5	585	326	16	3459	1837	255	826	2.1e-75	286.2	ATP-dependent RNA helicase SKI2; K12599 antiviral helicase SKI2 [EC:3.6.4.-]
CL4386.Contig1_All	gsl:Gasu_41650	36	544	288	11	3258	1684	118	620	4e-74	282	ATP-dependent RNA helicase (EC:3.6.4.13); K12598 ATP-dependent RNA helicase DOB1 [EC:3.6.4.13]
CL4386.Contig2_All	cme:CYME_CMA059C	44.1	188	98	3	1	561	501	682	7.4e-39	162.2	probable viral mRNA translation inhibitor SKI2; K12599 antiviral helicase SKI2 [EC:3.6.4.-]
CL4386.Contig2_All	apro:F751_4582	47.6	170	79	4	1	507	108	268	1.1e-37	158.3	Superkiller viralicidic activity 2-like 2; K12598 ATP-dependent RNA helicase DOB1 [EC:3.6.4.13]
CL4386.Contig2_All	ccp:CHC_T00010115001	45.6	180	89	4	1	537	315	486	7e-37	155.6	superkiller viralicidic activity 2-like W; K12599 antiviral helicase SKI2 [EC:3.6.4.-]
CL4387.Contig1_All	thj:104801425	41.7	120	67	2	899	546	866	984	3.1e-15	84.3	formin-like protein 20; K02184 formin 2
CL4387.Contig1_All	csv:105435597	37.6	133	61	6	908	546	12	134	5.9e-14	80.1	neural Wiskott-Aldrich syndrome protein-like; K05747 Wiskott-Aldrich syndrome protein
CL4387.Contig1_All	rcu:8263389	38.3	120	62	4	905	546	852	959	2.5e-12	74.7	formin-like protein 20; K02184 formin 2
CL4387.Contig1_All	osa:4336295	34.8	141	74	4	920	546	47	185	3.3e-12	74.3	peroxidase 18; K00430 peroxidase [EC:1.11.1.7]
CL4387.Contig2_All	thj:104801425	41.7	120	67	2	79	432	866	984	2.3e-15	84.3	formin-like protein 20; K02184 formin 2
CL4387.Contig2_All	csv:105435597	37.6	133	61	6	70	432	12	134	4.4e-14	80.1	neural Wiskott-Aldrich syndrome protein-like; K05747 Wiskott-Aldrich syndrome protein
CL4387.Contig2_All	rcu:8263389	38.3	120	62	4	73	432	852	959	1.9e-12	74.7	formin-like protein 20; K02184 formin 2
CL4387.Contig2_All	dosa:Os04t0498700-01	34.8	141	74	4	58	432	47	185	2.4e-12	74.3	Os04g0498700; Haem peroxidase family protein.; K00430 peroxidase [EC:1.11.1.7]
CL4387.Contig3_All	thj:104801425	42.3	104	57	2	330	635	882	984	6.6e-12	73.6	formin-like protein 20; K02184 formin 2
CL4387.Contig3_All	apro:F751_2096	28.6	287	144	11	225	1025	481	726	2.5e-11	71.6	Coiled-coil domain-containing protein 130; K13115 coiled-coil domain-containing protein 130
CL4387.Contig3_All	csv:105435597	36.2	116	60	3	324	650	29	137	9.5e-11	69.7	neural Wiskott-Aldrich syndrome protein-like; K05747 Wiskott-Aldrich syndrome protein
CL4387.Contig3_All	fve:101305378	28.9	228	129	5	321	977	654	857	2.8e-10	68.2	formin-like protein 20; K02184 formin 2
CL4388.Contig1_All	sind:105167420	75.1	590	137	5	737	2485	1	587	2.6e-245	850.1	regulatory protein NPR3-like; K14508 regulatory protein NPR1
CL4388.Contig1_All	pxb:103947404	62.1	594	210	6	737	2485	1	590	1.5e-200	701.4	regulatory protein NPR3-like; K14508 regulatory protein NPR1
CL4388.Contig1_All	mdm:103411528	62.2	587	211	6	749	2485	2	585	1.4e-198	694.9	regulatory protein NPR3-like; K14508 regulatory protein NPR1
CL4388.Contig2_All	sind:105167420	74.7	590	132	6	691	2418	1	587	1.2e-242	841.3	regulatory protein NPR3-like; K14508 regulatory protein NPR1
CL4388.Contig2_All	pxb:103947404	61.5	592	210	7	691	2418	1	590	1.8e-195	684.5	regulatory protein NPR3-like; K14508 regulatory protein NPR1
CL4388.Contig2_All	mdm:103411528	61.3	587	209	7	703	2418	2	585	2.3e-193	677.6	regulatory protein NPR3-like; K14508 regulatory protein NPR1
CL4388.Contig2_All	pmum:103328938	61.1	592	211	7	691	2418	1	589	1e-190	668.7	regulatory protein NPR3-like; K14508 regulatory protein NPR1
CL4388.Contig3_All	sind:105167420	74.9	589	142	3	136	1890	1	587	1.4e-248	860.5	regulatory protein NPR3-like; K14508 regulatory protein NPR1
CL4388.Contig3_All	pxb:103947404	60.7	591	225	4	136	1890	1	590	1e-198	694.9	regulatory protein NPR3-like; K14508 regulatory protein NPR1
CL4388.Contig3_All	mdm:103411528	60.6	586	224	4	148	1890	2	585	1.3e-196	688	regulatory protein NPR3-like; K14508 regulatory protein NPR1
CL4388.Contig3_All	pmum:103328938	60.4	591	226	5	136	1890	1	589	7.7e-194	678.7	regulatory protein NPR3-like; K14508 regulatory protein NPR1
CL4388.Contig4_All	sind:105167420	74.1	590	150	3	627	2396	1	587	3.4e-247	856.3	regulatory protein NPR3-like; K14508 regulatory protein NPR1
CL4388.Contig4_All	pxb:103947404	59.3	592	237	4	627	2396	1	590	3.5e-196	686.8	regulatory protein NPR3-like; K14508 regulatory protein NPR1
CL4388.Contig4_All	sot:102601928	61.1	591	213	6	627	2396	1	575	1.8e-195	684.5	regulatory protein NPR3-like; K14508 regulatory protein NPR1
CL4388.Contig5_All	sind:105167420	72.1	61	17	0	47	229	433	493	8.7e-17	87.4	regulatory protein NPR3-like; K14508 regulatory protein NPR1
CL4388.Contig5_All	sot:102601928	60.7	61	24	0	47	229	421	481	3.8e-12	72	regulatory protein NPR3-like; K14508 regulatory protein NPR1
CL4388.Contig5_All	spen:107026249	59	61	25	0	47	229	421	481	4.9e-12	71.6	regulatory protein NPR3-like; K14508 regulatory protein NPR1
CL4388.Contig5_All	sly:544270	59	61	25	0	47	229	419	479	3.2e-11	68.9	NML2, LeNML2; NIM1-like protein 2; K14508 regulatory protein NPR1
CL4388.Contig5_All	nnu:104608116	55.7	61	27	0	47	229	432	492	5.5e-11	68.2	regulatory protein NPR3; K14508 regulatory protein NPR1
CL4389.Contig1_All	sind:105163090	73.7	407	106	1	1459	239	1	406	8.2e-183	641.7	programmed cell death protein 2; K14801 pre-rRNA-processing protein TSR4
CL4389.Contig1_All	vvi:100241925	56.7	418	157	6	1462	263	6	417	2.3e-137	490.7	programmed cell death protein 2; K14801 pre-rRNA-processing protein TSR4
CL4389.Contig1_All	cit:102618055	57.5	407	160	3	1438	248	11	414	5.2e-137	489.6	programmed cell death protein 2; K14801 pre-rRNA-processing protein TSR4
CL4389.Contig1_All	egr:104440823	58.1	406	157	5	1438	251	13	415	1.2e-136	488.4	programmed cell death protein 2-like; K14801 pre-rRNA-processing protein TSR4
CL4389.Contig1_All	egr:104440661	57.8	410	162	4	1456	251	7	413	1.5e-136	488	programmed cell death protein 2-like; K14801 pre-rRNA-processing protein TSR4
CL4389.Contig2_All	sind:105163090	84.5	103	16	0	310	2	51	153	1.5e-48	193.4	programmed cell death protein 2; K14801 pre-rRNA-processing protein TSR4
CL4389.Contig2_All	adu:107468741	77.7	103	23	0	310	2	37	139	2.5e-43	176	programmed cell death protein 2-like; K14801 pre-rRNA-processing protein TSR4
CL4389.Contig2_All	aip:107623450	76.7	103	24	0	310	2	38	140	9.6e-43	174.1	programmed cell death protein 2-like; K14801 pre-rRNA-processing protein TSR4
CL4389.Contig2_All	aip:107630459	75.7	103	25	0	310	2	53	155	1.3e-42	173.7	programmed cell death protein 2-like; K14801 pre-rRNA-processing protein TSR4
CL4389.Contig2_All	rcu:8285805	76	104	24	1	310	2	57	160	1.6e-42	173.3	programmed cell death protein 2; K14801 pre-rRNA-processing protein TSR4
CL4389.Contig3_All	sind:105163090	73.4	406	103	1	146	1348	1	406	7.7e-184	645.2	programmed cell death protein 2; K14801 pre-rRNA-processing protein TSR4
CL4389.Contig3_All	pop:POPTR_0002s20230g	59	390	152	5	167	1324	9	394	2.4e-137	490.7	POPTRDRAFT_816702; zinc finger family protein; K14801 pre-rRNA-processing protein TSR4
CL4389.Contig3_All	vvi:100241925	56.6	415	156	6	143	1324	6	417	5.4e-137	489.6	programmed cell death protein 2; K14801 pre-rRNA-processing protein TSR4
CL4389.Contig3_All	spen:107028713	59	412	143	7	176	1348	16	422	2.7e-136	487.3	programmed cell death protein 2; K14801 pre-rRNA-processing protein TSR4
CL4389.Contig3_All	rcu:8285805	56.2	413	154	6	167	1336	11	419	3.5e-136	486.9	programmed cell death protein 2; K14801 pre-rRNA-processing protein TSR4
CL4389.Contig4_All	sind:105163090	75.4	406	95	1	144	1346	1	406	1e-187	657.9	programmed cell death protein 2; K14801 pre-rRNA-processing protein TSR4
CL4389.Contig4_All	vvi:100241925	57.3	415	153	6	141	1322	6	417	5e-139	496.1	programmed cell death protein 2; K14801 pre-rRNA-processing protein TSR4
CL4389.Contig4_All	pop:POPTR_0002s20230g	59.5	390	150	5	165	1322	9	394	2.5e-138	493.8	POPTRDRAFT_816702; zinc finger family protein; K14801 pre-rRNA-processing protein TSR4
CL4389.Contig4_All	egr:104440661	58.4	411	152	5	147	1334	7	413	8e-137	488.8	programmed cell death protein 2-like; K14801 pre-rRNA-processing protein TSR4
CL4389.Contig4_All	cit:102618055	57	407	156	4	165	1337	11	414	2.3e-136	487.3	programmed cell death protein 2; K14801 pre-rRNA-processing protein TSR4
CL4389.Contig5_All	sind:105163090	71.7	226	64	0	946	269	181	406	1.1e-97	359.4	programmed cell death protein 2; K14801 pre-rRNA-processing protein TSR4
CL4389.Contig5_All	sot:102583754	57	237	86	4	946	269	192	423	1.6e-72	275.8	programmed cell death protein 2; K14801 pre-rRNA-processing protein TSR4
CL4389.Contig5_All	spen:107028713	57.4	237	85	4	946	269	191	422	2.7e-72	275	programmed cell death protein 2; K14801 pre-rRNA-processing protein TSR4
CL4389.Contig5_All	vvi:100241925	52.9	240	96	2	970	293	181	417	7.9e-72	273.5	programmed cell death protein 2; K14801 pre-rRNA-processing protein TSR4
CL4389.Contig5_All	sly:101253516	57	237	86	4	946	269	191	422	1.3e-71	272.7	programmed cell death protein 2; K14801 pre-rRNA-processing protein TSR4
CL4391.Contig1_All	bvg:104891881	26.4	455	289	9	345	1703	109	519	3.5e-36	155.6	pentatricopeptide repeat-containing protein At5g55840; K17964 leucine-rich PPR motif-containing protein, mitochondrial
CL4391.Contig1_All	sly:101268166	25.3	379	268	4	342	1478	93	456	3.8e-35	152.1	pentatricopeptide repeat-containing protein At5g55840; K17964 leucine-rich PPR motif-containing protein, mitochondrial
CL4392.Contig1_All	mdm:103447734	95.6	90	4	0	60	329	1	90	1e-42	174.1	histone H2A; K11251 histone H2A
CL4392.Contig1_All	pxb:103944958	95.6	90	4	0	60	329	1	90	1e-42	174.1	histone H2A; K11251 histone H2A
CL4392.Contig1_All	mdm:103421370	95.6	90	4	0	60	329	1	90	1e-42	174.1	histone H2A-like; K11251 histone H2A
CL4392.Contig1_All	pxb:103948969	95.6	90	4	0	60	329	1	90	1e-42	174.1	histone H2A-like; K11251 histone H2A
CL4392.Contig1_All	pxb:103930728	95.6	90	4	0	60	329	1	90	1e-42	174.1	histone H2A; K11251 histone H2A
CL4392.Contig3_All	sind:105161448	92.8	152	9	1	244	699	1	150	2.6e-72	273.9	histone H2A; K11251 histone H2A
CL4392.Contig3_All	sind:105174418	92.1	151	10	1	244	696	1	149	1.3e-71	271.6	histone H2A-like; K11251 histone H2A
CL4392.Contig3_All	pxb:103944958	91.4	152	11	1	244	699	1	150	2.9e-71	270.4	histone H2A; K11251 histone H2A
CL4392.Contig3_All	mdm:103447734	91.4	152	11	1	244	699	1	150	2.9e-71	270.4	histone H2A; K11251 histone H2A
CL4392.Contig3_All	pxb:103930728	91.4	152	11	1	244	699	1	150	2.9e-71	270.4	histone H2A; K11251 histone H2A
CL4392.Contig4_All	pxb:103944958	92.7	150	10	1	105	551	1	150	2.5e-71	270.4	histone H2A; K11251 histone H2A
CL4392.Contig4_All	pxb:103930728	92.7	150	10	1	105	551	1	150	2.5e-71	270.4	histone H2A; K11251 histone H2A
CL4392.Contig4_All	mdm:103447734	92.7	150	10	1	105	551	1	150	2.5e-71	270.4	histone H2A; K11251 histone H2A
CL4392.Contig4_All	egr:104436374	91.9	149	12	0	105	551	1	149	2.5e-71	270.4	histone H2A; K11251 histone H2A
CL4393.Contig1_All	vvi:100233030	51.7	350	165	2	1170	130	9	357	2.7e-101	370.5	OMT2.1; O-methyltransferase; K16040 trans-resveratrol di-O-methyltransferase [EC:2.1.1.240]
CL4393.Contig1_All	vvi:100243529	48	346	177	3	1164	130	11	354	2.3e-92	340.9	trans-resveratrol di-O-methyltransferase; K13262 isoflavone-7-O-methyltransferase [EC:2.1.1.150]
CL4393.Contig1_All	cam:101505606	44.3	350	185	5	1164	130	13	357	2e-80	301.2	isoflavone-7-O-methyltransferase 9; K13262 isoflavone-7-O-methyltransferase [EC:2.1.1.150]
CL4393.Contig1_All	gmx:100813225	44	350	189	4	1173	130	9	353	3.8e-79	297	iomt2; isoflavone 7-O-methyltransferase-like; K13262 isoflavone-7-O-methyltransferase [EC:2.1.1.150]
CL4393.Contig1_All	mtr:MTR_4g088190	43.7	359	190	5	1176	130	8	364	1.3e-74	282	isoflavone-7-O-methyltransferase; K13259 2,7,4'-trihydroxyisoflavanone 4'-O-methyltransferase / isoflavone 4'-O-methyltransferase [EC:2.1.1.212 2.1.1.46]
CL4393.Contig2_All	vvi:100233030	54.5	363	158	4	203	1288	1	357	6.1e-105	382.9	OMT2.1; O-methyltransferase; K16040 trans-resveratrol di-O-methyltransferase [EC:2.1.1.240]
CL4393.Contig2_All	vvi:100243529	48.5	363	177	5	203	1288	1	354	7.4e-95	349.4	trans-resveratrol di-O-methyltransferase; K13262 isoflavone-7-O-methyltransferase [EC:2.1.1.150]
CL4393.Contig2_All	cam:101505606	44.2	362	193	6	206	1288	4	357	4.4e-87	323.6	isoflavone-7-O-methyltransferase 9; K13262 isoflavone-7-O-methyltransferase [EC:2.1.1.150]
CL4393.Contig2_All	vra:106780380	45.1	366	195	5	203	1288	1	364	2.2e-86	321.2	isoflavone 4'-O-methyltransferase-like; K13259 2,7,4'-trihydroxyisoflavanone 4'-O-methyltransferase / isoflavone 4'-O-methyltransferase [EC:2.1.1.212 2.1.1.46]
CL4393.Contig2_All	mtr:MTR_4g088190	44.8	366	196	5	203	1288	1	364	4.8e-86	320.1	isoflavone-7-O-methyltransferase; K13259 2,7,4'-trihydroxyisoflavanone 4'-O-methyltransferase / isoflavone 4'-O-methyltransferase [EC:2.1.1.212 2.1.1.46]
CL4393.Contig3_All	vvi:100233030	52.1	359	163	2	22	1077	1	357	6.4e-103	375.9	OMT2.1; O-methyltransferase; K16040 trans-resveratrol di-O-methyltransferase [EC:2.1.1.240]
CL4393.Contig3_All	vvi:100243529	47.8	347	175	2	52	1077	9	354	6e-93	342.8	trans-resveratrol di-O-methyltransferase; K13262 isoflavone-7-O-methyltransferase [EC:2.1.1.150]
CL4393.Contig3_All	gmx:100813225	45.6	344	181	3	58	1077	12	353	2.7e-85	317.4	iomt2; isoflavone 7-O-methyltransferase-like; K13262 isoflavone-7-O-methyltransferase [EC:2.1.1.150]
CL4393.Contig3_All	cam:101505606	46	348	179	3	55	1077	12	357	6e-85	316.2	isoflavone-7-O-methyltransferase 9; K13262 isoflavone-7-O-methyltransferase [EC:2.1.1.150]
CL4393.Contig3_All	gmx:100807589	44.5	355	181	4	58	1077	12	365	4.8e-82	306.6	isoflavone 4'-O-methyltransferase; K13259 2,7,4'-trihydroxyisoflavanone 4'-O-methyltransferase / isoflavone 4'-O-methyltransferase [EC:2.1.1.212 2.1.1.46]
CL4393.Contig4_All	vvi:100233030	46.6	208	101	3	601	2	24	229	1.4e-45	184.5	OMT2.1; O-methyltransferase; K16040 trans-resveratrol di-O-methyltransferase [EC:2.1.1.240]
CL4393.Contig4_All	vvi:100243529	44.2	206	106	4	601	2	24	226	1.7e-43	177.6	trans-resveratrol di-O-methyltransferase; K13262 isoflavone-7-O-methyltransferase [EC:2.1.1.150]
CL4393.Contig4_All	gmx:100813225	40.7	204	113	4	601	5	25	225	1.1e-37	158.3	iomt2; isoflavone 7-O-methyltransferase-like; K13262 isoflavone-7-O-methyltransferase [EC:2.1.1.150]
CL4393.Contig4_All	cam:101505606	39.6	207	114	4	601	5	26	229	1.2e-36	154.8	isoflavone-7-O-methyltransferase 9; K13262 isoflavone-7-O-methyltransferase [EC:2.1.1.150]
CL4393.Contig4_All	vra:106780380	41.1	214	110	5	601	2	25	236	1e-35	151.8	isoflavone 4'-O-methyltransferase-like; K13259 2,7,4'-trihydroxyisoflavanone 4'-O-methyltransferase / isoflavone 4'-O-methyltransferase [EC:2.1.1.212 2.1.1.46]
CL4393.Contig5_All	vvi:100233030	61.4	83	31	1	3	251	255	336	1e-23	110.5	OMT2.1; O-methyltransferase; K16040 trans-resveratrol di-O-methyltransferase [EC:2.1.1.240]
CL4393.Contig5_All	vvi:100243529	57.3	82	34	1	6	251	253	333	1.4e-20	100.1	trans-resveratrol di-O-methyltransferase; K13262 isoflavone-7-O-methyltransferase [EC:2.1.1.150]
CL4393.Contig5_All	vra:106780380	54.2	83	37	1	3	251	262	343	2.7e-19	95.9	isoflavone 4'-O-methyltransferase-like; K13259 2,7,4'-trihydroxyisoflavanone 4'-O-methyltransferase / isoflavone 4'-O-methyltransferase [EC:2.1.1.212 2.1.1.46]
CL4393.Contig5_All	gmx:100813225	54.2	83	36	2	3	251	252	332	5e-18	91.7	iomt2; isoflavone 7-O-methyltransferase-like; K13262 isoflavone-7-O-methyltransferase [EC:2.1.1.150]
CL4394.Contig2_All	osa:4324558	29.1	103	67	3	324	623	5	104	8.1e-06	53.9	syntaxin-61; K08500 syntaxin of plants SYP6
CL4394.Contig3_All	osa:4324558	29.1	103	67	3	344	643	5	104	8.2e-06	53.9	syntaxin-61; K08500 syntaxin of plants SYP6
CL4395.Contig1_All	sind:105160643	77.1	441	101	0	1674	352	170	610	2.1e-204	713.8	ceramide kinase; K04715 ceramide kinase [EC:2.7.1.138]
CL4395.Contig1_All	sly:101267524	67.2	445	142	2	1674	352	160	604	1.1e-170	601.7	ceramide kinase; K04715 ceramide kinase [EC:2.7.1.138]
CL4395.Contig1_All	spen:107018695	66.4	452	141	2	1674	352	160	611	1.5e-170	601.3	ceramide kinase; K04715 ceramide kinase [EC:2.7.1.138]
CL4395.Contig1_All	sot:102583597	67.3	444	141	2	1674	355	160	603	3.3e-170	600.1	ceramide kinase; K04715 ceramide kinase [EC:2.7.1.138]
CL4395.Contig1_All	gmx:100816467	65.2	446	150	2	1674	352	168	613	4.5e-167	589.7	ceramide kinase-like; K04715 ceramide kinase [EC:2.7.1.138]
CL4395.Contig2_All	sind:105160643	79.3	275	57	0	1176	352	336	610	2.8e-130	466.8	ceramide kinase; K04715 ceramide kinase [EC:2.7.1.138]
CL4395.Contig2_All	sly:101267524	71	276	79	1	1176	352	329	604	4.5e-112	406.4	ceramide kinase; K04715 ceramide kinase [EC:2.7.1.138]
CL4395.Contig2_All	sot:102583597	71.3	275	78	1	1176	355	329	603	1.3e-111	404.8	ceramide kinase; K04715 ceramide kinase [EC:2.7.1.138]
CL4395.Contig2_All	spen:107018695	70.7	276	80	1	1176	352	336	611	2.2e-111	404.1	ceramide kinase; K04715 ceramide kinase [EC:2.7.1.138]
CL4395.Contig2_All	gmx:100816467	68.2	277	86	1	1176	352	337	613	1.2e-109	398.3	ceramide kinase-like; K04715 ceramide kinase [EC:2.7.1.138]
CL4395.Contig3_All	sind:105160643	73	233	63	0	816	118	102	334	5.8e-95	349	ceramide kinase; K04715 ceramide kinase [EC:2.7.1.138]
CL4395.Contig3_All	sot:102583597	61.5	234	87	2	810	118	94	327	1.8e-72	274.2	ceramide kinase; K04715 ceramide kinase [EC:2.7.1.138]
CL4395.Contig3_All	sly:101267524	63	227	81	2	789	118	101	327	6.9e-72	272.3	ceramide kinase; K04715 ceramide kinase [EC:2.7.1.138]
CL4395.Contig3_All	vvi:100257819	59.4	234	86	1	792	118	103	336	6.9e-72	272.3	ceramide kinase; K04715 ceramide kinase [EC:2.7.1.138]
CL4395.Contig3_All	pop:POPTR_0004s24150g	57.6	236	91	1	798	118	113	348	2e-71	270.8	ceramide kinase-related family protein; K04715 ceramide kinase [EC:2.7.1.138]
CL4395.Contig4_All	sind:105160643	73.9	610	156	1	53	1873	1	610	1.3e-271	937.2	ceramide kinase; K04715 ceramide kinase [EC:2.7.1.138]
CL4395.Contig4_All	vvi:100257819	60.2	620	227	5	53	1873	1	613	1.6e-213	744.2	ceramide kinase; K04715 ceramide kinase [EC:2.7.1.138]
CL4395.Contig4_All	sot:102583597	62.6	610	216	5	53	1870	2	603	2.1e-213	743.8	ceramide kinase; K04715 ceramide kinase [EC:2.7.1.138]
CL4395.Contig4_All	sly:101267524	62.4	611	218	5	53	1873	2	604	2.1e-213	743.8	ceramide kinase; K04715 ceramide kinase [EC:2.7.1.138]
CL4395.Contig4_All	spen:107018695	61.2	618	221	4	53	1873	2	611	5.2e-212	739.2	ceramide kinase; K04715 ceramide kinase [EC:2.7.1.138]
CL4396.Contig1_All	egr:104417918	47	132	57	1	357	1	320	451	2.2e-22	106.7	wall-associated receptor kinase 1-like; K04730 interleukin-1 receptor-associated kinase 1 [EC:2.7.11.1]
CL4396.Contig1_All	spen:107020284	57.8	90	30	2	255	10	1	90	1.6e-20	100.5	receptor-like protein kinase HERK 1; K04733 interleukin-1 receptor-associated kinase 4 [EC:2.7.11.1]
CL4396.Contig1_All	spen:107020283	57.8	90	30	2	255	10	1	90	2.7e-20	99.8	probable receptor-like protein kinase At5g59700; K04733 interleukin-1 receptor-associated kinase 4 [EC:2.7.11.1]
CL4396.Contig1_All	sot:102592370	59.8	87	30	2	255	1	1	84	3.9e-19	95.9	receptor-like protein kinase HERK 1; K04730 interleukin-1 receptor-associated kinase 1 [EC:2.7.11.1]
CL4396.Contig1_All	sot:102578460	58.8	85	27	1	255	1	1	77	2.5e-18	93.2	receptor-like protein kinase HERK 1; K04730 interleukin-1 receptor-associated kinase 1 [EC:2.7.11.1]
CL4396.Contig2_All	egr:104428373	86.7	286	34	2	1515	2372	1	282	3.3e-139	497.7	receptor-like protein kinase HERK 1; K04730 interleukin-1 receptor-associated kinase 1 [EC:2.7.11.1]
CL4396.Contig2_All	egr:104417918	64	367	119	1	1146	2207	320	686	1.7e-127	458.8	wall-associated receptor kinase 1-like; K04730 interleukin-1 receptor-associated kinase 1 [EC:2.7.11.1]
CL4396.Contig2_All	sot:102592370	65.7	347	102	5	1248	2282	1	332	7.4e-123	443.4	receptor-like protein kinase HERK 1; K04730 interleukin-1 receptor-associated kinase 1 [EC:2.7.11.1]
CL4396.Contig2_All	sot:102578460	65.3	354	102	6	1248	2303	1	335	2.1e-122	441.8	receptor-like protein kinase HERK 1; K04730 interleukin-1 receptor-associated kinase 1 [EC:2.7.11.1]
CL4396.Contig2_All	egr:104435589	40.8	703	344	19	183	2177	64	732	1.9e-118	428.7	receptor-like protein kinase FERONIA; K04730 interleukin-1 receptor-associated kinase 1 [EC:2.7.11.1]
CL4398.Contig1_All	sind:105168211	72.7	447	121	1	5549	4209	5	450	7.4e-194	680.2	UDP-glycosyltransferase 74B1; K11820 N-hydroxythioamide S-beta-glucosyltransferase [EC:2.4.1.195]
CL4398.Contig1_All	tcc:TCM_010198	64.2	452	161	1	5573	4218	1	451	5.9e-175	617.5	UDP-glucosyl transferase 74B1; K11820 N-hydroxythioamide S-beta-glucosyltransferase [EC:2.4.1.195]
CL4398.Contig1_All	gra:105766111	62.3	459	172	1	5576	4200	26	483	1.3e-174	616.3	UDP-glycosyltransferase 74B1-like; K11820 N-hydroxythioamide S-beta-glucosyltransferase [EC:2.4.1.195]
CL4398.Contig1_All	gra:105785553	64.6	452	159	1	5573	4218	1	451	8.6e-174	613.6	UDP-glycosyltransferase 74B1; K11820 N-hydroxythioamide S-beta-glucosyltransferase [EC:2.4.1.195]
CL4398.Contig1_All	vvi:100260341	63.7	449	162	1	5555	4209	4	451	3.4e-170	601.7	UDP-glycosyltransferase 74B1; K11820 N-hydroxythioamide S-beta-glucosyltransferase [EC:2.4.1.195]
CL4398.Contig2_All	sind:105168213	88.5	174	20	0	606	85	372	545	7.7e-88	325.9	DNA polymerase beta; K03512 DNA polymerase lambda [EC:2.7.7.7 4.2.99.-]
CL4398.Contig2_All	pop:POPTR_0010s10490g	83.9	174	28	0	606	85	335	508	1.2e-85	318.5	POPTRDRAFT_805058; DNA polymerase lambda family protein; K03512 DNA polymerase lambda [EC:2.7.7.7 4.2.99.-]
CL4398.Contig2_All	cmo:103489040	83.3	174	29	0	606	85	348	521	1e-84	315.5	DNA polymerase beta; K03512 DNA polymerase lambda [EC:2.7.7.7 4.2.99.-]
CL4398.Contig2_All	csv:101209170	83.3	174	29	0	606	85	348	521	1.8e-84	314.7	DNA polymerase lambda; K03512 DNA polymerase lambda [EC:2.7.7.7 4.2.99.-]
CL4398.Contig2_All	cam:101499677	83.3	174	29	0	606	85	368	541	3e-84	313.9	DNA polymerase beta; K03512 DNA polymerase lambda [EC:2.7.7.7 4.2.99.-]
CL4398.Contig3_All	sind:105168213	92.9	85	6	0	2	256	288	372	2.2e-40	166	DNA polymerase beta; K03512 DNA polymerase lambda [EC:2.7.7.7 4.2.99.-]
CL4398.Contig3_All	cit:102620577	83.5	85	14	0	2	256	281	365	1.1e-36	153.7	DNA polymerase beta; K03512 DNA polymerase lambda [EC:2.7.7.7 4.2.99.-]
CL4398.Contig3_All	thj:104816736	84.7	85	13	0	2	256	285	369	2.5e-36	152.5	DNA polymerase beta; K03512 DNA polymerase lambda [EC:2.7.7.7 4.2.99.-]
CL4398.Contig3_All	sot:102604097	83.5	85	14	0	2	256	274	358	5.5e-36	151.4	DNA polymerase beta; K03512 DNA polymerase lambda [EC:2.7.7.7 4.2.99.-]
CL4398.Contig4_All	sind:105168213	89.3	159	17	0	584	108	378	536	1.5e-79	298.1	DNA polymerase beta; K03512 DNA polymerase lambda [EC:2.7.7.7 4.2.99.-]
CL4398.Contig4_All	pop:POPTR_0010s10490g	83.8	160	26	0	587	108	340	499	2e-76	287.7	POPTRDRAFT_805058; DNA polymerase lambda family protein; K03512 DNA polymerase lambda [EC:2.7.7.7 4.2.99.-]
CL4398.Contig4_All	egr:104432925	83.6	159	26	0	584	108	367	525	2.6e-76	287.3	DNA polymerase beta; K03512 DNA polymerase lambda [EC:2.7.7.7 4.2.99.-]
CL4398.Contig4_All	aly:ARALYDRAFT_312091	83.8	160	26	0	587	108	361	520	7.6e-76	285.8	DNA polymerase lambda; K03512 DNA polymerase lambda [EC:2.7.7.7 4.2.99.-]
CL4398.Contig4_All	cmo:103489040	83.1	160	27	0	587	108	353	512	1.3e-75	285	DNA polymerase beta; K03512 DNA polymerase lambda [EC:2.7.7.7 4.2.99.-]
CL4399.Contig1_All	tcc:TCM_000256	36.5	156	75	2	689	285	387	539	1.2e-20	102.4	Ferulic acid 5-hydroxylase 1, putative; K09755 ferulate-5-hydroxylase [EC:1.14.-.-]
CL4399.Contig2_All	tcc:TCM_000256	37.2	156	74	2	530	126	387	539	4.5e-21	103.6	Ferulic acid 5-hydroxylase 1, putative; K09755 ferulate-5-hydroxylase [EC:1.14.-.-]
CL4399.Contig3_All	tcc:TCM_000256	32.4	179	74	3	599	126	387	539	4.2e-17	90.5	Ferulic acid 5-hydroxylase 1, putative; K09755 ferulate-5-hydroxylase [EC:1.14.-.-]
CL4399.Contig4_All	tcc:TCM_000256	35.1	134	63	2	623	285	409	539	1.1e-14	82	Ferulic acid 5-hydroxylase 1, putative; K09755 ferulate-5-hydroxylase [EC:1.14.-.-]
CL4399.Contig5_All	tcc:TCM_000256	32.4	179	74	3	691	218	387	539	4.6e-17	90.5	Ferulic acid 5-hydroxylase 1, putative; K09755 ferulate-5-hydroxylase [EC:1.14.-.-]
CL4400.Contig3_All	atr:18436746	34.9	312	203	0	3	938	236	547	2.7e-53	211.5	pentatricopeptide repeat-containing protein At1g62930, chloroplastic; K17710 pentatricopeptide repeat domain-containing protein 1
CL4400.Contig3_All	vvi:100245882	34.3	312	205	0	3	938	313	624	2.7e-53	211.5	pentatricopeptide repeat-containing protein At5g61990, mitochondrial-like; K17964 leucine-rich PPR motif-containing protein, mitochondrial
CL4400.Contig3_All	cit:102629776	35.5	301	194	0	12	914	458	758	1e-52	209.5	pentatricopeptide repeat-containing protein At5g61990, mitochondrial; K17964 leucine-rich PPR motif-containing protein, mitochondrial
CL4400.Contig3_All	pda:103707812	36.6	309	195	1	3	929	573	880	1.5e-51	205.7	pentatricopeptide repeat-containing protein At5g61990, mitochondrial-like; K17964 leucine-rich PPR motif-containing protein, mitochondrial
CL4400.Contig6_All	pda:103707812	34.4	392	256	1	1851	676	544	934	2.4e-64	248.4	pentatricopeptide repeat-containing protein At5g61990, mitochondrial-like; K17964 leucine-rich PPR motif-containing protein, mitochondrial
CL4400.Contig6_All	atr:18428744	33.7	409	271	0	1851	625	539	947	9.1e-64	246.5	pentatricopeptide repeat-containing protein At5g61990, mitochondrial; K17964 leucine-rich PPR motif-containing protein, mitochondrial
CL4400.Contig6_All	mus:103994174	33.6	411	272	1	1851	619	545	954	9.1e-64	246.5	pentatricopeptide repeat-containing protein At5g61990, mitochondrial; K17964 leucine-rich PPR motif-containing protein, mitochondrial
CL4400.Contig6_All	bvg:104893912	35.8	408	262	0	1848	625	250	657	1.6e-63	245.7	pentatricopeptide repeat-containing protein At5g61990, mitochondrial; K17964 leucine-rich PPR motif-containing protein, mitochondrial
CL4400.Contig6_All	atr:18436746	32.9	401	269	0	1821	619	147	547	2.6e-63	245	pentatricopeptide repeat-containing protein At1g62930, chloroplastic; K17710 pentatricopeptide repeat domain-containing protein 1
CL4400.Contig7_All	mus:103994174	35.4	607	391	1	2601	784	189	795	1.3e-100	369.4	pentatricopeptide repeat-containing protein At5g61990, mitochondrial; K17964 leucine-rich PPR motif-containing protein, mitochondrial
CL4400.Contig7_All	nnu:104610997	33.7	603	399	1	2601	796	177	779	1.9e-99	365.5	pentatricopeptide repeat-containing protein At5g61990, mitochondrial; K17964 leucine-rich PPR motif-containing protein, mitochondrial
CL4400.Contig7_All	cit:102629776	33.2	621	412	2	2634	781	162	782	1.9e-99	365.5	pentatricopeptide repeat-containing protein At5g61990, mitochondrial; K17964 leucine-rich PPR motif-containing protein, mitochondrial
CL4400.Contig7_All	atr:18428744	34.1	599	394	1	2523	730	349	947	2.1e-98	362.1	pentatricopeptide repeat-containing protein At5g61990, mitochondrial; K17964 leucine-rich PPR motif-containing protein, mitochondrial
CL4401.Contig1_All	csv:101207996	66.1	59	19	1	213	40	503	561	1.6e-12	73.2	pectinesterase-like; K01051 pectinesterase [EC:3.1.1.11]
CL4401.Contig1_All	cmo:103499204	64.4	59	20	1	213	40	501	559	3.5e-12	72	pectinesterase-like; K01051 pectinesterase [EC:3.1.1.11]
CL4401.Contig1_All	vra:106757611	59.3	59	23	1	213	40	295	353	6e-12	71.2	pectinesterase-like; K01051 pectinesterase [EC:3.1.1.11]
CL4401.Contig1_All	jcu:105638035	55.9	59	25	1	213	40	525	583	1.8e-11	69.7	pectinesterase-like; K01051 pectinesterase [EC:3.1.1.11]
CL4401.Contig1_All	vvi:104880619	59.3	59	23	1	213	40	520	578	3.9e-11	68.6	pectinesterase-like; K01051 pectinesterase [EC:3.1.1.11]
CL4401.Contig2_All	sind:105161971	65.6	93	31	1	2	277	475	567	5.3e-27	122.1	pectinesterase-like; K01051 pectinesterase [EC:3.1.1.11]
CL4401.Contig2_All	sind:105155220	64.5	93	32	1	2	277	306	398	1.2e-26	120.9	pectinesterase-like; K01051 pectinesterase [EC:3.1.1.11]
CL4401.Contig2_All	csv:101207996	66.7	93	30	1	2	277	469	561	1e-25	117.9	pectinesterase-like; K01051 pectinesterase [EC:3.1.1.11]
CL4401.Contig2_All	vvi:104880619	63.4	93	33	1	2	277	486	578	1.3e-25	117.5	pectinesterase-like; K01051 pectinesterase [EC:3.1.1.11]
CL4401.Contig2_All	jcu:105638035	59.1	93	37	1	2	277	491	583	2.2e-25	116.7	pectinesterase-like; K01051 pectinesterase [EC:3.1.1.11]
CL4402.Contig1_All	thj:104826917	93.4	349	23	0	1248	202	42	390	4.8e-194	678.7	S-adenosylmethionine synthase 4; K00789 S-adenosylmethionine synthetase [EC:2.5.1.6]
CL4402.Contig1_All	egr:104415288	92.9	353	24	1	1248	190	42	393	8.3e-194	677.9	S-adenosylmethionine synthase 2; K00789 S-adenosylmethionine synthetase [EC:2.5.1.6]
CL4402.Contig1_All	adu:107470141	94	348	21	0	1248	205	44	391	1.8e-193	676.8	S-adenosylmethionine synthase; K00789 S-adenosylmethionine synthetase [EC:2.5.1.6]
CL4402.Contig1_All	aip:107635276	94	348	21	0	1248	205	44	391	1.8e-193	676.8	S-adenosylmethionine synthase; K00789 S-adenosylmethionine synthetase [EC:2.5.1.6]
CL4402.Contig1_All	vvi:100244176	92.6	353	25	1	1248	190	42	393	2.4e-193	676.4	METK2; S-adenosylmethionine synthetase 2; K00789 S-adenosylmethionine synthetase [EC:2.5.1.6]
CL4402.Contig2_All	pop:POPTR_0008s09870g	91.5	47	4	0	331	191	349	395	3.5e-19	95.9	POPTRDRAFT_564333; S-adenosylmethionine synthase family protein; K00789 S-adenosylmethionine synthetase [EC:2.5.1.6]
CL4402.Contig2_All	pop:POPTR_0010s16330g	91.5	47	4	0	331	191	349	395	3.5e-19	95.9	POPTRDRAFT_724015; S-adenosylmethionine synthase family protein; K00789 S-adenosylmethionine synthetase [EC:2.5.1.6]
CL4402.Contig2_All	vvi:100244176	95.7	47	1	1	331	191	348	393	4.6e-19	95.5	METK2; S-adenosylmethionine synthetase 2; K00789 S-adenosylmethionine synthetase [EC:2.5.1.6]
CL4402.Contig2_All	rcu:8261334	100	42	0	0	331	206	348	389	7.9e-19	94.7	S-adenosylmethionine synthase 2; K00789 S-adenosylmethionine synthetase [EC:2.5.1.6]
CL4402.Contig2_All	tcc:TCM_026823	100	42	0	0	331	206	348	389	7.9e-19	94.7	S-adenosylmethionine synthetase 1; K00789 S-adenosylmethionine synthetase [EC:2.5.1.6]
CL4402.Contig3_All	sind:105168993	95.1	389	19	0	1423	257	1	389	1.5e-221	770.4	S-adenosylmethionine synthase 1; K00789 S-adenosylmethionine synthetase [EC:2.5.1.6]
CL4402.Contig3_All	sind:105172459	94.6	389	21	0	1423	257	1	389	9.9e-221	767.7	S-adenosylmethionine synthase 1-like; K00789 S-adenosylmethionine synthetase [EC:2.5.1.6]
CL4402.Contig3_All	rcu:8274952	92.9	394	28	0	1438	257	6	399	2.9e-220	766.1	S-adenosylmethionine synthase 1; K00789 S-adenosylmethionine synthetase [EC:2.5.1.6]
CL4402.Contig3_All	gra:105791487	93.4	393	26	0	1423	245	1	393	6.4e-220	765	S-adenosylmethionine synthase 2; K00789 S-adenosylmethionine synthetase [EC:2.5.1.6]
CL4402.Contig3_All	sot:102588511	93.6	389	25	0	1423	257	1	389	3.2e-219	762.7	METK1; S-adenosylmethionine synthase 1-like (EC:2.5.1.6); K00789 S-adenosylmethionine synthetase [EC:2.5.1.6]
CL4402.Contig4_All	nnu:104611256	95.4	394	17	1	1406	225	1	393	1.7e-222	773.5	S-adenosylmethionine synthase 2; K00789 S-adenosylmethionine synthetase [EC:2.5.1.6]
CL4402.Contig4_All	nnu:104607120	95.4	394	17	1	1406	225	1	393	2.3e-222	773.1	S-adenosylmethionine synthase 5; K00789 S-adenosylmethionine synthetase [EC:2.5.1.6]
CL4402.Contig4_All	gra:105791487	95.9	389	16	0	1406	240	1	389	3e-222	772.7	S-adenosylmethionine synthase 2; K00789 S-adenosylmethionine synthetase [EC:2.5.1.6]
CL4402.Contig4_All	vvi:100244176	95.4	394	17	1	1406	225	1	393	3.9e-222	772.3	METK2; S-adenosylmethionine synthetase 2; K00789 S-adenosylmethionine synthetase [EC:2.5.1.6]
CL4402.Contig4_All	cmo:103499979	95.9	389	16	0	1406	240	1	389	5e-222	771.9	S-adenosylmethionine synthase 2-like; K00789 S-adenosylmethionine synthetase [EC:2.5.1.6]
CL4402.Contig5_All	sind:105161359	94.9	390	20	0	3350	2181	1	390	1.4e-219	765	S-adenosylmethionine synthase 3; K00789 S-adenosylmethionine synthetase [EC:2.5.1.6]
CL4402.Contig5_All	spen:107002303	94.6	390	21	0	3350	2181	1	390	3.2e-219	763.8	S-adenosylmethionine synthase 3-like; K00789 S-adenosylmethionine synthetase [EC:2.5.1.6]
CL4402.Contig5_All	rcu:8283996	94.6	390	21	0	3350	2181	1	390	7e-219	762.7	S-adenosylmethionine synthase 3; K00789 S-adenosylmethionine synthetase [EC:2.5.1.6]
CL4402.Contig5_All	sind:105174259	94.1	390	23	0	3350	2181	1	390	1.2e-218	761.9	S-adenosylmethionine synthase 3; K00789 S-adenosylmethionine synthetase [EC:2.5.1.6]
CL4402.Contig5_All	sly:101245012	94.1	390	23	0	3350	2181	1	390	2e-218	761.1	S-adenosylmethionine synthase 3-like; K00789 S-adenosylmethionine synthetase [EC:2.5.1.6]
CL4403.Contig1_All	zma:100282931	43.8	137	73	2	264	674	358	490	4.4e-25	116.7	GRMZM2G072526; glucan endo-1,3-beta-glucosidase 4; K19892 glucan endo-1,3-beta-glucosidase 4 [EC:3.2.1.39]
CL4403.Contig1_All	bdi:100846251	43.8	146	77	3	240	677	359	499	2.2e-24	114.4	glucan endo-1,3-beta-glucosidase 4; K19892 glucan endo-1,3-beta-glucosidase 4 [EC:3.2.1.39]
CL4403.Contig1_All	osa:4343706	49.1	114	54	2	270	611	366	475	1.1e-23	112.1	glucan endo-1,3-beta-glucosidase 4; K19892 glucan endo-1,3-beta-glucosidase 4 [EC:3.2.1.39]
CL4403.Contig2_All	bdi:100846251	46	137	70	2	184	594	349	481	3e-24	114.4	glucan endo-1,3-beta-glucosidase 4; K19892 glucan endo-1,3-beta-glucosidase 4 [EC:3.2.1.39]
CL4403.Contig2_All	zma:100282931	43.1	137	74	2	238	648	358	490	6.7e-24	113.2	GRMZM2G072526; glucan endo-1,3-beta-glucosidase 4; K19892 glucan endo-1,3-beta-glucosidase 4 [EC:3.2.1.39]
CL4403.Contig2_All	osa:4343706	39.4	155	84	3	187	633	347	497	3.3e-23	110.9	glucan endo-1,3-beta-glucosidase 4; K19892 glucan endo-1,3-beta-glucosidase 4 [EC:3.2.1.39]
CL4404.Contig1_All	sind:105159566	79.8	446	87	1	2	1330	510	955	1.9e-215	750	non-lysosomal glucosylceramidase-like; K17108 non-lysosomal glucosylceramidase [EC:3.2.1.45]
CL4404.Contig1_All	vvi:100246502	71.2	448	126	1	2	1336	501	948	5.3e-197	688.7	non-lysosomal glucosylceramidase; K17108 non-lysosomal glucosylceramidase [EC:3.2.1.45]
CL4404.Contig1_All	sot:102584095	70.7	447	125	1	8	1330	499	945	1.3e-192	674.1	non-lysosomal glucosylceramidase; K17108 non-lysosomal glucosylceramidase [EC:3.2.1.45]
CL4404.Contig1_All	spen:107002832	70.7	447	125	1	8	1330	501	947	6.7e-192	671.8	non-lysosomal glucosylceramidase; K17108 non-lysosomal glucosylceramidase [EC:3.2.1.45]
CL4404.Contig1_All	sly:101265793	70.7	447	124	2	8	1330	498	943	5.7e-191	668.7	non-lysosomal glucosylceramidase; K17108 non-lysosomal glucosylceramidase [EC:3.2.1.45]
CL4404.Contig2_All	sind:105159566	76.5	396	89	1	227	1402	456	851	7.5e-178	625.2	non-lysosomal glucosylceramidase-like; K17108 non-lysosomal glucosylceramidase [EC:3.2.1.45]
CL4404.Contig2_All	vvi:100246502	68.8	398	116	2	227	1402	447	842	9.8e-162	571.6	non-lysosomal glucosylceramidase; K17108 non-lysosomal glucosylceramidase [EC:3.2.1.45]
CL4404.Contig2_All	sot:102584095	68.6	408	123	3	227	1435	443	850	6.4e-161	568.9	non-lysosomal glucosylceramidase; K17108 non-lysosomal glucosylceramidase [EC:3.2.1.45]
CL4404.Contig2_All	sly:101265793	67.9	408	126	3	227	1435	442	849	2.7e-159	563.5	non-lysosomal glucosylceramidase; K17108 non-lysosomal glucosylceramidase [EC:3.2.1.45]
CL4404.Contig2_All	spen:107002832	67.9	408	126	3	227	1435	445	852	6.6e-158	558.9	non-lysosomal glucosylceramidase; K17108 non-lysosomal glucosylceramidase [EC:3.2.1.45]
CL4405.Contig1_All	nnu:104596516	68.8	208	65	0	183	806	4	211	1.1e-80	301.6	pollen-specific protein SF21-like; K18266 protein NDRG1
CL4405.Contig1_All	adu:107472600	79.4	107	22	0	483	803	4	110	1.6e-44	181.4	pollen-specific protein SF21-like; K18266 protein NDRG1
CL4405.Contig2_All	nnu:104596516	70.9	172	50	0	159	674	4	175	2.1e-68	261.5	pollen-specific protein SF21-like; K18266 protein NDRG1
CL4405.Contig2_All	adu:107472600	71.1	152	43	1	673	1128	92	242	8.7e-54	213	pollen-specific protein SF21-like; K18266 protein NDRG1
CL4405.Contig3_All	nnu:104596516	66.1	345	112	2	183	1202	4	348	6.7e-129	462.6	pollen-specific protein SF21-like; K18266 protein NDRG1
CL4405.Contig3_All	adu:107472600	75.4	240	58	1	483	1202	4	242	3.3e-99	364	pollen-specific protein SF21-like; K18266 protein NDRG1
CL4408.Contig2_All	dosa:Os06t0520600-01	41	100	46	1	402	142	98	197	1.8e-14	81.3	Os06g0520600, ZINC_FINGER_CCCH_DOMAIN-CONTAINING_PROTEIN_43, C3H43; Similar to Zinc finger CCCH type domain containing protein ZFN-like 1.; K03260 translation initiation factor 4G
CL4408.Contig2_All	osa:4341164	41	100	46	1	402	142	98	197	1.8e-14	81.3	OsC3H43; zinc finger CCCH domain-containing protein 43; K03260 translation initiation factor 4G
CL4408.Contig2_All	obr:102720157	32.2	118	59	2	402	112	84	201	1.6e-10	68.2	zinc finger CCCH domain-containing protein 43-like; K03260 translation initiation factor 4G
CL4408.Contig2_All	obr:102719876	41.7	84	38	2	402	184	93	176	1.7e-09	64.7	zinc finger CCCH domain-containing protein 43-like; K03260 translation initiation factor 4G
CL4409.Contig1_All	vvi:100262213	63.5	874	293	9	2904	352	127	997	0	1099.7	phototropin-1; K08282 non-specific serine/threonine protein kinase [EC:2.7.11.1]
CL4409.Contig1_All	tcc:TCM_041978	61.7	898	307	10	3030	409	93	977	0	1085.1	Phototropin 1 isoform 1; K08282 non-specific serine/threonine protein kinase [EC:2.7.11.1]
CL4409.Contig1_All	csv:101214662	62.2	891	290	9	2949	409	120	1007	0	1080.5	phototropin-1; K08282 non-specific serine/threonine protein kinase [EC:2.7.11.1]
CL4409.Contig1_All	gmx:100817565	61.3	909	300	12	2961	373	69	971	1.3e-312	1073.5	phototropin-1-like; K08282 non-specific serine/threonine protein kinase [EC:2.7.11.1]
CL4409.Contig1_All	sly:100037733	62.3	884	293	11	2904	373	123	1006	3.4e-311	1069.3	PHOT1; phototropin-1; K08282 non-specific serine/threonine protein kinase [EC:2.7.11.1]
CL4409.Contig2_All	vvi:100262213	63.8	874	290	9	396	2948	127	997	0	1104.7	phototropin-1; K08282 non-specific serine/threonine protein kinase [EC:2.7.11.1]
CL4409.Contig2_All	tcc:TCM_041978	61.7	901	305	10	261	2891	93	977	0	1085.5	Phototropin 1 isoform 1; K08282 non-specific serine/threonine protein kinase [EC:2.7.11.1]
CL4409.Contig2_All	csv:101214662	61.1	921	304	10	261	2891	97	1007	0	1083.6	phototropin-1; K08282 non-specific serine/threonine protein kinase [EC:2.7.11.1]
CL4409.Contig2_All	gmx:100817565	62.2	890	289	10	396	2927	83	971	1.3e-312	1074.3	phototropin-1-like; K08282 non-specific serine/threonine protein kinase [EC:2.7.11.1]
CL4409.Contig2_All	sly:100037733	62.6	884	291	11	396	2927	123	1006	1.2e-311	1070.8	PHOT1; phototropin-1; K08282 non-specific serine/threonine protein kinase [EC:2.7.11.1]
CL4410.Contig1_All	sind:105179487	93.1	218	15	0	210	863	1	218	1.2e-110	401.4	ras-related protein RABA1d; K07904 Ras-related protein Rab-11A
CL4410.Contig1_All	tcc:TCM_029653	90.8	218	20	0	210	863	1	218	4.3e-108	392.9	RAB GTPase A1C; K07904 Ras-related protein Rab-11A
CL4410.Contig1_All	cit:102627602	90.4	218	21	0	210	863	1	218	5.6e-108	392.5	ras-related protein RABA1d; K07904 Ras-related protein Rab-11A
CL4410.Contig1_All	vvi:100249712	89.9	218	22	0	210	863	1	218	4.7e-107	389.4	ras-related protein RABA1d; K07904 Ras-related protein Rab-11A
CL4410.Contig2_All	sind:105179487	92.2	218	17	0	210	863	1	218	2.8e-110	400.2	ras-related protein RABA1d; K07904 Ras-related protein Rab-11A
CL4410.Contig2_All	tcc:TCM_029653	89.9	218	22	0	210	863	1	218	3.8e-107	389.8	RAB GTPase A1C; K07904 Ras-related protein Rab-11A
CL4410.Contig2_All	cit:102627602	89	218	24	0	210	863	1	218	1.9e-106	387.5	ras-related protein RABA1d; K07904 Ras-related protein Rab-11A
CL4410.Contig2_All	vvi:100249712	89	218	24	0	210	863	1	218	4.2e-106	386.3	ras-related protein RABA1d; K07904 Ras-related protein Rab-11A
CL4410.Contig2_All	rcu:8275170	89	218	24	0	210	863	1	218	5.5e-106	386	ras-related protein RABA1d; K07904 Ras-related protein Rab-11A
CL4411.Contig1_All	bna:106388023	71.6	222	61	1	845	180	2	221	1e-87	326.2	vesicle-associated membrane protein 722-like; K08511 vesicle-associated membrane protein 72
CL4411.Contig1_All	thj:104801035	73.3	217	56	1	833	183	5	219	1.3e-87	325.9	vesicle-associated membrane protein 721-like; K08511 vesicle-associated membrane protein 72
CL4411.Contig1_All	bna:106437787	71.8	220	60	1	839	180	4	221	1.7e-87	325.5	vesicle-associated membrane protein 722-like; K08511 vesicle-associated membrane protein 72
CL4411.Contig1_All	thj:104826116	72.4	217	58	1	833	183	5	219	2.3e-87	325.1	vesicle-associated membrane protein 721-like; K08511 vesicle-associated membrane protein 72
CL4411.Contig1_All	brp:103857472	71.4	220	61	1	839	180	4	221	2.3e-87	325.1	vesicle-associated membrane protein 722-like; K08511 vesicle-associated membrane protein 72
CL4411.Contig2_All	mus:103994639	70.9	158	46	0	1823	2296	62	219	1.4e-59	233	vesicle-associated membrane protein 721-like; K08511 vesicle-associated membrane protein 72
CL4411.Contig2_All	bna:106370987	71.5	158	45	0	1823	2296	63	220	1.4e-59	233	vesicle-associated membrane protein 721-like; K08511 vesicle-associated membrane protein 72
CL4411.Contig2_All	brp:103844224	71.5	158	45	0	1823	2296	63	220	1.4e-59	233	vesicle-associated membrane protein 721; K08511 vesicle-associated membrane protein 72
CL4411.Contig2_All	bna:106410511	71.5	158	45	0	1823	2296	63	220	1.4e-59	233	vesicle-associated membrane protein 721-like; K08511 vesicle-associated membrane protein 72
CL4411.Contig2_All	bna:106424337	70.9	158	46	0	1823	2296	62	219	1.8e-59	232.6	vesicle-associated membrane protein 721; K08511 vesicle-associated membrane protein 72
CL4411.Contig3_All	bvg:104902558	38.5	104	56	3	250	561	293	388	6.5e-11	70.1	peptidyl-prolyl cis-trans isomerase FKBP43-like; K14826 FK506-binding nuclear protein [EC:5.2.1.8]
CL4411.Contig3_All	obr:102710119	33.6	140	59	3	256	675	416	521	1.4e-10	68.9	peptidyl-prolyl cis-trans isomerase FKBP53; K14826 FK506-binding nuclear protein [EC:5.2.1.8]
CL4411.Contig3_All	rcu:8266033	32.9	164	71	5	187	675	368	493	3.2e-10	67.8	peptidyl-prolyl cis-trans isomerase FKBP53; K14826 FK506-binding nuclear protein [EC:5.2.1.8]
CL4411.Contig3_All	osa:4335968	33.6	140	59	3	256	675	420	525	3.2e-10	67.8	bip122; peptidyl-prolyl cis-trans isomerase FKBP53; K14826 FK506-binding nuclear protein [EC:5.2.1.8]
CL4412.Contig1_All	smo:SELMODRAFT_167872	56.9	619	243	11	2039	225	39	647	5e-189	662.9	hypothetical protein; K13418 somatic embryogenesis receptor kinase 1 [EC:2.7.10.1 2.7.11.1]
CL4412.Contig2_All	smo:SELMODRAFT_167872	56.7	617	247	10	2048	234	39	647	6.6e-189	662.5	hypothetical protein; K13418 somatic embryogenesis receptor kinase 1 [EC:2.7.10.1 2.7.11.1]
CL4412.Contig3_All	gmx:100789884	57.7	615	246	7	271	2073	10	624	3.7e-187	656.8	somatic embryogenesis receptor kinase 2; K13418 somatic embryogenesis receptor kinase 1 [EC:2.7.10.1 2.7.11.1]
CL4412.Contig3_All	aip:107618667	57.9	615	245	7	271	2073	10	624	4.8e-187	656.4	somatic embryogenesis receptor kinase 2; K13418 somatic embryogenesis receptor kinase 1 [EC:2.7.10.1 2.7.11.1]
CL4412.Contig3_All	adu:107467785	57.9	615	245	7	271	2073	10	624	4.8e-187	656.4	somatic embryogenesis receptor kinase 2; K13418 somatic embryogenesis receptor kinase 1 [EC:2.7.10.1 2.7.11.1]
CL4413.Contig1_All	ath:AT5G22750	32.3	653	320	17	2146	254	476	1028	3.3e-80	302	RAD5; DNA/RNA helicase protein RAD5; K15505 DNA repair protein RAD5 [EC:3.6.4.-]
CL4413.Contig2_All	aip:107614449	32.6	806	395	22	2538	259	129	832	2.7e-93	345.5	DNA repair protein RAD16-like; K15083 DNA repair protein RAD16
CL4413.Contig2_All	adu:107461959	32.5	806	397	22	2538	259	122	826	6e-93	344.4	ATP-dependent helicase rhp16-like; K15083 DNA repair protein RAD16
CL4413.Contig3_All	pop:POPTR_0007s15350g	66.1	357	106	3	1400	330	4	345	2.4e-125	451.4	hypothetical protein; K15083 DNA repair protein RAD16
CL4416.Contig2_All	gsl:Gasu_25590	44.3	115	56	3	1155	832	91	204	1.3e-14	82.8	molecular chaperone DnaJ; K03686 molecular chaperone DnaJ
CL4416.Contig2_All	cme:CYME_CML030C	47.1	102	49	2	1170	877	7	107	1.1e-13	79.7	DnaJ homolog, subfamily A; K09503 DnaJ homolog subfamily A member 2
CL4416.Contig2_All	fve:101303877	49.4	77	39	0	1170	940	85	161	1.8e-13	79	chaperone protein dnaJ 1, mitochondrial-like; K03686 molecular chaperone DnaJ
CL4416.Contig2_All	pop:POPTR_0001s27810g	38.5	109	66	1	1146	823	93	201	2.4e-13	78.6	POPTRDRAFT_752360; GAMETOPHYTIC FACTOR 2 family protein; K03686 molecular chaperone DnaJ
CL4416.Contig2_All	sind:105173487	54.5	66	30	0	1146	949	88	153	4.1e-13	77.8	chaperone protein dnaJ 1, mitochondrial-like; K03686 molecular chaperone DnaJ
CL4416.Contig3_All	gsl:Gasu_25590	44.3	115	56	3	170	493	91	204	1.4e-14	82.8	molecular chaperone DnaJ; K03686 molecular chaperone DnaJ
CL4416.Contig3_All	cme:CYME_CML030C	47.1	102	49	2	155	448	7	107	1.2e-13	79.7	DnaJ homolog, subfamily A; K09503 DnaJ homolog subfamily A member 2
CL4416.Contig3_All	fve:101303877	49.4	77	39	0	155	385	85	161	2e-13	79	chaperone protein dnaJ 1, mitochondrial-like; K03686 molecular chaperone DnaJ
CL4416.Contig3_All	pop:POPTR_0001s27810g	38.5	109	66	1	179	502	93	201	2.6e-13	78.6	POPTRDRAFT_752360; GAMETOPHYTIC FACTOR 2 family protein; K03686 molecular chaperone DnaJ
CL4416.Contig3_All	sind:105173487	54.5	66	30	0	179	376	88	153	4.4e-13	77.8	chaperone protein dnaJ 1, mitochondrial-like; K03686 molecular chaperone DnaJ
CL4418.Contig2_All	sind:105157554	85.1	610	77	3	188	1975	1	610	2.3e-298	1026.2	plastidic ATP/ADP-transporter-like; K03301 ATP:ADP antiporter, AAA family
CL4418.Contig2_All	sot:102584892	83.4	609	82	5	188	1972	1	604	3.9e-290	998.8	plastidic ATP/ADP-transporter; K03301 ATP:ADP antiporter, AAA family
CL4418.Contig2_All	jcu:105634923	80.9	619	94	7	188	1990	1	613	6.1e-283	974.9	plastidic ATP/ADP-transporter; K03301 ATP:ADP antiporter, AAA family
CL4418.Contig2_All	vvi:100258352	82.4	609	87	7	188	1975	1	602	7.9e-283	974.5	plastidic ATP/ADP-transporter; K03301 ATP:ADP antiporter, AAA family
CL4418.Contig3_All	sind:105157554	85.1	610	77	3	109	1896	1	610	2.2e-298	1026.2	plastidic ATP/ADP-transporter-like; K03301 ATP:ADP antiporter, AAA family
CL4418.Contig3_All	sot:102584892	83.4	609	82	5	109	1893	1	604	3.8e-290	998.8	plastidic ATP/ADP-transporter; K03301 ATP:ADP antiporter, AAA family
CL4418.Contig3_All	jcu:105634923	80.9	619	94	7	109	1911	1	613	5.9e-283	974.9	plastidic ATP/ADP-transporter; K03301 ATP:ADP antiporter, AAA family
CL4418.Contig3_All	vvi:100258352	82.4	609	87	7	109	1896	1	602	7.7e-283	974.5	plastidic ATP/ADP-transporter; K03301 ATP:ADP antiporter, AAA family
CL4418.Contig4_All	sot:102584892	85.2	608	86	3	149	1972	1	604	3.8e-301	1035.4	plastidic ATP/ADP-transporter; K03301 ATP:ADP antiporter, AAA family
CL4418.Contig4_All	pmum:103328024	83.1	610	97	4	149	1975	1	605	8.8e-290	997.7	plastidic ATP/ADP-transporter-like; K03301 ATP:ADP antiporter, AAA family
CL4418.Contig4_All	pop:POPTR_0001s17520g	82.7	618	95	6	149	1990	1	610	6.3e-288	991.5	POPTRDRAFT_180906; Chloroplast ADP family protein; K03301 ATP:ADP antiporter, AAA family
CL4419.Contig1_All	sind:105157125	59.3	194	78	1	582	4	347	540	1.2e-57	224.6	uncharacterized LOC105157125; K16276 zinc finger protein-like protein
CL4419.Contig1_All	sly:101268855	48.8	164	84	0	588	97	348	511	2.2e-35	150.6	uncharacterized LOC101268855; K16276 zinc finger protein-like protein
CL4419.Contig1_All	sot:102592459	48.2	164	85	0	588	97	348	511	8.3e-35	148.7	uncharacterized LOC102592459; K16276 zinc finger protein-like protein
CL4419.Contig1_All	vvi:100267228	49	153	78	0	546	88	389	541	1.1e-34	148.3	uncharacterized LOC100267228; K16276 zinc finger protein-like protein
CL4419.Contig1_All	sly:101255897	47	149	79	0	549	103	370	518	3.1e-34	146.7	uncharacterized LOC101255897; K16276 zinc finger protein-like protein
CL4419.Contig2_All	sind:105157125	71.2	73	21	0	2	220	730	802	9.9e-26	117.1	uncharacterized LOC105157125; K16276 zinc finger protein-like protein
CL4419.Contig2_All	sly:101255897	65.8	73	25	0	2	220	733	805	2.7e-23	109	uncharacterized LOC101255897; K16276 zinc finger protein-like protein
CL4419.Contig2_All	sot:102605439	65.8	73	25	0	2	220	734	806	1e-22	107.1	uncharacterized LOC102605439; K16276 zinc finger protein-like protein
CL4419.Contig3_All	sind:105157125	58.2	316	121	2	3	941	656	963	4e-100	366.3	uncharacterized LOC105157125; K16276 zinc finger protein-like protein
CL4419.Contig3_All	sly:101255897	44.6	334	154	6	3	938	658	982	1.7e-69	264.6	uncharacterized LOC101255897; K16276 zinc finger protein-like protein
CL4419.Contig3_All	sot:102605439	44.8	319	153	7	3	905	659	972	3.6e-64	246.9	uncharacterized LOC102605439; K16276 zinc finger protein-like protein
CL4419.Contig3_All	vvi:100267228	40.5	326	180	4	3	938	699	1024	2.6e-62	240.7	uncharacterized LOC100267228; K16276 zinc finger protein-like protein
CL4419.Contig3_All	rcu:8258161	39.7	320	184	3	3	938	686	1004	1.4e-60	235	uncharacterized LOC8258161; K16276 zinc finger protein-like protein
CL4419.Contig4_All	sind:105157125	59.1	613	214	6	1754	3	373	977	1.3e-200	701	uncharacterized LOC105157125; K16276 zinc finger protein-like protein
CL4419.Contig4_All	sly:101255897	43.4	625	289	12	1736	3	391	997	1.1e-130	468.8	uncharacterized LOC101255897; K16276 zinc finger protein-like protein
CL4419.Contig4_All	vvi:100267228	40.2	632	321	10	1733	3	410	1039	2.8e-123	444.1	uncharacterized LOC100267228; K16276 zinc finger protein-like protein
CL4419.Contig4_All	sot:102605439	42.2	612	288	11	1745	42	389	978	4.8e-123	443.4	uncharacterized LOC102605439; K16276 zinc finger protein-like protein
CL4420.Contig1_All	sind:105175891	84.7	431	62	2	63	1355	2	428	3.7e-217	755.7	phenylalanine--tRNA ligase, chloroplastic/mitochondrial; K01889 phenylalanyl-tRNA synthetase alpha chain [EC:6.1.1.20]
CL4420.Contig1_All	sot:102580607	83.2	411	69	0	123	1355	24	434	4.2e-208	725.7	phenylalanine--tRNA ligase, chloroplastic/mitochondrial; K01889 phenylalanyl-tRNA synthetase alpha chain [EC:6.1.1.20]
CL4420.Contig1_All	spen:107020239	83	411	70	0	123	1355	24	434	9.3e-208	724.5	phenylalanine--tRNA ligase, chloroplastic/mitochondrial; K01889 phenylalanyl-tRNA synthetase alpha chain [EC:6.1.1.20]
CL4420.Contig1_All	sly:101247618	84.5	400	62	0	156	1355	23	422	2.7e-207	723	phenylalanine--tRNA ligase, chloroplastic/mitochondrial; K01889 phenylalanyl-tRNA synthetase alpha chain [EC:6.1.1.20]
CL4420.Contig1_All	vvi:100265994	79.5	434	82	3	54	1355	1	427	9.6e-205	714.5	phenylalanine--tRNA ligase, chloroplastic/mitochondrial; K01889 phenylalanyl-tRNA synthetase alpha chain [EC:6.1.1.20]
CL4420.Contig2_All	sind:105175891	94.2	190	11	0	182	751	239	428	1.2e-103	377.9	phenylalanine--tRNA ligase, chloroplastic/mitochondrial; K01889 phenylalanyl-tRNA synthetase alpha chain [EC:6.1.1.20]
CL4420.Contig2_All	sot:102580607	91.6	190	16	0	182	751	245	434	2.3e-102	373.6	phenylalanine--tRNA ligase, chloroplastic/mitochondrial; K01889 phenylalanyl-tRNA synthetase alpha chain [EC:6.1.1.20]
CL4420.Contig2_All	sly:101247618	91.6	190	16	0	182	751	233	422	2.3e-102	373.6	phenylalanine--tRNA ligase, chloroplastic/mitochondrial; K01889 phenylalanyl-tRNA synthetase alpha chain [EC:6.1.1.20]
CL4420.Contig2_All	spen:107020239	91.6	190	16	0	182	751	245	434	4e-102	372.9	phenylalanine--tRNA ligase, chloroplastic/mitochondrial; K01889 phenylalanyl-tRNA synthetase alpha chain [EC:6.1.1.20]
CL4420.Contig2_All	vra:106759286	90	190	19	0	182	751	242	431	8.3e-100	365.2	phenylalanine--tRNA ligase, chloroplastic/mitochondrial; K01889 phenylalanyl-tRNA synthetase alpha chain [EC:6.1.1.20]
CL4420.Contig4_All	egr:104437359	85.2	61	9	0	213	31	192	252	1.6e-25	116.3	phenylalanine--tRNA ligase, chloroplastic/mitochondrial-like; K01889 phenylalanyl-tRNA synthetase alpha chain [EC:6.1.1.20]
CL4420.Contig4_All	egr:104437429	85.2	61	9	0	213	31	193	253	1.6e-25	116.3	phenylalanine--tRNA ligase, chloroplastic/mitochondrial-like; K01889 phenylalanyl-tRNA synthetase alpha chain [EC:6.1.1.20]
CL4420.Contig4_All	pxb:103932425	83.6	61	10	0	213	31	184	244	8.1e-25	114	phenylalanine--tRNA ligase, chloroplastic/mitochondrial-like; K01889 phenylalanyl-tRNA synthetase alpha chain [EC:6.1.1.20]
CL4420.Contig4_All	mdm:103409015	83.6	61	10	0	213	31	184	244	8.1e-25	114	phenylalanine--tRNA ligase, chloroplastic/mitochondrial-like; K01889 phenylalanyl-tRNA synthetase alpha chain [EC:6.1.1.20]
CL4420.Contig4_All	mdm:103446008	83.6	61	10	0	213	31	184	244	8.1e-25	114	phenylalanine--tRNA ligase, chloroplastic/mitochondrial; K01889 phenylalanyl-tRNA synthetase alpha chain [EC:6.1.1.20]
CL4422.Contig1_All	sind:105157830	48.5	373	173	4	137	1252	300	654	1.2e-102	375.6	rho guanine nucleotide exchange factor 8-like; K10418 dynein light chain LC8-type
CL4422.Contig1_All	sot:102600973	48.6	364	164	4	140	1228	239	580	4.4e-97	357.1	rop guanine nucleotide exchange factor 12; K10418 dynein light chain LC8-type
CL4422.Contig1_All	bvg:104905045	47.3	366	172	5	140	1234	290	635	1.9e-95	351.7	rop guanine nucleotide exchange factor 12; K10418 dynein light chain LC8-type
CL4422.Contig2_All	sind:105157830	45.9	342	166	4	79	1101	331	654	1e-87	325.9	rho guanine nucleotide exchange factor 8-like; K10418 dynein light chain LC8-type
CL4422.Contig2_All	sot:102600973	45.8	334	158	4	79	1077	269	580	3.7e-82	307.4	rop guanine nucleotide exchange factor 12; K10418 dynein light chain LC8-type
CL4422.Contig2_All	bvg:104905045	44.9	336	164	5	79	1083	320	635	5.4e-81	303.5	rop guanine nucleotide exchange factor 12; K10418 dynein light chain LC8-type
CL4422.Contig3_All	sind:105157830	45.6	342	167	4	79	1101	331	654	2.9e-87	324.3	rho guanine nucleotide exchange factor 8-like; K10418 dynein light chain LC8-type
CL4422.Contig3_All	sot:102600973	45.5	334	159	4	79	1077	269	580	8.2e-82	306.2	rop guanine nucleotide exchange factor 12; K10418 dynein light chain LC8-type
CL4422.Contig3_All	bvg:104905045	44.3	336	166	5	79	1083	320	635	3.4e-80	300.8	rop guanine nucleotide exchange factor 12; K10418 dynein light chain LC8-type
CL4422.Contig4_All	sind:105157830	48.8	373	172	4	137	1252	300	654	4.2e-103	377.1	rho guanine nucleotide exchange factor 8-like; K10418 dynein light chain LC8-type
CL4422.Contig4_All	sot:102600973	48.9	364	163	4	140	1228	239	580	2e-97	358.2	rop guanine nucleotide exchange factor 12; K10418 dynein light chain LC8-type
CL4422.Contig4_All	bvg:104905045	47.8	366	170	5	140	1234	290	635	2.9e-96	354.4	rop guanine nucleotide exchange factor 12; K10418 dynein light chain LC8-type
CL4423.Contig1_All	sind:105163039	90.4	302	20	4	1164	283	1	301	4.9e-147	522.7	ATP-dependent Clp protease proteolytic subunit 5, chloroplastic-like; K01358 ATP-dependent Clp protease, protease subunit [EC:3.4.21.92]
CL4423.Contig1_All	sind:105165188	88.9	298	24	3	1164	283	1	293	2.5e-143	510.4	ATP-dependent Clp protease proteolytic subunit 5, chloroplastic-like; K01358 ATP-dependent Clp protease, protease subunit [EC:3.4.21.92]
CL4423.Contig1_All	nnu:104605069	85.9	297	33	4	1164	283	1	291	5.9e-137	489.2	ATP-dependent Clp protease proteolytic subunit 5, chloroplastic-like; K01358 ATP-dependent Clp protease, protease subunit [EC:3.4.21.92]
CL4423.Contig1_All	nnu:104598776	82.7	301	44	3	1164	283	1	300	1.1e-135	485	ATP-dependent Clp protease proteolytic subunit 5, chloroplastic-like; K01358 ATP-dependent Clp protease, protease subunit [EC:3.4.21.92]
CL4423.Contig1_All	bna:106401510	83.2	298	42	3	1164	292	1	297	3.3e-135	483.4	ATP-dependent Clp protease proteolytic subunit 5, chloroplastic; K01358 ATP-dependent Clp protease, protease subunit [EC:3.4.21.92]
CL4423.Contig2_All	sind:105165188	68.4	98	25	2	115	390	1	98	5.8e-29	128.6	ATP-dependent Clp protease proteolytic subunit 5, chloroplastic-like; K01358 ATP-dependent Clp protease, protease subunit [EC:3.4.21.92]
CL4423.Contig2_All	sind:105163039	65.4	107	21	5	115	390	1	106	6.7e-25	115.2	ATP-dependent Clp protease proteolytic subunit 5, chloroplastic-like; K01358 ATP-dependent Clp protease, protease subunit [EC:3.4.21.92]
CL4423.Contig2_All	nnu:104605069	62.4	101	24	6	115	390	1	96	9e-22	104.8	ATP-dependent Clp protease proteolytic subunit 5, chloroplastic-like; K01358 ATP-dependent Clp protease, protease subunit [EC:3.4.21.92]
CL4423.Contig2_All	nnu:104598776	55.1	107	31	4	115	390	1	105	1.3e-20	100.9	ATP-dependent Clp protease proteolytic subunit 5, chloroplastic-like; K01358 ATP-dependent Clp protease, protease subunit [EC:3.4.21.92]
CL4423.Contig2_All	bna:106401510	56.1	107	30	5	115	390	1	105	1.7e-20	100.5	ATP-dependent Clp protease proteolytic subunit 5, chloroplastic; K01358 ATP-dependent Clp protease, protease subunit [EC:3.4.21.92]
CL4423.Contig3_All	sind:105163039	98.6	208	3	0	915	292	94	301	1.4e-113	411	ATP-dependent Clp protease proteolytic subunit 5, chloroplastic-like; K01358 ATP-dependent Clp protease, protease subunit [EC:3.4.21.92]
CL4423.Contig3_All	sind:105165188	98.1	208	4	0	915	292	86	293	3.1e-113	409.8	ATP-dependent Clp protease proteolytic subunit 5, chloroplastic-like; K01358 ATP-dependent Clp protease, protease subunit [EC:3.4.21.92]
CL4423.Contig3_All	ath:AT1G02560	97.6	205	4	1	915	301	94	297	3.2e-110	399.8	CLPP5; ATP-dependent Clp protease proteolytic subunit 5; K01358 ATP-dependent Clp protease, protease subunit [EC:3.4.21.92]
CL4423.Contig3_All	nnu:104598776	94.7	208	11	0	915	292	93	300	4.2e-110	399.4	ATP-dependent Clp protease proteolytic subunit 5, chloroplastic-like; K01358 ATP-dependent Clp protease, protease subunit [EC:3.4.21.92]
CL4423.Contig3_All	nnu:104605069	95.2	208	10	0	915	292	84	291	4.2e-110	399.4	ATP-dependent Clp protease proteolytic subunit 5, chloroplastic-like; K01358 ATP-dependent Clp protease, protease subunit [EC:3.4.21.92]
CL4423.Contig4_All	sind:105163039	90.4	302	20	4	1161	280	1	301	4.7e-147	522.7	ATP-dependent Clp protease proteolytic subunit 5, chloroplastic-like; K01358 ATP-dependent Clp protease, protease subunit [EC:3.4.21.92]
CL4423.Contig4_All	sind:105165188	89.3	298	23	3	1161	280	1	293	6.4e-144	512.3	ATP-dependent Clp protease proteolytic subunit 5, chloroplastic-like; K01358 ATP-dependent Clp protease, protease subunit [EC:3.4.21.92]
CL4423.Contig4_All	nnu:104605069	85.9	297	33	4	1161	280	1	291	3.4e-137	490	ATP-dependent Clp protease proteolytic subunit 5, chloroplastic-like; K01358 ATP-dependent Clp protease, protease subunit [EC:3.4.21.92]
CL4423.Contig4_All	nnu:104598776	82.7	301	44	3	1161	280	1	300	6.4e-136	485.7	ATP-dependent Clp protease proteolytic subunit 5, chloroplastic-like; K01358 ATP-dependent Clp protease, protease subunit [EC:3.4.21.92]
CL4423.Contig4_All	bna:106401510	83.2	298	42	3	1161	289	1	297	1.9e-135	484.2	ATP-dependent Clp protease proteolytic subunit 5, chloroplastic; K01358 ATP-dependent Clp protease, protease subunit [EC:3.4.21.92]
CL4423.Contig5_All	sind:105163039	98.6	208	3	0	919	296	94	301	1.4e-113	411	ATP-dependent Clp protease proteolytic subunit 5, chloroplastic-like; K01358 ATP-dependent Clp protease, protease subunit [EC:3.4.21.92]
CL4423.Contig5_All	sind:105165188	98.1	208	4	0	919	296	86	293	3.1e-113	409.8	ATP-dependent Clp protease proteolytic subunit 5, chloroplastic-like; K01358 ATP-dependent Clp protease, protease subunit [EC:3.4.21.92]
CL4423.Contig5_All	ath:AT1G02560	97.6	205	4	1	919	305	94	297	3.2e-110	399.8	CLPP5; ATP-dependent Clp protease proteolytic subunit 5; K01358 ATP-dependent Clp protease, protease subunit [EC:3.4.21.92]
CL4423.Contig5_All	nnu:104598776	94.7	208	11	0	919	296	93	300	4.2e-110	399.4	ATP-dependent Clp protease proteolytic subunit 5, chloroplastic-like; K01358 ATP-dependent Clp protease, protease subunit [EC:3.4.21.92]
CL4423.Contig5_All	nnu:104605069	95.2	208	10	0	919	296	84	291	4.2e-110	399.4	ATP-dependent Clp protease proteolytic subunit 5, chloroplastic-like; K01358 ATP-dependent Clp protease, protease subunit [EC:3.4.21.92]
CL4424.Contig1_All	sind:105166086	95	140	7	0	422	3	5	144	4.2e-74	278.9	probable ubiquitin-conjugating enzyme E2 18; K10688 ubiquitin-conjugating enzyme E2 W [EC:2.3.2.25]
CL4424.Contig1_All	sind:105159308	94.3	140	8	0	422	3	5	144	5.4e-74	278.5	probable ubiquitin-conjugating enzyme E2 18; K10688 ubiquitin-conjugating enzyme E2 W [EC:2.3.2.25]
CL4424.Contig1_All	mdm:103450430	90.3	144	14	0	434	3	1	144	3.5e-73	275.8	probable ubiquitin-conjugating enzyme E2 18; K10688 ubiquitin-conjugating enzyme E2 W [EC:2.3.2.25]
CL4424.Contig1_All	pxb:103928464	90.3	144	14	0	434	3	1	144	3.5e-73	275.8	probable ubiquitin-conjugating enzyme E2 18; K10688 ubiquitin-conjugating enzyme E2 W [EC:2.3.2.25]
CL4424.Contig1_All	tcc:TCM_034118	89.6	144	15	0	434	3	1	144	1.3e-72	273.9	Ubiquitin-conjugating enzyme family protein isoform 1; K10688 ubiquitin-conjugating enzyme E2 W [EC:2.3.2.25]
CL4424.Contig2_All	sly:101243704	90.1	161	16	0	849	367	1	161	3.1e-86	320.1	probable ubiquitin-conjugating enzyme E2 16; K10688 ubiquitin-conjugating enzyme E2 W [EC:2.3.2.25]
CL4424.Contig2_All	spen:107015904	92.4	157	12	0	837	367	5	161	4e-86	319.7	probable ubiquitin-conjugating enzyme E2 16; K10688 ubiquitin-conjugating enzyme E2 W [EC:2.3.2.25]
CL4424.Contig2_All	sot:102605143	92.4	157	12	0	837	367	5	161	9e-86	318.5	probable ubiquitin-conjugating enzyme E2 16; K10688 ubiquitin-conjugating enzyme E2 W [EC:2.3.2.25]
CL4424.Contig2_All	sind:105166086	93.6	157	10	0	837	367	5	161	2.6e-85	317	probable ubiquitin-conjugating enzyme E2 18; K10688 ubiquitin-conjugating enzyme E2 W [EC:2.3.2.25]
CL4424.Contig2_All	sind:105159308	93	157	11	0	837	367	5	161	3.4e-85	316.6	probable ubiquitin-conjugating enzyme E2 18; K10688 ubiquitin-conjugating enzyme E2 W [EC:2.3.2.25]
CL4424.Contig3_All	sind:105166086	94.9	157	8	0	60	530	5	161	5.6e-87	322.4	probable ubiquitin-conjugating enzyme E2 18; K10688 ubiquitin-conjugating enzyme E2 W [EC:2.3.2.25]
CL4424.Contig3_All	sind:105159308	94.3	157	9	0	60	530	5	161	7.4e-87	322	probable ubiquitin-conjugating enzyme E2 18; K10688 ubiquitin-conjugating enzyme E2 W [EC:2.3.2.25]
CL4424.Contig3_All	tcc:TCM_034118	90.1	161	16	0	48	530	1	161	1.8e-85	317.4	Ubiquitin-conjugating enzyme family protein isoform 1; K10688 ubiquitin-conjugating enzyme E2 W [EC:2.3.2.25]
CL4424.Contig3_All	pxb:103928464	90.1	161	16	0	48	530	1	161	2.4e-85	317	probable ubiquitin-conjugating enzyme E2 18; K10688 ubiquitin-conjugating enzyme E2 W [EC:2.3.2.25]
CL4424.Contig4_All	sind:105166086	95	161	8	0	76	558	1	161	5.3e-88	325.9	probable ubiquitin-conjugating enzyme E2 18; K10688 ubiquitin-conjugating enzyme E2 W [EC:2.3.2.25]
CL4424.Contig4_All	sind:105159308	93.8	161	10	0	76	558	1	161	1.5e-87	324.3	probable ubiquitin-conjugating enzyme E2 18; K10688 ubiquitin-conjugating enzyme E2 W [EC:2.3.2.25]
CL4424.Contig4_All	tcc:TCM_034118	92.5	161	12	0	76	558	1	161	1.7e-86	320.9	Ubiquitin-conjugating enzyme family protein isoform 1; K10688 ubiquitin-conjugating enzyme E2 W [EC:2.3.2.25]
CL4424.Contig4_All	pxb:103928464	92.5	161	12	0	76	558	1	161	2.2e-86	320.5	probable ubiquitin-conjugating enzyme E2 18; K10688 ubiquitin-conjugating enzyme E2 W [EC:2.3.2.25]
CL4424.Contig4_All	gra:105770470	91.3	161	14	0	76	558	1	161	2.9e-86	320.1	probable ubiquitin-conjugating enzyme E2 18; K10688 ubiquitin-conjugating enzyme E2 W [EC:2.3.2.25]
CL4425.Contig1_All	sind:105162593	81.2	485	77	2	3078	1663	1	484	5.5e-218	759.6	cystathionine beta-lyase, chloroplastic; K01760 cystathionine beta-lyase [EC:4.4.1.8]
CL4425.Contig1_All	pop:POPTR_0016s03770g	78.1	466	93	4	3060	1666	6	463	4.7e-201	703.4	chloroplast cystathionine beta lyase family protein; K01760 cystathionine beta-lyase [EC:4.4.1.8]
CL4425.Contig1_All	sly:101265082	75.7	485	86	5	3072	1663	2	469	4.4e-199	696.8	cystathionine beta-lyase, chloroplastic; K01760 cystathionine beta-lyase [EC:4.4.1.8]
CL4425.Contig1_All	rcu:8273083	81.4	430	70	3	2955	1666	49	468	4.8e-198	693.3	cystathionine beta-lyase, chloroplastic; K01760 cystathionine beta-lyase [EC:4.4.1.8]
CL4425.Contig3_All	sind:105162593	91.6	261	22	0	2489	1707	224	484	2.1e-132	474.9	cystathionine beta-lyase, chloroplastic; K01760 cystathionine beta-lyase [EC:4.4.1.8]
CL4425.Contig3_All	egr:104444253	87.7	261	32	0	2489	1707	209	469	2.2e-129	464.9	cystathionine beta-lyase, chloroplastic; K01760 cystathionine beta-lyase [EC:4.4.1.8]
CL4425.Contig3_All	vvi:100260731	88.5	260	30	0	2489	1710	206	465	2.2e-129	464.9	cystathionine beta-lyase, chloroplastic; K01760 cystathionine beta-lyase [EC:4.4.1.8]
CL4425.Contig3_All	pop:POPTR_0016s03770g	88.5	260	30	0	2489	1710	204	463	3.7e-129	464.2	chloroplast cystathionine beta lyase family protein; K01760 cystathionine beta-lyase [EC:4.4.1.8]
CL4425.Contig3_All	sita:101767849	87.4	261	33	0	2489	1707	213	473	1.9e-128	461.8	cystathionine beta-lyase, chloroplastic; K01760 cystathionine beta-lyase [EC:4.4.1.8]
CL4425.Contig5_All	sind:105162593	81.4	485	76	2	156	1571	1	484	4.5e-218	760	cystathionine beta-lyase, chloroplastic; K01760 cystathionine beta-lyase [EC:4.4.1.8]
CL4425.Contig5_All	pop:POPTR_0016s03770g	78.1	466	93	4	174	1568	6	463	8.6e-201	702.6	chloroplast cystathionine beta lyase family protein; K01760 cystathionine beta-lyase [EC:4.4.1.8]
CL4425.Contig5_All	sly:101265082	75.9	485	85	5	162	1571	2	469	1.6e-199	698.4	cystathionine beta-lyase, chloroplastic; K01760 cystathionine beta-lyase [EC:4.4.1.8]
CL4425.Contig5_All	spen:107002733	75.7	485	86	5	162	1571	2	469	4e-198	693.7	cystathionine beta-lyase, chloroplastic; K01760 cystathionine beta-lyase [EC:4.4.1.8]
CL4425.Contig6_All	sind:105162593	81.2	485	77	2	166	1581	1	484	9.1e-218	758.8	cystathionine beta-lyase, chloroplastic; K01760 cystathionine beta-lyase [EC:4.4.1.8]
CL4425.Contig6_All	pop:POPTR_0016s03770g	77.9	466	94	4	184	1578	6	463	1.7e-200	701.4	chloroplast cystathionine beta lyase family protein; K01760 cystathionine beta-lyase [EC:4.4.1.8]
CL4425.Contig6_All	sly:101265082	75.7	485	86	5	172	1581	2	469	3.3e-199	697.2	cystathionine beta-lyase, chloroplastic; K01760 cystathionine beta-lyase [EC:4.4.1.8]
CL4425.Contig6_All	spen:107002733	75.5	485	87	5	172	1581	2	469	8e-198	692.6	cystathionine beta-lyase, chloroplastic; K01760 cystathionine beta-lyase [EC:4.4.1.8]
CL4426.Contig1_All	vvi:100256940	64.3	213	63	4	889	254	1	201	4.1e-68	260	glycine-rich RNA-binding protein blt801; K12741 heterogeneous nuclear ribonucleoprotein A1/A3
CL4426.Contig1_All	nnu:104599234	60.6	218	66	6	889	263	1	207	2.1e-64	247.7	glycine-rich RNA-binding protein 3, mitochondrial; K12741 heterogeneous nuclear ribonucleoprotein A1/A3
CL4426.Contig1_All	cit:102625620	59.1	220	74	5	889	272	1	218	2.8e-64	247.3	glycine-rich RNA-binding protein blt801; K12741 heterogeneous nuclear ribonucleoprotein A1/A3
CL4426.Contig1_All	bvg:104907892	61.9	210	67	6	889	284	1	205	3.1e-63	243.8	glycine-rich RNA-binding protein 2, mitochondrial; K12741 heterogeneous nuclear ribonucleoprotein A1/A3
CL4426.Contig2_All	vvi:100256940	63.8	213	64	4	889	254	1	201	6.3e-69	262.7	glycine-rich RNA-binding protein blt801; K12741 heterogeneous nuclear ribonucleoprotein A1/A3
CL4426.Contig2_All	cit:102625620	61.8	220	68	5	889	272	1	218	4.1e-68	260	glycine-rich RNA-binding protein blt801; K12741 heterogeneous nuclear ribonucleoprotein A1/A3
CL4426.Contig2_All	nnu:104599234	62.8	218	61	6	889	263	1	207	3.5e-67	256.9	glycine-rich RNA-binding protein 3, mitochondrial; K12741 heterogeneous nuclear ribonucleoprotein A1/A3
CL4426.Contig2_All	nnu:104597946	60.5	223	69	5	889	257	1	216	5.5e-65	249.6	glycine-rich RNA-binding protein 3, mitochondrial-like; K12741 heterogeneous nuclear ribonucleoprotein A1/A3
CL4426.Contig3_All	vvi:100256940	57.4	101	31	5	542	267	127	224	9.6e-22	105.1	glycine-rich RNA-binding protein blt801; K12741 heterogeneous nuclear ribonucleoprotein A1/A3
CL4426.Contig3_All	osa:4352279	51.3	115	29	6	536	246	112	217	4.7e-21	102.8	glycine-rich RNA-binding protein blt801; K12741 heterogeneous nuclear ribonucleoprotein A1/A3
CL4426.Contig3_All	dosa:Os12t0502200-01	51.3	115	29	6	536	246	112	217	4.7e-21	102.8	Os12g0502200, GRP6, GLYCINE-RICH_RNA-BINDING_PROTEIN_6; Similar to Low temperature-responsive RNA-binding protein.; K12741 heterogeneous nuclear ribonucleoprotein A1/A3
CL4426.Contig3_All	cmo:103494047	59.2	98	32	6	542	258	129	221	4.7e-21	102.8	glycine-rich RNA-binding protein 2, mitochondrial-like; K12741 heterogeneous nuclear ribonucleoprotein A1/A3
CL4427.Contig1_All	vvi:100246556	72.7	238	65	0	961	248	21	258	3.1e-98	360.1	2-phytyl-1,4-beta-naphthoquinone methyltransferase, chloroplastic; K03183 demethylmenaquinone methyltransferase / 2-methoxy-6-polyprenyl-1,4-benzoquinol methylase [EC:2.1.1.163 2.1.1.201]
CL4427.Contig1_All	sot:102585507	67.7	257	80	1	1018	248	3	256	2.7e-97	357.1	2-phytyl-1,4-beta-naphthoquinone methyltransferase, chloroplastic; K03183 demethylmenaquinone methyltransferase / 2-methoxy-6-polyprenyl-1,4-benzoquinol methylase [EC:2.1.1.163 2.1.1.201]
CL4427.Contig1_All	sly:101263675	67.7	257	80	1	1018	248	3	256	1e-96	355.1	2-phytyl-1,4-beta-naphthoquinone methyltransferase, chloroplastic; K03183 demethylmenaquinone methyltransferase / 2-methoxy-6-polyprenyl-1,4-benzoquinol methylase [EC:2.1.1.163 2.1.1.201]
CL4427.Contig1_All	fve:101304776	66	256	86	1	1018	251	3	257	3.8e-96	353.2	2-phytyl-1,4-beta-naphthoquinone methyltransferase, chloroplastic; K03183 demethylmenaquinone methyltransferase / 2-methoxy-6-polyprenyl-1,4-benzoquinol methylase [EC:2.1.1.163 2.1.1.201]
CL4427.Contig1_All	spen:107005385	67.7	257	80	1	1018	248	3	256	3.8e-96	353.2	2-phytyl-1,4-beta-naphthoquinone methyltransferase, chloroplastic; K03183 demethylmenaquinone methyltransferase / 2-methoxy-6-polyprenyl-1,4-benzoquinol methylase [EC:2.1.1.163 2.1.1.201]
CL4427.Contig2_All	sind:105156625	83.3	174	29	0	523	2	53	226	3.9e-81	302.4	2-phytyl-1,4-beta-naphthoquinone methyltransferase, chloroplastic; K03183 demethylmenaquinone methyltransferase / 2-methoxy-6-polyprenyl-1,4-benzoquinol methylase [EC:2.1.1.163 2.1.1.201]
CL4427.Contig2_All	sind:105168283	72.2	176	47	1	523	2	41	216	6.7e-73	275	2-phytyl-1,4-beta-naphthoquinone methyltransferase, chloroplastic-like; K03183 demethylmenaquinone methyltransferase / 2-methoxy-6-polyprenyl-1,4-benzoquinol methylase [EC:2.1.1.163 2.1.1.201]
CL4427.Contig2_All	vvi:100246556	71.3	174	50	0	523	2	52	225	8.2e-71	268.1	2-phytyl-1,4-beta-naphthoquinone methyltransferase, chloroplastic; K03183 demethylmenaquinone methyltransferase / 2-methoxy-6-polyprenyl-1,4-benzoquinol methylase [EC:2.1.1.163 2.1.1.201]
CL4427.Contig2_All	cit:102628556	69.4	173	53	0	520	2	52	224	9.1e-70	264.6	2-phytyl-1,4-beta-naphthoquinone methyltransferase, chloroplastic; K03183 demethylmenaquinone methyltransferase / 2-methoxy-6-polyprenyl-1,4-benzoquinol methylase [EC:2.1.1.163 2.1.1.201]
CL4427.Contig2_All	nnu:104593146	71.8	174	49	0	523	2	60	233	9.1e-70	264.6	2-phytyl-1,4-beta-naphthoquinone methyltransferase, chloroplastic; K03183 demethylmenaquinone methyltransferase / 2-methoxy-6-polyprenyl-1,4-benzoquinol methylase [EC:2.1.1.163 2.1.1.201]
CL4427.Contig3_All	sind:105156625	86.6	97	13	0	16	306	3	99	1.4e-42	173.7	2-phytyl-1,4-beta-naphthoquinone methyltransferase, chloroplastic; K03183 demethylmenaquinone methyltransferase / 2-methoxy-6-polyprenyl-1,4-benzoquinol methylase [EC:2.1.1.163 2.1.1.201]
CL4427.Contig3_All	sot:102585507	72.9	96	23	1	16	303	3	95	2.6e-33	142.9	2-phytyl-1,4-beta-naphthoquinone methyltransferase, chloroplastic; K03183 demethylmenaquinone methyltransferase / 2-methoxy-6-polyprenyl-1,4-benzoquinol methylase [EC:2.1.1.163 2.1.1.201]
CL4427.Contig3_All	sly:101263675	71.9	96	24	1	16	303	3	95	2.9e-32	139.4	2-phytyl-1,4-beta-naphthoquinone methyltransferase, chloroplastic; K03183 demethylmenaquinone methyltransferase / 2-methoxy-6-polyprenyl-1,4-benzoquinol methylase [EC:2.1.1.163 2.1.1.201]
CL4427.Contig3_All	gra:105785795	68	97	25	1	16	306	3	93	1.4e-31	137.1	2-phytyl-1,4-beta-naphthoquinone methyltransferase, chloroplastic; K03183 demethylmenaquinone methyltransferase / 2-methoxy-6-polyprenyl-1,4-benzoquinol methylase [EC:2.1.1.163 2.1.1.201]
CL4427.Contig3_All	spen:107005385	70.8	96	25	1	16	303	3	95	1.4e-31	137.1	2-phytyl-1,4-beta-naphthoquinone methyltransferase, chloroplastic; K03183 demethylmenaquinone methyltransferase / 2-methoxy-6-polyprenyl-1,4-benzoquinol methylase [EC:2.1.1.163 2.1.1.201]
CL4428.Contig1_All	vvi:100259349	43.3	150	77	2	448	11	32	177	2.1e-21	104	patellin-3-like; K19996 phosphatidylinositol transfer protein SFH5
CL4428.Contig1_All	mtr:MTR_4g033435	42.4	151	71	4	424	2	40	184	2.3e-20	100.5	patellin-like protein; K19996 phosphatidylinositol transfer protein SFH5
CL4428.Contig1_All	adu:107463425	35.8	190	88	4	472	5	1	190	1.6e-18	94.4	patellin-3-like; K19996 phosphatidylinositol transfer protein SFH5
CL4428.Contig1_All	aip:107613603	38.5	187	78	6	472	17	1	185	2.1e-18	94	patellin-3-like; K19996 phosphatidylinositol transfer protein SFH5
CL4428.Contig2_All	sly:101262608	50.9	57	27	1	263	433	939	994	9.9e-10	65.1	formin-like protein 20; K02184 formin 2
CL4428.Contig2_All	sind:105157953	49.2	65	24	2	263	439	966	1027	1.3e-09	64.7	formin-like protein 20; K02184 formin 2
CL4428.Contig2_All	aip:107619883	44.8	67	27	1	263	433	1124	1190	1.1e-08	61.6	formin-like protein 20; K02184 formin 2
CL4430.Contig1_All	pxb:103961933	35.8	109	69	1	641	318	747	855	2.2e-06	54.7	disease resistance protein RPP8-like; K13457 disease resistance protein RPM1
CL4430.Contig2_All	sind:105161218	53.8	119	54	1	1541	1185	754	871	1.3e-26	122.9	putative late blight resistance protein homolog R1B-14; K13457 disease resistance protein RPM1
CL4430.Contig3_All	sind:105161218	53.8	119	54	1	1345	989	754	871	1.1e-26	122.9	putative late blight resistance protein homolog R1B-14; K13457 disease resistance protein RPM1
CL4430.Contig4_All	sind:105161218	53.8	119	54	1	1272	916	754	871	9.4e-28	126.3	putative late blight resistance protein homolog R1B-14; K13457 disease resistance protein RPM1
CL4430.Contig5_All	vvi:100258927	36.9	396	239	5	725	1891	102	493	1.2e-69	266.5	probable disease resistance protein RF9; K13457 disease resistance protein RPM1
CL4430.Contig5_All	nnu:104603307	38.1	394	225	4	752	1879	44	436	3.5e-69	265	disease resistance protein RPP8-like; K13457 disease resistance protein RPM1
CL4431.Contig1_All	sind:105173397	89.7	97	10	0	83	373	1	97	1.9e-45	183.3	CMP-sialic acid transporter 1; K15272 solute carrier family 35 (UDP-sugar transporter), member A1/2/3
CL4431.Contig1_All	nnu:104603952	84.5	97	15	0	83	373	1	97	4.7e-44	178.7	CMP-sialic acid transporter 1-like; K15272 solute carrier family 35 (UDP-sugar transporter), member A1/2/3
CL4431.Contig1_All	vvi:100244718	84.5	97	15	0	83	373	1	97	4.7e-44	178.7	CMP-sialic acid transporter 1; K15272 solute carrier family 35 (UDP-sugar transporter), member A1/2/3
CL4431.Contig1_All	sot:102599534	86.6	97	13	0	83	373	1	97	1e-43	177.6	CMP-sialic acid transporter 1; K15272 solute carrier family 35 (UDP-sugar transporter), member A1/2/3
CL4431.Contig1_All	sly:101267749	85.6	97	14	0	83	373	1	97	2.3e-43	176.4	CMP-sialic acid transporter 1; K15272 solute carrier family 35 (UDP-sugar transporter), member A1/2/3
CL4431.Contig2_All	sind:105173397	92.5	200	15	0	106	705	1	200	1.3e-104	381.3	CMP-sialic acid transporter 1; K15272 solute carrier family 35 (UDP-sugar transporter), member A1/2/3
CL4431.Contig2_All	nnu:104603952	88.5	200	23	0	106	705	1	200	1e-101	371.7	CMP-sialic acid transporter 1-like; K15272 solute carrier family 35 (UDP-sugar transporter), member A1/2/3
CL4431.Contig2_All	vvi:100244718	88	200	24	0	106	705	1	200	1.7e-101	370.9	CMP-sialic acid transporter 1; K15272 solute carrier family 35 (UDP-sugar transporter), member A1/2/3
CL4431.Contig2_All	mdm:103454634	83.8	216	35	0	106	753	1	216	1.7e-101	370.9	CMP-sialic acid transporter 1; K15272 solute carrier family 35 (UDP-sugar transporter), member A1/2/3
CL4431.Contig2_All	rcu:8268646	88.5	200	23	0	106	705	1	200	3e-101	370.2	CMP-sialic acid transporter 1; K15272 solute carrier family 35 (UDP-sugar transporter), member A1/2/3
CL4432.Contig1_All	sind:105170099	83.3	616	103	0	2063	216	35	650	2.6e-312	1072.4	lysosomal beta glucosidase-like; K05349 beta-glucosidase [EC:3.2.1.21]
CL4432.Contig1_All	spen:107021465	83.5	611	101	0	2054	222	12	622	2.5e-307	1055.8	beta-glucosidase BoGH3B-like; K05349 beta-glucosidase [EC:3.2.1.21]
CL4432.Contig1_All	sly:101256554	80.2	616	122	0	2054	207	53	668	2.4e-297	1022.7	lysosomal beta glucosidase; K05349 beta-glucosidase [EC:3.2.1.21]
CL4432.Contig1_All	spen:107004069	80	616	123	0	2054	207	12	627	9.1e-297	1020.8	beta-glucosidase BoGH3B-like; K05349 beta-glucosidase [EC:3.2.1.21]
CL4432.Contig1_All	spen:107023572	79.9	621	125	0	2078	216	1	621	2.2e-295	1016.1	beta-glucosidase BoGH3B-like; K05349 beta-glucosidase [EC:3.2.1.21]
CL4432.Contig2_All	cmo:103494201	83	159	27	0	1	477	164	322	8.3e-78	291.2	lysosomal beta glucosidase-like; K05349 beta-glucosidase [EC:3.2.1.21]
CL4432.Contig2_All	cit:102614874	83	159	27	0	1	477	163	321	1.8e-77	290	beta-glucosidase BoGH3B-like; K05349 beta-glucosidase [EC:3.2.1.21]
CL4432.Contig2_All	csv:101204835	81.8	159	29	0	1	477	164	322	2.4e-77	289.7	lysosomal beta glucosidase-like; K05349 beta-glucosidase [EC:3.2.1.21]
CL4432.Contig2_All	mdm:103453963	82.4	159	28	0	1	477	355	513	1.6e-76	287	lysosomal beta glucosidase-like; K05349 beta-glucosidase [EC:3.2.1.21]
CL4432.Contig3_All	sind:105170099	83.4	616	102	0	2063	216	35	650	0	1076.6	lysosomal beta glucosidase-like; K05349 beta-glucosidase [EC:3.2.1.21]
CL4432.Contig3_All	sly:101266643	83.6	611	100	0	2054	222	12	622	2.3e-308	1059.3	lysosomal beta glucosidase-like; K05349 beta-glucosidase [EC:3.2.1.21]
CL4432.Contig3_All	spen:107021465	83.6	611	100	0	2054	222	12	622	4e-308	1058.5	beta-glucosidase BoGH3B-like; K05349 beta-glucosidase [EC:3.2.1.21]
CL4432.Contig3_All	sly:101256554	80.7	616	119	0	2054	207	53	668	3.4e-299	1028.9	lysosomal beta glucosidase; K05349 beta-glucosidase [EC:3.2.1.21]
CL4432.Contig3_All	spen:107004069	80.5	616	120	0	2054	207	12	627	1.3e-298	1026.9	beta-glucosidase BoGH3B-like; K05349 beta-glucosidase [EC:3.2.1.21]
CL4432.Contig4_All	sot:102586545	78.9	261	55	0	1	783	364	624	9.4e-120	431.4	beta-glucosidase BoGH3B-like; K05349 beta-glucosidase [EC:3.2.1.21]
CL4432.Contig4_All	sind:105170099	79.6	260	53	0	1	780	390	649	2.7e-119	429.9	lysosomal beta glucosidase-like; K05349 beta-glucosidase [EC:3.2.1.21]
CL4432.Contig4_All	spen:107021465	78.5	261	56	0	1	783	364	624	1.4e-118	427.6	beta-glucosidase BoGH3B-like; K05349 beta-glucosidase [EC:3.2.1.21]
CL4432.Contig4_All	sly:101266643	78.2	261	57	0	1	783	364	624	3.9e-118	426	lysosomal beta glucosidase-like; K05349 beta-glucosidase [EC:3.2.1.21]
CL4432.Contig4_All	bna:106371702	78.8	260	55	0	1	780	363	622	7.4e-117	421.8	beta-glucosidase BoGH3B-like; K05349 beta-glucosidase [EC:3.2.1.21]
CL4433.Contig1_All	sind:105172526	83	399	60	4	224	1405	1	396	1.8e-180	634.4	coatomer subunit delta-2-like; K20471 coatomer subunit delta
CL4433.Contig1_All	sind:105169087	83.3	395	60	3	224	1405	1	390	1.5e-179	631.3	coatomer subunit delta-like; K20471 coatomer subunit delta
CL4433.Contig1_All	sot:102588907	78.4	399	78	4	224	1405	1	396	3e-172	607.1	coatomer subunit delta-like; K20471 coatomer subunit delta
CL4433.Contig1_All	sind:105170182	78.6	398	76	4	224	1405	1	393	2.2e-170	600.9	coatomer subunit delta-like; K20471 coatomer subunit delta
CL4433.Contig1_All	cmo:103484537	79.8	400	71	6	224	1405	1	396	2.8e-170	600.5	coatomer subunit delta-like; K20471 coatomer subunit delta
CL4433.Contig2_All	sind:105172526	84.2	533	75	5	203	1783	1	530	2.5e-253	876.3	coatomer subunit delta-2-like; K20471 coatomer subunit delta
CL4433.Contig2_All	sind:105169087	82.8	528	86	3	203	1783	1	524	1.2e-247	857.4	coatomer subunit delta-like; K20471 coatomer subunit delta
CL4433.Contig2_All	sot:102588907	78.2	533	107	5	203	1783	1	530	1.1e-237	824.3	coatomer subunit delta-like; K20471 coatomer subunit delta
CL4433.Contig2_All	sind:105170182	78.9	532	102	5	203	1783	1	527	5.6e-237	822	coatomer subunit delta-like; K20471 coatomer subunit delta
CL4433.Contig2_All	spen:107002414	78.6	532	103	6	203	1783	1	526	4.8e-236	818.9	coatomer subunit delta-like; K20471 coatomer subunit delta
CL4433.Contig3_All	sind:105172526	84.9	530	76	4	224	1801	1	530	2.3e-256	886.3	coatomer subunit delta-2-like; K20471 coatomer subunit delta
CL4433.Contig3_All	sind:105169087	82.6	528	86	4	224	1801	1	524	9.8e-247	854.4	coatomer subunit delta-like; K20471 coatomer subunit delta
CL4433.Contig3_All	sot:102588907	79.2	530	106	4	224	1801	1	530	2.8e-241	836.3	coatomer subunit delta-like; K20471 coatomer subunit delta
CL4433.Contig3_All	sind:105170182	79.8	529	102	5	224	1801	1	527	6.8e-240	831.6	coatomer subunit delta-like; K20471 coatomer subunit delta
CL4433.Contig3_All	sot:102578688	78.8	529	106	4	224	1801	1	526	2.6e-239	829.7	coatomer subunit delta-like; K20471 coatomer subunit delta
CL4433.Contig4_All	sind:105172526	82.4	533	85	5	224	1804	1	530	2.6e-248	859.8	coatomer subunit delta-2-like; K20471 coatomer subunit delta
CL4433.Contig4_All	sind:105169087	81.9	529	89	4	224	1804	1	524	3.4e-245	849.4	coatomer subunit delta-like; K20471 coatomer subunit delta
CL4433.Contig4_All	sot:102588907	77.5	533	111	5	224	1804	1	530	5.5e-235	815.5	coatomer subunit delta-like; K20471 coatomer subunit delta
CL4433.Contig4_All	sind:105170182	78	532	107	5	224	1804	1	527	1.4e-233	810.8	coatomer subunit delta-like; K20471 coatomer subunit delta
CL4433.Contig4_All	spen:107002414	77.1	532	111	6	224	1804	1	526	2.6e-232	806.6	coatomer subunit delta-like; K20471 coatomer subunit delta
CL4433.Contig5_All	sind:105172526	83.7	533	78	5	196	1776	1	530	3.7e-252	872.5	coatomer subunit delta-2-like; K20471 coatomer subunit delta
CL4433.Contig5_All	sind:105169087	82.8	529	84	4	196	1776	1	524	1.6e-247	857.1	coatomer subunit delta-like; K20471 coatomer subunit delta
CL4433.Contig5_All	sind:105170182	79.1	532	101	5	196	1776	1	527	3.4e-237	822.8	coatomer subunit delta-like; K20471 coatomer subunit delta
CL4433.Contig5_All	sot:102588907	77.1	533	113	5	196	1776	1	530	2.7e-234	813.1	coatomer subunit delta-like; K20471 coatomer subunit delta
CL4433.Contig5_All	spen:107002414	77.6	532	108	6	196	1776	1	526	2.3e-233	810.1	coatomer subunit delta-like; K20471 coatomer subunit delta
CL4433.Contig6_All	sind:105172526	82.9	41	6	1	98	217	395	435	1.2e-12	73.6	coatomer subunit delta-2-like; K20471 coatomer subunit delta
CL4433.Contig6_All	sind:105170182	80.5	41	7	1	98	217	392	432	2.7e-12	72.4	coatomer subunit delta-like; K20471 coatomer subunit delta
CL4433.Contig6_All	obr:102720190	82.9	41	6	1	98	217	387	427	6.1e-12	71.2	coatomer subunit delta-3; K20471 coatomer subunit delta
CL4433.Contig6_All	aip:107625525	63.8	58	20	1	47	217	359	416	1.4e-11	70.1	coatomer subunit delta-like; K20471 coatomer subunit delta
CL4433.Contig6_All	osa:4327409	80.5	41	7	1	98	217	383	423	1.8e-11	69.7	Archain; coatomer subunit delta-3; K20471 coatomer subunit delta
CL4435.Contig1_All	vvi:100232867	73.3	247	63	2	903	163	1	244	1.4e-99	364.8	MADS2; MADS-box protein 2; K09264 MADS-box transcription factor, plant
CL4435.Contig1_All	ath:AT5G15800	66.7	252	78	4	903	163	1	251	1.3e-89	331.6	SEP1; MADS box transcription factor SEPALLATA 1; K09264 MADS-box transcription factor, plant
CL4435.Contig1_All	pxb:103930356	62.3	252	87	4	903	163	1	249	4.2e-80	300.1	MADS-box protein CMB1-like; K09260 MADS-box transcription enhancer factor 2A
CL4435.Contig1_All	mus:103996658	62.1	248	86	5	903	166	1	242	2.9e-76	287.3	agamous-like MADS-box protein AGL9 homolog; K09260 MADS-box transcription enhancer factor 2A
CL4435.Contig2_All	vvi:100232867	72.9	247	64	2	1065	325	1	244	6.7e-98	359.4	MADS2; MADS-box protein 2; K09264 MADS-box transcription factor, plant
CL4435.Contig2_All	ath:AT5G15800	66.5	251	80	2	1065	325	1	251	5.7e-89	329.7	SEP1; MADS box transcription factor SEPALLATA 1; K09264 MADS-box transcription factor, plant
CL4435.Contig2_All	pxb:103930356	61.9	252	88	4	1065	325	1	249	2e-78	294.7	MADS-box protein CMB1-like; K09260 MADS-box transcription enhancer factor 2A
CL4435.Contig2_All	mus:103996658	62.1	248	86	5	1065	328	1	242	6.6e-77	289.7	agamous-like MADS-box protein AGL9 homolog; K09260 MADS-box transcription enhancer factor 2A
CL4435.Contig3_All	vvi:100232867	72.9	247	64	2	980	240	1	244	6.5e-98	359.4	MADS2; MADS-box protein 2; K09264 MADS-box transcription factor, plant
CL4435.Contig3_All	ath:AT5G15800	66.5	251	80	2	980	240	1	251	5.5e-89	329.7	SEP1; MADS box transcription factor SEPALLATA 1; K09264 MADS-box transcription factor, plant
CL4435.Contig3_All	pxb:103930356	61.9	252	88	4	980	240	1	249	2e-78	294.7	MADS-box protein CMB1-like; K09260 MADS-box transcription enhancer factor 2A
CL4435.Contig3_All	mus:103996658	62.1	248	86	5	980	243	1	242	6.3e-77	289.7	agamous-like MADS-box protein AGL9 homolog; K09260 MADS-box transcription enhancer factor 2A
CL4435.Contig4_All	vvi:100232867	82.5	143	25	0	513	85	1	143	7.6e-63	241.9	MADS2; MADS-box protein 2; K09264 MADS-box transcription factor, plant
CL4435.Contig4_All	ath:AT5G15800	79.2	144	28	2	513	85	1	143	1.1e-58	228	SEP1; MADS box transcription factor SEPALLATA 1; K09264 MADS-box transcription factor, plant
CL4435.Contig4_All	mus:103996658	76.9	143	32	1	513	85	1	142	9e-56	218.4	agamous-like MADS-box protein AGL9 homolog; K09260 MADS-box transcription enhancer factor 2A
CL4435.Contig4_All	pxb:103930356	74.8	143	35	1	513	85	1	142	2.2e-54	213.8	MADS-box protein CMB1-like; K09260 MADS-box transcription enhancer factor 2A
CL4435.Contig5_All	vvi:100232867	70.9	254	64	3	1001	240	1	244	8e-96	352.4	MADS2; MADS-box protein 2; K09264 MADS-box transcription factor, plant
CL4435.Contig5_All	ath:AT5G15800	65.2	256	82	3	1001	240	1	251	5.2e-87	323.2	SEP1; MADS box transcription factor SEPALLATA 1; K09264 MADS-box transcription factor, plant
CL4435.Contig5_All	pxb:103930356	60.2	259	88	5	1001	240	1	249	2.4e-76	287.7	MADS-box protein CMB1-like; K09260 MADS-box transcription enhancer factor 2A
CL4435.Contig5_All	mus:103996658	60.4	255	86	6	1001	243	1	242	7.8e-75	282.7	agamous-like MADS-box protein AGL9 homolog; K09260 MADS-box transcription enhancer factor 2A
CL4437.Contig1_All	sind:105178773	77.5	218	44	2	57	710	12	224	4e-92	339.7	thymidine kinase; K00857 thymidine kinase [EC:2.7.1.21]
CL4437.Contig1_All	sot:102599438	81.7	186	34	0	87	644	21	206	7.3e-86	318.9	thymidine kinase-like; K00857 thymidine kinase [EC:2.7.1.21]
CL4437.Contig1_All	cit:102614598	80.7	187	36	0	84	644	26	212	2.8e-85	317	thymidine kinase; K00857 thymidine kinase [EC:2.7.1.21]
CL4437.Contig1_All	vvi:100852993	73.6	212	54	1	33	668	2	211	1.1e-84	315.1	thymidine kinase; K00857 thymidine kinase [EC:2.7.1.21]
CL4437.Contig2_All	sind:105178773	77.4	217	44	2	57	707	12	223	2.1e-91	337.4	thymidine kinase; K00857 thymidine kinase [EC:2.7.1.21]
CL4437.Contig2_All	vvi:100852993	75	212	51	1	33	668	2	211	3.4e-86	320.1	thymidine kinase; K00857 thymidine kinase [EC:2.7.1.21]
CL4437.Contig2_All	sot:102599438	82.3	186	33	0	87	644	21	206	7.6e-86	318.9	thymidine kinase-like; K00857 thymidine kinase [EC:2.7.1.21]
CL4437.Contig2_All	cit:102614598	80.7	187	36	0	84	644	26	212	6.4e-85	315.8	thymidine kinase; K00857 thymidine kinase [EC:2.7.1.21]
CL4437.Contig3_All	sind:105178773	76	221	51	1	906	244	6	224	3.4e-92	340.1	thymidine kinase; K00857 thymidine kinase [EC:2.7.1.21]
CL4437.Contig3_All	sot:102599438	81.7	186	34	0	867	310	21	206	1.4e-85	318.2	thymidine kinase-like; K00857 thymidine kinase [EC:2.7.1.21]
CL4437.Contig3_All	cit:102614598	80.7	187	36	0	870	310	26	212	5.2e-85	316.2	thymidine kinase; K00857 thymidine kinase [EC:2.7.1.21]
CL4437.Contig3_All	vvi:100852993	78.4	194	40	1	867	286	20	211	9.9e-84	312	thymidine kinase; K00857 thymidine kinase [EC:2.7.1.21]
CL4439.Contig1_All	sind:105165676	68.2	255	70	3	1293	562	1	255	1.1e-98	362.1	glutathione S-transferase omega-like 2; K07393 putative glutathione S-transferase
CL4439.Contig2_All	sind:105165676	72.4	387	96	3	1235	108	1	387	3.2e-167	589.7	glutathione S-transferase omega-like 2; K07393 putative glutathione S-transferase
CL4439.Contig3_All	vvi:100265305	74.3	284	71	1	964	119	114	397	8.8e-126	453.4	glutathione S-transferase omega-like 2; K07393 putative glutathione S-transferase
CL4439.Contig5_All	vvi:100265305	74.3	284	71	1	964	119	114	397	9.9e-126	453.4	glutathione S-transferase omega-like 2; K07393 putative glutathione S-transferase
CL4439.Contig6_All	vvi:100265305	74.3	284	71	1	964	119	114	397	9.7e-126	453.4	glutathione S-transferase omega-like 2; K07393 putative glutathione S-transferase
CL4439.Contig7_All	sind:105165676	74	154	36	1	1025	576	102	255	8.5e-65	250	glutathione S-transferase omega-like 2; K07393 putative glutathione S-transferase
CL4441.Contig1_All	sind:105163472	84	294	46	1	1158	280	197	490	1.7e-138	495	tyrosine decarboxylase 1-like; K01592 tyrosine decarboxylase [EC:4.1.1.25]
CL4441.Contig1_All	spen:107031654	77.9	290	64	0	1158	289	197	486	3.6e-133	477.2	tyrosine decarboxylase 1-like; K01592 tyrosine decarboxylase [EC:4.1.1.25]
CL4441.Contig1_All	sot:102588273	77.2	290	66	0	1158	289	197	486	1.4e-132	475.3	tyrosine decarboxylase 1; K01592 tyrosine decarboxylase [EC:4.1.1.25]
CL4441.Contig1_All	sly:101244707	77.2	290	66	0	1158	289	197	486	2.4e-132	474.6	tyrosine decarboxylase 1-like; K01592 tyrosine decarboxylase [EC:4.1.1.25]
CL4441.Contig1_All	mdm:103422211	77.3	291	66	0	1158	286	196	486	2.2e-130	468	tyrosine decarboxylase 1-like; K01592 tyrosine decarboxylase [EC:4.1.1.25]
CL4441.Contig2_All	sot:102588273	84.8	256	39	0	1600	833	4	259	5e-125	449.9	tyrosine decarboxylase 1; K01592 tyrosine decarboxylase [EC:4.1.1.25]
CL4441.Contig2_All	spen:107031654	84.7	255	39	0	1597	833	5	259	4.2e-124	446.8	tyrosine decarboxylase 1-like; K01592 tyrosine decarboxylase [EC:4.1.1.25]
CL4441.Contig2_All	sly:101244707	84.3	255	40	0	1597	833	5	259	5.5e-124	446.4	tyrosine decarboxylase 1-like; K01592 tyrosine decarboxylase [EC:4.1.1.25]
CL4441.Contig2_All	sind:105163472	87.1	255	33	0	1597	833	5	259	4.7e-123	443.4	tyrosine decarboxylase 1-like; K01592 tyrosine decarboxylase [EC:4.1.1.25]
CL4441.Contig2_All	jcu:105644464	81.1	259	49	0	1609	833	3	261	3.5e-118	427.2	tyrosine decarboxylase 1; K01592 tyrosine decarboxylase [EC:4.1.1.25]
CL4441.Contig3_All	sind:105163472	85	294	43	1	1033	155	197	490	6.4e-140	499.6	tyrosine decarboxylase 1-like; K01592 tyrosine decarboxylase [EC:4.1.1.25]
CL4441.Contig3_All	spen:107031654	77.9	290	64	0	1033	164	197	486	9e-134	479.2	tyrosine decarboxylase 1-like; K01592 tyrosine decarboxylase [EC:4.1.1.25]
CL4441.Contig3_All	sot:102588273	77.2	290	66	0	1033	164	197	486	3.4e-133	477.2	tyrosine decarboxylase 1; K01592 tyrosine decarboxylase [EC:4.1.1.25]
CL4441.Contig3_All	sly:101244707	77.2	290	66	0	1033	164	197	486	5.8e-133	476.5	tyrosine decarboxylase 1-like; K01592 tyrosine decarboxylase [EC:4.1.1.25]
CL4441.Contig3_All	mdm:103422211	78.4	291	63	0	1033	161	196	486	8.4e-132	472.6	tyrosine decarboxylase 1-like; K01592 tyrosine decarboxylase [EC:4.1.1.25]
CL4441.Contig4_All	sind:105163472	86.8	486	63	1	1614	160	5	490	1.7e-242	840.1	tyrosine decarboxylase 1-like; K01592 tyrosine decarboxylase [EC:4.1.1.25]
CL4441.Contig4_All	sot:102588273	81.4	483	90	0	1617	169	4	486	3.8e-237	822.4	tyrosine decarboxylase 1; K01592 tyrosine decarboxylase [EC:4.1.1.25]
CL4441.Contig4_All	spen:107031654	81.5	482	89	0	1614	169	5	486	1.9e-236	820.1	tyrosine decarboxylase 1-like; K01592 tyrosine decarboxylase [EC:4.1.1.25]
CL4441.Contig4_All	sly:101244707	80.9	482	92	0	1614	169	5	486	1.6e-235	817	tyrosine decarboxylase 1-like; K01592 tyrosine decarboxylase [EC:4.1.1.25]
CL4441.Contig4_All	gra:105798535	80	484	97	0	1620	169	3	486	4.9e-229	795.4	tyrosine decarboxylase 1-like; K01592 tyrosine decarboxylase [EC:4.1.1.25]
CL4441.Contig5_All	sot:102588273	84.8	256	39	0	1723	956	4	259	3.2e-125	450.7	tyrosine decarboxylase 1; K01592 tyrosine decarboxylase [EC:4.1.1.25]
CL4441.Contig5_All	spen:107031654	84.7	255	39	0	1720	956	5	259	2.7e-124	447.6	tyrosine decarboxylase 1-like; K01592 tyrosine decarboxylase [EC:4.1.1.25]
CL4441.Contig5_All	sly:101244707	84.3	255	40	0	1720	956	5	259	3.5e-124	447.2	tyrosine decarboxylase 1-like; K01592 tyrosine decarboxylase [EC:4.1.1.25]
CL4441.Contig5_All	sind:105163472	87.1	255	33	0	1720	956	5	259	2.9e-123	444.1	tyrosine decarboxylase 1-like; K01592 tyrosine decarboxylase [EC:4.1.1.25]
CL4441.Contig5_All	jcu:105644464	81.1	259	49	0	1732	956	3	261	2.2e-118	427.9	tyrosine decarboxylase 1; K01592 tyrosine decarboxylase [EC:4.1.1.25]
CL4441.Contig6_All	sind:105163472	86.8	486	63	1	1734	280	5	490	1.9e-242	840.1	tyrosine decarboxylase 1-like; K01592 tyrosine decarboxylase [EC:4.1.1.25]
CL4441.Contig6_All	sot:102588273	81.4	483	90	0	1737	289	4	486	4e-237	822.4	tyrosine decarboxylase 1; K01592 tyrosine decarboxylase [EC:4.1.1.25]
CL4441.Contig6_All	spen:107031654	81.5	482	89	0	1734	289	5	486	2e-236	820.1	tyrosine decarboxylase 1-like; K01592 tyrosine decarboxylase [EC:4.1.1.25]
CL4441.Contig6_All	sly:101244707	80.9	482	92	0	1734	289	5	486	1.7e-235	817	tyrosine decarboxylase 1-like; K01592 tyrosine decarboxylase [EC:4.1.1.25]
CL4441.Contig6_All	gra:105798535	80	484	97	0	1740	289	3	486	5.3e-229	795.4	tyrosine decarboxylase 1-like; K01592 tyrosine decarboxylase [EC:4.1.1.25]
CL4441.Contig7_All	sind:105163472	85.1	228	33	1	829	149	263	490	2.4e-107	391.3	tyrosine decarboxylase 1-like; K01592 tyrosine decarboxylase [EC:4.1.1.25]
CL4441.Contig7_All	gra:105798535	78.8	222	47	0	823	158	265	486	2e-101	371.7	tyrosine decarboxylase 1-like; K01592 tyrosine decarboxylase [EC:4.1.1.25]
CL4441.Contig7_All	spen:107031654	77.9	222	49	0	823	158	265	486	4.5e-101	370.5	tyrosine decarboxylase 1-like; K01592 tyrosine decarboxylase [EC:4.1.1.25]
CL4441.Contig7_All	sot:102588273	77.5	222	50	0	823	158	265	486	7.6e-101	369.8	tyrosine decarboxylase 1; K01592 tyrosine decarboxylase [EC:4.1.1.25]
CL4441.Contig7_All	mdm:103422211	78.5	223	48	0	823	155	264	486	9.9e-101	369.4	tyrosine decarboxylase 1-like; K01592 tyrosine decarboxylase [EC:4.1.1.25]
CL4442.Contig1_All	sind:105158255	75.1	672	148	6	258	2219	1	671	3.9e-285	982.2	serine/threonine-protein kinase BLUS1-like; K08835 serine/threonine-protein kinase OSR1/STK39 [EC:2.7.11.1]
CL4442.Contig1_All	sind:105165379	66.8	683	188	9	261	2222	5	677	5e-248	859	serine/threonine-protein kinase 24; K08835 serine/threonine-protein kinase OSR1/STK39 [EC:2.7.11.1]
CL4442.Contig1_All	sly:101251667	65.5	667	213	5	267	2222	2	666	1.2e-241	837.8	serine/threonine-protein kinase 4 homolog B; K08835 serine/threonine-protein kinase OSR1/STK39 [EC:2.7.11.1]
CL4442.Contig1_All	spen:107012816	65.6	668	212	6	267	2222	2	667	1.3e-240	834.3	serine/threonine-protein kinase dst1; K08835 serine/threonine-protein kinase OSR1/STK39 [EC:2.7.11.1]
CL4442.Contig1_All	tcc:TCM_029285	64.4	702	190	11	267	2222	2	693	3.9e-240	832.8	Kinase superfamily protein isoform 1; K08835 serine/threonine-protein kinase OSR1/STK39 [EC:2.7.11.1]
CL4442.Contig2_All	sind:105158255	66	420	134	4	1399	167	252	671	2.5e-146	520.4	serine/threonine-protein kinase BLUS1-like; K08835 serine/threonine-protein kinase OSR1/STK39 [EC:2.7.11.1]
CL4442.Contig2_All	sind:105165379	54.9	432	166	8	1399	164	255	677	5.7e-111	402.9	serine/threonine-protein kinase 24; K08835 serine/threonine-protein kinase OSR1/STK39 [EC:2.7.11.1]
CL4442.Contig2_All	sly:101251667	51.9	418	194	5	1399	164	250	666	1e-104	382.1	serine/threonine-protein kinase 4 homolog B; K08835 serine/threonine-protein kinase OSR1/STK39 [EC:2.7.11.1]
CL4442.Contig2_All	tcc:TCM_029285	50.9	454	171	11	1399	164	250	693	3e-104	380.6	Kinase superfamily protein isoform 1; K08835 serine/threonine-protein kinase OSR1/STK39 [EC:2.7.11.1]
CL4442.Contig2_All	spen:107012816	51.8	419	194	6	1399	164	250	667	1.5e-103	378.3	serine/threonine-protein kinase dst1; K08835 serine/threonine-protein kinase OSR1/STK39 [EC:2.7.11.1]
CL4442.Contig3_All	sind:105158255	90.7	227	20	1	684	4	1	226	4.3e-119	429.1	serine/threonine-protein kinase BLUS1-like; K08835 serine/threonine-protein kinase OSR1/STK39 [EC:2.7.11.1]
CL4442.Contig3_All	spen:107012816	89.3	224	23	1	675	4	2	224	4.5e-116	419.1	serine/threonine-protein kinase dst1; K08835 serine/threonine-protein kinase OSR1/STK39 [EC:2.7.11.1]
CL4442.Contig3_All	sly:101251667	89.3	224	23	1	675	4	2	224	4.5e-116	419.1	serine/threonine-protein kinase 4 homolog B; K08835 serine/threonine-protein kinase OSR1/STK39 [EC:2.7.11.1]
CL4442.Contig3_All	sot:102594058	89.3	224	23	1	675	4	2	224	1e-115	417.9	serine/threonine-protein kinase 26; K08835 serine/threonine-protein kinase OSR1/STK39 [EC:2.7.11.1]
CL4442.Contig3_All	mtr:MTR_4g005730	88.1	226	26	1	681	4	11	235	1.3e-115	417.5	STE family kinase domain protein; K08835 serine/threonine-protein kinase OSR1/STK39 [EC:2.7.11.1]
CL4443.Contig1_All	cam:101508170	32.9	258	149	7	95	850	951	1190	8.7e-23	109.8	formin-like protein 20; K02184 formin 2
CL4443.Contig1_All	gsl:Gasu_61540	31.5	298	182	7	32	892	87	373	1.1e-20	102.8	SNARE-interacting protein-like protein; K15292 syntaxin-binding protein 1
CL4443.Contig1_All	csv:101215105	30	267	156	7	44	835	899	1137	2.2e-18	95.1	formin-like protein 20; K02184 formin 2
CL4443.Contig1_All	spen:107022456	30.4	270	153	8	44	835	866	1106	3.8e-18	94.4	formin-like protein 20; K02184 formin 2
CL4444.Contig1_All	sind:105175212	83.8	68	11	0	65	268	153	220	2.5e-25	117.1	DNA-directed RNA polymerases IV and V subunit 4; K03012 DNA-directed RNA polymerase II subunit RPB4
CL4444.Contig1_All	vvi:100246461	60	60	24	0	65	244	167	226	9.9e-14	78.6	DNA-directed RNA polymerases IV and V subunit 4; K03012 DNA-directed RNA polymerase II subunit RPB4
CL4444.Contig1_All	brp:103832764	53.3	60	28	0	65	244	149	208	4.9e-13	76.3	DNA-directed RNA polymerases IV and V subunit 4; K03012 DNA-directed RNA polymerase II subunit RPB4
CL4444.Contig1_All	bna:106454364	53.3	60	28	0	65	244	149	208	4.9e-13	76.3	DNA-directed RNA polymerases IV and V subunit 4-like; K03012 DNA-directed RNA polymerase II subunit RPB4
CL4444.Contig2_All	sind:105175212	64.2	257	49	5	109	861	1	220	2.2e-76	287.7	DNA-directed RNA polymerases IV and V subunit 4; K03012 DNA-directed RNA polymerase II subunit RPB4
CL4444.Contig2_All	sot:102594456	48.4	256	82	5	109	837	1	219	3.2e-51	204.1	DNA-directed RNA polymerases IV and V subunit 4; K03012 DNA-directed RNA polymerase II subunit RPB4
CL4444.Contig2_All	egr:104441176	44.5	263	89	6	109	837	1	226	3.4e-45	184.1	DNA-directed RNA polymerases IV and V subunit 4-like; K03012 DNA-directed RNA polymerase II subunit RPB4
CL4444.Contig2_All	sly:101254374	44.4	257	91	7	109	837	1	219	5.5e-43	176.8	DNA-directed RNA polymerases IV and V subunit 4; K03012 DNA-directed RNA polymerase II subunit RPB4
CL4444.Contig2_All	spen:107015738	44.4	257	91	7	109	837	1	219	7.1e-43	176.4	DNA-directed RNA polymerases IV and V subunit 4-like; K03012 DNA-directed RNA polymerase II subunit RPB4
CL4444.Contig3_All	sind:105175212	80.9	220	36	1	142	783	1	220	5.4e-96	352.8	DNA-directed RNA polymerases IV and V subunit 4; K03012 DNA-directed RNA polymerase II subunit RPB4
CL4444.Contig3_All	sot:102594456	58.4	219	78	3	142	759	1	219	6.7e-62	239.6	DNA-directed RNA polymerases IV and V subunit 4; K03012 DNA-directed RNA polymerase II subunit RPB4
CL4444.Contig3_All	sly:101254374	54.8	219	86	3	142	759	1	219	4.9e-57	223.4	DNA-directed RNA polymerases IV and V subunit 4; K03012 DNA-directed RNA polymerase II subunit RPB4
CL4444.Contig3_All	spen:107015738	54.8	219	86	3	142	759	1	219	6.5e-57	223	DNA-directed RNA polymerases IV and V subunit 4-like; K03012 DNA-directed RNA polymerase II subunit RPB4
CL4444.Contig3_All	gra:105774056	55.6	214	85	2	142	753	1	214	6.5e-57	223	DNA-directed RNA polymerases IV and V subunit 4; K03012 DNA-directed RNA polymerase II subunit RPB4
CL4444.Contig4_All	sind:105175212	80.9	220	36	1	951	310	1	220	5.3e-96	352.8	DNA-directed RNA polymerases IV and V subunit 4; K03012 DNA-directed RNA polymerase II subunit RPB4
CL4444.Contig4_All	sot:102594456	58.4	219	78	3	951	334	1	219	6.6e-62	239.6	DNA-directed RNA polymerases IV and V subunit 4; K03012 DNA-directed RNA polymerase II subunit RPB4
CL4444.Contig4_All	sly:101254374	54.8	219	86	3	951	334	1	219	4.9e-57	223.4	DNA-directed RNA polymerases IV and V subunit 4; K03012 DNA-directed RNA polymerase II subunit RPB4
CL4444.Contig4_All	spen:107015738	54.8	219	86	3	951	334	1	219	6.4e-57	223	DNA-directed RNA polymerases IV and V subunit 4-like; K03012 DNA-directed RNA polymerase II subunit RPB4
CL4444.Contig4_All	gra:105774056	55.1	214	86	2	951	340	1	214	6.4e-57	223	DNA-directed RNA polymerases IV and V subunit 4; K03012 DNA-directed RNA polymerase II subunit RPB4
CL4444.Contig5_All	sind:105175212	88.1	67	8	0	528	328	154	220	8.1e-26	119	DNA-directed RNA polymerases IV and V subunit 4; K03012 DNA-directed RNA polymerase II subunit RPB4
CL4444.Contig5_All	vvi:100246461	54.9	71	27	1	549	352	156	226	4.2e-14	80.1	DNA-directed RNA polymerases IV and V subunit 4; K03012 DNA-directed RNA polymerase II subunit RPB4
CL4444.Contig5_All	bna:106454364	57.6	59	25	0	528	352	150	208	1.6e-13	78.2	DNA-directed RNA polymerases IV and V subunit 4-like; K03012 DNA-directed RNA polymerase II subunit RPB4
CL4444.Contig5_All	brp:103832764	57.6	59	25	0	528	352	150	208	1.6e-13	78.2	DNA-directed RNA polymerases IV and V subunit 4; K03012 DNA-directed RNA polymerase II subunit RPB4
CL4445.Contig1_All	bna:106363601	49.7	161	73	2	285	743	31	191	1.4e-40	168.7	uncharacterized LOC106363601; K01647 citrate synthase [EC:2.3.3.1]
CL4445.Contig2_All	bna:106363601	49.7	161	73	2	294	752	31	191	1.4e-40	168.7	uncharacterized LOC106363601; K01647 citrate synthase [EC:2.3.3.1]
CL4445.Contig3_All	bna:106363601	49.7	161	73	2	637	179	31	191	3.5e-40	167.2	uncharacterized LOC106363601; K01647 citrate synthase [EC:2.3.3.1]
CL4446.Contig1_All	sly:101261209	45.6	79	33	3	41	250	3	80	1.3e-08	60.5	pentatricopeptide repeat-containing protein At3g18110, chloroplastic; K17964 leucine-rich PPR motif-containing protein, mitochondrial
CL4446.Contig1_All	spen:107015226	45.6	79	33	3	41	250	3	80	1.3e-08	60.5	pentatricopeptide repeat-containing protein At3g18110, chloroplastic; K17964 leucine-rich PPR motif-containing protein, mitochondrial
CL4446.Contig1_All	sot:102601031	43	79	35	3	41	250	3	80	1.1e-07	57.4	pentatricopeptide repeat-containing protein At3g18110, chloroplastic; K17964 leucine-rich PPR motif-containing protein, mitochondrial
CL4446.Contig2_All	sot:102601031	47.1	70	28	2	55	237	3	72	9e-08	57.8	pentatricopeptide repeat-containing protein At3g18110, chloroplastic; K17964 leucine-rich PPR motif-containing protein, mitochondrial
CL4446.Contig2_All	sly:101261209	45.7	70	29	2	55	237	3	72	2.6e-07	56.2	pentatricopeptide repeat-containing protein At3g18110, chloroplastic; K17964 leucine-rich PPR motif-containing protein, mitochondrial
CL4446.Contig2_All	spen:107015226	45.7	70	29	2	55	237	3	72	2.6e-07	56.2	pentatricopeptide repeat-containing protein At3g18110, chloroplastic; K17964 leucine-rich PPR motif-containing protein, mitochondrial
CL4448.Contig1_All	mus:103991213	67.2	134	44	0	2	403	238	371	1.6e-48	194.5	nucleosome assembly protein 1;2-like isoform X1; K11279 nucleosome assembly protein 1-like 1
CL4448.Contig1_All	mus:103969436	63.4	134	49	0	2	403	238	371	1.7e-47	191	nucleosome assembly protein 1;2-like isoform X1; K11279 nucleosome assembly protein 1-like 1
CL4448.Contig1_All	atr:18429341	64.8	145	38	4	2	403	240	382	5.6e-46	186	nucleosome assembly protein 1;1; K11279 nucleosome assembly protein 1-like 1
CL4448.Contig2_All	gmx:100818687	77.6	371	72	5	1386	301	2	370	3.9e-166	586.3	nucleosome assembly protein 1;3; K11279 nucleosome assembly protein 1-like 1
CL4448.Contig2_All	adu:107496767	78.7	371	66	6	1386	301	2	368	3.9e-166	586.3	nucleosome assembly protein 1;3-like; K11279 nucleosome assembly protein 1-like 1
CL4448.Contig2_All	aip:107643197	78.4	371	67	6	1386	301	2	368	1.1e-165	584.7	nucleosome assembly protein 1;3-like; K11279 nucleosome assembly protein 1-like 1
CL4448.Contig2_All	mtr:MTR_2g039680	74.4	371	82	6	1386	301	2	368	3.7e-161	569.7	nucleosome assembly protein; K11279 nucleosome assembly protein 1-like 1
CL4448.Contig2_All	pxb:103951875	75.5	375	76	8	1392	301	1	370	4.9e-161	569.3	nucleosome assembly protein 1;2-like; K11279 nucleosome assembly protein 1-like 1
CL4448.Contig3_All	csv:101205900	75.4	61	15	0	184	2	2	62	1.9e-18	93.2	nucleosome assembly protein 1;2-like; K11279 nucleosome assembly protein 1-like 1
CL4448.Contig3_All	cmo:103498568	73.8	61	16	0	184	2	2	62	5.6e-18	91.7	nucleosome assembly protein 1;3-like; K11279 nucleosome assembly protein 1-like 1
CL4448.Contig3_All	sind:105161862	72.1	61	17	0	184	2	2	62	1.6e-17	90.1	nucleosome assembly protein 1;2; K11279 nucleosome assembly protein 1-like 1
CL4448.Contig3_All	thj:104814626	69.8	63	19	0	190	2	1	63	2.1e-17	89.7	nucleosome assembly protein 1;2-like; K11279 nucleosome assembly protein 1-like 1
CL4448.Contig3_All	vra:106769449	70.5	61	18	0	184	2	2	62	3.7e-17	89	nucleosome assembly protein 1;3; K11279 nucleosome assembly protein 1-like 1
CL4448.Contig4_All	csv:101205900	78.2	55	12	0	167	3	2	56	5.4e-17	88.2	nucleosome assembly protein 1;2-like; K11279 nucleosome assembly protein 1-like 1
CL4448.Contig4_All	cmo:103498568	76.4	55	13	0	167	3	2	56	1.6e-16	86.7	nucleosome assembly protein 1;3-like; K11279 nucleosome assembly protein 1-like 1
CL4448.Contig4_All	vra:106769449	72.7	55	15	0	167	3	2	56	1e-15	84	nucleosome assembly protein 1;3; K11279 nucleosome assembly protein 1-like 1
CL4448.Contig4_All	gmx:100818687	72.7	55	15	0	167	3	2	56	1e-15	84	nucleosome assembly protein 1;3; K11279 nucleosome assembly protein 1-like 1
CL4449.Contig1_All	ath:AT4G17260	88	83	10	0	251	3	106	188	2.4e-36	152.5	lactate/malate dehydrogenase family protein; K00016 L-lactate dehydrogenase [EC:1.1.1.27]
CL4449.Contig1_All	aly:ARALYDRAFT_493149	88	83	10	0	251	3	106	188	2.4e-36	152.5	lactate dehydrogenase; K00016 L-lactate dehydrogenase [EC:1.1.1.27]
CL4449.Contig1_All	sind:105164308	88	83	10	0	251	3	103	185	5.4e-36	151.4	L-lactate dehydrogenase B; K00016 L-lactate dehydrogenase [EC:1.1.1.27]
CL4449.Contig2_All	sind:105164308	85.1	348	52	0	83	1126	1	348	2e-166	587	L-lactate dehydrogenase B; K00016 L-lactate dehydrogenase [EC:1.1.1.27]
CL4449.Contig2_All	vvi:100250615	82	350	63	0	83	1132	1	350	5.3e-164	578.9	L-lactate dehydrogenase A; K00016 L-lactate dehydrogenase [EC:1.1.1.27]
CL4449.Contig2_All	sot:102604318	83.1	350	59	0	83	1132	1	350	1.6e-163	577.4	L-lactate dehydrogenase B; K00016 L-lactate dehydrogenase [EC:1.1.1.27]
CL4449.Contig2_All	gra:105770522	82	350	63	0	83	1132	1	350	2e-163	577	L-lactate dehydrogenase B-like; K00016 L-lactate dehydrogenase [EC:1.1.1.27]
CL4449.Contig2_All	spen:107027989	82.3	350	62	0	83	1132	1	350	3.5e-163	576.2	L-lactate dehydrogenase B-like; K00016 L-lactate dehydrogenase [EC:1.1.1.27]
CL4449.Contig3_All	sind:105164308	84.5	348	54	0	150	1193	1	348	2.3e-165	583.6	L-lactate dehydrogenase B; K00016 L-lactate dehydrogenase [EC:1.1.1.27]
CL4449.Contig3_All	sot:102604318	83.1	350	59	0	150	1199	1	350	9.6e-164	578.2	L-lactate dehydrogenase B; K00016 L-lactate dehydrogenase [EC:1.1.1.27]
CL4449.Contig3_All	spen:107027989	82.3	350	62	0	150	1199	1	350	2.1e-163	577	L-lactate dehydrogenase B-like; K00016 L-lactate dehydrogenase [EC:1.1.1.27]
CL4449.Contig3_All	sly:101252012	81.7	350	64	0	150	1199	1	350	2.4e-162	573.5	ldh, ldh1; L-lactate dehydrogenase A-like; K00016 L-lactate dehydrogenase [EC:1.1.1.27]
CL4449.Contig3_All	vvi:100250615	81.1	350	66	0	150	1199	1	350	4e-162	572.8	L-lactate dehydrogenase A; K00016 L-lactate dehydrogenase [EC:1.1.1.27]
CL4450.Contig1_All	egr:104445814	88.5	148	17	0	1	444	20	167	5.7e-73	275	potassium transporter 10-like; K03549 KUP system potassium uptake protein
CL4450.Contig1_All	sind:105175884	89.9	148	15	0	1	444	20	167	7.5e-73	274.6	potassium transporter 11; K03549 KUP system potassium uptake protein
CL4450.Contig1_All	sly:101261576	89.2	148	16	0	1	444	21	168	9.8e-73	274.2	potassium transporter 11-like; K03549 KUP system potassium uptake protein
CL4450.Contig1_All	spen:107011141	89.2	148	16	0	1	444	21	168	9.8e-73	274.2	potassium transporter 11; K03549 KUP system potassium uptake protein
CL4450.Contig1_All	sot:102594972	89.2	148	16	0	1	444	21	168	2.8e-72	272.7	potassium transporter 11; K03549 KUP system potassium uptake protein
CL4450.Contig2_All	sot:102594972	87.9	447	53	1	595	1932	1	447	4e-229	796.6	potassium transporter 11; K03549 KUP system potassium uptake protein
CL4450.Contig2_All	spen:107011141	87.2	447	56	1	595	1932	1	447	7.5e-228	792.3	potassium transporter 11; K03549 KUP system potassium uptake protein
CL4450.Contig2_All	sly:101247871	88.3	443	51	1	607	1932	1	443	7.5e-228	792.3	potassium transporter 11-like; K03549 KUP system potassium uptake protein
CL4450.Contig2_All	spen:107011084	88.3	443	51	1	607	1932	1	443	7.5e-228	792.3	potassium transporter 11; K03549 KUP system potassium uptake protein
CL4450.Contig2_All	vvi:100264706	85.9	446	63	0	595	1932	1	446	1.3e-227	791.6	potassium transporter 11; K03549 KUP system potassium uptake protein
CL4450.Contig3_All	vvi:100264706	86.1	791	104	2	594	2951	1	790	0	1393.6	potassium transporter 11; K03549 KUP system potassium uptake protein
CL4450.Contig3_All	sot:102594972	86.5	792	101	2	594	2951	1	792	0	1392.1	potassium transporter 11; K03549 KUP system potassium uptake protein
CL4450.Contig3_All	spen:107011084	87.1	784	99	2	606	2951	1	784	0	1390.6	potassium transporter 11; K03549 KUP system potassium uptake protein
CL4450.Contig3_All	sot:102604774	87.1	784	99	2	606	2951	1	784	0	1390.2	potassium transporter 11-like; K03549 KUP system potassium uptake protein
CL4450.Contig3_All	sly:101247871	87	784	100	2	606	2951	1	784	0	1389.4	potassium transporter 11-like; K03549 KUP system potassium uptake protein
CL4450.Contig4_All	spen:107011084	88.6	193	22	0	581	3	210	402	9.7e-97	354.4	potassium transporter 11; K03549 KUP system potassium uptake protein
CL4450.Contig4_All	sly:101247871	88.6	193	22	0	581	3	210	402	9.7e-97	354.4	potassium transporter 11-like; K03549 KUP system potassium uptake protein
CL4450.Contig4_All	sot:102604774	88.1	193	23	0	581	3	210	402	2.8e-96	352.8	potassium transporter 11-like; K03549 KUP system potassium uptake protein
CL4450.Contig4_All	sind:105175884	87.6	193	24	0	581	3	213	405	3.7e-96	352.4	potassium transporter 11; K03549 KUP system potassium uptake protein
CL4450.Contig4_All	tcc:TCM_006029	87	192	25	0	578	3	217	408	1.4e-92	340.5	K+ uptake permease 11 isoform 1; K03549 KUP system potassium uptake protein
CL4450.Contig5_All	sly:101247871	89	574	63	0	255	1976	3	576	2.8e-305	1048.9	potassium transporter 11-like; K03549 KUP system potassium uptake protein
CL4450.Contig5_All	spen:107011084	89	574	63	0	255	1976	3	576	2.8e-305	1048.9	potassium transporter 11; K03549 KUP system potassium uptake protein
CL4450.Contig5_All	sot:102604774	88.9	574	64	0	255	1976	3	576	1.8e-304	1046.2	potassium transporter 11-like; K03549 KUP system potassium uptake protein
CL4450.Contig5_All	sot:102594972	88.2	575	68	0	252	1976	6	580	4.5e-303	1041.6	potassium transporter 11; K03549 KUP system potassium uptake protein
CL4450.Contig5_All	spen:107011141	87.4	580	71	1	243	1976	1	580	1e-302	1040.4	potassium transporter 11; K03549 KUP system potassium uptake protein
CL4451.Contig1_All	mus:103984366	31.2	176	80	5	931	1455	58	193	2.5e-14	82.4	zinc finger CCCH domain-containing protein 39-like; K15308 tristetraprolin
CL4451.Contig1_All	jcu:105638778	49	49	25	0	1321	1467	223	271	5.9e-08	61.2	zinc finger CCCH domain-containing protein 14; K18753 butyrate response factor 1
CL4451.Contig1_All	mus:103976590	30.9	123	53	4	949	1314	51	142	5.9e-08	61.2	zinc finger CCCH domain-containing protein 39-like; K15308 tristetraprolin
CL4451.Contig1_All	rcu:8265027	46.4	56	27	1	1309	1467	212	267	5.9e-08	61.2	zinc finger CCCH domain-containing protein 14; K18753 butyrate response factor 1
CL4451.Contig1_All	mus:103998944	41.2	68	34	1	1282	1467	252	319	7.7e-08	60.8	zinc finger CCCH domain-containing protein 9-like; K18753 butyrate response factor 1
CL4451.Contig2_All	mus:103984366	30.9	175	83	4	932	1453	58	195	2.8e-15	85.5	zinc finger CCCH domain-containing protein 39-like; K15308 tristetraprolin
CL4451.Contig2_All	mus:103976590	26.7	251	108	10	950	1699	51	226	5.2e-09	64.7	zinc finger CCCH domain-containing protein 39-like; K15308 tristetraprolin
CL4451.Contig2_All	rcu:8265027	37.9	66	37	1	1262	1459	206	267	1.4e-06	56.6	zinc finger CCCH domain-containing protein 14; K18753 butyrate response factor 1
CL4451.Contig2_All	jcu:105638778	46.9	49	21	1	1328	1459	223	271	1.4e-06	56.6	zinc finger CCCH domain-containing protein 14; K18753 butyrate response factor 1
CL4451.Contig2_All	mus:103998944	50	44	22	0	1328	1459	276	319	2.4e-06	55.8	zinc finger CCCH domain-containing protein 9-like; K18753 butyrate response factor 1
CL4451.Contig3_All	mus:103984366	33.1	163	71	4	961	1428	58	189	4.3e-14	81.6	zinc finger CCCH domain-containing protein 39-like; K15308 tristetraprolin
CL4451.Contig3_All	mus:103976590	29.9	117	51	3	979	1326	51	137	5.1e-07	58.2	zinc finger CCCH domain-containing protein 39-like; K15308 tristetraprolin
CL4451.Contig3_All	jcu:105638778	46.9	49	26	0	1357	1503	223	271	6.6e-07	57.8	zinc finger CCCH domain-containing protein 14; K18753 butyrate response factor 1
CL4451.Contig3_All	mus:103998944	40.3	67	34	1	1321	1503	253	319	8.6e-07	57.4	zinc finger CCCH domain-containing protein 9-like; K18753 butyrate response factor 1
CL4451.Contig3_All	rcu:8265027	45.5	55	24	1	1357	1503	213	267	1.1e-06	57	zinc finger CCCH domain-containing protein 14; K18753 butyrate response factor 1
CL4453.Contig2_All	bna:106410296	24.6	415	267	10	1624	437	1218	1605	1e-27	126.7	sister chromatid cohesion protein PDS5 homolog B-like; K11267 sister chromatid cohesion protein PDS5
CL4453.Contig2_All	sita:101778123	24.9	481	322	9	1798	404	1142	1599	1.7e-27	125.9	sister chromatid cohesion protein PDS5 homolog A; K11267 sister chromatid cohesion protein PDS5
CL4453.Contig2_All	osa:9268318	27.1	443	265	12	1798	497	1142	1535	3e-27	125.2	sister chromatid cohesion protein PDS5 homolog A; K11267 sister chromatid cohesion protein PDS5
CL4453.Contig2_All	dosa:Os06t0286351-01	27.1	443	265	12	1798	497	1142	1535	3e-27	125.2	Os06g0286351; Armadillo-type fold domain containing protein.; K11267 sister chromatid cohesion protein PDS5
CL4453.Contig2_All	zma:103638287	26.3	468	295	11	1771	404	1154	1583	1.5e-26	122.9	GRMZM2G010637; sister chromatid cohesion protein PDS5 homolog B-like; K11267 sister chromatid cohesion protein PDS5
CL4453.Contig3_All	osa:9268318	31.5	197	104	8	883	302	1388	1556	8.9e-09	62.8	sister chromatid cohesion protein PDS5 homolog A; K11267 sister chromatid cohesion protein PDS5
CL4453.Contig3_All	dosa:Os06t0286351-01	31.5	197	104	8	883	302	1388	1556	8.9e-09	62.8	Os06g0286351; Armadillo-type fold domain containing protein.; K11267 sister chromatid cohesion protein PDS5
CL4453.Contig3_All	obr:102719495	28.8	198	106	9	883	302	1387	1553	1.5e-08	62	sister chromatid cohesion protein PDS5 homolog A; K11267 sister chromatid cohesion protein PDS5
CL4453.Contig3_All	atr:18447633	24.5	192	132	6	883	329	1410	1595	1.1e-06	55.8	sister chromatid cohesion protein PDS5 homolog A; K11267 sister chromatid cohesion protein PDS5
CL4453.Contig3_All	gmx:100816692	24.7	198	129	4	883	329	1403	1593	3.2e-06	54.3	sister chromatid cohesion protein PDS5 homolog A-B-like; K11267 sister chromatid cohesion protein PDS5
CL4453.Contig4_All	spen:107031217	24.7	178	119	3	815	300	199	367	5.2e-06	53.5	peptidyl-prolyl cis-trans isomerase CYP63; K09566 peptidyl-prolyl isomerase G (cyclophilin G) [EC:5.2.1.8]
CL4453.Contig4_All	sot:102597735	24.4	180	116	5	836	318	284	450	8.9e-06	52.8	protein DEK-like; K17046 protein DEK
CL4454.Contig1_All	vvi:100250157	38.6	277	133	5	1083	310	95	353	8.3e-49	196.1	agamous-like MADS-box protein AGL17; K04454 MADS-box transcription enhancer factor 2C
CL4454.Contig1_All	rcu:8263415	32.1	277	151	5	1083	310	95	353	1.4e-35	152.1	agamous-like MADS-box protein AGL65; K04454 MADS-box transcription enhancer factor 2C
CL4454.Contig1_All	gra:105764655	35	277	142	6	1083	310	95	352	1.8e-35	151.8	MADS-box protein defh21-like; K04454 MADS-box transcription enhancer factor 2C
CL4454.Contig2_All	vvi:100250157	48.8	373	171	3	348	1460	1	355	2.3e-96	354.8	agamous-like MADS-box protein AGL17; K04454 MADS-box transcription enhancer factor 2C
CL4454.Contig2_All	mdm:103402885	43.6	376	187	4	345	1469	40	391	3e-80	301.2	MADS-box protein FLOWERING LOCUS C-like; K09260 MADS-box transcription enhancer factor 2A
CL4454.Contig2_All	gra:105764655	43.6	376	191	4	348	1469	1	357	3.3e-79	297.7	MADS-box protein defh21-like; K04454 MADS-box transcription enhancer factor 2C
CL4454.Contig3_All	vvi:100250157	49.1	373	170	3	201	1313	1	355	2.4e-97	357.8	agamous-like MADS-box protein AGL17; K04454 MADS-box transcription enhancer factor 2C
CL4454.Contig3_All	mdm:103402885	43.6	376	187	4	198	1322	40	391	2.1e-80	301.6	MADS-box protein FLOWERING LOCUS C-like; K09260 MADS-box transcription enhancer factor 2A
CL4454.Contig3_All	gra:105764655	43.6	376	191	4	201	1322	1	357	1.3e-79	298.9	MADS-box protein defh21-like; K04454 MADS-box transcription enhancer factor 2C
CL4456.Contig1_All	aip:107632886	46.3	54	29	0	388	227	149	202	1.3e-06	56.2	casein kinase II subunit alpha-like; K03097 casein kinase II subunit alpha [EC:2.7.11.1]
CL4456.Contig1_All	aip:107623262	46	50	27	0	388	239	153	202	6.5e-06	53.9	casein kinase II subunit alpha-like; K03097 casein kinase II subunit alpha [EC:2.7.11.1]
CL4456.Contig2_All	aip:107632886	44.4	54	30	0	410	249	149	202	3e-06	55.1	casein kinase II subunit alpha-like; K03097 casein kinase II subunit alpha [EC:2.7.11.1]
CL4457.Contig1_All	mdm:103400296	35.3	119	61	3	566	919	406	509	2.5e-09	64.7	poly(ADP-ribose) glycohydrolase 1-like; K07759 poly(ADP-ribose) glycohydrolase [EC:3.2.1.143]
CL4457.Contig1_All	sind:105173773	42.9	70	39	1	713	919	206	275	1.6e-08	62	uncharacterized LOC105173773; K01601 ribulose-bisphosphate carboxylase large chain [EC:4.1.1.39]
CL4457.Contig1_All	tcc:TCM_044582	48.4	64	32	1	731	919	1133	1196	2e-06	55.1	DNA gyrase subunit A; K02469 DNA gyrase subunit A [EC:5.99.1.3]
CL4457.Contig2_All	mdm:103400296	35.3	119	61	3	387	34	406	509	2.7e-09	64.7	poly(ADP-ribose) glycohydrolase 1-like; K07759 poly(ADP-ribose) glycohydrolase [EC:3.2.1.143]
CL4457.Contig2_All	sind:105173773	42.9	70	39	1	240	34	206	275	1.7e-08	62	uncharacterized LOC105173773; K01601 ribulose-bisphosphate carboxylase large chain [EC:4.1.1.39]
CL4457.Contig2_All	tcc:TCM_044582	48.4	64	32	1	222	34	1133	1196	2.1e-06	55.1	DNA gyrase subunit A; K02469 DNA gyrase subunit A [EC:5.99.1.3]
CL4457.Contig3_All	mdm:103400296	45.5	66	35	1	228	34	444	509	1.1e-08	62.8	poly(ADP-ribose) glycohydrolase 1-like; K07759 poly(ADP-ribose) glycohydrolase [EC:3.2.1.143]
CL4457.Contig3_All	sind:105173773	43.3	67	37	1	231	34	209	275	6.9e-08	60.1	uncharacterized LOC105173773; K01601 ribulose-bisphosphate carboxylase large chain [EC:4.1.1.39]
CL4457.Contig3_All	tcc:TCM_044582	48.4	64	32	1	222	34	1133	1196	2.2e-06	55.1	DNA gyrase subunit A; K02469 DNA gyrase subunit A [EC:5.99.1.3]
CL4458.Contig1_All	rcu:8266358	29.6	423	267	14	1391	168	3	409	1.8e-43	178.7	salutaridinol 7-O-acetyltransferase; K15400 omega-hydroxypalmitate O-feruloyl transferase [EC:2.3.1.188]
CL4458.Contig1_All	egr:104414455	28	429	257	18	1349	138	27	428	1.2e-26	122.9	omega-hydroxypalmitate O-feruloyl transferase-like; K15400 omega-hydroxypalmitate O-feruloyl transferase [EC:2.3.1.188]
CL4458.Contig1_All	gmx:100806561	24.7	393	266	7	1328	204	25	405	2.6e-26	121.7	shikimate O-hydroxycinnamoyltransferase; K13065 shikimate O-hydroxycinnamoyltransferase [EC:2.3.1.133]
CL4458.Contig1_All	egr:104414463	27.2	430	259	18	1349	138	74	475	2.6e-26	121.7	omega-hydroxypalmitate O-feruloyl transferase-like; K15400 omega-hydroxypalmitate O-feruloyl transferase [EC:2.3.1.188]
CL4458.Contig1_All	egr:104421213	28.4	384	223	16	1349	276	27	384	7.7e-26	120.2	omega-hydroxypalmitate O-feruloyl transferase-like; K15400 omega-hydroxypalmitate O-feruloyl transferase [EC:2.3.1.188]
CL4458.Contig2_All	ath:AT5G48930	30.1	143	87	6	555	142	3	137	3.4e-07	57	HCT; hydroxycinnamoyl-CoA shikimate/quinate hydroxycinnamoyl transferase; K13065 shikimate O-hydroxycinnamoyltransferase [EC:2.3.1.133]
CL4458.Contig2_All	aly:ARALYDRAFT_892660	30.8	143	86	6	555	142	3	137	3.4e-07	57	transferase family protein; K13065 shikimate O-hydroxycinnamoyltransferase [EC:2.3.1.133]
CL4458.Contig2_All	rcu:8280259	32	147	79	8	555	142	3	137	7.5e-07	55.8	shikimate O-hydroxycinnamoyltransferase; K13065 shikimate O-hydroxycinnamoyltransferase [EC:2.3.1.133]
CL4458.Contig3_All	ath:AT5G48930	29.4	143	88	6	600	187	3	137	4.7e-07	56.6	HCT; hydroxycinnamoyl-CoA shikimate/quinate hydroxycinnamoyl transferase; K13065 shikimate O-hydroxycinnamoyltransferase [EC:2.3.1.133]
CL4458.Contig3_All	aly:ARALYDRAFT_892660	30.1	143	87	6	600	187	3	137	4.7e-07	56.6	transferase family protein; K13065 shikimate O-hydroxycinnamoyltransferase [EC:2.3.1.133]
CL4458.Contig3_All	rcu:8280259	31.3	147	80	8	600	187	3	137	1.1e-06	55.5	shikimate O-hydroxycinnamoyltransferase; K13065 shikimate O-hydroxycinnamoyltransferase [EC:2.3.1.133]
CL4459.Contig1_All	sot:102593888	47.6	227	109	2	936	262	111	329	1.7e-51	205.3	uncharacterized CRM domain-containing protein At3g25440, chloroplastic; K01148 poly(A)-specific ribonuclease [EC:3.1.13.4]
CL4459.Contig1_All	cam:101498065	49.5	202	100	1	861	262	103	304	1e-48	196.1	uncharacterized CRM domain-containing protein At3g25440, chloroplastic; K01148 poly(A)-specific ribonuclease [EC:3.1.13.4]
CL4459.Contig1_All	bna:106402900	45.9	229	119	2	903	232	84	312	1.7e-48	195.3	BNACNNG00400D; uncharacterized CRM domain-containing protein At3g25440, chloroplastic-like; K01148 poly(A)-specific ribonuclease [EC:3.1.13.4]
CL4459.Contig1_All	aip:107626129	45.3	236	118	3	963	262	85	311	2.3e-48	194.9	uncharacterized CRM domain-containing protein At3g25440, chloroplastic; K01148 poly(A)-specific ribonuclease [EC:3.1.13.4]
CL4459.Contig1_All	adu:107475925	45.3	236	118	3	963	262	85	311	2.3e-48	194.9	uncharacterized CRM domain-containing protein At3g25440, chloroplastic; K01148 poly(A)-specific ribonuclease [EC:3.1.13.4]
CL4459.Contig2_All	sot:102593888	55.8	163	70	1	713	231	167	329	8.6e-45	183	uncharacterized CRM domain-containing protein At3g25440, chloroplastic; K01148 poly(A)-specific ribonuclease [EC:3.1.13.4]
CL4459.Contig2_All	nnu:104610967	54.6	163	72	1	713	231	176	338	8e-43	176.4	uncharacterized CRM domain-containing protein At3g25440, chloroplastic; K01148 poly(A)-specific ribonuclease [EC:3.1.13.4]
CL4459.Contig2_All	cam:101498065	53.4	163	74	1	713	231	142	304	1.8e-42	175.3	uncharacterized CRM domain-containing protein At3g25440, chloroplastic; K01148 poly(A)-specific ribonuclease [EC:3.1.13.4]
CL4459.Contig2_All	bna:106402900	50.3	173	84	1	713	201	140	312	5.2e-42	173.7	BNACNNG00400D; uncharacterized CRM domain-containing protein At3g25440, chloroplastic-like; K01148 poly(A)-specific ribonuclease [EC:3.1.13.4]
CL4459.Contig2_All	adu:107475925	52.8	163	75	1	713	231	149	311	6.8e-42	173.3	uncharacterized CRM domain-containing protein At3g25440, chloroplastic; K01148 poly(A)-specific ribonuclease [EC:3.1.13.4]
CL4461.Contig1_All	sind:105175600	58.7	63	24	2	214	32	7	69	1.1e-07	57.4	D-tyrosyl-tRNA(Tyr) deacylase; K07560 D-tyrosyl-tRNA(Tyr) deacylase [EC:3.1.-.-]
CL4461.Contig2_All	sind:105175600	76.5	200	45	2	828	235	7	206	2.8e-79	297	D-tyrosyl-tRNA(Tyr) deacylase; K07560 D-tyrosyl-tRNA(Tyr) deacylase [EC:3.1.-.-]
CL4461.Contig2_All	sita:101775548	79.5	161	27	1	690	226	1	161	1.3e-68	261.5	D-tyrosyl-tRNA(Tyr) deacylase; K07560 D-tyrosyl-tRNA(Tyr) deacylase [EC:3.1.-.-]
CL4461.Contig2_All	cmo:103486664	73.6	178	45	1	759	232	11	188	1.3e-68	261.5	D-tyrosyl-tRNA(Tyr) deacylase; K07560 D-tyrosyl-tRNA(Tyr) deacylase [EC:3.1.-.-]
CL4461.Contig2_All	bdi:100832436	79.5	161	27	1	690	226	1	161	1.3e-68	261.5	D-tyrosyl-tRNA(Tyr) deacylase; K07560 D-tyrosyl-tRNA(Tyr) deacylase [EC:3.1.-.-]
CL4461.Contig2_All	nnu:104613173	80	160	31	1	690	214	1	160	2.2e-68	260.8	D-tyrosyl-tRNA(Tyr) deacylase; K07560 D-tyrosyl-tRNA(Tyr) deacylase [EC:3.1.-.-]
CL4461.Contig3_All	sind:105175600	78.5	149	29	1	607	170	62	210	8.9e-62	238.4	D-tyrosyl-tRNA(Tyr) deacylase; K07560 D-tyrosyl-tRNA(Tyr) deacylase [EC:3.1.-.-]
CL4461.Contig3_All	sita:101775548	73.7	152	34	1	601	164	10	161	9.8e-61	235	D-tyrosyl-tRNA(Tyr) deacylase; K07560 D-tyrosyl-tRNA(Tyr) deacylase [EC:3.1.-.-]
CL4461.Contig3_All	bdi:100832436	73.7	152	34	1	601	164	10	161	9.8e-61	235	D-tyrosyl-tRNA(Tyr) deacylase; K07560 D-tyrosyl-tRNA(Tyr) deacylase [EC:3.1.-.-]
CL4461.Contig3_All	nnu:104613173	73.2	153	40	1	607	152	8	160	2.2e-60	233.8	D-tyrosyl-tRNA(Tyr) deacylase; K07560 D-tyrosyl-tRNA(Tyr) deacylase [EC:3.1.-.-]
CL4461.Contig3_All	cmo:103486664	70.8	161	43	2	649	173	31	189	3.7e-60	233	D-tyrosyl-tRNA(Tyr) deacylase; K07560 D-tyrosyl-tRNA(Tyr) deacylase [EC:3.1.-.-]
CL4463.Contig1_All	cam:101505698	30.4	293	185	6	1464	616	1305	1588	8.6e-21	103.6	myosin-10; K10352 myosin heavy chain
CL4463.Contig1_All	pmum:103321923	23.1	412	287	8	1425	265	657	1063	9.2e-15	83.6	FRIGIDA-like protein 5; K10352 myosin heavy chain
CL4463.Contig1_All	osa:4334408	20.8	336	247	5	1485	535	1214	1549	1.8e-10	69.3	5'-3' exoribonuclease 4; K12619 5'-3' exoribonuclease 2 [EC:3.1.13.-]
CL4463.Contig1_All	obr:102718537	21.8	257	194	3	1254	499	948	1202	2.1e-06	55.8	5'-3' exoribonuclease 4-like; K12619 5'-3' exoribonuclease 2 [EC:3.1.13.-]
CL4463.Contig2_All	cam:101505698	29.3	338	209	9	1398	448	1318	1646	1.1e-21	106.3	myosin-10; K10352 myosin heavy chain
CL4463.Contig2_All	pmum:103321923	29.2	233	154	5	1398	718	657	884	1e-14	83.2	FRIGIDA-like protein 5; K10352 myosin heavy chain
CL4463.Contig2_All	osa:4334408	24.5	200	146	1	1194	610	1316	1515	6.4e-09	63.9	5'-3' exoribonuclease 4; K12619 5'-3' exoribonuclease 2 [EC:3.1.13.-]
CL4463.Contig2_All	obr:102718537	22.4	237	177	3	1227	535	948	1183	1e-06	56.6	5'-3' exoribonuclease 4-like; K12619 5'-3' exoribonuclease 2 [EC:3.1.13.-]
CL4465.Contig1_All	fve:101313909	50.6	239	117	1	236	949	45	283	5.4e-64	246.5	ELMO domain-containing protein A; K19241 engulfment and cell motility protein 3
CL4465.Contig1_All	vcn:VOLCADRAFT_109569	45	189	97	1	347	892	90	278	6.2e-44	179.9	engulfment and motility protein; K18985 engulfment and cell motility protein 2
CL4466.Contig1_All	sind:105176163	86.6	382	47	3	1502	360	1	379	1e-183	644.8	ubiquitin receptor RAD23c-like; K10839 UV excision repair protein RAD23
CL4466.Contig1_All	sind:105177947	82.5	382	63	3	1502	360	1	379	4.7e-176	619.4	ubiquitin receptor RAD23c-like; K10839 UV excision repair protein RAD23
CL4466.Contig1_All	spen:107011483	79.6	387	68	6	1502	360	1	382	5.8e-166	585.9	ubiquitin receptor RAD23d; K10839 UV excision repair protein RAD23
CL4466.Contig1_All	cit:102614644	77.6	397	72	8	1502	360	1	396	2.9e-165	583.6	ubiquitin receptor RAD23c-like; K10839 UV excision repair protein RAD23
CL4466.Contig1_All	sot:102577665	79.2	385	72	5	1502	360	1	381	2.9e-165	583.6	RAD23-like; uncharacterized LOC102577665; K10839 UV excision repair protein RAD23
CL4466.Contig2_All	sind:105177947	80.8	381	70	3	129	1265	1	380	5.4e-168	592.4	ubiquitin receptor RAD23c-like; K10839 UV excision repair protein RAD23
CL4466.Contig2_All	sind:105176163	81.1	381	69	3	129	1265	1	380	9.2e-168	591.7	ubiquitin receptor RAD23c-like; K10839 UV excision repair protein RAD23
CL4466.Contig2_All	cit:102614644	72	397	93	5	129	1265	1	397	4.1e-152	539.7	ubiquitin receptor RAD23c-like; K10839 UV excision repair protein RAD23
CL4466.Contig2_All	jcu:105638721	72.4	395	92	5	129	1265	1	394	1.7e-150	534.3	ubiquitin receptor RAD23c-like; K10839 UV excision repair protein RAD23
CL4466.Contig3_All	sind:105176163	86.6	382	47	3	1530	388	1	379	1.1e-183	644.8	ubiquitin receptor RAD23c-like; K10839 UV excision repair protein RAD23
CL4466.Contig3_All	sind:105177947	82.5	382	63	3	1530	388	1	379	4.9e-176	619.4	ubiquitin receptor RAD23c-like; K10839 UV excision repair protein RAD23
CL4466.Contig3_All	spen:107011483	79.6	387	68	6	1530	388	1	382	6.1e-166	585.9	ubiquitin receptor RAD23d; K10839 UV excision repair protein RAD23
CL4466.Contig3_All	cit:102614644	77.6	397	72	8	1530	388	1	396	3e-165	583.6	ubiquitin receptor RAD23c-like; K10839 UV excision repair protein RAD23
CL4466.Contig3_All	sot:102577665	79.2	385	72	5	1530	388	1	381	3e-165	583.6	RAD23-like; uncharacterized LOC102577665; K10839 UV excision repair protein RAD23
CL4466.Contig4_All	sind:105176163	84.3	383	56	3	1357	212	1	380	1.3e-178	627.9	ubiquitin receptor RAD23c-like; K10839 UV excision repair protein RAD23
CL4466.Contig4_All	sind:105177947	81.5	383	67	3	1357	212	1	380	1.1e-174	614.8	ubiquitin receptor RAD23c-like; K10839 UV excision repair protein RAD23
CL4466.Contig4_All	cit:102614644	74.6	397	86	5	1357	212	1	397	2.8e-162	573.5	ubiquitin receptor RAD23c-like; K10839 UV excision repair protein RAD23
CL4466.Contig4_All	sot:102577665	76.9	386	81	5	1357	212	1	382	5.3e-161	569.3	RAD23-like; uncharacterized LOC102577665; K10839 UV excision repair protein RAD23
CL4467.Contig1_All	spen:107008054	81.2	352	66	0	58	1113	7	358	1.8e-168	594	protein disulfide-isomerase like 2-1; K09584 protein disulfide-isomerase A6 [EC:5.3.4.1]
CL4467.Contig1_All	sly:101244123	81	352	67	0	58	1113	7	358	2.3e-168	593.6	protein disulfide-isomerase like 2-1; K09584 protein disulfide-isomerase A6 [EC:5.3.4.1]
CL4467.Contig1_All	gra:105764077	79.9	354	70	1	58	1119	6	358	3.3e-167	589.7	probable protein disulfide-isomerase A6; K09584 protein disulfide-isomerase A6 [EC:5.3.4.1]
CL4467.Contig1_All	sind:105172419	79.3	362	74	1	37	1122	1	361	9.6e-167	588.2	protein disulfide-isomerase like 2-1-like; K09584 protein disulfide-isomerase A6 [EC:5.3.4.1]
CL4467.Contig1_All	sot:102601464	80.4	352	69	0	58	1113	7	358	1.6e-166	587.4	protein disulfide-isomerase like 2-1-like; K09584 protein disulfide-isomerase A6 [EC:5.3.4.1]
CL4467.Contig2_All	sind:105168949	83.5	363	60	0	37	1125	1	363	6.3e-179	628.6	protein disulfide-isomerase like 2-1-like; K09584 protein disulfide-isomerase A6 [EC:5.3.4.1]
CL4467.Contig2_All	spen:107008054	81.2	352	66	0	58	1113	7	358	1.7e-168	594	protein disulfide-isomerase like 2-1; K09584 protein disulfide-isomerase A6 [EC:5.3.4.1]
CL4467.Contig2_All	sly:101244123	81	352	67	0	58	1113	7	358	2.3e-168	593.6	protein disulfide-isomerase like 2-1; K09584 protein disulfide-isomerase A6 [EC:5.3.4.1]
CL4467.Contig2_All	sot:102601464	80.4	352	69	0	58	1113	7	358	1.6e-166	587.4	protein disulfide-isomerase like 2-1-like; K09584 protein disulfide-isomerase A6 [EC:5.3.4.1]
CL4467.Contig2_All	gra:105764077	79.4	354	72	1	58	1119	6	358	1.6e-166	587.4	probable protein disulfide-isomerase A6; K09584 protein disulfide-isomerase A6 [EC:5.3.4.1]
CL4468.Contig2_All	pda:103701163	40.8	120	59	2	530	853	294	413	8.3e-17	89.7	1,4-alpha-glucan-branching enzyme, chloroplastic/amyloplastic-like; K00700 1,4-alpha-glucan branching enzyme [EC:2.4.1.18]
CL4468.Contig3_All	pda:103701163	40.8	120	59	2	564	241	294	413	9.4e-17	89.7	1,4-alpha-glucan-branching enzyme, chloroplastic/amyloplastic-like; K00700 1,4-alpha-glucan branching enzyme [EC:2.4.1.18]
CL4468.Contig4_All	pda:103701163	43.3	120	64	2	662	1009	294	413	9.3e-20	99.8	1,4-alpha-glucan-branching enzyme, chloroplastic/amyloplastic-like; K00700 1,4-alpha-glucan branching enzyme [EC:2.4.1.18]
CL4468.Contig5_All	pda:103701163	43.3	120	64	2	502	849	294	413	8.1e-20	99.8	1,4-alpha-glucan-branching enzyme, chloroplastic/amyloplastic-like; K00700 1,4-alpha-glucan branching enzyme [EC:2.4.1.18]
CL4471.Contig1_All	sind:105163375	73.3	202	43	1	818	246	1	202	1e-82	308.5	DNA-directed RNA polymerase III subunit RPC8; K03022 DNA-directed RNA polymerase III subunit RPC8
CL4471.Contig1_All	vvi:100261445	68.2	192	60	1	818	246	1	192	1.7e-72	274.6	DNA-directed RNA polymerase III subunit RPC8; K03022 DNA-directed RNA polymerase III subunit RPC8
CL4471.Contig1_All	vvi:100263218	67.2	192	62	1	818	246	1	192	3.7e-72	273.5	DNA-directed RNA polymerase III subunit RPC8; K03022 DNA-directed RNA polymerase III subunit RPC8
CL4471.Contig1_All	sot:102590386	67.2	192	62	1	818	246	1	192	3.1e-71	270.4	DNA-directed RNA polymerase III subunit RPC8; K03022 DNA-directed RNA polymerase III subunit RPC8
CL4471.Contig1_All	sly:101258274	66.1	192	64	1	818	246	1	192	1.2e-70	268.5	DNA-directed RNA polymerase III subunit RPC8; K03022 DNA-directed RNA polymerase III subunit RPC8
CL4471.Contig2_All	sind:105163375	74.8	202	40	1	817	245	1	202	5.2e-84	313.2	DNA-directed RNA polymerase III subunit RPC8; K03022 DNA-directed RNA polymerase III subunit RPC8
CL4471.Contig2_All	vvi:100261445	69.3	192	58	1	817	245	1	192	1.9e-73	278.1	DNA-directed RNA polymerase III subunit RPC8; K03022 DNA-directed RNA polymerase III subunit RPC8
CL4471.Contig2_All	vvi:100263218	68.2	192	60	1	817	245	1	192	4.1e-73	276.9	DNA-directed RNA polymerase III subunit RPC8; K03022 DNA-directed RNA polymerase III subunit RPC8
CL4471.Contig2_All	sot:102590386	68.8	192	59	1	817	245	1	192	2e-72	274.6	DNA-directed RNA polymerase III subunit RPC8; K03022 DNA-directed RNA polymerase III subunit RPC8
CL4471.Contig2_All	sly:101258274	67.7	192	61	1	817	245	1	192	7.8e-72	272.7	DNA-directed RNA polymerase III subunit RPC8; K03022 DNA-directed RNA polymerase III subunit RPC8
CL4471.Contig3_All	sind:105163375	73.3	165	33	1	706	245	38	202	5.1e-66	253.4	DNA-directed RNA polymerase III subunit RPC8; K03022 DNA-directed RNA polymerase III subunit RPC8
CL4471.Contig3_All	vvi:100261445	69	155	47	1	706	245	38	192	6.7e-58	226.5	DNA-directed RNA polymerase III subunit RPC8; K03022 DNA-directed RNA polymerase III subunit RPC8
CL4471.Contig3_All	vvi:100263218	67.1	155	50	1	706	245	38	192	3.3e-57	224.2	DNA-directed RNA polymerase III subunit RPC8; K03022 DNA-directed RNA polymerase III subunit RPC8
CL4471.Contig3_All	sot:102590386	68.4	155	48	1	706	245	38	192	1.3e-56	222.2	DNA-directed RNA polymerase III subunit RPC8; K03022 DNA-directed RNA polymerase III subunit RPC8
CL4471.Contig3_All	sly:101258274	67.7	155	49	1	706	245	38	192	2.2e-56	221.5	DNA-directed RNA polymerase III subunit RPC8; K03022 DNA-directed RNA polymerase III subunit RPC8
CL4471.Contig4_All	sind:105163375	73.3	202	43	1	192	764	1	202	1.4e-82	308.1	DNA-directed RNA polymerase III subunit RPC8; K03022 DNA-directed RNA polymerase III subunit RPC8
CL4471.Contig4_All	vvi:100261445	68.2	192	60	1	192	764	1	192	2.2e-72	274.2	DNA-directed RNA polymerase III subunit RPC8; K03022 DNA-directed RNA polymerase III subunit RPC8
CL4471.Contig4_All	vvi:100263218	67.2	192	62	1	192	764	1	192	4.9e-72	273.1	DNA-directed RNA polymerase III subunit RPC8; K03022 DNA-directed RNA polymerase III subunit RPC8
CL4471.Contig4_All	sot:102590386	67.2	192	62	1	192	764	1	192	4.1e-71	270	DNA-directed RNA polymerase III subunit RPC8; K03022 DNA-directed RNA polymerase III subunit RPC8
CL4471.Contig4_All	sly:101258274	66.1	192	64	1	192	764	1	192	1.6e-70	268.1	DNA-directed RNA polymerase III subunit RPC8; K03022 DNA-directed RNA polymerase III subunit RPC8
CL4471.Contig5_All	sind:105163375	71.5	165	36	1	364	825	38	202	4e-64	246.9	DNA-directed RNA polymerase III subunit RPC8; K03022 DNA-directed RNA polymerase III subunit RPC8
CL4471.Contig5_All	vvi:100261445	67.7	155	49	1	364	825	38	192	2.3e-56	221.1	DNA-directed RNA polymerase III subunit RPC8; K03022 DNA-directed RNA polymerase III subunit RPC8
CL4471.Contig5_All	vvi:100263218	65.8	155	52	1	364	825	38	192	1.2e-55	218.8	DNA-directed RNA polymerase III subunit RPC8; K03022 DNA-directed RNA polymerase III subunit RPC8
CL4471.Contig5_All	sot:102590386	66.5	155	51	1	364	825	38	192	4.4e-55	216.9	DNA-directed RNA polymerase III subunit RPC8; K03022 DNA-directed RNA polymerase III subunit RPC8
CL4471.Contig5_All	sly:101258274	65.8	155	52	1	364	825	38	192	7.5e-55	216.1	DNA-directed RNA polymerase III subunit RPC8; K03022 DNA-directed RNA polymerase III subunit RPC8
CL4472.Contig1_All	sind:105175446	60	260	80	5	299	1015	53	309	8.4e-74	279.3	putative cyclin-D6-1; K18812 cyclin D6, plant
CL4472.Contig2_All	sind:105175446	66	194	58	2	81	644	2	193	1.2e-59	232.3	putative cyclin-D6-1; K18812 cyclin D6, plant
CL4472.Contig3_All	sind:105175446	66.4	143	46	1	287	715	53	193	8.6e-45	183	putative cyclin-D6-1; K18812 cyclin D6, plant
CL4472.Contig4_All	sind:105175446	62.4	311	91	6	81	944	2	309	3.7e-92	340.1	putative cyclin-D6-1; K18812 cyclin D6, plant
CL4472.Contig5_All	sind:105175446	60.8	311	92	6	81	932	2	309	1.1e-88	328.6	putative cyclin-D6-1; K18812 cyclin D6, plant
CL4472.Contig6_All	sind:105175446	60.3	257	78	5	891	184	56	309	1.4e-73	278.5	putative cyclin-D6-1; K18812 cyclin D6, plant
CL4472.Contig7_All	sind:105175446	61.4	311	94	6	1047	184	2	309	9.1e-91	335.5	putative cyclin-D6-1; K18812 cyclin D6, plant
CL4472.Contig8_All	sind:105175446	50.4	129	42	4	507	184	182	309	6e-22	105.9	putative cyclin-D6-1; K18812 cyclin D6, plant
CL4474.Contig1_All	sind:105169112	84.3	300	44	2	456	1346	1	300	1.3e-149	531.2	cellulose synthase A catalytic subunit 3 [UDP-forming]-like; K10999 cellulose synthase A [EC:2.4.1.12]
[truncated: 172,097 more rows]
