# Supplementary material for: Comparative transcriptomic analysis provides insights into the development of a Salvia splendens Ker-Gawler mutant, SX919M
Source: PLoS One. 2019 Mar 14;14(3):e0213446. doi: 10.1371/journal.pone.0213446 (PMC6417697; doi:10.1371/journal.pone.0213446)
Supplement: S5 Table — (XLSX) [file pone.0213446.s006.xlsx]

## Sheet: Table S5_All-Unigene.fa.blast.k
Table S5 All unigenes annotated by KOG database in the study.
Query_id	Subject_id	Identity	Align_length	Miss_match	Gap	Query_start	Query_end	Subject_start	Subject_end	E_value	Score	Subject_annotation
CL4264.Contig2_All	At1g68580	44.6	522	256	9	1818	319	126	636	8.4e-115	413.7	[S] LSE0133 A Uncharacterized protein
CL4264.Contig2_All	At5g55600	36.8	413	245	11	1815	601	63	467	7.7e-68	257.7	[S] LSE0133 A Uncharacterized protein
CL4264.Contig2_All	At1g09320	25.1	259	153	8	1431	667	103	324	2.4e-13	76.6	[S] LSE0133 A Uncharacterized protein
CL4264.Contig2_All	At2g47230	29.6	159	88	5	1119	655	2	140	9.6e-10	64.7	[S] LSE0133 A Uncharacterized protein
CL4264.Contig2_All	At1g26540	30.6	157	86	4	1092	634	14	151	1.3e-09	64.3	[S] LSE0133 A Uncharacterized protein
CL4264.Contig3_All	At1g68580	39.6	96	49	3	339	55	1	88	2.2e-12	70.9	[S] LSE0133 A Uncharacterized protein
CL4264.Contig4_All	At1g68580	33.5	197	113	5	1	576	453	636	3.5e-21	101.3	[S] LSE0133 A Uncharacterized protein
CL4264.Contig4_All	At5g55600	33	100	62	3	1	291	386	483	4.1e-09	61.2	[S] LSE0133 A Uncharacterized protein
CL4264.Contig4_All	At4g17330_2	33.7	86	51	2	7	258	754	835	7.6e-08	57	[S] LSE0133 A Uncharacterized protein
CL4264.Contig4_All	At1g09320	27.4	84	56	1	7	258	268	346	4.2e-06	51.2	[S] LSE0133 A Uncharacterized protein
CL4264.Contig5_All	At1g68580	41.3	671	328	18	109	2031	2	636	1.4e-125	449.5	[S] LSE0133 A Uncharacterized protein
CL4264.Contig5_All	At5g55600	35.2	460	273	11	499	1824	63	515	3.4e-68	258.8	[S] LSE0133 A Uncharacterized protein
CL4264.Contig5_All	At1g09320	25.5	259	152	8	883	1647	103	324	5.4e-13	75.5	[S] LSE0133 A Uncharacterized protein
CL4264.Contig5_All	At2g47230	28.7	164	83	5	1195	1659	2	140	9.5e-10	64.7	[S] LSE0133 A Uncharacterized protein
CL4264.Contig5_All	At1g26540	31.7	145	78	3	1222	1644	14	141	1.2e-09	64.3	[S] LSE0133 A Uncharacterized protein
CL4264.Contig6_All	At1g68580	42.5	435	204	10	109	1350	2	411	1.8e-85	316.2	[S] LSE0133 A Uncharacterized protein
CL4264.Contig6_All	At5g55600	36	283	170	7	499	1329	63	340	1.2e-41	170.6	[S] LSE0133 A Uncharacterized protein
CL4264.Contig6_All	At1g11420	37.2	78	46	2	1427	1660	68	142	6.3e-06	52	[S] LSE0133 A Uncharacterized protein
CL4264.Contig7_All	At1g68580	39.9	188	96	4	149	685	216	395	2.7e-26	117.9	[S] LSE0133 A Uncharacterized protein
CL4264.Contig7_All	At5g55600	27.2	184	122	5	152	685	154	331	5.9e-13	73.6	[S] LSE0133 A Uncharacterized protein
CL4264.Contig8_All	At1g68580	50.3	324	143	5	945	4	127	442	1.3e-80	298.9	[S] LSE0133 A Uncharacterized protein
CL4264.Contig8_All	At5g55600	38.2	322	185	7	954	10	60	374	5.9e-54	210.3	[S] LSE0133 A Uncharacterized protein
CL4266.Contig1_All	At3g18200	56.5	340	141	1	1490	471	6	338	1.6e-112	405.6	[R] LSE0148 A Nodulin-like protein
CL4266.Contig1_All	At1g75500	64.3	269	85	4	1169	396	76	344	8.9e-92	336.7	[R] LSE0148 A Nodulin-like protein
CL4266.Contig1_All	At3g53210	48.1	374	143	7	1499	411	1	334	1.4e-89	329.3	[R] LSE0148 A Nodulin-like protein
CL4266.Contig1_All	At5g07050	37.2	349	216	2	1469	432	19	367	1.7e-66	252.7	[R] LSE0148 A Nodulin-like protein
CL4266.Contig1_All	At2g39510	39.1	343	202	3	1466	441	10	346	9.3e-65	246.9	[R] LSE0148 A Nodulin-like protein
CL4266.Contig2_All	At3g18200	60.9	184	69	1	3	554	24	204	4e-60	229.9	[R] LSE0148 A Nodulin-like protein
CL4266.Contig2_All	At3g53210	59.8	169	68	0	3	509	22	190	1.1e-52	205.3	[R] LSE0148 A Nodulin-like protein
CL4266.Contig2_All	At3g45870	45	140	77	0	6	425	25	164	1.9e-33	141.4	[R] LSE0148 A Nodulin-like protein
CL4266.Contig2_All	At5g07050	37	189	113	1	3	551	30	218	1.6e-32	138.3	[R] LSE0148 A Nodulin-like protein
CL4266.Contig2_All	At1g09380	37.8	185	112	3	3	548	20	204	1.1e-30	132.1	[R] LSE0148 A Nodulin-like protein
CL4266.Contig3_All	At3g18200	56.5	340	141	1	1448	429	6	338	1.5e-112	405.6	[R] LSE0148 A Nodulin-like protein
CL4266.Contig3_All	At1g75500	64.3	269	85	4	1127	354	76	344	8.7e-92	336.7	[R] LSE0148 A Nodulin-like protein
CL4266.Contig3_All	At3g53210	48.1	374	143	7	1457	369	1	334	1.4e-89	329.3	[R] LSE0148 A Nodulin-like protein
CL4266.Contig3_All	At5g07050	37.2	349	216	2	1427	390	19	367	1.6e-66	252.7	[R] LSE0148 A Nodulin-like protein
CL4266.Contig3_All	At2g39510	39.1	343	202	3	1424	399	10	346	9e-65	246.9	[R] LSE0148 A Nodulin-like protein
CL4268.Contig1_All	Hs22055098	41.2	85	41	3	634	380	94	169	9.3e-06	50.4	[R] KOG1457 RNA binding protein (contains RRM repeats)
CL4268.Contig4_All	Hs22055098	41.2	85	41	3	691	437	94	169	9.8e-06	50.4	[R] KOG1457 RNA binding protein (contains RRM repeats)
CL4269.Contig1_All	At2g25730	53.8	1559	594	22	6983	2322	456	1893	0	1455.7	[R] KOG1811 Predicted Zn2+-binding protein, contains FYVE domain
CL4269.Contig2_All	At2g25730	52.7	1782	718	21	49	5382	232	1893	0	1651	[R] KOG1811 Predicted Zn2+-binding protein, contains FYVE domain
CL4269.Contig3_All	At2g25730	54.3	2550	982	32	87	7580	2	2420	0	2478	[R] KOG1811 Predicted Zn2+-binding protein, contains FYVE domain
CL4271.Contig1_All	At5g18240	67.6	108	31	1	4	315	33	140	6.7e-35	145.6	[RK] LSE0452 A MYB transcription factor
CL4271.Contig1_All	At3g04030	62.3	114	39	1	7	336	34	147	1.3e-33	141.4	[RK] LSE0452 A MYB transcription factor
CL4271.Contig1_All	At1g79430	63.4	82	30	0	1	246	21	102	3.4e-26	116.7	[RK] LSE0452 A MYB transcription factor
CL4271.Contig1_All	At1g69580	77.3	66	15	0	19	216	23	88	3.1e-24	110.2	[RK] LSE0452 A MYB transcription factor
CL4271.Contig1_All	At3g12730	57.8	83	35	0	13	261	13	95	7e-24	109	[RK] LSE0452 A MYB transcription factor
CL4271.Contig2_All	At3g04030	50.7	418	174	10	1	1233	2	394	7.3e-98	356.7	[RK] LSE0452 A MYB transcription factor
CL4271.Contig2_All	At5g18240	49.5	422	181	10	1	1233	2	402	7.6e-95	346.7	[RK] LSE0452 A MYB transcription factor
CL4271.Contig2_All	At1g69580	48.5	239	107	3	91	765	16	252	1.6e-52	206.1	[RK] LSE0452 A MYB transcription factor
CL4271.Contig2_All	At3g24120	47.3	239	113	3	70	759	20	254	1.1e-50	199.9	[RK] LSE0452 A MYB transcription factor
CL4271.Contig2_All	At4g13640	41.8	268	123	7	31	759	1	260	1e-43	176.8	[RK] LSE0452 A MYB transcription factor
CL4271.Contig3_All	At3g04030	46.2	275	122	7	1201	2016	143	394	6.1e-51	201.4	[RK] LSE0452 A MYB transcription factor
CL4271.Contig3_All	At5g18240	43.5	278	131	8	1204	2016	144	402	1.1e-44	180.6	[RK] LSE0452 A MYB transcription factor
CL4271.Contig3_All	At1g79430	56.4	101	39	1	735	1037	7	102	1.2e-25	117.5	[RK] LSE0452 A MYB transcription factor
CL4271.Contig3_All	At3g24120	53.3	92	43	0	777	1052	23	114	1.1e-23	110.9	[RK] LSE0452 A MYB transcription factor
CL4271.Contig3_All	At1g69580	77.3	66	15	0	810	1007	23	88	1.8e-23	110.2	[RK] LSE0452 A MYB transcription factor
CL4272.Contig1_All	At1g47500	61.2	417	122	10	1486	284	28	420	9e-135	479.6	[R] KOG0118 FOG: RRM domain
CL4272.Contig1_All	At1g47490	58.4	435	141	10	1543	284	9	418	9e-135	479.6	[R] KOG0118 FOG: RRM domain
CL4272.Contig1_All	At3g19130	58.8	432	154	11	1573	323	1	423	1.6e-131	468.8	[R] KOG0118 FOG: RRM domain
CL4272.Contig1_All	At1g49600	56.2	450	174	11	1573	269	1	442	1.8e-127	455.3	[R] KOG0118 FOG: RRM domain
CL4272.Contig1_All	At4g27000	50.5	400	172	8	1402	254	17	407	2.2e-104	378.6	[R] KOG0118 FOG: RRM domain
CL4272.Contig2_All	At3g19130	55.1	332	123	9	1641	697	1	323	1.6e-89	329.3	[R] KOG0118 FOG: RRM domain
CL4272.Contig2_All	At1g49600	52.7	336	131	8	1641	697	1	329	2.6e-84	312	[R] KOG0118 FOG: RRM domain
CL4272.Contig2_All	At1g47500	60.1	273	81	8	1467	697	48	308	1.8e-82	305.8	[R] KOG0118 FOG: RRM domain
CL4272.Contig2_All	At1g47490	53.9	310	104	10	1611	697	31	306	2.7e-81	302	[R] KOG0118 FOG: RRM domain
CL4272.Contig2_All	At5g19350	56.6	235	93	2	1377	697	6	239	1.3e-67	256.5	[R] KOG0118 FOG: RRM domain
CL4272.Contig3_All	At1g47500	61.2	417	122	10	1457	255	28	420	8.8e-135	479.6	[R] KOG0118 FOG: RRM domain
CL4272.Contig3_All	At1g47490	58.4	435	141	10	1514	255	9	418	8.8e-135	479.6	[R] KOG0118 FOG: RRM domain
CL4272.Contig3_All	At3g19130	58.8	432	154	11	1544	294	1	423	1.6e-131	468.8	[R] KOG0118 FOG: RRM domain
CL4272.Contig3_All	At1g49600	56.2	450	174	11	1544	240	1	442	1.8e-127	455.3	[R] KOG0118 FOG: RRM domain
CL4272.Contig3_All	At4g27000	50.5	400	172	8	1373	225	17	407	2.1e-104	378.6	[R] KOG0118 FOG: RRM domain
CL4272.Contig4_All	At3g19130	54.6	328	129	9	1600	662	1	323	1.1e-87	323.2	[R] KOG0118 FOG: RRM domain
CL4272.Contig4_All	At1g49600	54.1	331	132	10	1600	662	1	329	7.3e-84	310.5	[R] KOG0118 FOG: RRM domain
CL4272.Contig4_All	At1g47490	53.5	318	113	9	1570	662	9	306	1.1e-82	306.6	[R] KOG0118 FOG: RRM domain
CL4272.Contig4_All	At1g47500	56	300	97	8	1513	662	28	308	5.8e-81	300.8	[R] KOG0118 FOG: RRM domain
CL4272.Contig4_All	At5g19350	56.5	239	91	3	1354	662	6	239	1.3e-67	256.5	[R] KOG0118 FOG: RRM domain
CL4273.Contig1_All	At1g68690	46.2	132	56	6	161	529	119	244	7.5e-20	97.4	[T] KOG1187 Serine/threonine protein kinase
CL4273.Contig1_All	At4g18670	42.3	149	72	6	176	583	424	571	7.5e-20	97.4	[M] LSE0601 A Pollen extensin-like protein (Pex)
CL4273.Contig1_All	At5g38560	38.1	181	78	9	80	541	13	186	1.4e-18	93.2	[T] KOG1187 Serine/threonine protein kinase
CL4273.Contig1_All	At3g24400	39.1	161	66	7	161	550	27	186	1.8e-18	92.8	[T] KOG1187 Serine/threonine protein kinase
CL4273.Contig1_All	Hs4505285	33.1	175	92	6	80	535	1535	1707	7e-18	90.9	[WV] KOG1216 von Willebrand factor and related coagulation proteins
CL4273.Contig2_All	At1g68690	46.2	132	56	6	141	509	119	244	7.7e-20	97.4	[T] KOG1187 Serine/threonine protein kinase
CL4273.Contig2_All	At4g18670	42.3	149	72	6	156	563	424	571	7.7e-20	97.4	[M] LSE0601 A Pollen extensin-like protein (Pex)
CL4273.Contig2_All	At5g38560	38.1	181	78	9	60	521	13	186	1.4e-18	93.2	[T] KOG1187 Serine/threonine protein kinase
CL4273.Contig2_All	At3g24400	39.1	161	66	7	141	530	27	186	1.9e-18	92.8	[T] KOG1187 Serine/threonine protein kinase
CL4273.Contig2_All	Hs4505285	33.1	175	92	6	60	515	1535	1707	7.2e-18	90.9	[WV] KOG1216 von Willebrand factor and related coagulation proteins
CL4275.Contig1_All	At3g47090	46.7	150	61	4	3	395	741	890	3.4e-29	127.5	[T] LSE0002 A Receptor protein kinase containing LRR repeats
CL4275.Contig1_All	At3g47570	47.3	150	60	4	3	395	742	891	7.5e-29	126.3	[T] LSE0002 A Receptor protein kinase containing LRR repeats
CL4275.Contig1_All	At2g24130	47.2	144	62	2	6	395	702	845	1.9e-27	121.7	[T] LSE0002 A Receptor protein kinase containing LRR repeats
CL4275.Contig1_All	At3g47580	44	150	65	4	3	395	743	892	4.1e-27	120.6	[T] LSE0002 A Receptor protein kinase containing LRR repeats
CL4275.Contig1_All	At1g31420	43.4	129	73	0	9	395	346	474	2e-26	118.2	[T] LSE0002 A Receptor protein kinase containing LRR repeats
CL4275.Contig2_All	At3g47090	37.9	470	261	14	6	1340	544	1007	1.9e-77	288.9	[T] LSE0002 A Receptor protein kinase containing LRR repeats
CL4275.Contig2_All	At3g47580	37	454	258	11	6	1289	544	995	1.1e-75	283.1	[T] LSE0002 A Receptor protein kinase containing LRR repeats
CL4275.Contig2_All	At5g20480	40.5	400	209	10	6	1121	551	949	9.9e-74	276.6	[T] LSE0002 A Receptor protein kinase containing LRR repeats
CL4275.Contig2_All	At3g47110	38.5	465	253	12	6	1316	559	1018	2.4e-72	271.9	[T] LSE0002 A Receptor protein kinase containing LRR repeats
CL4275.Contig2_All	At5g46330	35.4	449	272	10	3	1301	711	1157	4.8e-68	257.7	[T] LSE0002 A Receptor protein kinase containing LRR repeats
CL4275.Contig3_All	At3g47090	39.8	128	74	3	3	383	884	1009	4.8e-18	89.7	[T] LSE0002 A Receptor protein kinase containing LRR repeats
CL4275.Contig3_All	At3g47580	37.8	127	78	1	3	383	886	1011	6.3e-18	89.4	[T] LSE0002 A Receptor protein kinase containing LRR repeats
CL4275.Contig3_All	At3g47110	40.5	116	67	2	3	347	902	1016	1.3e-15	81.6	[T] LSE0002 A Receptor protein kinase containing LRR repeats
CL4275.Contig3_All	At5g62710	35.6	118	63	3	6	341	459	569	6.1e-13	72.8	[T] LSE0002 A Receptor protein kinase containing LRR repeats
CL4275.Contig3_All	At3g46400	37.6	125	71	2	6	380	727	844	8e-13	72.4	[T] LSE0002 A Receptor protein kinase containing LRR repeats
CL4275.Contig5_All	At3g47580	39.6	111	66	1	3	335	886	995	3.3e-16	84	[T] LSE0002 A Receptor protein kinase containing LRR repeats
CL4275.Contig5_All	At3g47090	38	129	74	4	3	386	884	1007	4.3e-16	83.6	[T] LSE0002 A Receptor protein kinase containing LRR repeats
CL4275.Contig5_All	At3g47110	38.8	121	69	3	3	362	902	1018	1.8e-14	78.2	[T] LSE0002 A Receptor protein kinase containing LRR repeats
CL4275.Contig5_All	At2g43230	36.4	121	70	3	6	365	246	360	1.7e-12	71.6	[T] KOG1187 Serine/threonine protein kinase
CL4275.Contig5_All	At2g41970	35.7	112	65	3	6	338	246	351	2.2e-12	71.2	[T] KOG1187 Serine/threonine protein kinase
CL4276.Contig1_All	At5g08500	55.2	67	25	2	176	367	7	71	3.5e-11	67	[R] KOG2489 Transmembrane protein
CL4276.Contig2_All	At5g08500	75.4	589	137	3	204	1961	7	590	2e-267	920.6	[R] KOG2489 Transmembrane protein
CL4276.Contig2_All	Hs4502897	42.7	599	294	11	198	1925	41	613	3.8e-133	474.6	[R] KOG2489 Transmembrane protein
CL4276.Contig2_All	CE04177	41.3	601	317	7	207	1949	75	659	3.4e-126	451.4	[R] KOG2489 Transmembrane protein
CL4276.Contig2_All	CE03581	39.5	603	323	8	246	1961	16	607	1.7e-117	422.5	[R] KOG2489 Transmembrane protein
CL4276.Contig2_All	7295731	39.5	598	291	10	213	1904	25	585	7.4e-113	407.1	[R] KOG2489 Transmembrane protein
CL4277.Contig1_All	At2g47880	72.3	101	28	0	125	427	1	101	1.5e-37	155.2	[O] KOG1752 Glutaredoxin and related proteins
CL4277.Contig1_All	At3g62960	71.4	98	28	0	125	418	1	98	3.6e-36	150.6	[O] KOG1752 Glutaredoxin and related proteins
CL4277.Contig1_All	At2g30540	67.3	101	33	0	125	427	1	101	6.2e-36	149.8	[O] KOG1752 Glutaredoxin and related proteins
CL4277.Contig1_All	At1g06830	68	97	31	0	125	415	1	97	2.6e-34	144.4	[O] KOG1752 Glutaredoxin and related proteins
CL4277.Contig1_All	At4g15670	50.5	95	47	0	125	409	1	95	3.5e-23	107.5	[O] KOG1752 Glutaredoxin and related proteins
CL4277.Contig2_All	At2g47880	73.5	98	26	0	124	417	1	98	3.8e-37	154.1	[O] KOG1752 Glutaredoxin and related proteins
CL4277.Contig2_All	At2g30540	68.3	101	32	0	124	426	1	101	1.9e-36	151.8	[O] KOG1752 Glutaredoxin and related proteins
CL4277.Contig2_All	At3g62960	70.6	102	28	1	124	423	1	102	3.2e-36	151	[O] KOG1752 Glutaredoxin and related proteins
CL4277.Contig2_All	At1g06830	68	97	31	0	124	414	1	97	3e-34	144.4	[O] KOG1752 Glutaredoxin and related proteins
CL4277.Contig2_All	At4g15670	50.5	95	47	0	124	408	1	95	4.1e-23	107.5	[O] KOG1752 Glutaredoxin and related proteins
CL4277.Contig3_All	At2g47880	72.3	101	28	0	66	368	1	101	1.4e-37	155.2	[O] KOG1752 Glutaredoxin and related proteins
CL4277.Contig3_All	At3g62960	71.4	98	28	0	66	359	1	98	3.5e-36	150.6	[O] KOG1752 Glutaredoxin and related proteins
CL4277.Contig3_All	At2g30540	67.3	101	33	0	66	368	1	101	5.9e-36	149.8	[O] KOG1752 Glutaredoxin and related proteins
CL4277.Contig3_All	At1g06830	68	97	31	0	66	356	1	97	2.5e-34	144.4	[O] KOG1752 Glutaredoxin and related proteins
CL4277.Contig3_All	At4g15670	50.5	95	47	0	66	350	1	95	3.4e-23	107.5	[O] KOG1752 Glutaredoxin and related proteins
CL4277.Contig4_All	At2g47880	69.4	62	19	0	63	248	1	62	3.7e-21	99.4	[O] KOG1752 Glutaredoxin and related proteins
CL4277.Contig4_All	At3g62960	70.5	61	18	0	63	245	1	61	3.7e-21	99.4	[O] KOG1752 Glutaredoxin and related proteins
CL4277.Contig4_All	At2g30540	67.2	64	21	0	63	254	1	64	1.1e-20	97.8	[O] KOG1752 Glutaredoxin and related proteins
CL4277.Contig4_All	At1g06830	65.6	64	22	0	63	254	1	64	2.4e-20	96.7	[O] KOG1752 Glutaredoxin and related proteins
CL4277.Contig4_All	At3g62950	45.3	64	35	0	63	254	1	64	2.6e-14	76.6	[O] KOG1752 Glutaredoxin and related proteins
CL4279.Contig1_All	At3g63490	86.8	91	12	0	275	3	189	279	1.1e-39	162.2	[J] KOG1569 50S ribosomal protein L1
CL4279.Contig1_All	YDR116c	46.2	65	32	2	236	51	149	213	7.1e-10	63.2	[J] KOG1569 50S ribosomal protein L1
CL4279.Contig1_All	7299012	38.2	89	41	4	260	15	165	246	1.6e-06	52	[J] KOG1569 50S ribosomal protein L1
CL4279.Contig2_All	At3g63490	86.8	91	12	0	275	3	189	279	1.1e-39	162.2	[J] KOG1569 50S ribosomal protein L1
CL4279.Contig2_All	YDR116c	46.2	65	32	2	236	51	149	213	6.8e-10	63.2	[J] KOG1569 50S ribosomal protein L1
CL4279.Contig2_All	7299012	38.2	89	41	4	260	15	165	246	1.6e-06	52	[J] KOG1569 50S ribosomal protein L1
CL4280.Contig1_All	At1g30070	67.4	221	69	3	1017	355	3	220	2.7e-84	311.2	[T] KOG3260 Calcyclin-binding protein CacyBP
CL4280.Contig1_All	Hs7656952	33.8	228	137	5	1029	370	1	222	2.5e-26	118.6	[T] KOG3260 Calcyclin-binding protein CacyBP
CL4280.Contig1_All	7290732	28.4	222	139	5	1023	382	2	211	2.2e-17	89	[T] KOG3260 Calcyclin-binding protein CacyBP
CL4280.Contig1_All	Hs14721144	34	94	58	1	639	370	3	96	6.9e-08	57.4	[T] KOG3260 Calcyclin-binding protein CacyBP
CL4280.Contig2_All	At1g30070	67.9	221	68	3	1080	418	3	220	1.3e-84	312.4	[T] KOG3260 Calcyclin-binding protein CacyBP
CL4280.Contig2_All	Hs7656952	36	228	132	6	1092	433	1	222	7.2e-27	120.6	[T] KOG3260 Calcyclin-binding protein CacyBP
CL4280.Contig2_All	7290732	28.8	222	138	5	1086	445	2	211	1e-17	90.1	[T] KOG3260 Calcyclin-binding protein CacyBP
CL4280.Contig2_All	Hs14721144	39.4	94	53	2	702	433	3	96	2e-08	59.3	[T] KOG3260 Calcyclin-binding protein CacyBP
CL4281.Contig1_All	At3g19180_2	49.1	224	107	4	51	710	3	223	3.2e-49	194.5	[S] LSE0155 A Uncharacterized protein
CL4281.Contig1_All	At5g58280	38.5	218	117	5	33	659	5	214	1.5e-30	132.5	[S] LSE0155 A Uncharacterized protein
CL4281.Contig1_All	At5g42700	48.6	144	54	4	12	443	2	125	2.7e-24	111.7	[S] LSE0155 A Uncharacterized protein
CL4281.Contig2_All	At3g19180_2	48.4	190	91	4	51	608	3	189	4.4e-40	164.1	[S] LSE0155 A Uncharacterized protein
CL4281.Contig2_All	At5g42700	48.6	144	54	4	12	443	2	125	2.6e-24	111.7	[S] LSE0155 A Uncharacterized protein
CL4281.Contig2_All	At5g58280	37.8	201	108	5	33	608	5	197	3.4e-24	111.3	[S] LSE0155 A Uncharacterized protein
CL4281.Contig3_All	At3g19180_2	52.8	89	42	0	84	350	135	223	3.3e-20	97.4	[S] LSE0155 A Uncharacterized protein
CL4281.Contig3_All	At5g58280	48.6	72	37	0	84	299	143	214	6.4e-16	83.2	[S] LSE0155 A Uncharacterized protein
CL4282.Contig1_All	At2g06990	78	1009	196	4	128	3115	1	996	0	1570.1	[A] KOG0948 Nuclear exosomal RNA helicase MTR4, DEAD-box superfamily
CL4282.Contig1_All	Hs14721269	53.2	959	422	10	242	3115	110	1042	2.5e-288	990.7	[A] KOG0948 Nuclear exosomal RNA helicase MTR4, DEAD-box superfamily
CL4282.Contig1_All	7298249	51	963	442	11	236	3115	120	1055	9.5e-280	962.2	[A] KOG0948 Nuclear exosomal RNA helicase MTR4, DEAD-box superfamily
CL4282.Contig1_All	YJL050w	48.8	998	468	14	170	3115	103	1073	1.2e-269	928.7	[A] KOG0948 Nuclear exosomal RNA helicase MTR4, DEAD-box superfamily
CL4282.Contig1_All	SPAC6F12.16c	50.8	967	447	12	248	3115	169	1117	2.2e-268	924.5	[A] KOG0948 Nuclear exosomal RNA helicase MTR4, DEAD-box superfamily
CL4282.Contig2_All	At2g06990	68.7	83	26	0	1	249	276	358	2.2e-26	116.7	[A] KOG0948 Nuclear exosomal RNA helicase MTR4, DEAD-box superfamily
CL4282.Contig2_All	Hs14721269	48.8	82	41	1	4	249	340	420	3.6e-16	82.8	[A] KOG0948 Nuclear exosomal RNA helicase MTR4, DEAD-box superfamily
CL4282.Contig2_All	7298249	47.1	85	42	1	4	249	352	436	1.8e-15	80.5	[A] KOG0948 Nuclear exosomal RNA helicase MTR4, DEAD-box superfamily
CL4282.Contig2_All	YJL050w	46.7	75	37	1	34	249	366	440	1.7e-13	73.9	[A] KOG0948 Nuclear exosomal RNA helicase MTR4, DEAD-box superfamily
CL4282.Contig2_All	SPAC6F12.16c	48.6	74	36	1	34	249	415	488	6.3e-13	72	[A] KOG0948 Nuclear exosomal RNA helicase MTR4, DEAD-box superfamily
CL4282.Contig3_All	At2g06990	78.3	575	107	3	3	1688	427	996	1.3e-259	894.4	[A] KOG0948 Nuclear exosomal RNA helicase MTR4, DEAD-box superfamily
CL4282.Contig3_All	Hs14721269	44.6	563	302	5	3	1688	489	1042	4.5e-135	480.7	[A] KOG0948 Nuclear exosomal RNA helicase MTR4, DEAD-box superfamily
CL4282.Contig3_All	7298249	44	563	302	7	3	1688	505	1055	1.6e-132	472.2	[A] KOG0948 Nuclear exosomal RNA helicase MTR4, DEAD-box superfamily
CL4282.Contig3_All	YJL050w	41	573	319	10	3	1688	509	1073	7e-120	430.3	[A] KOG0948 Nuclear exosomal RNA helicase MTR4, DEAD-box superfamily
CL4282.Contig3_All	SPAC6F12.16c	41.5	571	315	8	3	1688	557	1117	2.7e-119	428.3	[A] KOG0948 Nuclear exosomal RNA helicase MTR4, DEAD-box superfamily
CL4283.Contig1_All	At2g47890	48.2	363	150	9	120	1202	2	328	6.4e-79	293.9	[R] LSE0152 A Flowering-time protein CONSTANS and related B-box Zn-finger family proteins
CL4283.Contig1_All	At2g33500	52.2	113	52	1	159	491	12	124	9.3e-30	130.6	[R] LSE0152 A Flowering-time protein CONSTANS and related B-box Zn-finger family proteins
CL4283.Contig1_All	At5g24930	28.2	369	210	12	153	1202	4	336	1.3e-28	126.7	[K] KOG1601 GATA-4/5/6 transcription factors
CL4283.Contig1_All	At1g28050	36.8	201	95	6	141	704	2	183	1.3e-28	126.7	[R] LSE0152 A Flowering-time protein CONSTANS and related B-box Zn-finger family proteins
CL4283.Contig1_All	At5g15840	28.1	370	206	13	153	1202	18	347	1.1e-27	123.6	[K] KOG1601 GATA-4/5/6 transcription factors
CL4283.Contig2_All	At2g47890	44.5	346	157	8	135	1142	8	328	6e-76	283.9	[R] LSE0152 A Flowering-time protein CONSTANS and related B-box Zn-finger family proteins
CL4283.Contig2_All	At2g33500	51.7	120	56	1	129	482	5	124	7.7e-31	134	[R] LSE0152 A Flowering-time protein CONSTANS and related B-box Zn-finger family proteins
CL4283.Contig2_All	At5g15850	29.4	347	200	10	150	1145	12	328	2.9e-30	132.1	[K] KOG1601 GATA-4/5/6 transcription factors
CL4283.Contig2_All	At1g28050	37.4	187	99	5	150	692	9	183	5.5e-29	127.9	[R] LSE0152 A Flowering-time protein CONSTANS and related B-box Zn-finger family proteins
CL4283.Contig2_All	At5g24930	28.5	351	217	8	144	1145	4	337	9.4e-29	127.1	[K] KOG1601 GATA-4/5/6 transcription factors
CL4283.Contig3_All	At2g47890	57.6	165	55	3	108	602	8	157	1.4e-48	191.8	[R] LSE0152 A Flowering-time protein CONSTANS and related B-box Zn-finger family proteins
CL4283.Contig3_All	At2g33500	51.7	120	56	1	102	455	5	124	1.3e-30	132.1	[R] LSE0152 A Flowering-time protein CONSTANS and related B-box Zn-finger family proteins
CL4283.Contig3_All	At1g28050	46.4	125	57	2	123	491	9	125	1.3e-27	122.1	[R] LSE0152 A Flowering-time protein CONSTANS and related B-box Zn-finger family proteins
CL4283.Contig3_All	At4g15250	49	98	50	0	114	407	2	99	7.3e-26	116.3	[R] LSE0152 A Flowering-time protein CONSTANS and related B-box Zn-finger family proteins
CL4283.Contig3_All	At3g07650	36.6	153	70	3	120	497	4	156	2.8e-25	114.4	[R] LSE0152 A Flowering-time protein CONSTANS and related B-box Zn-finger family proteins
CL4283.Contig4_All	At2g47890	47.9	355	149	8	108	1166	8	328	6.8e-78	290.4	[R] LSE0152 A Flowering-time protein CONSTANS and related B-box Zn-finger family proteins
CL4283.Contig4_All	At2g33500	51.7	120	56	1	102	455	5	124	3.1e-30	132.1	[R] LSE0152 A Flowering-time protein CONSTANS and related B-box Zn-finger family proteins
CL4283.Contig4_All	At5g24930	28.5	369	209	12	117	1166	4	336	1e-28	127.1	[K] KOG1601 GATA-4/5/6 transcription factors
CL4283.Contig4_All	At1g28050	37.6	194	90	5	123	668	9	183	1e-28	127.1	[R] LSE0152 A Flowering-time protein CONSTANS and related B-box Zn-finger family proteins
CL4283.Contig4_All	At5g15840	28	379	219	13	81	1166	6	347	1.3e-28	126.7	[K] KOG1601 GATA-4/5/6 transcription factors
CL4285.Contig1_All	At4g33520	41.1	838	429	15	2855	396	138	928	2.6e-172	605.1	[P] KOG0207 Cation transport ATPase
CL4285.Contig1_All	At5g44790	38	669	352	14	2354	432	352	985	4.5e-108	391.7	[P] KOG0207 Cation transport ATPase
CL4285.Contig1_All	At1g63440	36.6	650	370	11	2327	411	363	981	4.3e-103	375.2	[P] KOG0207 Cation transport ATPase
CL4285.Contig1_All	SPBC29A3.01	35.6	696	386	17	2381	357	218	872	2.2e-94	346.3	[P] KOG0207 Cation transport ATPase
CL4285.Contig1_All	YDR270w	32.8	656	384	14	2324	432	328	951	2.1e-89	329.7	[P] KOG0207 Cation transport ATPase
CL4285.Contig2_All	At4g33520	43.2	611	302	9	2227	428	352	928	2.8e-134	478.8	[P] KOG0207 Cation transport ATPase
CL4285.Contig2_All	At5g44790	38.3	613	317	13	2224	464	408	985	3.8e-99	362.1	[P] KOG0207 Cation transport ATPase
CL4285.Contig2_All	At1g63440	36.5	619	353	10	2278	443	396	981	3.6e-97	355.5	[P] KOG0207 Cation transport ATPase
CL4285.Contig2_All	SPBC29A3.01	35	658	372	16	2224	290	285	899	8e-89	327.8	[P] KOG0207 Cation transport ATPase
CL4285.Contig2_All	YDR270w	33.3	622	364	13	2272	464	362	951	4.4e-87	322	[P] KOG0207 Cation transport ATPase
CL4286.Contig1_All	At1g16610	66.7	424	116	14	59	1303	1	408	4.4e-134	477.6	[R] KOG0118 FOG: RRM domain
CL4286.Contig1_All	Hs5032119	31.4	472	250	16	47	1318	339	784	4.7e-27	122.1	[AR] KOG2146 Splicing coactivator SRm160/300, subunit SRm160 (contains PWI domain)
CL4286.Contig1_All	Hs19923466	30.4	484	252	20	44	1306	248	709	3.5e-22	105.9	[A] KOG1869 Splicing coactivator SRm160/300, subunit SRm300
CL4286.Contig1_All	Hs16905517	27.1	280	177	6	353	1192	7	259	1.1e-12	74.3	[R] KOG0118 FOG: RRM domain
CL4286.Contig2_All	At1g16610	66.8	431	110	15	100	1362	1	408	4.5e-136	483.8	[R] KOG0118 FOG: RRM domain
CL4286.Contig2_All	Hs5032119	31.4	481	251	20	85	1356	290	748	4.9e-26	118.2	[AR] KOG2146 Splicing coactivator SRm160/300, subunit SRm160 (contains PWI domain)
CL4286.Contig2_All	Hs19923466	41.3	242	115	12	697	1365	476	709	3.6e-21	102.1	[A] KOG1869 Splicing coactivator SRm160/300, subunit SRm300
CL4286.Contig3_All	At1g16610	66.4	417	110	13	106	1326	1	397	7.2e-132	469.5	[R] KOG0118 FOG: RRM domain
CL4286.Contig3_All	Hs5032119	31.2	414	220	15	97	1308	308	666	5.3e-26	117.9	[AR] KOG2146 Splicing coactivator SRm160/300, subunit SRm160 (contains PWI domain)
CL4286.Contig3_All	Hs19923466	30.6	471	246	19	100	1323	252	704	1.4e-21	103.2	[A] KOG1869 Splicing coactivator SRm160/300, subunit SRm300
CL4286.Contig3_All	At4g32420	30.1	412	217	17	85	1224	480	852	3.5e-17	88.6	[O] KOG0865 Cyclophilin type peptidyl-prolyl cis-trans isomerase
CL4286.Contig4_All	At1g16610	67.1	435	110	15	76	1353	1	411	2e-138	492.3	[R] KOG0118 FOG: RRM domain
CL4286.Contig4_All	Hs5032119	32.6	438	234	20	127	1353	313	718	3e-25	116.3	[AR] KOG2146 Splicing coactivator SRm160/300, subunit SRm160 (contains PWI domain)
CL4286.Contig4_All	Hs19923466	41.5	236	109	12	679	1314	476	706	3.8e-20	99.4	[A] KOG1869 Splicing coactivator SRm160/300, subunit SRm300
CL4286.Contig5_All	At1g16610	67.4	389	95	14	77	1195	1	373	6.1e-122	436.4	[R] KOG0118 FOG: RRM domain
CL4286.Contig5_All	Hs5032119	34.1	405	218	20	62	1195	302	684	5e-23	107.8	[AR] KOG2146 Splicing coactivator SRm160/300, subunit SRm160 (contains PWI domain)
CL4286.Contig5_All	Hs19923466	28.6	405	242	13	65	1180	1418	1808	1.3e-15	83.2	[A] KOG1869 Splicing coactivator SRm160/300, subunit SRm300
CL4286.Contig5_All	Hs16905517	26.9	279	165	7	371	1186	7	253	6.7e-12	70.9	[R] KOG0118 FOG: RRM domain
CL4286.Contig6_All	At1g16610	66.4	396	93	15	106	1242	1	373	6.3e-122	436.4	[R] KOG0118 FOG: RRM domain
CL4286.Contig6_All	Hs5032119	33.6	396	205	18	115	1242	327	684	3.3e-22	105.1	[AR] KOG2146 Splicing coactivator SRm160/300, subunit SRm160 (contains PWI domain)
CL4286.Contig6_All	Hs19923466	28.9	388	222	16	100	1221	598	945	1.1e-17	90.1	[A] KOG1869 Splicing coactivator SRm160/300, subunit SRm300
CL4286.Contig6_All	Hs16905517	26.9	279	165	7	418	1233	7	253	7e-12	70.9	[R] KOG0118 FOG: RRM domain
CL4286.Contig7_All	At1g16610	66.5	382	103	11	77	1174	1	373	1.1e-120	432.2	[R] KOG0118 FOG: RRM domain
CL4286.Contig7_All	Hs5032119	32.8	405	216	19	62	1174	302	684	1.3e-23	109.8	[AR] KOG2146 Splicing coactivator SRm160/300, subunit SRm160 (contains PWI domain)
CL4286.Contig7_All	Hs16905517	27.2	265	175	5	371	1165	7	253	1e-12	73.6	[R] KOG0118 FOG: RRM domain
CL4288.Contig1_All	Hs20070123	28.6	238	137	9	974	1633	41	263	1.6e-08	60.5	[Z] KOG1003 Actin filament-coating protein tropomyosin
CL4288.Contig1_All	SPAPB1E7.04c	26.8	328	198	10	1770	844	488	792	3e-07	56.2	[M] KOG4701 Chitinase
CL4288.Contig1_All	At3g18480	21.5	274	198	7	968	1753	78	346	4e-07	55.8	[K] KOG0963 Transcription factor/CCAAT displacement protein CDP1
CL4288.Contig1_All	7303885	23.5	255	176	6	857	1573	153	404	5.2e-07	55.5	[U] KOG4809 Rab6 GTPase-interacting protein involved in endosome-to-TGN transport
CL4288.Contig2_All	Hs20070123	27.8	241	135	10	712	1371	41	263	3.7e-09	62.4	[Z] KOG1003 Actin filament-coating protein tropomyosin
CL4288.Contig2_All	Hs4507649	24.5	241	143	10	712	1371	41	263	2e-07	56.6	[Z] KOG1003 Actin filament-coating protein tropomyosin
CL4288.Contig2_All	At2g26570	22.5	360	240	11	478	1521	382	714	5.9e-07	55.1	[NR] LSE0131 A myosin heavy chain-like protein
CL4288.Contig2_All	Hs5453820	28.5	186	114	7	727	1251	535	712	7.7e-07	54.7	[D] LSE0198 H Nuclear/mitotic apparatus protein NuMA
CL4288.Contig3_All	Hs20070123	28.6	238	137	9	790	1449	41	263	1.5e-08	60.5	[Z] KOG1003 Actin filament-coating protein tropomyosin
CL4288.Contig3_All	SPAPB1E7.04c	26.8	328	198	10	1586	660	488	792	2.8e-07	56.2	[M] KOG4701 Chitinase
CL4288.Contig3_All	At3g18480	21.5	274	198	7	784	1569	78	346	3.6e-07	55.8	[K] KOG0963 Transcription factor/CCAAT displacement protein CDP1
CL4288.Contig3_All	7303885	23.5	255	176	6	673	1389	153	404	4.7e-07	55.5	[U] KOG4809 Rab6 GTPase-interacting protein involved in endosome-to-TGN transport
CL4288.Contig4_All	Hs20070123	28.6	238	137	9	974	1633	41	263	1.6e-08	60.5	[Z] KOG1003 Actin filament-coating protein tropomyosin
CL4288.Contig4_All	7303885	23.5	255	176	6	857	1573	153	404	5.2e-07	55.5	[U] KOG4809 Rab6 GTPase-interacting protein involved in endosome-to-TGN transport
CL4288.Contig4_All	At2g26570	22.5	360	240	11	740	1783	382	714	8.8e-07	54.7	[NR] LSE0131 A myosin heavy chain-like protein
CL4288.Contig4_All	Hs20483420	29.3	188	110	8	989	1513	438	615	2e-06	53.5	[D] LSE0198 H Nuclear/mitotic apparatus protein NuMA
CL4288.Contig5_All	Hs20070123	28.6	238	137	9	790	1449	41	263	1.5e-08	60.5	[Z] KOG1003 Actin filament-coating protein tropomyosin
CL4288.Contig5_All	7303885	23.5	255	176	6	673	1389	153	404	4.7e-07	55.5	[U] KOG4809 Rab6 GTPase-interacting protein involved in endosome-to-TGN transport
CL4288.Contig5_All	At2g26570	22.5	360	240	11	556	1599	382	714	8e-07	54.7	[NR] LSE0131 A myosin heavy chain-like protein
CL4288.Contig5_All	Hs20483420	29.3	188	110	8	805	1329	438	615	1.8e-06	53.5	[D] LSE0198 H Nuclear/mitotic apparatus protein NuMA
CL4288.Contig6_All	Hs20070123	28.6	238	137	9	712	1371	41	263	1.4e-08	60.5	[Z] KOG1003 Actin filament-coating protein tropomyosin
CL4288.Contig6_All	SPAPB1E7.04c	26.8	328	198	10	1508	582	488	792	2.7e-07	56.2	[M] KOG4701 Chitinase
CL4288.Contig6_All	At3g18480	21.5	274	198	7	706	1491	78	346	3.5e-07	55.8	[K] KOG0963 Transcription factor/CCAAT displacement protein CDP1
CL4288.Contig6_All	7303885	23.5	255	176	6	595	1311	153	404	4.5e-07	55.5	[U] KOG4809 Rab6 GTPase-interacting protein involved in endosome-to-TGN transport
CL4288.Contig7_All	Hs20070123	27.8	241	135	10	897	1556	41	263	9.1e-09	61.2	[Z] KOG1003 Actin filament-coating protein tropomyosin
CL4288.Contig7_All	SPAPB1E7.04c	26.8	328	198	10	1693	767	488	792	2.9e-07	56.2	[M] KOG4701 Chitinase
CL4288.Contig7_All	Hs4507649	25.1	215	130	9	897	1478	41	245	5e-07	55.5	[Z] KOG1003 Actin filament-coating protein tropomyosin
CL4288.Contig7_All	Hs20483420	28.5	186	114	7	912	1436	438	615	8.5e-07	54.7	[D] LSE0198 H Nuclear/mitotic apparatus protein NuMA
CL4289.Contig1_All	At5g51030	65.2	313	109	0	65	1003	2	314	1e-121	435.6	[Q] KOG1208 Dehydrogenases with different specificities (related to short-chain alcohol dehydrogenases)
CL4289.Contig1_All	At5g61830	64.9	316	108	2	65	1003	1	316	6.4e-119	426.4	[Q] KOG1208 Dehydrogenases with different specificities (related to short-chain alcohol dehydrogenases)
CL4289.Contig1_All	At3g59710	43.3	282	149	5	140	979	18	290	1e-60	233	[Q] KOG1208 Dehydrogenases with different specificities (related to short-chain alcohol dehydrogenases)
CL4289.Contig1_All	At3g61220	39.1	299	147	7	179	1003	9	296	5.5e-46	184.1	[Q] KOG1208 Dehydrogenases with different specificities (related to short-chain alcohol dehydrogenases)
CL4289.Contig1_All	At1g01800	37.9	285	157	6	176	1003	36	309	3.6e-45	181.4	[Q] KOG1208 Dehydrogenases with different specificities (related to short-chain alcohol dehydrogenases)
CL4289.Contig2_All	At5g51030	64.8	196	69	0	168	755	119	314	2.2e-74	278.1	[Q] KOG1208 Dehydrogenases with different specificities (related to short-chain alcohol dehydrogenases)
CL4289.Contig2_All	At5g61830	66.5	197	65	1	168	755	120	316	2.5e-73	274.6	[Q] KOG1208 Dehydrogenases with different specificities (related to short-chain alcohol dehydrogenases)
CL4289.Contig2_All	At3g59710	42.3	189	99	4	168	731	111	290	5.7e-38	157.1	[Q] KOG1208 Dehydrogenases with different specificities (related to short-chain alcohol dehydrogenases)
CL4289.Contig2_All	Hs4502599	38.5	195	108	6	168	743	88	273	2.7e-27	121.7	[Q] KOG1208 Dehydrogenases with different specificities (related to short-chain alcohol dehydrogenases)
CL4289.Contig2_All	At1g01800	36.8	201	111	4	168	755	120	309	5e-26	117.5	[Q] KOG1208 Dehydrogenases with different specificities (related to short-chain alcohol dehydrogenases)
CL4292.Contig1_All	At2g20570	50	350	119	17	1397	480	1	338	2e-72	272.3	[RK] LSE0452 A MYB transcription factor
CL4292.Contig1_All	At5g44190	43.9	342	146	13	1397	432	1	316	4.7e-61	234.6	[RK] LSE0452 A MYB transcription factor
CL4292.Contig1_All	At4g18020	33.3	264	123	10	1148	429	245	479	3.4e-27	122.1	[K] KOG1601 GATA-4/5/6 transcription factors
CL4292.Contig1_All	At5g58080	31.9	248	131	8	1487	795	23	249	2.2e-18	92.8	[K] KOG1601 GATA-4/5/6 transcription factors
CL4292.Contig1_All	At5g59570	29.6	169	109	3	1091	585	109	267	1.5e-14	80.1	[RK] LSE0452 A MYB transcription factor
CL4292.Contig2_All	At2g20570	52.2	347	97	13	1137	196	91	401	5.9e-82	303.5	[RK] LSE0452 A MYB transcription factor
CL4292.Contig2_All	At5g44190	55.9	286	86	11	1026	196	130	384	1e-73	276.2	[RK] LSE0452 A MYB transcription factor
CL4292.Contig2_All	At4g18020	39.6	187	81	7	1074	538	263	425	7.8e-26	117.1	[K] KOG1601 GATA-4/5/6 transcription factors
CL4292.Contig2_All	At5g58080	50	88	43	1	1062	799	163	249	6.6e-17	87.4	[K] KOG1601 GATA-4/5/6 transcription factors
CL4292.Contig2_All	At5g59570	30.5	174	113	3	1110	589	102	267	4.3e-16	84.7	[RK] LSE0452 A MYB transcription factor
CL4292.Contig3_All	At2g20570	49.1	446	135	19	1392	196	1	401	2.1e-96	352.1	[RK] LSE0452 A MYB transcription factor
CL4292.Contig3_All	At5g44190	47.3	421	163	18	1392	196	1	384	8.2e-85	313.5	[RK] LSE0452 A MYB transcription factor
CL4292.Contig3_All	At4g18020	36	228	104	10	1173	538	224	425	3e-26	119	[K] KOG1601 GATA-4/5/6 transcription factors
CL4292.Contig3_All	At5g58080	43.1	102	55	1	1095	799	148	249	1.8e-15	83.2	[K] KOG1601 GATA-4/5/6 transcription factors
CL4292.Contig3_All	At5g59570	25.9	274	175	9	1353	589	3	267	6.8e-15	81.3	[RK] LSE0452 A MYB transcription factor
CL4292.Contig4_All	At2g20570	56.3	254	69	10	932	234	169	401	2e-67	255	[RK] LSE0452 A MYB transcription factor
CL4292.Contig4_All	At5g44190	54.2	236	91	5	932	234	163	384	3.2e-62	237.7	[RK] LSE0452 A MYB transcription factor
CL4292.Contig4_All	At4g18020	37.3	158	63	7	932	477	312	439	2.7e-16	85.1	[K] KOG1601 GATA-4/5/6 transcription factors
CL4292.Contig4_All	At5g58080	65.1	43	15	0	932	804	207	249	7.1e-09	60.5	[K] KOG1601 GATA-4/5/6 transcription factors
CL4292.Contig4_All	At3g16857	65.1	43	15	0	932	804	183	225	2.1e-08	58.9	[K] KOG1601 GATA-4/5/6 transcription factors
CL4292.Contig5_All	At2g20570	52.2	347	102	12	1152	196	91	401	7e-83	306.6	[RK] LSE0452 A MYB transcription factor
CL4292.Contig5_All	At5g44190	55	291	86	10	1041	196	130	384	1.2e-74	279.3	[RK] LSE0452 A MYB transcription factor
CL4292.Contig5_All	At4g18020	39	187	82	7	1089	553	263	425	1.8e-25	115.9	[K] KOG1601 GATA-4/5/6 transcription factors
CL4292.Contig5_All	At5g58080	50	88	43	1	1077	814	163	249	6.7e-17	87.4	[K] KOG1601 GATA-4/5/6 transcription factors
CL4292.Contig5_All	At5g59570	31.9	160	101	3	1125	646	102	253	5.7e-16	84.3	[RK] LSE0452 A MYB transcription factor
CL4292.Contig6_All	At2g20570	49.1	446	140	18	1407	196	1	401	2.5e-97	355.1	[RK] LSE0452 A MYB transcription factor
CL4292.Contig6_All	At5g44190	46.7	426	163	17	1407	196	1	384	9.8e-86	316.6	[RK] LSE0452 A MYB transcription factor
CL4292.Contig6_All	At4g18020	35.5	228	105	10	1188	553	224	425	6.6e-26	117.9	[K] KOG1601 GATA-4/5/6 transcription factors
CL4292.Contig6_All	At5g58080	43.1	102	55	1	1110	814	148	249	1.8e-15	83.2	[K] KOG1601 GATA-4/5/6 transcription factors
CL4292.Contig6_All	At5g59570	26.5	260	163	9	1368	646	3	253	9e-15	80.9	[RK] LSE0452 A MYB transcription factor
CL4292.Contig7_All	At2g20570	58.2	263	74	9	949	212	158	401	1.2e-77	288.9	[RK] LSE0452 A MYB transcription factor
CL4292.Contig7_All	At5g44190	55.4	249	92	6	949	212	152	384	6.2e-69	260	[RK] LSE0452 A MYB transcription factor
CL4292.Contig7_All	At4g18020	39.8	171	65	7	949	455	301	439	3.9e-23	107.8	[K] KOG1601 GATA-4/5/6 transcription factors
CL4292.Contig7_All	At5g58080	63	54	20	0	949	788	196	249	1.3e-13	76.3	[K] KOG1601 GATA-4/5/6 transcription factors
CL4292.Contig7_All	At5g59570	44.6	74	41	0	949	728	146	219	3.7e-13	74.7	[RK] LSE0452 A MYB transcription factor
CL4292.Contig8_All	At2g20570	51.9	347	103	12	1168	212	91	401	9.3e-83	306.2	[RK] LSE0452 A MYB transcription factor
CL4292.Contig8_All	At5g44190	54.6	291	87	10	1057	212	130	384	1.6e-74	278.9	[RK] LSE0452 A MYB transcription factor
CL4292.Contig8_All	At4g18020	39	187	82	7	1105	569	263	425	1.8e-25	115.9	[K] KOG1601 GATA-4/5/6 transcription factors
CL4292.Contig8_All	At5g58080	50	88	43	1	1093	830	163	249	6.8e-17	87.4	[K] KOG1601 GATA-4/5/6 transcription factors
CL4292.Contig8_All	At5g59570	31.9	160	101	3	1141	662	102	253	5.7e-16	84.3	[RK] LSE0452 A MYB transcription factor
CL4292.Contig9_All	At2g20570	49.3	444	147	17	1422	196	1	401	3.3e-97	354.8	[RK] LSE0452 A MYB transcription factor
CL4292.Contig9_All	At5g44190	46.6	431	161	17	1422	196	1	384	5.3e-87	320.9	[RK] LSE0452 A MYB transcription factor
CL4292.Contig9_All	At4g18020	35.7	235	100	11	1203	553	224	425	2e-25	116.3	[K] KOG1601 GATA-4/5/6 transcription factors
CL4292.Contig9_All	At5g58080	42.3	104	58	1	1125	814	148	249	1.7e-16	86.7	[K] KOG1601 GATA-4/5/6 transcription factors
CL4292.Contig9_All	At5g59570	26.9	260	167	9	1383	646	3	253	4.9e-16	85.1	[RK] LSE0452 A MYB transcription factor
CL4292.Contig10_All	At2g20570	49.7	443	149	17	1457	225	1	401	6.7e-98	357.1	[RK] LSE0452 A MYB transcription factor
CL4292.Contig10_All	At5g44190	47.6	431	159	17	1457	225	1	384	9.1e-87	320.1	[RK] LSE0452 A MYB transcription factor
CL4292.Contig10_All	At4g18020	34.4	250	106	12	1208	495	245	448	1.8e-26	119.8	[K] KOG1601 GATA-4/5/6 transcription factors
CL4292.Contig10_All	At5g59570	25.8	260	171	8	1418	678	3	253	1.3e-16	87	[RK] LSE0452 A MYB transcription factor
CL4292.Contig10_All	At5g58080	31.6	193	110	4	1391	846	68	249	1.7e-16	86.7	[K] KOG1601 GATA-4/5/6 transcription factors
CL4293.Contig1_All	At2g15570	52	177	69	4	172	666	1	173	1.2e-42	172.6	[O] KOG0910 Thioredoxin-like protein
CL4293.Contig1_All	At3g15360	40.6	101	60	0	358	660	91	191	7.8e-23	106.7	[O] KOG0910 Thioredoxin-like protein
CL4293.Contig1_All	At1g03675	30	180	105	4	175	660	3	179	4.3e-21	100.9	[O] KOG0910 Thioredoxin-like protein
CL4293.Contig1_All	At4g03520	29	186	105	5	175	660	3	185	7.3e-21	100.1	[O] KOG0910 Thioredoxin-like protein
CL4293.Contig1_All	7292228	32.5	126	79	2	262	630	6	128	3.5e-15	81.3	[O] KOG0910 Thioredoxin-like protein
CL4293.Contig2_All	At2g15570	49.7	173	79	3	661	167	1	173	4.6e-41	167.2	[O] KOG0910 Thioredoxin-like protein
CL4293.Contig2_All	At3g15360	33.8	133	82	1	553	173	59	191	3.3e-23	107.8	[O] KOG0910 Thioredoxin-like protein
CL4293.Contig2_All	At4g03520	29.1	179	115	5	694	173	14	185	5.3e-21	100.5	[O] KOG0910 Thioredoxin-like protein
CL4293.Contig2_All	At1g03675	35.3	102	66	0	478	173	78	179	6.9e-21	100.1	[O] KOG0910 Thioredoxin-like protein
CL4293.Contig2_All	7292228	33.3	123	82	0	571	203	6	128	1.9e-15	82	[O] KOG0910 Thioredoxin-like protein
CL4293.Contig3_All	At2g15570	49.7	173	79	3	782	288	1	173	5.4e-41	167.2	[O] KOG0910 Thioredoxin-like protein
CL4293.Contig3_All	At3g15360	33.8	133	82	1	674	294	59	191	3.9e-23	107.8	[O] KOG0910 Thioredoxin-like protein
CL4293.Contig3_All	At4g03520	29.1	179	115	5	815	294	14	185	6.2e-21	100.5	[O] KOG0910 Thioredoxin-like protein
CL4293.Contig3_All	At1g03675	35.3	102	66	0	599	294	78	179	8.1e-21	100.1	[O] KOG0910 Thioredoxin-like protein
CL4293.Contig3_All	7292228	33.3	123	82	0	692	324	6	128	2.3e-15	82	[O] KOG0910 Thioredoxin-like protein
CL4293.Contig4_All	At2g15570	49.7	173	79	3	781	287	1	173	5.3e-41	167.2	[O] KOG0910 Thioredoxin-like protein
CL4293.Contig4_All	At3g15360	33.8	133	82	1	673	293	59	191	3.8e-23	107.8	[O] KOG0910 Thioredoxin-like protein
CL4293.Contig4_All	At4g03520	29.1	172	111	4	796	293	21	185	8e-21	100.1	[O] KOG0910 Thioredoxin-like protein
CL4293.Contig4_All	At1g03675	35.3	102	66	0	598	293	78	179	8e-21	100.1	[O] KOG0910 Thioredoxin-like protein
CL4293.Contig4_All	7292228	33.3	123	82	0	691	323	6	128	2.2e-15	82	[O] KOG0910 Thioredoxin-like protein
CL4294.Contig1_All	At1g05620	61.9	105	25	1	1	270	254	358	3.2e-29	127.1	[F] KOG2938 Predicted inosine-uridine preferring nucleoside hydrolase
CL4294.Contig2_All	At1g05620	67.8	230	53	1	110	736	94	323	3.3e-84	310.5	[F] KOG2938 Predicted inosine-uridine preferring nucleoside hydrolase
CL4294.Contig3_All	At1g05620	68.3	319	65	2	50	898	5	323	7.2e-118	422.5	[F] KOG2938 Predicted inosine-uridine preferring nucleoside hydrolase
CL4294.Contig4_All	At1g05620	52.2	67	17	1	1	156	257	323	1.3e-11	67.4	[F] KOG2938 Predicted inosine-uridine preferring nucleoside hydrolase
CL4295.Contig1_All	YKR092c	25.2	302	216	6	51	935	29	327	2.2e-09	63.2	[Y] KOG2992 Nucleolar GTPase/ATPase p130
CL4295.Contig1_All	7292130	24.3	259	178	7	48	797	243	492	3.2e-08	59.3	[A] KOG1869 Splicing coactivator SRm160/300, subunit SRm300
CL4295.Contig1_All	At4g02720	29.6	203	123	7	27	602	92	285	1.2e-07	57.4	[S] KOG2812 Uncharacterized conserved protein
CL4295.Contig1_All	7290719	25.6	219	140	6	42	662	88	295	1.2e-07	57.4	[S] KOG2985 Uncharacterized conserved protein
CL4295.Contig2_All	YKR092c	27.5	233	165	2	51	737	29	261	2.3e-09	63.2	[Y] KOG2992 Nucleolar GTPase/ATPase p130
CL4295.Contig2_All	7292130	26.5	219	146	5	48	683	243	453	8.6e-09	61.2	[A] KOG1869 Splicing coactivator SRm160/300, subunit SRm300
CL4295.Contig2_All	7293054	28.2	238	140	6	51	737	41	256	3.3e-08	59.3	[L] KOG0981 DNA topoisomerase I
CL4295.Contig2_All	7290719	25	216	145	5	42	662	88	295	4.3e-08	58.9	[S] KOG2985 Uncharacterized conserved protein
CL4295.Contig3_All	7290719	25.1	195	131	4	439	1008	111	295	6.5e-08	58.5	[S] KOG2985 Uncharacterized conserved protein
CL4295.Contig3_All	Hs20550013	22.3	408	263	12	436	1557	214	601	1.4e-07	57.4	[Z] LSE2862 H Cylicin 2
CL4295.Contig3_All	YKR092c	24.6	285	205	6	448	1281	46	327	1.6e-06	53.9	[Y] KOG2992 Nucleolar GTPase/ATPase p130
CL4295.Contig3_All	At4g02720	29.4	180	108	6	439	948	115	285	3.6e-06	52.8	[S] KOG2812 Uncharacterized conserved protein
CL4295.Contig4_All	SPBC1711.05	22	318	231	5	472	1422	70	371	5.6e-07	55.5	[Y] KOG2992 Nucleolar GTPase/ATPase p130
CL4295.Contig4_All	7290719	24.5	192	133	4	439	999	111	295	7.2e-07	55.1	[S] KOG2985 Uncharacterized conserved protein
CL4295.Contig4_All	Hs13375676	31.6	136	62	4	463	870	166	270	3.6e-06	52.8	[S] KOG2812 Uncharacterized conserved protein
CL4295.Contig4_All	7293054	26.1	222	136	6	445	1074	51	256	4.7e-06	52.4	[L] KOG0981 DNA topoisomerase I
CL4296.Contig1_All	At3g03790	42.2	90	37	3	260	3	497	575	1.7e-08	57.4	[S] KOG1426 FOG: RCC1 domain
CL4296.Contig2_All	At3g03790	58.3	1107	389	15	3523	299	7	1072	0	1222.6	[S] KOG1426 FOG: RCC1 domain
CL4296.Contig2_All	Hs20547756	30	447	278	15	3538	2252	1	430	7.5e-36	152.1	[S] KOG0783 Uncharacterized conserved protein, contains ankyrin and BTB/POZ domains
CL4296.Contig2_All	At5g63860	30.9	278	178	6	3109	2279	88	352	1.1e-31	138.3	[S] KOG1426 FOG: RCC1 domain
CL4296.Contig2_All	Hs4758520	29.5	376	229	12	3118	2063	2957	3320	5.6e-31	136	[S] KOG1426 FOG: RCC1 domain
CL4296.Contig2_All	7295603	27.3	363	223	10	3187	2171	4071	4416	4.4e-28	126.3	[S] KOG1426 FOG: RCC1 domain
CL4296.Contig3_All	At3g03790	58.5	922	319	13	2901	223	7	893	4.2e-298	1023.1	[S] KOG1426 FOG: RCC1 domain
CL4296.Contig3_All	Hs20547756	30	446	278	14	2916	1633	1	430	3.4e-37	156.4	[S] KOG0783 Uncharacterized conserved protein, contains ankyrin and BTB/POZ domains
CL4296.Contig3_All	At5g63860	30.9	278	178	6	2490	1660	88	352	5.6e-32	139	[S] KOG1426 FOG: RCC1 domain
CL4296.Contig3_All	Hs4758520	29.4	377	230	12	2502	1444	2956	3320	4.7e-31	136	[S] KOG1426 FOG: RCC1 domain
CL4296.Contig3_All	7295603	27.3	363	222	10	2565	1552	4071	4416	6.4e-28	125.6	[S] KOG1426 FOG: RCC1 domain
CL4298.Contig1_All	At5g51830	72.1	341	92	1	143	1165	1	338	2.3e-138	491.1	[G] KOG2855 Ribokinase
CL4298.Contig1_All	At1g66430	68.4	335	105	1	167	1171	48	381	2.1e-128	458	[G] KOG2855 Ribokinase
CL4298.Contig1_All	At3g59480	61.8	327	118	2	188	1168	5	324	6.1e-115	413.3	[G] KOG2855 Ribokinase
CL4298.Contig1_All	At4g10260	64.4	317	111	1	218	1168	6	320	1e-114	412.5	[G] KOG2855 Ribokinase
CL4298.Contig1_All	At2g31390	64.2	318	112	2	218	1171	9	324	1.8e-114	411.8	[G] KOG2855 Ribokinase
CL4298.Contig2_All	At5g51830	72.1	341	92	1	182	1204	1	338	1.4e-138	491.9	[G] KOG2855 Ribokinase
CL4298.Contig2_All	At1g66430	68.4	335	105	1	206	1210	48	381	2.2e-128	458	[G] KOG2855 Ribokinase
CL4298.Contig2_All	At3g59480	61.8	327	118	2	227	1207	5	324	8.2e-115	412.9	[G] KOG2855 Ribokinase
CL4298.Contig2_All	At2g31390	64.2	318	112	2	257	1210	9	324	1.1e-114	412.5	[G] KOG2855 Ribokinase
CL4298.Contig2_All	At4g10260	64.4	317	111	1	257	1207	6	320	1.4e-114	412.1	[G] KOG2855 Ribokinase
CL4298.Contig3_All	At5g51830	72.4	341	91	1	1230	208	1	338	5e-139	493.4	[G] KOG2855 Ribokinase
CL4298.Contig3_All	At1g66430	68.7	335	104	1	1206	202	48	381	1e-128	459.1	[G] KOG2855 Ribokinase
CL4298.Contig3_All	At3g59480	62.1	327	117	2	1185	205	5	324	2.9e-115	414.5	[G] KOG2855 Ribokinase
CL4298.Contig3_All	At2g31390	64.5	318	111	2	1155	202	9	324	3.8e-115	414.1	[G] KOG2855 Ribokinase
CL4298.Contig3_All	At4g10260	64.7	317	110	1	1155	205	6	320	1.1e-114	412.5	[G] KOG2855 Ribokinase
CL4299.Contig1_All	At5g03380	45.2	396	159	15	82	1110	2	392	2.2e-72	271.9	[P] KOG1603 Copper chaperone
CL4299.Contig1_All	At5g60800	44.3	287	131	6	61	912	5	265	1.3e-56	219.5	[P] KOG1603 Copper chaperone
CL4299.Contig1_All	At2g36950	40.3	357	139	12	178	1110	1	329	1.2e-54	213	[P] KOG1603 Copper chaperone
CL4299.Contig1_All	At5g63530	32.3	378	178	13	73	1110	9	340	1.1e-37	156.8	[P] KOG1603 Copper chaperone
CL4299.Contig1_All	At2g28090	39.1	220	106	5	61	717	9	201	4.4e-36	151.4	[P] KOG1603 Copper chaperone
CL4299.Contig2_All	At5g03380	44.6	399	153	17	82	1098	2	392	4.6e-70	264.2	[P] KOG1603 Copper chaperone
CL4299.Contig2_All	At5g60800	45.2	283	130	6	61	900	5	265	7e-58	223.8	[P] KOG1603 Copper chaperone
CL4299.Contig2_All	At2g36950	41.2	345	149	11	178	1098	1	329	2.7e-54	211.8	[P] KOG1603 Copper chaperone
CL4299.Contig2_All	At5g63530	33.8	373	175	14	73	1098	9	340	7.2e-39	160.6	[P] KOG1603 Copper chaperone
CL4299.Contig2_All	At2g28090	39.5	220	105	5	61	717	9	201	2e-36	152.5	[P] KOG1603 Copper chaperone
CL4299.Contig3_All	At5g03380	40.6	394	151	13	61	999	1	392	1.1e-62	239.6	[P] KOG1603 Copper chaperone
CL4299.Contig3_All	At5g60800	45.3	267	115	9	67	828	17	265	1.5e-51	202.6	[P] KOG1603 Copper chaperone
CL4299.Contig3_All	At2g36950	38	337	146	10	154	999	1	329	6.6e-47	187.2	[P] KOG1603 Copper chaperone
CL4299.Contig3_All	At5g63530	35.8	324	135	10	127	999	57	340	9.3e-41	166.8	[P] KOG1603 Copper chaperone
CL4299.Contig3_All	At2g28090	39.1	225	122	4	55	726	9	219	6.2e-37	154.1	[P] KOG1603 Copper chaperone
CL4299.Contig4_All	At5g60800	46.2	78	36	2	276	43	182	253	2.1e-09	60.5	[P] KOG1603 Copper chaperone
CL4299.Contig4_All	At5g03380	41.5	106	35	5	276	37	193	297	2.7e-09	60.1	[P] KOG1603 Copper chaperone
CL4299.Contig4_All	At2g36950	43.8	73	35	2	276	76	136	208	1.7e-06	50.8	[P] KOG1603 Copper chaperone
CL4299.Contig5_All	At5g03380	40.4	396	144	14	61	984	1	392	3.6e-61	234.6	[P] KOG1603 Copper chaperone
CL4299.Contig5_All	At5g60800	45.3	267	115	9	67	828	17	265	1.5e-51	202.6	[P] KOG1603 Copper chaperone
CL4299.Contig5_All	At2g36950	37.5	331	151	8	154	984	1	329	1.5e-46	186	[P] KOG1603 Copper chaperone
CL4299.Contig5_All	At5g63530	36.1	319	136	10	127	984	57	340	3.2e-41	168.3	[P] KOG1603 Copper chaperone
CL4299.Contig5_All	At2g28090	39.1	225	122	4	55	726	9	219	6.2e-37	154.1	[P] KOG1603 Copper chaperone
CL4300.Contig1_All	At1g01490	41.1	112	38	5	266	12	52	162	5.3e-10	62.4	[P] KOG1603 Copper chaperone
CL4300.Contig1_All	At5g23760	57.7	52	20	1	263	108	17	66	1.2e-06	51.2	[P] KOG1603 Copper chaperone
CL4300.Contig2_All	At1g01490	42.5	134	44	6	323	3	35	162	1.2e-16	84.7	[P] KOG1603 Copper chaperone
CL4300.Contig2_All	At5g23760	50.7	67	32	1	320	120	1	66	2.2e-10	63.9	[P] KOG1603 Copper chaperone
CL4300.Contig2_All	At5g03380	40.6	96	43	3	323	78	57	152	1e-07	55.1	[P] KOG1603 Copper chaperone
CL4300.Contig2_All	At3g07600	36.2	94	52	4	287	24	50	141	7.4e-06	48.9	[S] LSE0145 A Uncharacterized protein
CL4302.Contig1_All	At1g78420	49.9	449	163	12	180	1424	1	421	2.4e-99	362.1	[R] KOG2789 Putative Zn-finger protein
CL4302.Contig2_All	At1g78420	49.5	438	172	9	1717	500	1	421	3.9e-100	364.8	[R] KOG2789 Putative Zn-finger protein
CL4302.Contig3_All	At1g78420	46.3	447	173	10	1758	541	1	421	1.1e-92	340.1	[R] KOG2789 Putative Zn-finger protein
CL4302.Contig4_All	At1g78420	50.8	447	160	12	368	1606	1	421	2.7e-101	368.6	[R] KOG2789 Putative Zn-finger protein
CL4302.Contig5_All	At1g78420	49.6	448	165	13	1657	416	1	421	4.6e-98	357.8	[R] KOG2789 Putative Zn-finger protein
CL4302.Contig6_All	At1g78420	43.2	366	148	12	1411	416	82	421	1.3e-56	219.9	[R] KOG2789 Putative Zn-finger protein
CL4302.Contig7_All	At1g78420	50.8	447	159	13	1777	542	1	421	1.2e-99	363.2	[R] KOG2789 Putative Zn-finger protein
CL4303.Contig1_All	At1g30620	85.4	390	57	0	1479	310	14	403	1.3e-199	694.9	[M] KOG1371 UDP-glucose 4-epimerase/UDP-sulfoquinovose synthase
CL4303.Contig1_All	At4g20460	84.4	377	59	0	1437	307	2	378	1.4e-188	658.3	[M] KOG1371 UDP-glucose 4-epimerase/UDP-sulfoquinovose synthase
CL4303.Contig1_All	At5g44480	74.5	435	87	1	1539	307	1	435	5.4e-185	646.4	[M] KOG1371 UDP-glucose 4-epimerase/UDP-sulfoquinovose synthase
CL4303.Contig1_All	At2g34850	82.2	383	58	1	1437	289	2	374	5.1e-183	639.8	[M] KOG1371 UDP-glucose 4-epimerase/UDP-sulfoquinovose synthase
CL4303.Contig1_All	At1g64440	42.5	346	191	5	1332	307	2	343	8.1e-72	270.4	[M] KOG1371 UDP-glucose 4-epimerase/UDP-sulfoquinovose synthase
CL4303.Contig2_All	At1g30620	86.5	370	50	0	1349	240	38	407	3.5e-190	663.3	[M] KOG1371 UDP-glucose 4-epimerase/UDP-sulfoquinovose synthase
CL4303.Contig2_All	At4g20460	85.8	365	52	0	1349	255	12	376	1.5e-185	647.9	[M] KOG1371 UDP-glucose 4-epimerase/UDP-sulfoquinovose synthase
CL4303.Contig2_All	At2g34850	83.2	369	52	1	1349	243	12	370	2.3e-178	624	[M] KOG1371 UDP-glucose 4-epimerase/UDP-sulfoquinovose synthase
CL4303.Contig2_All	At5g44480	83.2	364	61	0	1346	255	70	433	9.8e-177	618.6	[M] KOG1371 UDP-glucose 4-epimerase/UDP-sulfoquinovose synthase
CL4303.Contig2_All	At1g64440	42.3	345	191	5	1274	252	2	342	1.5e-71	269.2	[M] KOG1371 UDP-glucose 4-epimerase/UDP-sulfoquinovose synthase
CL4303.Contig3_All	At1g30620	86.4	389	53	0	1499	333	14	402	4.9e-201	699.9	[M] KOG1371 UDP-glucose 4-epimerase/UDP-sulfoquinovose synthase
CL4303.Contig3_All	At4g20460	85.1	375	56	0	1457	333	2	376	4.3e-189	660.2	[M] KOG1371 UDP-glucose 4-epimerase/UDP-sulfoquinovose synthase
CL4303.Contig3_All	At5g44480	74.7	435	86	1	1559	327	1	435	7.6e-186	649.4	[M] KOG1371 UDP-glucose 4-epimerase/UDP-sulfoquinovose synthase
CL4303.Contig3_All	At2g34850	82.8	383	56	1	1457	309	2	374	5.4e-184	643.3	[M] KOG1371 UDP-glucose 4-epimerase/UDP-sulfoquinovose synthase
CL4303.Contig3_All	At4g23920	43.7	343	185	5	1343	327	5	343	2.1e-71	269.2	[M] KOG1371 UDP-glucose 4-epimerase/UDP-sulfoquinovose synthase
CL4303.Contig4_All	At4g20460	91.5	106	9	0	1	318	50	155	1.1e-49	194.5	[M] KOG1371 UDP-glucose 4-epimerase/UDP-sulfoquinovose synthase
CL4303.Contig4_All	At1g30620	87.7	106	13	0	1	318	76	181	1.7e-47	187.2	[M] KOG1371 UDP-glucose 4-epimerase/UDP-sulfoquinovose synthase
CL4303.Contig4_All	At5g44480	85.8	106	15	0	1	318	107	212	7.2e-46	181.8	[M] KOG1371 UDP-glucose 4-epimerase/UDP-sulfoquinovose synthase
CL4303.Contig4_All	At2g34850	81.1	106	10	1	1	318	50	145	1.4e-41	167.5	[M] KOG1371 UDP-glucose 4-epimerase/UDP-sulfoquinovose synthase
CL4303.Contig4_All	At4g10960	45.7	105	56	1	1	312	16	120	1.8e-17	87.4	[M] KOG1371 UDP-glucose 4-epimerase/UDP-sulfoquinovose synthase
CL4305.Contig2_All	At1g68800	44	141	69	2	754	362	75	215	1.8e-24	112.1	[K] LSE0380 A Predicted bHLH transcription factor
CL4305.Contig3_All	At1g68800	44	141	69	2	768	376	75	215	3.2e-24	111.7	[K] LSE0380 A Predicted bHLH transcription factor
CL4306.Contig5_All	YKR092c	21	286	206	5	3214	2375	2	273	7.9e-06	52.4	[Y] KOG2992 Nucleolar GTPase/ATPase p130
CL4307.Contig1_All	At4g31880	40.6	512	281	8	326	1831	4	502	2.9e-94	345.1	[D] KOG1525 Sister chromatid cohesion complex Cohesin, subunit PDS5
CL4307.Contig1_All	At1g80810	33.2	512	312	12	335	1843	9	499	9.2e-64	243.8	[D] KOG1525 Sister chromatid cohesion complex Cohesin, subunit PDS5
CL4307.Contig1_All	At1g15940	34.3	537	265	14	341	1840	13	498	8.9e-59	227.3	[D] KOG1525 Sister chromatid cohesion complex Cohesin, subunit PDS5
CL4307.Contig1_All	At5g47690	47.3	237	125	0	341	1051	6	242	1.2e-52	206.8	[D] KOG1525 Sister chromatid cohesion complex Cohesin, subunit PDS5
CL4307.Contig1_All	At1g77600	30.8	253	136	5	422	1069	21	271	1.2e-26	120.6	[D] KOG1525 Sister chromatid cohesion complex Cohesin, subunit PDS5
CL4307.Contig2_All	At4g31880	39.9	531	291	10	328	1872	4	522	1.9e-93	342.4	[D] KOG1525 Sister chromatid cohesion complex Cohesin, subunit PDS5
CL4307.Contig2_All	At1g80810	33.9	519	298	12	337	1842	9	499	3.3e-66	251.9	[D] KOG1525 Sister chromatid cohesion complex Cohesin, subunit PDS5
CL4307.Contig2_All	At1g15940	32.6	556	314	9	343	1872	13	553	7.7e-63	240.7	[D] KOG1525 Sister chromatid cohesion complex Cohesin, subunit PDS5
CL4307.Contig2_All	At5g47690	45.2	252	131	1	343	1077	6	257	8e-52	204.1	[D] KOG1525 Sister chromatid cohesion complex Cohesin, subunit PDS5
CL4307.Contig2_All	At1g77600	32.6	224	120	3	424	1008	21	242	8.9e-27	120.9	[D] KOG1525 Sister chromatid cohesion complex Cohesin, subunit PDS5
CL4307.Contig3_All	At4g31880	40.1	514	283	11	238	1743	2	502	1.7e-91	335.9	[D] KOG1525 Sister chromatid cohesion complex Cohesin, subunit PDS5
CL4307.Contig3_All	At1g80810	32.5	505	306	9	253	1731	9	490	1e-64	246.9	[D] KOG1525 Sister chromatid cohesion complex Cohesin, subunit PDS5
CL4307.Contig3_All	At1g15940	30.6	546	326	8	244	1767	8	538	6.9e-61	234.2	[D] KOG1525 Sister chromatid cohesion complex Cohesin, subunit PDS5
CL4307.Contig3_All	At5g47690	44	252	134	1	259	993	6	257	1.3e-51	203.4	[D] KOG1525 Sister chromatid cohesion complex Cohesin, subunit PDS5
CL4307.Contig3_All	At1g77600	32.9	225	120	4	337	924	20	242	3.4e-28	125.6	[D] KOG1525 Sister chromatid cohesion complex Cohesin, subunit PDS5
CL4307.Contig4_All	At4g31880	50.9	328	150	3	233	1216	4	320	2.2e-82	305.1	[D] KOG1525 Sister chromatid cohesion complex Cohesin, subunit PDS5
CL4307.Contig4_All	At1g80810	42.1	330	180	3	242	1216	9	332	2.6e-67	255	[D] KOG1525 Sister chromatid cohesion complex Cohesin, subunit PDS5
CL4307.Contig4_All	At1g15940	44.5	283	135	1	233	1015	8	290	2.7e-61	235	[D] KOG1525 Sister chromatid cohesion complex Cohesin, subunit PDS5
CL4307.Contig4_All	At5g47690	45.3	247	128	1	248	967	6	252	1e-52	206.5	[D] KOG1525 Sister chromatid cohesion complex Cohesin, subunit PDS5
CL4307.Contig4_All	At1g77600	33.3	225	119	3	326	913	20	242	2.3e-28	125.6	[D] KOG1525 Sister chromatid cohesion complex Cohesin, subunit PDS5
CL4308.Contig2_All	At1g65620	70	213	38	8	518	1120	1	199	9.6e-70	263.1	[R] LSE0040 A Lateral organ boundaries domain (LOB)
CL4308.Contig2_All	At5g66870	47.5	242	76	7	518	1096	1	240	8.2e-45	180.3	[R] LSE0040 A Lateral organ boundaries domain (LOB)
CL4308.Contig2_All	At5g63090	73.7	114	28	1	518	853	1	114	1.1e-44	179.9	[R] LSE0040 A Lateral organ boundaries domain (LOB)
CL4308.Contig2_All	At3g27650	68.2	110	35	0	524	853	2	111	4.2e-41	167.9	[R] LSE0040 A Lateral organ boundaries domain (LOB)
CL4308.Contig2_All	At2g30130	58.5	130	51	1	536	925	6	132	2e-38	159.1	[R] LSE0040 A Lateral organ boundaries domain (LOB)
CL4309.Contig3_All	Hs21359848	33.1	136	74	6	525	148	20	148	3.2e-06	52	[PT] KOG0498 K+-channel ERG and related proteins, contain PAS/PAC sensor domain
CL4309.Contig6_All	Hs21359848	33.8	136	73	7	501	124	20	148	8.5e-06	51.2	[PT] KOG0498 K+-channel ERG and related proteins, contain PAS/PAC sensor domain
CL4309.Contig8_All	Hs21359848	33.1	136	74	6	525	148	20	148	5.1e-06	52	[PT] KOG0498 K+-channel ERG and related proteins, contain PAS/PAC sensor domain
CL4310.Contig1_All	At5g43990	27.3	267	157	9	123	887	91	332	2e-13	75.9	[BK] KOG1082 Histone H3 (Lys9) methyltransferase SUV39H1/Clr4, required for transcriptional silencing
CL4310.Contig1_All	At1g04050	36.2	80	48	2	591	824	46	124	1.4e-08	59.7	[BK] KOG1082 Histone H3 (Lys9) methyltransferase SUV39H1/Clr4, required for transcriptional silencing
CL4310.Contig2_All	At3g04380	55.2	288	127	2	2060	2920	130	416	2.1e-95	349.7	[BK] KOG1082 Histone H3 (Lys9) methyltransferase SUV39H1/Clr4, required for transcriptional silencing
CL4310.Contig2_All	At5g43990	55	289	123	3	2060	2923	395	677	5.9e-90	331.6	[BK] KOG1082 Histone H3 (Lys9) methyltransferase SUV39H1/Clr4, required for transcriptional silencing
CL4310.Contig2_All	At1g04050	52.3	256	116	3	2042	2803	166	417	1.6e-71	270.4	[BK] KOG1082 Histone H3 (Lys9) methyltransferase SUV39H1/Clr4, required for transcriptional silencing
CL4310.Contig2_All	Hs21314722	40.8	157	76	4	2453	2923	1071	1210	9.5e-24	111.7	[BK] KOG1082 Histone H3 (Lys9) methyltransferase SUV39H1/Clr4, required for transcriptional silencing
CL4310.Contig2_All	Hs18426879	37.4	171	83	5	2432	2923	966	1119	6.2e-23	109	[BK] KOG1082 Histone H3 (Lys9) methyltransferase SUV39H1/Clr4, required for transcriptional silencing
CL4310.Contig3_All	At5g43990	58.8	257	100	2	1004	234	452	702	1.7e-88	325.1	[BK] KOG1082 Histone H3 (Lys9) methyltransferase SUV39H1/Clr4, required for transcriptional silencing
CL4310.Contig3_All	At3g04380	59.3	231	93	1	1004	312	187	416	1.7e-85	315.1	[BK] KOG1082 Histone H3 (Lys9) methyltransferase SUV39H1/Clr4, required for transcriptional silencing
CL4310.Contig3_All	At1g04050	52.7	262	91	2	1004	219	230	458	8e-75	279.6	[BK] KOG1082 Histone H3 (Lys9) methyltransferase SUV39H1/Clr4, required for transcriptional silencing
CL4310.Contig3_All	Hs21314722	42.6	183	86	6	779	231	1071	1234	1.6e-30	132.5	[BK] KOG1082 Histone H3 (Lys9) methyltransferase SUV39H1/Clr4, required for transcriptional silencing
CL4310.Contig3_All	Hs18375637	39.1	197	94	7	800	231	1000	1177	1e-29	129.8	[BK] KOG1082 Histone H3 (Lys9) methyltransferase SUV39H1/Clr4, required for transcriptional silencing
CL4310.Contig4_All	At5g43990	41.4	584	295	15	2153	411	163	702	9.3e-116	417.5	[BK] KOG1082 Histone H3 (Lys9) methyltransferase SUV39H1/Clr4, required for transcriptional silencing
CL4310.Contig4_All	At3g04380	55.9	288	125	2	1349	489	130	416	2.5e-97	356.3	[BK] KOG1082 Histone H3 (Lys9) methyltransferase SUV39H1/Clr4, required for transcriptional silencing
CL4310.Contig4_All	At1g04050	47.4	340	144	4	1409	396	152	458	1.6e-83	310.5	[BK] KOG1082 Histone H3 (Lys9) methyltransferase SUV39H1/Clr4, required for transcriptional silencing
CL4310.Contig4_All	Hs21314722	42.1	183	87	5	956	408	1071	1234	1e-29	131.7	[BK] KOG1082 Histone H3 (Lys9) methyltransferase SUV39H1/Clr4, required for transcriptional silencing
CL4310.Contig4_All	Hs18426879	39.1	197	94	6	977	408	966	1143	3.9e-29	129.8	[BK] KOG1082 Histone H3 (Lys9) methyltransferase SUV39H1/Clr4, required for transcriptional silencing
CL4310.Contig5_All	At5g43990	52.7	351	153	5	1559	2590	358	702	4.2e-103	375.2	[BK] KOG1082 Histone H3 (Lys9) methyltransferase SUV39H1/Clr4, required for transcriptional silencing
CL4310.Contig5_All	At3g04380	56.6	288	123	2	1652	2512	130	416	1.6e-99	363.2	[BK] KOG1082 Histone H3 (Lys9) methyltransferase SUV39H1/Clr4, required for transcriptional silencing
CL4310.Contig5_All	At1g04050	48.2	340	141	4	1592	2605	152	458	3e-85	315.8	[BK] KOG1082 Histone H3 (Lys9) methyltransferase SUV39H1/Clr4, required for transcriptional silencing
CL4310.Contig5_All	Hs21314722	33.1	263	145	9	1841	2593	991	1234	6.8e-29	128.6	[BK] KOG1082 Histone H3 (Lys9) methyltransferase SUV39H1/Clr4, required for transcriptional silencing
CL4310.Contig5_All	Hs18375637	32.5	265	148	9	1835	2593	932	1177	1.2e-28	127.9	[BK] KOG1082 Histone H3 (Lys9) methyltransferase SUV39H1/Clr4, required for transcriptional silencing
CL4310.Contig6_All	At3g04380	55.6	288	126	2	1244	384	130	416	4.6e-99	361.7	[BK] KOG1082 Histone H3 (Lys9) methyltransferase SUV39H1/Clr4, required for transcriptional silencing
CL4310.Contig6_All	At5g43990	51.5	326	145	5	1337	381	358	677	2.2e-93	342.8	[BK] KOG1082 Histone H3 (Lys9) methyltransferase SUV39H1/Clr4, required for transcriptional silencing
CL4310.Contig6_All	At1g04050	50.4	270	128	3	1304	501	152	417	1.8e-74	280	[BK] KOG1082 Histone H3 (Lys9) methyltransferase SUV39H1/Clr4, required for transcriptional silencing
CL4310.Contig6_All	Hs21314722	32.1	237	132	7	1055	381	991	1210	2.9e-24	113.2	[BK] KOG1082 Histone H3 (Lys9) methyltransferase SUV39H1/Clr4, required for transcriptional silencing
CL4310.Contig6_All	Hs18375637	31	239	136	7	1061	381	932	1153	1.4e-23	110.9	[BK] KOG1082 Histone H3 (Lys9) methyltransferase SUV39H1/Clr4, required for transcriptional silencing
CL4311.Contig1_All	At5g18390	64.3	417	145	3	379	1626	46	459	1.4e-158	558.9	[R] KOG4197 FOG: PPR repeat
CL4311.Contig1_All	At5g65820	25	424	309	5	316	1572	57	476	2.3e-36	152.9	[R] KOG4197 FOG: PPR repeat
CL4311.Contig1_All	At5g39710	25.1	406	295	4	388	1596	178	577	8.2e-34	144.4	[R] KOG4197 FOG: PPR repeat
CL4311.Contig1_All	At1g52640	26.3	395	286	4	433	1611	55	446	3.4e-32	139	[R] KOG4197 FOG: PPR repeat
CL4311.Contig1_All	At3g04760	24.3	379	286	1	439	1572	179	557	2.9e-31	136	[R] KOG4197 FOG: PPR repeat
CL4311.Contig2_All	At5g18390	64	417	146	3	1619	372	46	459	3e-158	557.8	[R] KOG4197 FOG: PPR repeat
CL4311.Contig2_All	At5g65820	25	424	309	5	1682	426	57	476	3.8e-36	152.1	[R] KOG4197 FOG: PPR repeat
CL4311.Contig2_All	At5g39710	25.1	406	295	4	1610	402	178	577	1e-33	144.1	[R] KOG4197 FOG: PPR repeat
CL4311.Contig2_All	At1g52640	26.1	395	287	4	1565	387	55	446	7.4e-32	137.9	[R] KOG4197 FOG: PPR repeat
CL4311.Contig2_All	At3g04760	24.3	379	286	1	1559	426	179	557	1.6e-31	136.7	[R] KOG4197 FOG: PPR repeat
CL4312.Contig1_All	At2g30010	62	137	46	4	791	396	34	169	2.4e-42	171.8	[S] LSE0451 A Uncharacterized protein
CL4312.Contig1_All	At5g58600	62.5	120	42	3	749	396	60	178	1.6e-41	169.1	[S] LSE0451 A Uncharacterized protein
CL4312.Contig1_All	At2g42570	50	132	62	2	824	432	19	147	9.2e-34	143.3	[S] LSE0451 A Uncharacterized protein
CL4312.Contig1_All	At3g14850	53.7	121	54	2	758	399	25	144	2.1e-33	142.1	[S] LSE0451 A Uncharacterized protein
CL4312.Contig1_All	At2g30900	51.6	126	51	3	746	399	29	154	5.1e-32	137.5	[S] LSE0451 A Uncharacterized protein
CL4312.Contig2_All	At5g58600	61.9	344	127	4	1226	204	60	402	1.4e-134	478.8	[S] LSE0451 A Uncharacterized protein
CL4312.Contig2_All	At2g30010	59	366	135	6	1259	204	34	398	1.5e-125	448.7	[S] LSE0451 A Uncharacterized protein
CL4312.Contig2_All	At1g29050	53.3	345	139	6	1241	210	50	373	3.2e-99	361.3	[S] LSE0451 A Uncharacterized protein
CL4312.Contig2_All	At2g42570	48.4	366	169	8	1301	207	19	365	4.1e-99	360.9	[S] LSE0451 A Uncharacterized protein
CL4312.Contig2_All	At3g14850	49.6	343	159	6	1244	219	22	351	8e-95	346.7	[S] LSE0451 A Uncharacterized protein
CL4313.Contig1_All	At4g33090	61.1	905	276	9	2876	282	3	871	2.1e-307	1053.9	[EO] KOG1046 Puromycin-sensitive aminopeptidase and related aminopeptidases
CL4313.Contig1_All	Hs15451907	44.7	874	439	15	2879	330	2	855	3.1e-202	704.5	[EO] KOG1046 Puromycin-sensitive aminopeptidase and related aminopeptidases
CL4313.Contig1_All	7292091	44.1	866	450	14	2858	309	9	856	3.1e-202	704.5	[EO] KOG1046 Puromycin-sensitive aminopeptidase and related aminopeptidases
CL4313.Contig1_All	SPBC1921.05	36.8	885	513	20	2855	270	20	881	3.3e-151	535	[EO] KOG1046 Puromycin-sensitive aminopeptidase and related aminopeptidases
CL4313.Contig1_All	CE10790	36.4	863	513	14	2858	342	15	865	3.4e-148	525	[EO] KOG1046 Puromycin-sensitive aminopeptidase and related aminopeptidases
CL4313.Contig2_All	At4g33090	60.8	255	86	2	917	195	617	871	1.1e-83	309.3	[EO] KOG1046 Puromycin-sensitive aminopeptidase and related aminopeptidases
CL4313.Contig2_All	Hs15451907	41.2	216	118	4	878	243	645	855	2.5e-38	158.7	[EO] KOG1046 Puromycin-sensitive aminopeptidase and related aminopeptidases
CL4313.Contig2_All	7292091	36.7	218	130	3	878	234	643	855	1.5e-35	149.4	[EO] KOG1046 Puromycin-sensitive aminopeptidase and related aminopeptidases
CL4313.Contig2_All	Hs20534524	28.2	220	147	6	875	231	731	944	4.6e-16	84.7	[EO] KOG1046 Puromycin-sensitive aminopeptidase and related aminopeptidases
CL4313.Contig2_All	Hs4503575	28.2	220	147	6	875	231	731	944	4.6e-16	84.7	[EO] KOG1046 Puromycin-sensitive aminopeptidase and related aminopeptidases
CL4313.Contig3_All	At4g33090	59.3	339	124	2	1155	181	533	871	8.3e-108	389.4	[EO] KOG1046 Puromycin-sensitive aminopeptidase and related aminopeptidases
CL4313.Contig3_All	7292091	35.9	312	187	5	1134	208	555	856	9.3e-51	199.9	[EO] KOG1046 Puromycin-sensitive aminopeptidase and related aminopeptidases
CL4313.Contig3_All	Hs15451907	37.2	312	181	6	1152	229	555	855	4.6e-50	197.6	[EO] KOG1046 Puromycin-sensitive aminopeptidase and related aminopeptidases
CL4313.Contig3_All	YHR047c	25	296	214	4	1107	232	547	838	5.7e-24	110.9	[EO] KOG1046 Puromycin-sensitive aminopeptidase and related aminopeptidases
CL4313.Contig3_All	YKL157w	25.4	295	212	4	1107	235	644	934	6.3e-23	107.5	[EO] KOG1046 Puromycin-sensitive aminopeptidase and related aminopeptidases
CL4313.Contig4_All	At4g33090	60.2	905	284	9	2789	195	3	871	2.9e-306	1050	[EO] KOG1046 Puromycin-sensitive aminopeptidase and related aminopeptidases
CL4313.Contig4_All	Hs15451907	44.4	868	451	15	2792	243	2	855	2.9e-197	688	[EO] KOG1046 Puromycin-sensitive aminopeptidase and related aminopeptidases
CL4313.Contig4_All	7292091	42.8	864	459	14	2771	234	9	855	6.1e-195	680.2	[EO] KOG1046 Puromycin-sensitive aminopeptidase and related aminopeptidases
CL4313.Contig4_All	CE10790	34.7	870	532	15	2771	234	15	872	2.6e-145	515.4	[EO] KOG1046 Puromycin-sensitive aminopeptidase and related aminopeptidases
CL4313.Contig4_All	SPBC1921.05	36.2	885	519	20	2768	183	20	881	2.6e-145	515.4	[EO] KOG1046 Puromycin-sensitive aminopeptidase and related aminopeptidases
CL4313.Contig5_All	At4g33090	56.1	164	58	2	600	151	708	871	6.7e-45	179.5	[EO] KOG1046 Puromycin-sensitive aminopeptidase and related aminopeptidases
CL4313.Contig5_All	7292091	41	139	79	1	597	190	717	855	1.6e-25	115.2	[EO] KOG1046 Puromycin-sensitive aminopeptidase and related aminopeptidases
CL4313.Contig5_All	Hs15451907	40.1	137	78	2	597	199	719	855	8e-22	102.8	[EO] KOG1046 Puromycin-sensitive aminopeptidase and related aminopeptidases
CL4313.Contig5_All	YKL157w	29.3	133	90	2	591	205	802	934	4.7e-14	77	[EO] KOG1046 Puromycin-sensitive aminopeptidase and related aminopeptidases
CL4313.Contig5_All	YHR047c	26.4	140	99	2	597	190	703	842	9.8e-12	69.3	[EO] KOG1046 Puromycin-sensitive aminopeptidase and related aminopeptidases
CL4314.Contig1_All	At5g14820	65	120	42	0	31	390	170	289	1.2e-43	174.9	[R] KOG4197 FOG: PPR repeat
CL4314.Contig1_All	At3g62470	65	120	42	0	31	390	171	290	1.2e-43	174.9	[R] KOG4197 FOG: PPR repeat
CL4314.Contig1_All	At3g62540	64.2	120	43	0	31	390	171	290	1e-42	171.8	[R] KOG4197 FOG: PPR repeat
CL4314.Contig1_All	At5g65820	44.7	114	61	1	55	390	131	244	1.8e-18	91.3	[R] KOG4197 FOG: PPR repeat
CL4314.Contig1_All	At3g49730_1	45.6	114	60	1	55	390	115	228	5.2e-18	89.7	[R] KOG4197 FOG: PPR repeat
CL4314.Contig2_All	At3g62470	59.4	465	178	3	302	1681	69	527	4.4e-157	553.9	[R] KOG4197 FOG: PPR repeat
CL4314.Contig2_All	At5g14820	62.6	420	152	1	437	1681	107	526	3.7e-156	550.8	[R] KOG4197 FOG: PPR repeat
CL4314.Contig2_All	At3g62540	58.9	465	180	3	302	1681	69	527	1.1e-155	549.3	[R] KOG4197 FOG: PPR repeat
CL4314.Contig2_All	At5g65820	34.3	417	271	2	449	1693	70	485	1.3e-60	233.4	[R] KOG4197 FOG: PPR repeat
CL4314.Contig2_All	At1g77360	32.4	380	256	1	542	1681	51	429	3.9e-57	221.9	[R] KOG4197 FOG: PPR repeat
CL4315.Contig2_All	At1g67070	59.1	430	164	2	338	1624	22	440	6.4e-144	510	[G] KOG2757 Mannose-6-phosphate isomerase
CL4315.Contig2_All	At3g02570	59.1	425	157	2	344	1618	22	429	3.9e-141	500.7	[G] KOG2757 Mannose-6-phosphate isomerase
CL4315.Contig2_All	Hs4505235	40.7	425	222	8	332	1573	4	409	6.7e-77	287.3	[G] KOG2757 Mannose-6-phosphate isomerase
CL4315.Contig2_All	SPBC2G2.16	39.9	424	216	8	344	1576	3	400	7.4e-76	283.9	[G] KOG2757 Mannose-6-phosphate isomerase
CL4315.Contig2_All	YER003c	38.1	404	211	8	338	1492	5	388	8e-70	263.8	[G] KOG2757 Mannose-6-phosphate isomerase
CL4316.Contig1_All	At2g17530	75.5	424	101	3	213	1481	2	423	1.8e-187	654.8	[T] KOG1290 Serine/threonine protein kinase
CL4316.Contig1_All	At4g35500	73.1	420	113	0	213	1472	2	421	8.4e-182	636	[T] KOG1290 Serine/threonine protein kinase
CL4316.Contig1_All	At5g22840	49.1	464	187	4	210	1457	8	470	3.4e-122	438	[T] KOG1290 Serine/threonine protein kinase
CL4316.Contig1_All	At3g44850	47.3	474	192	5	207	1454	7	480	6.6e-118	423.7	[T] KOG1290 Serine/threonine protein kinase
CL4316.Contig1_All	SPBC530.14c	37.1	461	233	6	246	1457	56	516	3.8e-81	301.6	[T] KOG1290 Serine/threonine protein kinase
CL4316.Contig2_All	At2g17530	75.1	422	102	3	218	1480	4	423	1.1e-186	652.1	[T] KOG1290 Serine/threonine protein kinase
CL4316.Contig2_All	At4g35500	73	418	113	0	218	1471	4	421	1.9e-181	634.8	[T] KOG1290 Serine/threonine protein kinase
CL4316.Contig2_All	At5g22840	48.9	466	189	4	203	1456	6	470	2.6e-122	438.3	[T] KOG1290 Serine/threonine protein kinase
CL4316.Contig2_All	At3g44850	47.7	470	188	5	218	1453	11	480	1.1e-117	422.9	[T] KOG1290 Serine/threonine protein kinase
CL4316.Contig2_All	SPBC530.14c	37.3	461	232	6	245	1456	56	516	1.3e-81	303.1	[T] KOG1290 Serine/threonine protein kinase
CL4316.Contig3_All	At2g17530	71.6	218	60	2	803	153	207	423	1.9e-87	321.2	[T] KOG1290 Serine/threonine protein kinase
CL4316.Contig3_All	At4g35500	69.2	214	66	0	803	162	208	421	3.1e-85	313.9	[T] KOG1290 Serine/threonine protein kinase
CL4316.Contig3_All	At3g53030	58.5	164	68	0	668	177	297	460	5.1e-56	216.9	[T] KOG1290 Serine/threonine protein kinase
CL4316.Contig3_All	At5g22840	51	202	99	0	782	177	269	470	8.7e-56	216.1	[T] KOG1290 Serine/threonine protein kinase
CL4316.Contig3_All	At3g44850	52.4	187	89	0	740	180	294	480	1.5e-55	215.3	[T] KOG1290 Serine/threonine protein kinase
CL4316.Contig4_All	At2g17530	73.1	435	112	4	1750	455	4	436	1.1e-186	652.1	[T] KOG1290 Serine/threonine protein kinase
CL4316.Contig4_All	At4g35500	71.7	434	121	1	1750	455	4	437	5.3e-184	643.3	[T] KOG1290 Serine/threonine protein kinase
CL4316.Contig4_All	At5g22840	49	467	189	4	1765	509	6	471	1.8e-123	442.2	[T] KOG1290 Serine/threonine protein kinase
CL4316.Contig4_All	At3g44850	48.1	472	187	5	1750	509	11	482	1.7e-118	425.6	[T] KOG1290 Serine/threonine protein kinase
CL4316.Contig4_All	SPBC530.14c	37.5	461	231	6	1723	512	56	516	5.8e-82	304.3	[T] KOG1290 Serine/threonine protein kinase
CL4316.Contig6_All	At2g17530	62.1	87	31	1	1	255	350	436	7.5e-27	119.8	[T] KOG1290 Serine/threonine protein kinase
CL4316.Contig6_All	At4g35500	62.1	87	31	1	1	255	351	437	2.2e-26	118.2	[T] KOG1290 Serine/threonine protein kinase
CL4316.Contig6_All	At3g53030	50	68	34	0	1	204	395	462	9.2e-17	86.3	[T] KOG1290 Serine/threonine protein kinase
CL4316.Contig6_All	At5g22840	50.7	67	33	0	1	201	405	471	7.8e-16	83.2	[T] KOG1290 Serine/threonine protein kinase
CL4316.Contig6_All	At3g44850	49.3	67	34	0	1	201	416	482	1.7e-15	82	[T] KOG1290 Serine/threonine protein kinase
CL4321.Contig1_All	At4g39820	54.9	408	156	7	1400	246	25	427	3.5e-116	417.5	[S] KOG2796 Uncharacterized conserved protein
CL4321.Contig1_All	HsM20127545	30.8	360	215	8	1256	246	30	378	2.2e-33	142.5	[S] KOG2796 Uncharacterized conserved protein
CL4321.Contig1_All	Hs21361635	30.8	360	215	8	1256	246	30	378	2.8e-33	142.1	[S] KOG2796 Uncharacterized conserved protein
CL4321.Contig1_All	At4g02960	29	200	120	6	212	790	706	890	3.8e-06	52	[R] KOG0017 FOG: Transposon-encoded proteins with TYA, reverse transcriptase, integrase domains in various combinations
CL4321.Contig2_All	At4g39820	55.1	408	155	7	1273	119	25	427	1.8e-116	418.3	[S] KOG2796 Uncharacterized conserved protein
CL4321.Contig2_All	HsM20127545	30.6	360	216	8	1129	119	30	378	3.3e-33	141.7	[S] KOG2796 Uncharacterized conserved protein
CL4321.Contig2_All	Hs21361635	30.6	360	216	8	1129	119	30	378	4.4e-33	141.4	[S] KOG2796 Uncharacterized conserved protein
CL4323.Contig1_All	At2g38710	78.7	207	43	1	174	791	1	207	3.7e-96	350.5	[S] KOG3274 Uncharacterized conserved protein, AMMECR1
CL4323.Contig1_All	Hs7669554	50.2	213	100	4	117	752	105	312	1.6e-51	202.2	[S] KOG3274 Uncharacterized conserved protein, AMMECR1
CL4323.Contig1_All	7301081	50.5	188	88	3	192	752	48	231	3.5e-46	184.5	[S] KOG3274 Uncharacterized conserved protein, AMMECR1
CL4323.Contig1_All	CE03582	45.5	202	102	4	174	773	1	196	1.2e-43	176	[S] KOG3274 Uncharacterized conserved protein, AMMECR1
CL4323.Contig1_All	Hs22043551	55.9	127	55	1	369	749	5	130	5.6e-36	150.6	[S] KOG3274 Uncharacterized conserved protein, AMMECR1
CL4323.Contig2_All	At2g38710	78	173	37	1	743	228	36	208	2.8e-77	287.7	[S] KOG3274 Uncharacterized conserved protein, AMMECR1
CL4323.Contig2_All	Hs7669554	55.1	158	67	2	743	270	159	312	8.3e-45	179.9	[S] KOG3274 Uncharacterized conserved protein, AMMECR1
CL4323.Contig2_All	7301081	53.2	158	70	2	743	270	78	231	6.1e-40	163.7	[S] KOG3274 Uncharacterized conserved protein, AMMECR1
CL4323.Contig2_All	CE03582	47.2	161	80	2	743	261	38	193	1.1e-36	152.9	[S] KOG3274 Uncharacterized conserved protein, AMMECR1
CL4323.Contig2_All	Hs22043551	54.3	127	57	1	653	273	5	130	1.6e-35	149.1	[S] KOG3274 Uncharacterized conserved protein, AMMECR1
CL4324.Contig1_All	At5g65220	50	58	28	1	175	2	33	89	3.1e-07	53.5	[J] KOG3436 60S ribosomal protein L35
CL4324.Contig2_All	At5g65220	68.7	147	45	1	886	446	25	170	6.3e-51	200.3	[J] KOG3436 60S ribosomal protein L35
CL4324.Contig3_All	At5g65220	69.4	147	44	1	797	357	25	170	5.2e-52	203.8	[J] KOG3436 60S ribosomal protein L35
CL4324.Contig4_All	At5g65220	56.5	69	29	1	210	416	25	92	2.1e-13	74.3	[J] KOG3436 60S ribosomal protein L35
CL4324.Contig5_All	At5g65220	69.4	147	44	1	134	574	25	170	5.2e-52	203.8	[J] KOG3436 60S ribosomal protein L35
CL4326.Contig1_All	At3g11340	49.3	292	147	1	957	85	156	447	7.5e-82	303.5	[GC] KOG1192 UDP-glucuronosyl and UDP-glucosyl transferase
CL4326.Contig1_All	At3g55700	48.6	296	147	4	957	76	164	456	2.5e-77	288.5	[GC] KOG1192 UDP-glucuronosyl and UDP-glucosyl transferase
CL4326.Contig1_All	At3g46670	49	294	147	3	978	100	155	446	6.2e-76	283.9	[GC] KOG1192 UDP-glucuronosyl and UDP-glucosyl transferase
CL4326.Contig1_All	At5g59590	46.6	311	156	5	1029	100	146	447	2.3e-75	282	[GC] KOG1192 UDP-glucuronosyl and UDP-glucosyl transferase
CL4326.Contig1_All	At5g05880	47.6	292	152	1	957	85	160	451	1.5e-74	279.3	[GC] KOG1192 UDP-glucuronosyl and UDP-glucosyl transferase
CL4326.Contig2_All	At3g11340	49.3	294	148	1	965	87	154	447	3e-82	305.1	[GC] KOG1192 UDP-glucuronosyl and UDP-glucosyl transferase
CL4326.Contig2_All	At3g55700	48	298	150	4	965	78	162	456	1e-77	290	[GC] KOG1192 UDP-glucuronosyl and UDP-glucosyl transferase
CL4326.Contig2_All	At5g05880	48	296	149	4	965	87	158	451	5.5e-76	284.3	[GC] KOG1192 UDP-glucuronosyl and UDP-glucosyl transferase
CL4326.Contig2_All	At5g59590	46.2	320	161	5	1046	102	134	447	1.2e-75	283.1	[GC] KOG1192 UDP-glucuronosyl and UDP-glucosyl transferase
CL4326.Contig2_All	At3g46670	45	338	164	6	1097	102	125	446	2.1e-75	282.3	[GC] KOG1192 UDP-glucuronosyl and UDP-glucosyl transferase
CL4327.Contig1_All	At2g34550	70.4	54	16	0	164	3	246	299	1.9e-15	81.3	[QR] KOG0143 Iron/ascorbate family oxidoreductases
CL4327.Contig1_All	At1g30040	68.5	54	17	0	164	3	251	304	4.3e-15	80.1	[QR] KOG0143 Iron/ascorbate family oxidoreductases
CL4327.Contig1_All	At1g78440	64.8	54	19	0	164	3	241	294	8.1e-14	75.9	[QR] KOG0143 Iron/ascorbate family oxidoreductases
CL4327.Contig1_All	At1g47990	56.5	46	20	0	164	27	237	282	1.7e-08	58.2	[QR] KOG0143 Iron/ascorbate family oxidoreductases
CL4327.Contig1_All	At1g02400	47.3	55	28	1	164	3	247	301	1.9e-07	54.7	[QR] KOG0143 Iron/ascorbate family oxidoreductases
CL4327.Contig2_All	At1g30040	72.8	81	22	0	462	220	251	331	3.8e-28	124.8	[QR] KOG0143 Iron/ascorbate family oxidoreductases
CL4327.Contig2_All	At2g34550	71.6	81	23	0	462	220	246	326	2.5e-27	122.1	[QR] KOG0143 Iron/ascorbate family oxidoreductases
CL4327.Contig2_All	At1g78440	64.2	81	29	0	462	220	241	321	1.9e-24	112.5	[QR] KOG0143 Iron/ascorbate family oxidoreductases
CL4327.Contig2_All	At1g47990	55	80	35	1	462	226	237	316	6.7e-17	87.4	[QR] KOG0143 Iron/ascorbate family oxidoreductases
CL4327.Contig2_All	At1g02400	44.6	83	45	1	462	217	247	329	9.1e-14	77	[QR] KOG0143 Iron/ascorbate family oxidoreductases
CL4328.Contig1_All	At1g19220	52.5	482	189	17	3064	4404	610	1086	6.6e-119	428.3	[TK] LSE0284 A Auxin response transcription factor
CL4328.Contig1_All	At5g20730	34.3	664	360	28	2113	4035	430	1040	4.2e-57	223	[TK] LSE0284 A Auxin response transcription factor
CL4328.Contig1_All	At1g30330	34.2	445	250	14	3061	4356	493	907	1.1e-44	181.8	[TK] LSE0284 A Auxin response transcription factor
CL4328.Contig1_All	Hs4827042	44.9	127	50	3	3067	3438	2098	2207	1.2e-16	88.6	[K] KOG3598 Thyroid hormone receptor-associated protein complex, subunit TRAP230
CL4328.Contig2_All	Hs4827042	25.8	403	239	10	2560	3699	1782	2147	1.6e-16	87.8	[K] KOG3598 Thyroid hormone receptor-associated protein complex, subunit TRAP230
CL4328.Contig2_All	7291080	35.7	230	103	11	3034	3684	2739	2936	6.3e-16	85.9	[K] KOG1778 CREB binding protein/P300 and related TAZ Zn-finger proteins
CL4328.Contig2_All	YKL032c	29.6	294	149	9	2836	3696	94	336	1.8e-15	84.3	[R] KOG0381 HMG box-containing protein
CL4328.Contig2_All	7291083	36.8	193	82	9	3154	3699	455	618	1.5e-14	81.3	[R] KOG1721 FOG: Zn-finger
CL4329.Contig2_All	At5g41980	36.2	80	51	0	72	311	39	118	7.6e-08	55.5	[L] KOG4585 Predicted transposase
CL4330.Contig1_All	At3g52280	43.2	354	169	4	241	1221	20	368	5.4e-72	270.8	[K] KOG1474 Transcription initiation factor TFIID, subunit BDF1 and related bromodomain proteins
CL4330.Contig1_All	At2g34900	39.9	376	172	7	238	1224	31	399	2.4e-67	255.4	[K] KOG1474 Transcription initiation factor TFIID, subunit BDF1 and related bromodomain proteins
CL4330.Contig1_All	At5g14270	29.6	203	129	5	511	1116	174	363	6.7e-14	77.8	[K] KOG1474 Transcription initiation factor TFIID, subunit BDF1 and related bromodomain proteins
CL4330.Contig1_All	At1g73150	25.9	239	144	5	511	1143	156	389	1.4e-11	70.1	[K] KOG1474 Transcription initiation factor TFIID, subunit BDF1 and related bromodomain proteins
CL4330.Contig1_All	At1g06230	31	213	110	8	205	774	342	540	1.2e-10	67	[K] KOG1474 Transcription initiation factor TFIID, subunit BDF1 and related bromodomain proteins
CL4330.Contig2_All	At3g52280	47.6	357	174	4	241	1302	20	366	1.3e-87	322.8	[K] KOG1474 Transcription initiation factor TFIID, subunit BDF1 and related bromodomain proteins
CL4330.Contig2_All	At2g34900	44.1	376	182	6	238	1302	31	399	1.9e-83	308.9	[K] KOG1474 Transcription initiation factor TFIID, subunit BDF1 and related bromodomain proteins
CL4330.Contig2_All	At5g14270	28.3	300	191	8	439	1308	124	409	1.6e-21	103.2	[K] KOG1474 Transcription initiation factor TFIID, subunit BDF1 and related bromodomain proteins
CL4330.Contig2_All	At1g06230	35.5	217	121	6	205	852	342	540	7.8e-21	100.9	[K] KOG1474 Transcription initiation factor TFIID, subunit BDF1 and related bromodomain proteins
CL4330.Contig2_All	At5g10550	41.4	116	65	1	469	816	246	358	2.3e-20	99.4	[K] KOG1474 Transcription initiation factor TFIID, subunit BDF1 and related bromodomain proteins
CL4330.Contig3_All	At3g52280	49.7	354	171	3	143	1201	21	368	3.9e-91	334.3	[K] KOG1474 Transcription initiation factor TFIID, subunit BDF1 and related bromodomain proteins
CL4330.Contig3_All	At2g34900	46	383	168	7	134	1204	30	399	1.2e-87	322.8	[K] KOG1474 Transcription initiation factor TFIID, subunit BDF1 and related bromodomain proteins
CL4330.Contig3_All	At5g14270	29.5	308	195	7	179	1096	76	363	9.3e-24	110.5	[K] KOG1474 Transcription initiation factor TFIID, subunit BDF1 and related bromodomain proteins
CL4330.Contig3_All	At1g73150	28.1	285	172	5	353	1123	110	389	1.5e-21	103.2	[K] KOG1474 Transcription initiation factor TFIID, subunit BDF1 and related bromodomain proteins
CL4330.Contig3_All	At1g06230	36.1	219	120	7	98	754	342	540	3.3e-21	102.1	[K] KOG1474 Transcription initiation factor TFIID, subunit BDF1 and related bromodomain proteins
CL4331.Contig1_All	At4g16310	63.6	55	19	1	213	52	698	752	4.3e-12	69.3	[Q] KOG0029 Amine oxidase
CL4331.Contig2_All	At4g16310	48	150	78	0	461	12	376	525	1.6e-33	141.4	[Q] KOG0029 Amine oxidase
CL4331.Contig3_All	At4g16310	73.5	68	18	0	1873	1670	1146	1213	5.6e-21	101.7	[Q] KOG0029 Amine oxidase
CL4331.Contig4_All	At4g16310	55.3	933	346	14	4534	1778	338	1213	1.5e-274	945.3	[Q] KOG0029 Amine oxidase
CL4331.Contig4_All	At3g13682	36.8	543	272	8	3697	2084	151	627	1.3e-79	297.7	[Q] KOG0029 Amine oxidase
CL4331.Contig4_All	At3g10390	38.6	502	241	12	3688	2201	179	619	1.3e-76	287.7	[Q] KOG0029 Amine oxidase
CL4331.Contig4_All	At1g62830	37.3	499	247	11	3667	2192	267	706	1.3e-71	271.2	[Q] KOG0029 Amine oxidase
CL4331.Contig4_All	7293681	38.3	358	184	7	3184	2195	478	826	1e-60	235	[Q] KOG0029 Amine oxidase
CL4334.Contig1_All	At4g37830	64.4	101	34	1	121	423	1	99	1.1e-33	142.5	[C] KOG3469 Cytochrome c oxidase, subunit VIa/COX13
CL4334.Contig2_All	At4g37830	65.3	101	33	1	765	463	1	99	9.2e-34	142.9	[C] KOG3469 Cytochrome c oxidase, subunit VIa/COX13
CL4335.Contig1_All	At3g21880	52.3	44	21	0	821	952	305	348	5.4e-06	51.2	[R] LSE0152 A Flowering-time protein CONSTANS and related B-box Zn-finger family proteins
CL4335.Contig2_All	At5g57660	51.1	47	23	0	827	967	281	327	1.1e-06	53.5	[K] KOG1601 GATA-4/5/6 transcription factors
CL4335.Contig2_All	At3g02380	52.1	48	23	0	827	970	278	325	1.5e-06	53.1	[K] KOG1601 GATA-4/5/6 transcription factors
CL4335.Contig2_All	At3g21880	50	48	24	0	821	964	305	352	2.5e-06	52.4	[R] LSE0152 A Flowering-time protein CONSTANS and related B-box Zn-finger family proteins
CL4335.Contig3_All	At5g57660	51.1	47	23	0	1342	1482	281	327	1.6e-06	53.5	[K] KOG1601 GATA-4/5/6 transcription factors
CL4335.Contig3_All	At3g02380	52.1	48	23	0	1342	1485	278	325	2.1e-06	53.1	[K] KOG1601 GATA-4/5/6 transcription factors
CL4335.Contig3_All	At3g21880	50	48	24	0	1336	1479	305	352	3.6e-06	52.4	[R] LSE0152 A Flowering-time protein CONSTANS and related B-box Zn-finger family proteins
CL4336.Contig1_All	At3g20970	75.5	241	55	2	392	1102	38	278	1.6e-97	355.5	[O] KOG2358 NifU-like domain-containing proteins
CL4336.Contig1_All	At1g51390	63.5	271	65	2	392	1102	31	301	1.2e-89	329.3	[O] KOG2358 NifU-like domain-containing proteins
CL4336.Contig1_All	Hs7661720	55.7	201	83	3	509	1108	1	196	1.7e-59	229.2	[O] KOG2358 NifU-like domain-containing proteins
CL4336.Contig1_All	CE06292	58.6	203	75	5	488	1087	9	205	4.7e-57	221.1	[O] KOG2358 NifU-like domain-containing proteins
CL4336.Contig1_All	YKL040c	35.6	222	124	4	488	1096	15	236	4.9e-30	131.3	[O] KOG2358 NifU-like domain-containing proteins
CL4336.Contig2_All	At3g20970	68.6	277	73	5	155	976	13	278	9.5e-97	352.8	[O] KOG2358 NifU-like domain-containing proteins
CL4336.Contig2_All	At1g51390	63.8	271	62	4	269	976	32	301	9.5e-89	326.2	[O] KOG2358 NifU-like domain-containing proteins
CL4336.Contig2_All	Hs7661720	55.7	201	83	3	383	982	1	196	2.7e-59	228.4	[O] KOG2358 NifU-like domain-containing proteins
CL4336.Contig2_All	CE06292	57.6	203	77	5	362	961	9	205	1.2e-56	219.5	[O] KOG2358 NifU-like domain-containing proteins
CL4336.Contig2_All	YKL040c	35.6	222	124	4	362	970	15	236	4.5e-30	131.3	[O] KOG2358 NifU-like domain-containing proteins
CL4336.Contig3_All	At3g20970	75.5	241	55	2	392	1102	38	278	3.1e-97	354.4	[O] KOG2358 NifU-like domain-containing proteins
CL4336.Contig3_All	At1g51390	63.5	271	65	2	392	1102	31	301	2.4e-89	328.2	[O] KOG2358 NifU-like domain-containing proteins
CL4336.Contig3_All	Hs7661720	55.2	201	84	3	509	1108	1	196	4.3e-59	227.6	[O] KOG2358 NifU-like domain-containing proteins
CL4336.Contig3_All	CE06292	58.1	203	76	5	488	1087	9	205	1.2e-56	219.5	[O] KOG2358 NifU-like domain-containing proteins
CL4336.Contig3_All	YKL040c	35.6	222	124	4	488	1096	15	236	3.2e-30	131.7	[O] KOG2358 NifU-like domain-containing proteins
CL4337.Contig1_All	At5g48760	90.8	206	19	0	75	692	1	206	2.2e-106	384.4	[J] KOG3204 60S ribosomal protein L13a
CL4337.Contig1_All	At4g13170	89.8	206	21	0	75	692	1	206	4.1e-105	380.2	[J] KOG3204 60S ribosomal protein L13a
CL4337.Contig1_All	At3g07110	88.8	206	23	0	75	692	1	206	1.2e-104	378.6	[J] KOG3204 60S ribosomal protein L13a
CL4337.Contig1_All	At3g24830	89.8	206	21	0	75	692	1	206	2.6e-104	377.5	[J] KOG3204 60S ribosomal protein L13a
CL4337.Contig1_All	Hs6912634	60	190	76	0	108	677	7	196	5.1e-63	240.4	[J] KOG3204 60S ribosomal protein L13a
CL4337.Contig2_All	At5g48760	91	201	18	0	605	3	1	201	1.8e-103	374.4	[J] KOG3204 60S ribosomal protein L13a
CL4337.Contig2_All	At3g24830	90	201	20	0	605	3	1	201	3.4e-102	370.2	[J] KOG3204 60S ribosomal protein L13a
CL4337.Contig2_All	At4g13170	90	201	20	0	605	3	1	201	3.4e-102	370.2	[J] KOG3204 60S ribosomal protein L13a
CL4337.Contig2_All	At3g07110	89.1	201	22	0	605	3	1	201	1e-101	368.6	[J] KOG3204 60S ribosomal protein L13a
CL4337.Contig2_All	Hs6912634	60	190	76	0	572	3	7	196	4.1e-63	240.4	[J] KOG3204 60S ribosomal protein L13a
CL4337.Contig3_All	At5g48760	88.3	206	24	0	45	662	1	206	2.9e-105	380.6	[J] KOG3204 60S ribosomal protein L13a
CL4337.Contig3_All	At3g24830	88.8	206	23	0	45	662	1	206	1.9e-104	377.9	[J] KOG3204 60S ribosomal protein L13a
CL4337.Contig3_All	At3g07110	87.4	206	26	0	45	662	1	206	3.2e-104	377.1	[J] KOG3204 60S ribosomal protein L13a
CL4337.Contig3_All	At4g13170	87.9	206	25	0	45	662	1	206	5.4e-104	376.3	[J] KOG3204 60S ribosomal protein L13a
CL4337.Contig3_All	Hs6912634	59.5	190	77	0	78	647	7	196	2.7e-63	241.1	[J] KOG3204 60S ribosomal protein L13a
CL4337.Contig4_All	At5g48760	89.6	192	20	0	97	672	1	192	7.7e-98	355.5	[J] KOG3204 60S ribosomal protein L13a
CL4337.Contig4_All	At3g24830	89.1	192	21	0	97	672	1	192	1.3e-97	354.8	[J] KOG3204 60S ribosomal protein L13a
CL4337.Contig4_All	At4g13170	88	192	23	0	97	672	1	192	1.9e-96	350.9	[J] KOG3204 60S ribosomal protein L13a
CL4337.Contig4_All	At3g07110	87	192	25	0	97	672	1	192	2.5e-96	350.5	[J] KOG3204 60S ribosomal protein L13a
CL4337.Contig4_All	Hs6912634	62.1	177	67	0	130	660	7	183	5.2e-62	236.5	[J] KOG3204 60S ribosomal protein L13a
CL4338.Contig1_All	At5g06100	39.4	393	212	13	1648	524	51	435	1.5e-54	213	[K] KOG0048 Transcription factor, Myb superfamily
CL4338.Contig1_All	At3g11440	33.4	509	287	17	1648	224	60	550	3.4e-54	211.8	[K] KOG0048 Transcription factor, Myb superfamily
CL4338.Contig1_All	At2g26960	36.4	396	187	14	1648	566	39	404	1.5e-46	186.4	[K] KOG0048 Transcription factor, Myb superfamily
CL4338.Contig1_All	At2g32460	36.8	340	162	12	1648	689	37	343	1.7e-45	183	[K] KOG0048 Transcription factor, Myb superfamily
CL4338.Contig1_All	At5g55020	33.4	383	227	9	1648	539	45	412	2.5e-41	169.1	[K] KOG0048 Transcription factor, Myb superfamily
CL4338.Contig2_All	At5g06100	41	451	228	14	1033	2331	5	435	1.4e-71	270.4	[K] KOG0048 Transcription factor, Myb superfamily
CL4338.Contig2_All	At3g11440	35	568	310	19	1033	2631	7	550	6.9e-71	268.1	[K] KOG0048 Transcription factor, Myb superfamily
CL4338.Contig2_All	At2g26960	39.4	406	202	14	1135	2289	22	404	1.1e-63	244.2	[K] KOG0048 Transcription factor, Myb superfamily
CL4338.Contig2_All	At2g32460	40.1	372	151	11	1129	2166	18	343	2.1e-59	229.9	[K] KOG0048 Transcription factor, Myb superfamily
CL4338.Contig2_All	At5g55020	46.3	259	116	5	1066	1821	9	251	3.7e-56	219.2	[K] KOG0048 Transcription factor, Myb superfamily
CL4338.Contig3_All	At5g06100	42.1	447	223	15	1807	524	6	435	2.6e-72	272.7	[K] KOG0048 Transcription factor, Myb superfamily
CL4338.Contig3_All	At3g11440	34.8	555	308	18	1798	224	20	550	1.2e-69	263.8	[K] KOG0048 Transcription factor, Myb superfamily
CL4338.Contig3_All	At2g26960	38.8	423	213	14	1771	566	7	404	2.9e-63	242.7	[K] KOG0048 Transcription factor, Myb superfamily
CL4338.Contig3_All	At2g32460	40.8	375	146	13	1732	689	18	343	5.1e-60	231.9	[K] KOG0048 Transcription factor, Myb superfamily
CL4338.Contig3_All	At5g55020	47.5	259	102	7	1771	1040	12	251	1.5e-54	213.8	[K] KOG0048 Transcription factor, Myb superfamily
CL4339.Contig1_All	At1g49390	45.1	286	153	2	974	126	64	348	2.2e-66	251.9	[QR] KOG0143 Iron/ascorbate family oxidoreductases
CL4339.Contig1_All	At5g20400	44.4	297	161	2	1007	126	53	348	2.1e-64	245.4	[QR] KOG0143 Iron/ascorbate family oxidoreductases
CL4339.Contig1_All	At5g54000	44.3	273	148	2	935	126	78	349	1.8e-63	242.3	[QR] KOG0143 Iron/ascorbate family oxidoreductases
CL4339.Contig1_All	At5g20550	45.8	271	142	3	935	135	77	346	1.8e-60	232.3	[QR] KOG0143 Iron/ascorbate family oxidoreductases
CL4339.Contig1_All	At1g17020	38.3	274	164	2	932	126	85	358	6.6e-50	197.2	[QR] KOG0143 Iron/ascorbate family oxidoreductases
CL4339.Contig2_All	At1g49390	45.2	343	175	5	1118	126	7	348	7.8e-77	286.6	[QR] KOG0143 Iron/ascorbate family oxidoreductases
CL4339.Contig2_All	At5g20400	45.8	343	173	5	1118	126	7	348	1.9e-75	282	[QR] KOG0143 Iron/ascorbate family oxidoreductases
CL4339.Contig2_All	At5g54000	43	344	182	5	1118	126	7	349	2.3e-73	275	[QR] KOG0143 Iron/ascorbate family oxidoreductases
CL4339.Contig2_All	At5g20550	44.6	341	175	5	1118	135	7	346	5.8e-72	270.4	[QR] KOG0143 Iron/ascorbate family oxidoreductases
CL4339.Contig2_All	At4g25300	39.1	317	185	4	1055	126	41	356	4.8e-58	224.2	[QR] KOG0143 Iron/ascorbate family oxidoreductases
CL4339.Contig3_All	At5g54000	45.9	85	46	0	417	163	78	162	3.7e-16	84	[QR] KOG0143 Iron/ascorbate family oxidoreductases
CL4339.Contig3_All	At5g20550	45.9	85	46	0	417	163	77	161	1.6e-14	78.6	[QR] KOG0143 Iron/ascorbate family oxidoreductases
CL4339.Contig3_All	At5g20400	39.4	109	66	0	489	163	53	161	3.5e-14	77.4	[QR] KOG0143 Iron/ascorbate family oxidoreductases
CL4339.Contig3_All	At1g49390	42.3	97	56	0	456	166	64	160	3.5e-14	77.4	[QR] KOG0143 Iron/ascorbate family oxidoreductases
CL4339.Contig3_All	At1g17020	39.3	84	51	0	414	163	85	168	2.1e-11	68.2	[QR] KOG0143 Iron/ascorbate family oxidoreductases
CL4340.Contig1_All	At2g18540	33.8	130	80	3	4125	3745	558	684	6.2e-12	73.2	[W] LSE0345 A 12S cruciferin seed storage protein/vicilin-like seed storage protein
CL4340.Contig1_All	HsM4758524	27.7	184	127	4	4257	3721	306	488	1.4e-11	72	[T] KOG0587 Traf2- and Nck-interacting kinase and related germinal center kinase (GCK) family protein kinases
CL4340.Contig2_All	At2g18540	33.8	130	80	3	4186	3806	558	684	6.2e-12	73.2	[W] LSE0345 A 12S cruciferin seed storage protein/vicilin-like seed storage protein
CL4340.Contig2_All	Hs22035602	31.1	151	98	4	4216	3782	338	488	1.8e-11	71.6	[T] KOG0587 Traf2- and Nck-interacting kinase and related germinal center kinase (GCK) family protein kinases
CL4340.Contig3_All	At1g28420	38.7	315	170	6	972	43	1150	1446	6.6e-50	196.8	[K] LSE0098 A Predicted transcription factor
CL4341.Contig1_All	At1g63430	56.5	315	130	4	4	939	27	337	5.5e-92	336.7	[T] LSE0002 A Receptor protein kinase containing LRR repeats
CL4341.Contig1_All	At5g48940	37.5	216	123	5	1	621	40	252	2.8e-27	121.7	[T] LSE0002 A Receptor protein kinase containing LRR repeats
CL4341.Contig1_All	At5g63930	36	203	122	3	40	627	43	244	6.4e-24	110.5	[T] LSE0002 A Receptor protein kinase containing LRR repeats
CL4341.Contig1_All	At2g24130	33.9	227	133	5	1	630	18	244	8.3e-24	110.2	[T] LSE0002 A Receptor protein kinase containing LRR repeats
CL4341.Contig1_All	At3g47570	32.6	233	126	4	4	615	27	257	2.4e-23	108.6	[T] LSE0002 A Receptor protein kinase containing LRR repeats
CL4341.Contig2_All	At5g48940	41	156	91	1	1	465	40	195	8.8e-25	112.5	[T] LSE0002 A Receptor protein kinase containing LRR repeats
CL4341.Contig2_All	At3g47570	36.5	181	88	3	4	471	27	205	1.8e-22	104.8	[T] LSE0002 A Receptor protein kinase containing LRR repeats
CL4341.Contig2_All	At5g63930	41.7	144	82	1	40	465	43	186	1.2e-21	102.1	[T] LSE0002 A Receptor protein kinase containing LRR repeats
CL4341.Contig2_All	At1g17230	33.5	182	90	3	25	489	35	212	2e-21	101.3	[T] LSE0002 A Receptor protein kinase containing LRR repeats
CL4341.Contig2_All	At2g33170	38.4	159	91	1	10	465	40	198	7.7e-21	99.4	[T] LSE0002 A Receptor protein kinase containing LRR repeats
CL4341.Contig3_All	At1g63430	75	76	19	0	229	2	386	461	1e-29	128.3	[T] LSE0002 A Receptor protein kinase containing LRR repeats
CL4341.Contig3_All	At5g41180	69.7	76	23	0	229	2	376	451	9.7e-28	121.7	[T] LSE0002 A Receptor protein kinase containing LRR repeats
CL4341.Contig3_All	At3g56050	53.7	67	31	0	208	8	244	310	1.5e-17	87.8	[T] KOG1187 Serine/threonine protein kinase
CL4341.Contig3_All	At5g45840	41.4	70	41	0	217	8	407	476	1.8e-13	74.3	[T] LSE0002 A Receptor protein kinase containing LRR repeats
CL4341.Contig3_All	At4g18640	42.6	68	39	0	214	11	417	484	2.3e-13	73.9	[T] LSE0002 A Receptor protein kinase containing LRR repeats
CL4341.Contig4_All	At1g63430	59.4	684	239	8	336	2291	9	685	1.7e-227	788.1	[T] LSE0002 A Receptor protein kinase containing LRR repeats
CL4341.Contig4_All	At5g41180	55.6	667	270	6	312	2291	6	653	4.4e-215	746.9	[T] LSE0002 A Receptor protein kinase containing LRR repeats
CL4341.Contig4_All	At5g44700	29.8	564	336	17	531	2108	653	1194	2.5e-48	193	[T] LSE0002 A Receptor protein kinase containing LRR repeats
CL4341.Contig4_All	At4g20140	29.1	601	352	20	531	2213	652	1218	2.1e-47	189.9	[T] LSE0002 A Receptor protein kinase containing LRR repeats
CL4341.Contig4_All	At2g33170	28.1	584	352	16	528	2222	569	1103	3.6e-47	189.1	[T] LSE0002 A Receptor protein kinase containing LRR repeats
CL4341.Contig5_All	At5g41180	47.1	68	36	0	66	269	16	83	1.3e-11	67.8	[T] LSE0002 A Receptor protein kinase containing LRR repeats
CL4341.Contig5_All	At1g63430	46.2	80	37	2	27	266	2	75	5e-11	65.9	[T] LSE0002 A Receptor protein kinase containing LRR repeats
CL4343.Contig3_All	At5g22770	70.9	134	36	1	857	465	879	1012	2.8e-47	188	[U] KOG1077 Vesicle coat complex AP-2, alpha subunit
CL4343.Contig3_All	At5g22780	70.4	135	36	2	857	465	879	1013	8.1e-47	186.4	[U] KOG1077 Vesicle coat complex AP-2, alpha subunit
CL4343.Contig4_All	At5g22770	81.5	1023	173	7	167	3220	1	1012	0	1650.6	[U] KOG1077 Vesicle coat complex AP-2, alpha subunit
CL4343.Contig4_All	At5g22780	81.2	1024	175	8	167	3220	1	1013	0	1643.6	[U] KOG1077 Vesicle coat complex AP-2, alpha subunit
CL4343.Contig4_All	Hs19913414	38.1	997	568	18	173	3103	9	976	1.1e-182	639.8	[U] KOG1077 Vesicle coat complex AP-2, alpha subunit
CL4343.Contig4_All	Hs19913416	37.8	990	559	17	173	3103	9	954	2.1e-181	635.6	[U] KOG1077 Vesicle coat complex AP-2, alpha subunit
CL4343.Contig4_All	7296210	37.5	993	542	20	176	3103	1	931	2.4e-177	622.1	[U] KOG1077 Vesicle coat complex AP-2, alpha subunit
CL4344.Contig1_All	At5g63610	75.1	474	110	5	1687	275	1	469	3.8e-208	723.4	[K] KOG0666 Cyclin C-dependent kinase CDK8
CL4344.Contig1_All	Hs4502745	42.9	413	213	10	1657	449	10	409	2.6e-84	312	[K] KOG0666 Cyclin C-dependent kinase CDK8
CL4344.Contig1_All	7294866	49.7	320	147	6	1606	677	103	418	3.8e-83	308.1	[K] KOG0666 Cyclin C-dependent kinase CDK8
CL4344.Contig1_All	Hs20551615	48.8	320	150	6	1606	677	26	341	8.4e-83	307	[K] KOG0666 Cyclin C-dependent kinase CDK8
CL4344.Contig1_All	SPAC23H4.17c	48.8	322	145	9	1621	695	5	319	7.1e-74	277.3	[K] KOG0666 Cyclin C-dependent kinase CDK8
CL4344.Contig2_All	At5g63610	60.4	159	57	4	745	272	316	469	4.7e-46	183.7	[K] KOG0666 Cyclin C-dependent kinase CDK8
CL4344.Contig3_All	At5g63610	75.1	474	110	5	1550	138	1	469	3.5e-208	723.4	[K] KOG0666 Cyclin C-dependent kinase CDK8
CL4344.Contig3_All	Hs4502745	42.9	413	213	10	1520	312	10	409	5.4e-84	310.8	[K] KOG0666 Cyclin C-dependent kinase CDK8
CL4344.Contig3_All	7294866	49.7	320	147	6	1469	540	103	418	3.5e-83	308.1	[K] KOG0666 Cyclin C-dependent kinase CDK8
CL4344.Contig3_All	Hs20551615	48.8	320	150	6	1469	540	26	341	7.8e-83	307	[K] KOG0666 Cyclin C-dependent kinase CDK8
CL4344.Contig3_All	SPAC23H4.17c	48.8	322	145	9	1484	558	5	319	6.6e-74	277.3	[K] KOG0666 Cyclin C-dependent kinase CDK8
CL4346.Contig1_All	At3g24350	61.3	372	103	6	1244	246	8	377	3.4e-111	401	[U] KOG0812 SNARE protein SED5/Syntaxin 5
CL4346.Contig1_All	At5g05760	47.4	346	157	7	1244	246	3	336	6.7e-75	280.4	[U] KOG0812 SNARE protein SED5/Syntaxin 5
CL4346.Contig1_All	Hs4507293	39.5	332	169	4	1241	246	2	301	5.9e-55	214.2	[U] KOG0812 SNARE protein SED5/Syntaxin 5
CL4346.Contig1_All	7298290	41.3	339	158	8	1235	246	4	310	6.7e-51	200.7	[U] KOG0812 SNARE protein SED5/Syntaxin 5
CL4346.Contig1_All	CE05944	34.3	332	186	5	1235	249	110	412	7.7e-47	187.2	[U] KOG0812 SNARE protein SED5/Syntaxin 5
CL4346.Contig2_All	At3g24350	60.8	372	105	6	1170	172	8	377	1.6e-110	398.7	[U] KOG0812 SNARE protein SED5/Syntaxin 5
CL4346.Contig2_All	At5g05760	47.4	346	157	7	1170	172	3	336	4.1e-74	277.7	[U] KOG0812 SNARE protein SED5/Syntaxin 5
CL4346.Contig2_All	Hs4507293	39.5	332	169	4	1167	172	2	301	8.6e-56	216.9	[U] KOG0812 SNARE protein SED5/Syntaxin 5
CL4346.Contig2_All	7298290	41.6	339	157	8	1161	172	4	310	7.5e-52	203.8	[U] KOG0812 SNARE protein SED5/Syntaxin 5
CL4346.Contig2_All	CE05944	34.3	332	186	5	1161	175	110	412	4.7e-46	184.5	[U] KOG0812 SNARE protein SED5/Syntaxin 5
CL4346.Contig3_All	At3g24350	61.3	377	95	8	1211	213	8	377	3.3e-111	401	[U] KOG0812 SNARE protein SED5/Syntaxin 5
CL4346.Contig3_All	At5g05760	47.4	344	160	7	1211	213	3	336	1e-72	273.1	[U] KOG0812 SNARE protein SED5/Syntaxin 5
CL4346.Contig3_All	Hs4507293	38.9	332	171	4	1208	213	2	301	4.9e-54	211.1	[U] KOG0812 SNARE protein SED5/Syntaxin 5
CL4346.Contig3_All	7298290	40.2	336	166	8	1202	213	4	310	2.8e-49	195.3	[U] KOG0812 SNARE protein SED5/Syntaxin 5
CL4346.Contig3_All	CE05944	34.3	332	186	5	1202	216	110	412	1.1e-45	183.3	[U] KOG0812 SNARE protein SED5/Syntaxin 5
CL4349.Contig1_All	At5g66450	51.1	174	77	1	503	6	14	187	4.7e-44	176.8	[I] KOG3146 Dolichyl pyrophosphate phosphatase and related acid phosphatases
CL4349.Contig1_All	At3g50920	51.7	176	80	1	518	6	13	188	4.7e-44	176.8	[I] KOG3146 Dolichyl pyrophosphate phosphatase and related acid phosphatases
CL4349.Contig2_All	At5g66450	51.1	174	77	1	503	6	14	187	5.6e-44	176.8	[I] KOG3146 Dolichyl pyrophosphate phosphatase and related acid phosphatases
CL4349.Contig2_All	At3g50920	51.7	176	80	1	518	6	13	188	5.6e-44	176.8	[I] KOG3146 Dolichyl pyrophosphate phosphatase and related acid phosphatases
CL4350.Contig1_All	At2g19490	44.7	197	58	3	578	141	173	369	2.3e-34	144.4	[L] KOG1433 DNA repair protein RAD51/RHP55
CL4350.Contig1_All	At3g10140	31.8	107	72	1	554	237	283	389	1.5e-09	62	[L] KOG1433 DNA repair protein RAD51/RHP55
CL4350.Contig1_All	At1g79050	30.1	123	74	4	509	171	310	430	5.7e-09	60.1	[L] KOG1433 DNA repair protein RAD51/RHP55
CL4350.Contig2_All	At2g19490	71.8	369	97	3	249	1334	1	369	4.8e-145	513.5	[L] KOG1433 DNA repair protein RAD51/RHP55
CL4350.Contig2_All	At3g10140	48.8	334	170	1	240	1238	56	389	5.6e-85	313.9	[L] KOG1433 DNA repair protein RAD51/RHP55
CL4350.Contig2_All	At3g32920	67.6	216	47	3	321	959	1	196	7.1e-72	270.4	[L] KOG1433 DNA repair protein RAD51/RHP55
CL4350.Contig2_All	At1g79050	41.5	371	192	11	228	1304	73	430	2.4e-67	255.4	[L] KOG1433 DNA repair protein RAD51/RHP55
CL4351.Contig1_All	At2g37550	64.3	468	136	14	190	1539	1	455	3.2e-162	570.9	[TUZ] KOG0704 ADP-ribosylation factor GTPase activator
CL4351.Contig1_All	At3g53710	62.4	473	140	12	190	1539	1	458	5.1e-160	563.5	[TUZ] KOG0704 ADP-ribosylation factor GTPase activator
CL4351.Contig1_All	YNL283c	30.5	105	73	0	209	523	156	260	2.2e-06	53.1	[GO] KOG4157 beta-1,6-N-acetylglucosaminyltransferase, contains WSC domain
CL4351.Contig2_All	At3g53710	61.6	484	146	12	190	1596	1	459	2.7e-164	577.8	[TUZ] KOG0704 ADP-ribosylation factor GTPase activator
CL4351.Contig2_All	At2g37550	63	479	144	14	190	1596	1	456	4.6e-164	577	[TUZ] KOG0704 ADP-ribosylation factor GTPase activator
CL4351.Contig2_All	YNL283c	30.5	105	73	0	209	523	156	260	2.3e-06	53.1	[GO] KOG4157 beta-1,6-N-acetylglucosaminyltransferase, contains WSC domain
CL4351.Contig3_All	At3g53710	61.9	475	153	10	193	1581	1	459	7e-165	579.7	[TUZ] KOG0704 ADP-ribosylation factor GTPase activator
CL4351.Contig3_All	At2g37550	61.8	476	149	14	193	1581	1	456	1.5e-159	562	[TUZ] KOG0704 ADP-ribosylation factor GTPase activator
CL4351.Contig3_All	7294580	32.8	451	233	11	205	1509	8	404	2.9e-54	212.2	[TUZ] KOG0704 ADP-ribosylation factor GTPase activator
CL4351.Contig3_All	Hs8922652	30.4	404	226	13	211	1323	10	391	1e-35	150.6	[TUZ] KOG0704 ADP-ribosylation factor GTPase activator
CL4351.Contig3_All	YDL226c	30.6	340	175	9	151	1110	1	299	1.5e-34	146.7	[TUZ] KOG0704 ADP-ribosylation factor GTPase activator
CL4351.Contig4_All	At3g53710	62.5	469	148	11	207	1559	1	459	1.5e-161	568.5	[TUZ] KOG0704 ADP-ribosylation factor GTPase activator
CL4351.Contig4_All	At2g37550	63	470	141	14	207	1559	1	456	8.4e-160	562.8	[TUZ] KOG0704 ADP-ribosylation factor GTPase activator
CL4351.Contig4_All	7294580	34.3	405	222	8	219	1421	8	372	6.7e-56	217.6	[TUZ] KOG0704 ADP-ribosylation factor GTPase activator
CL4351.Contig4_All	Hs8922652	29.6	442	238	13	225	1475	10	403	4.1e-37	155.2	[TUZ] KOG0704 ADP-ribosylation factor GTPase activator
CL4351.Contig4_All	CE11618	28.9	425	248	11	219	1370	8	419	1.1e-34	147.1	[TUZ] KOG0704 ADP-ribosylation factor GTPase activator
CL4351.Contig5_All	At3g53710	61.8	484	145	12	1703	297	1	459	7.2e-165	579.7	[TUZ] KOG0704 ADP-ribosylation factor GTPase activator
CL4351.Contig5_All	At2g37550	62.8	479	145	14	1703	297	1	456	2.3e-163	574.7	[TUZ] KOG0704 ADP-ribosylation factor GTPase activator
CL4351.Contig5_All	YNL283c	30.5	105	73	0	1684	1370	156	260	4e-06	52.4	[GO] KOG4157 beta-1,6-N-acetylglucosaminyltransferase, contains WSC domain
CL4353.Contig2_All	At1g53020	58.5	294	121	1	1250	2128	223	516	1.6e-102	372.9	[O] KOG0895 Ubiquitin-conjugating enzyme
CL4353.Contig2_All	At3g15355	38.1	617	324	18	320	2125	4	577	1.8e-101	369.4	[O] KOG0895 Ubiquitin-conjugating enzyme
CL4353.Contig2_All	At2g16920	53	285	131	3	1298	2149	820	1102	4.8e-78	291.6	[O] KOG0895 Ubiquitin-conjugating enzyme
CL4353.Contig2_All	At2g33770	60.1	153	61	0	1439	1897	27	179	2e-52	206.5	[O] KOG0895 Ubiquitin-conjugating enzyme
CL4353.Contig2_All	7301026	39.6	255	136	5	1394	2113	1122	1373	1.8e-40	166.8	[O] KOG0895 Ubiquitin-conjugating enzyme
CL4354.Contig1_All	At2g02060_1	71.2	80	20	1	127	357	3	82	1.7e-25	115.5	[RK] LSE0452 A MYB transcription factor
CL4354.Contig1_All	At2g40260	73.6	72	18	1	160	372	69	140	4.2e-24	110.9	[RK] LSE0452 A MYB transcription factor
CL4354.Contig1_All	At2g42660	71.8	71	20	0	166	378	40	110	5.5e-24	110.5	[RK] LSE0452 A MYB transcription factor
CL4354.Contig1_All	At1g14600	70.7	75	17	1	157	366	5	79	1.4e-22	105.9	[RK] LSE0452 A MYB transcription factor
CL4354.Contig1_All	At2g38300	48	125	51	3	172	540	46	158	5.7e-21	100.5	[RK] LSE0452 A MYB transcription factor
CL4354.Contig2_All	At2g02060_1	71.2	80	20	1	127	357	3	82	1.7e-25	115.5	[RK] LSE0452 A MYB transcription factor
CL4354.Contig2_All	At2g42660	61.8	89	31	1	166	423	40	128	4.1e-24	110.9	[RK] LSE0452 A MYB transcription factor
CL4354.Contig2_All	At2g40260	73.6	72	18	1	160	372	69	140	4.1e-24	110.9	[RK] LSE0452 A MYB transcription factor
CL4354.Contig2_All	At1g14600	70.7	75	17	1	157	366	5	79	1.3e-22	105.9	[RK] LSE0452 A MYB transcription factor
CL4354.Contig2_All	At2g38300	66.7	72	22	1	172	381	46	117	1.2e-20	99.4	[RK] LSE0452 A MYB transcription factor
CL4354.Contig4_All	At2g02060_1	71.2	80	20	1	127	357	3	82	1.7e-25	115.5	[RK] LSE0452 A MYB transcription factor
CL4354.Contig4_All	At2g42660	61.8	89	31	1	166	423	40	128	4.1e-24	110.9	[RK] LSE0452 A MYB transcription factor
CL4354.Contig4_All	At2g40260	73.6	72	18	1	160	372	69	140	4.1e-24	110.9	[RK] LSE0452 A MYB transcription factor
CL4354.Contig4_All	At1g14600	70.7	75	17	1	157	366	5	79	1.3e-22	105.9	[RK] LSE0452 A MYB transcription factor
CL4354.Contig4_All	At2g38300	66.7	72	22	1	172	381	46	117	1.2e-20	99.4	[RK] LSE0452 A MYB transcription factor
CL4355.Contig1_All	At1g64440	75.2	121	30	0	189	551	1	121	1e-47	188.7	[M] KOG1371 UDP-glucose 4-epimerase/UDP-sulfoquinovose synthase
CL4355.Contig1_All	At4g10960	73.6	121	32	0	189	551	2	122	3.9e-47	186.8	[M] KOG1371 UDP-glucose 4-epimerase/UDP-sulfoquinovose synthase
CL4355.Contig1_All	At4g23920	71.9	121	34	0	189	551	1	121	1.5e-46	184.9	[M] KOG1371 UDP-glucose 4-epimerase/UDP-sulfoquinovose synthase
CL4355.Contig1_All	At1g12780	58.5	123	50	1	186	551	4	126	1.1e-33	142.1	[M] KOG1371 UDP-glucose 4-epimerase/UDP-sulfoquinovose synthase
CL4355.Contig1_All	At1g63180	58.4	125	49	2	186	551	4	128	2.1e-32	137.9	[M] KOG1371 UDP-glucose 4-epimerase/UDP-sulfoquinovose synthase
CL4355.Contig2_All	At4g10960	81.9	342	62	0	1186	161	2	343	1.2e-167	588.6	[M] KOG1371 UDP-glucose 4-epimerase/UDP-sulfoquinovose synthase
CL4355.Contig2_All	At4g23920	80.6	341	66	0	1186	164	1	341	1.2e-164	578.6	[M] KOG1371 UDP-glucose 4-epimerase/UDP-sulfoquinovose synthase
CL4355.Contig2_All	At1g64440	78	341	75	0	1186	164	1	341	2.3e-160	564.3	[M] KOG1371 UDP-glucose 4-epimerase/UDP-sulfoquinovose synthase
CL4355.Contig2_All	At1g63180	66.9	347	111	3	1189	161	4	350	1.2e-135	482.3	[M] KOG1371 UDP-glucose 4-epimerase/UDP-sulfoquinovose synthase
CL4355.Contig2_All	At1g12780	66.1	345	115	2	1189	161	4	348	4.5e-135	480.3	[M] KOG1371 UDP-glucose 4-epimerase/UDP-sulfoquinovose synthase
CL4355.Contig3_All	At4g10960	81.9	342	62	0	1192	167	2	343	5.4e-168	589.7	[M] KOG1371 UDP-glucose 4-epimerase/UDP-sulfoquinovose synthase
CL4355.Contig3_All	At4g23920	80.4	341	67	0	1192	170	1	341	2.8e-164	577.4	[M] KOG1371 UDP-glucose 4-epimerase/UDP-sulfoquinovose synthase
CL4355.Contig3_All	At1g64440	77.4	341	77	0	1192	170	1	341	6e-159	559.7	[M] KOG1371 UDP-glucose 4-epimerase/UDP-sulfoquinovose synthase
CL4355.Contig3_All	At1g12780	66.7	345	113	2	1195	167	4	348	3.2e-136	484.2	[M] KOG1371 UDP-glucose 4-epimerase/UDP-sulfoquinovose synthase
CL4355.Contig3_All	At1g63180	67.1	347	110	3	1195	167	4	350	1.2e-135	482.3	[M] KOG1371 UDP-glucose 4-epimerase/UDP-sulfoquinovose synthase
CL4355.Contig4_All	At4g10960	81.3	342	64	0	1186	161	2	343	1.4e-166	585.1	[M] KOG1371 UDP-glucose 4-epimerase/UDP-sulfoquinovose synthase
CL4355.Contig4_All	At4g23920	80.1	341	68	0	1186	164	1	341	1.5e-163	575.1	[M] KOG1371 UDP-glucose 4-epimerase/UDP-sulfoquinovose synthase
CL4355.Contig4_All	At1g64440	77.7	341	76	0	1186	164	1	341	2.2e-159	561.2	[M] KOG1371 UDP-glucose 4-epimerase/UDP-sulfoquinovose synthase
CL4355.Contig4_All	At1g63180	66	347	114	3	1189	161	4	350	3.2e-134	477.6	[M] KOG1371 UDP-glucose 4-epimerase/UDP-sulfoquinovose synthase
CL4355.Contig4_All	At1g12780	65.5	345	117	2	1189	161	4	348	1.2e-133	475.7	[M] KOG1371 UDP-glucose 4-epimerase/UDP-sulfoquinovose synthase
CL4355.Contig5_All	At4g10960	78.9	342	72	0	4	1029	2	343	1.1e-159	562	[M] KOG1371 UDP-glucose 4-epimerase/UDP-sulfoquinovose synthase
CL4355.Contig5_All	At4g23920	78.3	341	74	0	4	1026	1	341	2.6e-158	557.4	[M] KOG1371 UDP-glucose 4-epimerase/UDP-sulfoquinovose synthase
CL4355.Contig5_All	At1g64440	75.4	338	83	0	13	1026	4	341	9.6e-153	538.9	[M] KOG1371 UDP-glucose 4-epimerase/UDP-sulfoquinovose synthase
CL4355.Contig5_All	At1g12780	64.8	344	119	2	13	1038	8	351	4.6e-131	466.8	[M] KOG1371 UDP-glucose 4-epimerase/UDP-sulfoquinovose synthase
CL4355.Contig5_All	At1g63180	64.3	345	119	3	13	1035	8	352	5.7e-129	459.9	[M] KOG1371 UDP-glucose 4-epimerase/UDP-sulfoquinovose synthase
CL4355.Contig6_All	At4g10960	81.6	342	63	0	269	1294	2	343	2e-167	587.8	[M] KOG1371 UDP-glucose 4-epimerase/UDP-sulfoquinovose synthase
CL4355.Contig6_All	At4g23920	80.1	341	68	0	269	1291	1	341	1e-163	575.5	[M] KOG1371 UDP-glucose 4-epimerase/UDP-sulfoquinovose synthase
CL4355.Contig6_All	At1g64440	77.4	341	77	0	269	1291	1	341	1.7e-158	558.1	[M] KOG1371 UDP-glucose 4-epimerase/UDP-sulfoquinovose synthase
CL4355.Contig6_All	At1g12780	66.7	345	113	2	266	1294	4	348	1.2e-135	482.3	[M] KOG1371 UDP-glucose 4-epimerase/UDP-sulfoquinovose synthase
CL4355.Contig6_All	At1g63180	66.9	347	111	3	266	1294	4	350	4.5e-135	480.3	[M] KOG1371 UDP-glucose 4-epimerase/UDP-sulfoquinovose synthase
CL4355.Contig7_All	At4g10960	81.3	342	64	0	435	1460	2	343	1.4e-166	585.1	[M] KOG1371 UDP-glucose 4-epimerase/UDP-sulfoquinovose synthase
CL4355.Contig7_All	At4g23920	80.1	341	68	0	435	1457	1	341	1.5e-163	575.1	[M] KOG1371 UDP-glucose 4-epimerase/UDP-sulfoquinovose synthase
CL4355.Contig7_All	At1g64440	77.7	341	76	0	435	1457	1	341	2.2e-159	561.2	[M] KOG1371 UDP-glucose 4-epimerase/UDP-sulfoquinovose synthase
CL4355.Contig7_All	At1g63180	66	347	114	3	432	1460	4	350	3.2e-134	477.6	[M] KOG1371 UDP-glucose 4-epimerase/UDP-sulfoquinovose synthase
CL4355.Contig7_All	At1g12780	65.5	345	117	2	432	1460	4	348	1.2e-133	475.7	[M] KOG1371 UDP-glucose 4-epimerase/UDP-sulfoquinovose synthase
CL4357.Contig1_All	At5g18650	68	253	80	1	1121	366	8	260	2.9e-114	411	[R] KOG1940 Zn-finger protein
CL4357.Contig1_All	At3g62970	60.8	260	88	2	1136	360	19	265	4.3e-105	380.6	[R] KOG1940 Zn-finger protein
CL4357.Contig1_All	At5g22920	54	261	118	2	1109	333	21	281	1.3e-93	342.4	[R] KOG1940 Zn-finger protein
CL4357.Contig1_All	Hs20533075	45.7	243	120	4	1100	375	17	248	5.4e-68	257.3	[R] KOG1940 Zn-finger protein
CL4357.Contig1_All	SPAC2F3.16	40.3	258	140	5	1133	375	126	374	1.3e-61	236.1	[R] KOG1940 Zn-finger protein
CL4357.Contig2_All	At5g18650	66.8	253	83	1	1091	336	8	260	2.1e-112	404.8	[R] KOG1940 Zn-finger protein
CL4357.Contig2_All	At3g62970	59.7	263	92	2	1106	321	19	268	1.6e-104	378.6	[R] KOG1940 Zn-finger protein
CL4357.Contig2_All	At5g22920	55.3	257	113	2	1085	321	19	275	3.3e-94	344.4	[R] KOG1940 Zn-finger protein
CL4357.Contig2_All	Hs20533075	45.3	243	121	4	1070	345	17	248	6.9e-68	256.9	[R] KOG1940 Zn-finger protein
CL4357.Contig2_All	SPAC2F3.16	41.2	243	131	4	1064	345	141	374	3.1e-60	231.5	[R] KOG1940 Zn-finger protein
CL4357.Contig3_All	At5g18650	69.2	130	39	1	741	355	131	260	2.5e-53	208	[R] KOG1940 Zn-finger protein
CL4357.Contig3_All	At3g62970	55.7	131	45	1	741	349	148	265	2e-42	171.8	[R] KOG1940 Zn-finger protein
CL4357.Contig3_All	At5g22920	48.2	139	71	1	735	322	143	281	2.7e-39	161.4	[R] KOG1940 Zn-finger protein
CL4357.Contig3_All	At5g25560	52.1	119	56	1	714	361	150	268	3.4e-34	144.4	[R] KOG1940 Zn-finger protein
CL4357.Contig3_All	Hs20533075	44.8	125	67	2	735	364	125	248	8.8e-30	129.8	[R] KOG1940 Zn-finger protein
CL4357.Contig4_All	At5g18650	67.6	253	81	1	1110	355	8	260	2.7e-113	407.9	[R] KOG1940 Zn-finger protein
CL4357.Contig4_All	At3g62970	60.4	260	89	2	1125	349	19	265	6.1e-105	380.2	[R] KOG1940 Zn-finger protein
CL4357.Contig4_All	At5g22920	54	263	119	2	1104	322	19	281	8.3e-94	343.2	[R] KOG1940 Zn-finger protein
CL4357.Contig4_All	Hs20533075	45.7	243	120	4	1089	364	17	248	2.7e-68	258.5	[R] KOG1940 Zn-finger protein
CL4357.Contig4_All	SPAC2F3.16	40.7	243	132	4	1083	364	141	374	7.8e-60	230.3	[R] KOG1940 Zn-finger protein
CL4357.Contig5_All	At5g18650	68	253	80	1	1067	312	8	260	4.8e-114	410.2	[R] KOG1940 Zn-finger protein
CL4357.Contig5_All	At3g62970	57	284	103	3	1145	297	3	268	1.2e-104	379	[R] KOG1940 Zn-finger protein
CL4357.Contig5_All	At5g22920	56.1	255	110	2	1055	297	21	275	1.1e-94	345.9	[R] KOG1940 Zn-finger protein
CL4357.Contig5_All	Hs20533075	45.3	243	121	4	1046	321	17	248	2.6e-67	255	[R] KOG1940 Zn-finger protein
CL4357.Contig5_All	SPAC2F3.16	39.9	258	141	5	1079	321	126	374	8e-61	233.4	[R] KOG1940 Zn-finger protein
CL4357.Contig6_All	At5g18650	67.2	253	82	1	1067	312	8	260	1e-112	406	[R] KOG1940 Zn-finger protein
CL4357.Contig6_All	At3g62970	59.7	263	92	2	1082	297	19	268	2.3e-104	378.3	[R] KOG1940 Zn-finger protein
CL4357.Contig6_All	At5g22920	55.6	257	112	2	1061	297	19	275	1.6e-94	345.5	[R] KOG1940 Zn-finger protein
CL4357.Contig6_All	Hs20533075	45.3	243	121	4	1046	321	17	248	9.9e-68	256.5	[R] KOG1940 Zn-finger protein
CL4357.Contig6_All	SPAC2F3.16	40.7	243	132	4	1040	321	141	374	1.3e-59	229.6	[R] KOG1940 Zn-finger protein
CL4357.Contig7_All	At5g18650	59.6	114	39	2	650	312	153	260	2.2e-36	151.8	[R] KOG1940 Zn-finger protein
CL4357.Contig7_All	At5g22920	48.3	120	55	2	653	297	162	275	3.1e-30	131.3	[R] KOG1940 Zn-finger protein
CL4357.Contig7_All	At3g62970	48.1	129	48	2	683	297	159	268	7e-30	130.2	[R] KOG1940 Zn-finger protein
CL4357.Contig7_All	At5g25560	47.9	117	53	3	650	303	163	272	2.7e-26	118.2	[R] KOG1940 Zn-finger protein
CL4357.Contig7_All	Hs20533075	33.9	171	88	6	830	321	102	248	1.2e-21	102.8	[R] KOG1940 Zn-finger protein
CL4357.Contig8_All	At5g18650	70.9	151	44	0	1147	695	8	158	9.1e-71	266.5	[R] KOG1940 Zn-finger protein
CL4357.Contig8_All	At3g62970	59.6	178	66	2	1225	695	3	175	1.9e-68	258.8	[R] KOG1940 Zn-finger protein
CL4357.Contig8_All	At5g22920	58.8	148	60	1	1135	695	21	168	4.4e-57	221.1	[R] KOG1940 Zn-finger protein
CL4357.Contig8_All	Hs20533075	44.7	152	74	2	1126	671	17	158	1.7e-40	166	[R] KOG1940 Zn-finger protein
CL4357.Contig8_All	SPAC2F3.16	39.5	172	92	3	1159	656	126	289	2.5e-36	152.1	[R] KOG1940 Zn-finger protein
CL4361.Contig1_All	Hs4505285	29.4	221	137	6	24	629	1511	1731	8.2e-13	73.9	[WV] KOG1216 von Willebrand factor and related coagulation proteins
CL4361.Contig1_All	At3g24400	34.8	161	80	6	60	524	70	211	1.1e-09	63.5	[T] KOG1187 Serine/threonine protein kinase
CL4361.Contig1_All	At3g24550	32.9	146	79	5	24	452	11	140	2.7e-08	58.9	[T] KOG1187 Serine/threonine protein kinase
CL4361.Contig1_All	At5g58160	37.7	106	46	3	54	371	724	809	6.1e-08	57.8	[ZR] LSE0118 A Protein possibly involved in cytoskeleton rearrangements, contains FH domain
CL4361.Contig1_All	Hs20336258	28	193	120	4	15	575	903	1082	1.4e-07	56.6	[K] KOG2461 Transcription factor BLIMP-1/PRDI-BF1, contains C2H2-type Zn-finger and SET domains
CL4361.Contig3_All	Hs4505285	30.6	222	131	5	9	608	1439	1659	3.7e-16	85.1	[WV] KOG1216 von Willebrand factor and related coagulation proteins
CL4361.Contig3_All	At1g31810	29.9	184	86	5	36	584	581	722	1.8e-10	66.2	[ZR] LSE0118 A Protein possibly involved in cytoskeleton rearrangements, contains FH domain
CL4361.Contig3_All	At5g07750	29.3	181	94	5	36	578	693	839	8.7e-10	63.9	[ZR] LSE0118 A Protein possibly involved in cytoskeleton rearrangements, contains FH domain
CL4361.Contig3_All	At3g24550	28.6	196	103	7	66	578	3	186	9.6e-09	60.5	[T] KOG1187 Serine/threonine protein kinase
CL4361.Contig3_All	At5g58160	37.7	106	46	3	66	383	724	809	6.2e-08	57.8	[ZR] LSE0118 A Protein possibly involved in cytoskeleton rearrangements, contains FH domain
CL4362.Contig2_All	At1g73530	61.3	106	39	1	199	510	56	161	7.2e-32	136.7	[R] KOG0118 FOG: RRM domain
CL4362.Contig2_All	At5g54580	50.5	107	51	2	223	540	44	149	9.7e-21	99.8	[R] KOG0118 FOG: RRM domain
CL4362.Contig2_All	At3g20930_2	50.6	79	39	0	259	495	1	79	4.5e-18	90.9	[R] KOG0118 FOG: RRM domain
CL4362.Contig2_All	At2g37510	46.8	111	56	2	202	531	15	123	5.9e-18	90.5	[R] KOG0118 FOG: RRM domain
CL4362.Contig2_All	At3g26420	37.6	101	62	1	247	546	4	104	8e-15	80.1	[R] KOG0118 FOG: RRM domain
CL4363.Contig1_All	At5g15860	74	200	52	0	1003	1602	220	419	8e-81	300.4	[R] KOG1516 Carboxylesterase and related proteins
CL4363.Contig1_All	At3g02410	70	200	60	0	1003	1602	174	373	3.7e-78	291.6	[R] KOG1516 Carboxylesterase and related proteins
CL4363.Contig1_All	At1g26120	64.2	201	68	2	1003	1602	275	472	9.8e-71	266.9	[R] KOG1516 Carboxylesterase and related proteins
CL4363.Contig2_All	At1g26120	68	366	109	3	310	1404	114	472	7e-145	513.1	[R] KOG1516 Carboxylesterase and related proteins
CL4363.Contig2_All	At5g15860	61.1	424	117	4	202	1404	21	419	1.7e-135	481.9	[R] KOG1516 Carboxylesterase and related proteins
CL4363.Contig2_All	At3g02410	73.3	285	76	0	550	1404	89	373	4.4e-123	440.7	[R] KOG1516 Carboxylesterase and related proteins
CL4363.Contig2_All	CE28763	28.4	148	91	4	550	960	96	239	1.5e-06	53.5	[R] KOG1516 Carboxylesterase and related proteins
CL4363.Contig2_All	CE22953	27.9	197	112	9	556	1065	106	299	3.4e-06	52.4	[R] KOG1516 Carboxylesterase and related proteins
CL4363.Contig3_All	At3g02410	81.3	107	20	0	12	332	114	220	1.9e-47	187.2	[R] KOG1516 Carboxylesterase and related proteins
CL4363.Contig3_All	At5g15860	80.2	106	21	0	15	332	161	266	2.1e-46	183.7	[R] KOG1516 Carboxylesterase and related proteins
CL4363.Contig3_All	At1g26120	71.3	108	30	1	12	332	215	322	2.5e-42	170.2	[R] KOG1516 Carboxylesterase and related proteins
CL4364.Contig1_All	At5g18460	78.9	194	41	0	803	222	236	429	7.4e-94	343.6	[OR] LSE0110 A Predicted carboxyl-terminal proteinase, contains an unknown domain
CL4365.Contig1_All	At3g24400	44.4	178	79	6	907	398	15	180	1.3e-30	132.9	[T] KOG1187 Serine/threonine protein kinase
CL4365.Contig1_All	Hs4505285	36.8	209	98	7	919	395	1398	1606	2e-28	125.6	[WV] KOG1216 von Willebrand factor and related coagulation proteins
CL4365.Contig1_All	At5g38560	40	185	89	7	901	407	18	200	5.9e-28	124	[T] KOG1187 Serine/threonine protein kinase
CL4365.Contig1_All	At1g68690	38.7	191	87	7	904	401	48	231	3.8e-27	121.3	[T] KOG1187 Serine/threonine protein kinase
CL4365.Contig1_All	At4g18670	37.2	196	97	6	910	383	416	605	6.6e-27	120.6	[M] LSE0601 A Pollen extensin-like protein (Pex)
CL4365.Contig2_All	At3g24400	43	179	88	5	905	396	7	180	2.1e-30	132.1	[T] KOG1187 Serine/threonine protein kinase
CL4365.Contig2_All	At5g38560	39.8	186	105	4	890	348	11	194	2e-28	125.6	[T] KOG1187 Serine/threonine protein kinase
CL4365.Contig2_All	At4g18670	37.4	195	91	4	908	402	416	605	3.4e-28	124.8	[M] LSE0601 A Pollen extensin-like protein (Pex)
CL4365.Contig2_All	Hs4505285	37.6	194	93	7	917	393	1398	1582	5.8e-28	124	[WV] KOG1216 von Willebrand factor and related coagulation proteins
CL4365.Contig2_All	At3g22120	38.8	178	86	6	905	405	94	259	4.9e-27	120.9	[R] LSE0121 A AAI domain
CL4366.Contig1_All	At1g60990	59.1	345	99	2	632	1627	116	431	4.6e-111	401	[E] KOG2770 Aminomethyl transferase
CL4366.Contig2_All	At1g60990	62.8	379	124	2	246	1331	53	431	1.6e-133	475.3	[E] KOG2770 Aminomethyl transferase
CL4366.Contig2_All	YDR019c	25.7	218	152	5	387	1010	60	277	5.3e-07	55.1	[E] KOG2770 Aminomethyl transferase
CL4366.Contig3_All	At1g60990	55.9	247	67	2	626	1327	116	333	7.4e-72	270.8	[E] KOG2770 Aminomethyl transferase
CL4368.Contig1_All	At2g19130	60.1	825	298	15	2455	20	12	818	1.1e-277	954.9	[T] LSE0015 A Receptor-like protein kinase, contains lectin domains
CL4368.Contig1_All	At4g00340	41.2	805	395	23	2482	131	3	750	3.4e-154	544.7	[T] LSE0015 A Receptor-like protein kinase, contains lectin domains
CL4368.Contig1_All	At4g21380	34.6	864	473	24	2488	65	9	836	7.8e-135	480.3	[T] LSE0015 A Receptor-like protein kinase, contains lectin domains
CL4368.Contig1_All	At4g11900	37.9	850	414	29	2470	149	7	818	1.3e-132	473	[T] LSE0015 A Receptor-like protein kinase, contains lectin domains
CL4368.Contig1_All	At1g11350	34.6	823	484	16	2467	113	7	813	6.7e-126	450.7	[T] LSE0015 A Receptor-like protein kinase, contains lectin domains
CL4368.Contig2_All	At2g19130	56.3	158	62	5	466	2	72	225	1.1e-39	161.8	[T] LSE0015 A Receptor-like protein kinase, contains lectin domains
CL4368.Contig2_All	At4g21380	42.6	155	85	3	466	2	81	231	2.4e-26	117.5	[T] LSE0015 A Receptor-like protein kinase, contains lectin domains
CL4368.Contig2_All	At4g11900	41.5	171	63	5	466	35	81	241	7.1e-26	115.9	[T] LSE0015 A Receptor-like protein kinase, contains lectin domains
CL4368.Contig2_All	At3g12000	42.6	155	84	3	466	2	88	237	4.3e-23	106.7	[R] LSE0276 A Bulb-type mannose-specific lectin domain
CL4368.Contig2_All	At1g61610	36.8	155	91	2	466	2	79	226	9.6e-23	105.5	[T] LSE0015 A Receptor-like protein kinase, contains lectin domains
CL4368.Contig3_All	At2g19130	59.7	824	301	16	2677	254	12	820	2.9e-276	950.3	[T] LSE0015 A Receptor-like protein kinase, contains lectin domains
CL4368.Contig3_All	At4g00340	40.6	839	410	23	2689	248	9	784	3.6e-157	554.7	[T] LSE0015 A Receptor-like protein kinase, contains lectin domains
CL4368.Contig3_All	At4g21380	34.8	840	458	23	2653	302	26	831	1.9e-134	479.2	[T] LSE0015 A Receptor-like protein kinase, contains lectin domains
CL4368.Contig3_All	At4g11900	37	876	445	28	2692	287	7	849	6.1e-133	474.2	[T] LSE0015 A Receptor-like protein kinase, contains lectin domains
CL4368.Contig3_All	At1g11350	35.3	793	464	16	2689	410	7	783	1.5e-126	453	[T] LSE0015 A Receptor-like protein kinase, contains lectin domains
CL4369.Contig1_All	At3g25230	70.6	551	159	3	165	1811	1	550	6.8e-228	789.3	[O] KOG0543 FKBP-type peptidyl-prolyl cis-trans isomerase
CL4369.Contig1_All	At5g48570	66.3	566	178	6	165	1826	1	565	4.3e-222	770	[O] KOG0543 FKBP-type peptidyl-prolyl cis-trans isomerase
CL4369.Contig1_All	Hs4503729	35	409	242	7	618	1817	29	422	3.6e-64	245.4	[O] KOG0543 FKBP-type peptidyl-prolyl cis-trans isomerase
CL4369.Contig1_All	Hs4758384	31.8	422	270	7	618	1868	29	437	2.8e-56	219.2	[O] KOG0543 FKBP-type peptidyl-prolyl cis-trans isomerase
CL4369.Contig1_All	At3g54010	30.5	521	333	11	282	1787	33	543	1.7e-53	209.9	[O] KOG0543 FKBP-type peptidyl-prolyl cis-trans isomerase
CL4369.Contig2_All	At3g25230	70.5	553	158	4	149	1801	1	550	2.6e-227	787.3	[O] KOG0543 FKBP-type peptidyl-prolyl cis-trans isomerase
CL4369.Contig2_All	At5g48570	66.4	568	176	7	149	1816	1	565	2.7e-221	767.3	[O] KOG0543 FKBP-type peptidyl-prolyl cis-trans isomerase
CL4369.Contig2_All	Hs4503729	34.8	411	242	8	602	1807	29	422	4e-63	241.9	[O] KOG0543 FKBP-type peptidyl-prolyl cis-trans isomerase
CL4369.Contig2_All	Hs4758384	31.8	424	269	8	602	1858	29	437	2.4e-55	216.1	[O] KOG0543 FKBP-type peptidyl-prolyl cis-trans isomerase
CL4369.Contig2_All	At3g54010	29.7	555	340	13	227	1777	1	543	1.4e-52	206.8	[O] KOG0543 FKBP-type peptidyl-prolyl cis-trans isomerase
CL4369.Contig3_All	At3g25230	66.8	582	159	4	165	1904	1	550	4.3e-223	773.5	[O] KOG0543 FKBP-type peptidyl-prolyl cis-trans isomerase
CL4369.Contig3_All	At5g48570	61.7	616	186	8	165	1976	1	578	4.2e-218	756.9	[O] KOG0543 FKBP-type peptidyl-prolyl cis-trans isomerase
CL4369.Contig3_All	Hs4503729	36.7	373	212	7	618	1709	29	386	1.2e-60	233.8	[O] KOG0543 FKBP-type peptidyl-prolyl cis-trans isomerase
CL4369.Contig3_All	At3g54010	30.5	502	322	9	282	1736	33	524	8.6e-54	211.1	[O] KOG0543 FKBP-type peptidyl-prolyl cis-trans isomerase
CL4369.Contig3_All	Hs4758384	30.6	448	260	9	618	1946	29	430	1e-51	204.1	[O] KOG0543 FKBP-type peptidyl-prolyl cis-trans isomerase
CL4369.Contig4_All	At3g25230	66.8	584	158	5	149	1894	1	550	2.8e-222	770.8	[O] KOG0543 FKBP-type peptidyl-prolyl cis-trans isomerase
CL4369.Contig4_All	At5g48570	61.8	618	184	9	149	1966	1	578	4.6e-217	753.4	[O] KOG0543 FKBP-type peptidyl-prolyl cis-trans isomerase
CL4369.Contig4_All	Hs4503729	36.5	375	212	8	602	1699	29	386	1.4e-59	230.3	[O] KOG0543 FKBP-type peptidyl-prolyl cis-trans isomerase
CL4369.Contig4_All	At3g54010	29.7	536	329	11	227	1726	1	524	5.5e-53	208.4	[O] KOG0543 FKBP-type peptidyl-prolyl cis-trans isomerase
CL4369.Contig4_All	Hs4758384	30.7	450	259	10	602	1936	29	430	8.8e-51	201.1	[O] KOG0543 FKBP-type peptidyl-prolyl cis-trans isomerase
CL4369.Contig5_All	At3g25230	66.8	584	158	5	149	1894	1	550	2.7e-222	770.8	[O] KOG0543 FKBP-type peptidyl-prolyl cis-trans isomerase
CL4369.Contig5_All	At5g48570	62.6	605	180	8	149	1927	1	571	5.8e-217	753.1	[O] KOG0543 FKBP-type peptidyl-prolyl cis-trans isomerase
CL4369.Contig5_All	Hs4503729	36.5	375	212	8	602	1699	29	386	1.3e-59	230.3	[O] KOG0543 FKBP-type peptidyl-prolyl cis-trans isomerase
CL4369.Contig5_All	At3g54010	29.7	536	329	11	227	1726	1	524	5.3e-53	208.4	[O] KOG0543 FKBP-type peptidyl-prolyl cis-trans isomerase
CL4369.Contig5_All	Hs4758384	30.7	450	259	10	602	1936	29	430	8.5e-51	201.1	[O] KOG0543 FKBP-type peptidyl-prolyl cis-trans isomerase
CL4369.Contig6_All	At3g25230	66.8	582	159	4	165	1904	1	550	4.2e-223	773.5	[O] KOG0543 FKBP-type peptidyl-prolyl cis-trans isomerase
CL4369.Contig6_All	At5g48570	62.5	603	182	7	165	1937	1	571	5.3e-218	756.5	[O] KOG0543 FKBP-type peptidyl-prolyl cis-trans isomerase
CL4369.Contig6_All	Hs4503729	36.7	373	212	7	618	1709	29	386	1.2e-60	233.8	[O] KOG0543 FKBP-type peptidyl-prolyl cis-trans isomerase
CL4369.Contig6_All	At3g54010	30.5	502	322	9	282	1736	33	524	8.2e-54	211.1	[O] KOG0543 FKBP-type peptidyl-prolyl cis-trans isomerase
CL4369.Contig6_All	Hs4758384	30.6	448	260	9	618	1946	29	430	1e-51	204.1	[O] KOG0543 FKBP-type peptidyl-prolyl cis-trans isomerase
CL4370.Contig1_All	At5g51380	54.1	418	187	3	433	1686	62	474	4.5e-125	447.6	[R] KOG1947 Leucine rich repeat proteins, some proteins contain F-box
CL4370.Contig1_All	At5g51370	51.9	422	197	4	421	1686	23	438	2.7e-117	421.8	[R] KOG1947 Leucine rich repeat proteins, some proteins contain F-box
CL4370.Contig1_All	At5g07670	47.3	355	175	5	433	1479	60	408	1.4e-81	303.1	[R] KOG1947 Leucine rich repeat proteins, some proteins contain F-box
CL4370.Contig1_All	Hs14249620	28.4	268	173	9	802	1569	43	303	2.2e-18	93.2	[R] KOG4341 F-box protein containing LRR
CL4370.Contig1_All	Hs16306582	29.1	268	171	9	802	1569	44	304	3.7e-18	92.4	[R] KOG4341 F-box protein containing LRR
CL4370.Contig2_All	At5g51380	53.9	410	184	3	433	1662	62	466	1.5e-121	435.6	[R] KOG1947 Leucine rich repeat proteins, some proteins contain F-box
CL4370.Contig2_All	At5g51370	51.8	413	193	4	421	1659	23	429	3.1e-114	411.4	[R] KOG1947 Leucine rich repeat proteins, some proteins contain F-box
CL4370.Contig2_All	At5g07670	47.3	355	175	5	433	1479	60	408	1.2e-81	303.1	[R] KOG1947 Leucine rich repeat proteins, some proteins contain F-box
CL4370.Contig2_All	Hs14249620	27.5	313	197	10	802	1704	43	337	3.8e-19	95.5	[R] KOG4341 F-box protein containing LRR
CL4370.Contig2_All	Hs16306582	29.1	268	171	9	802	1569	44	304	3.2e-18	92.4	[R] KOG4341 F-box protein containing LRR
CL4370.Contig3_All	At5g51380	54	409	184	2	436	1662	62	466	6.2e-123	440.3	[R] KOG1947 Leucine rich repeat proteins, some proteins contain F-box
CL4370.Contig3_All	At5g51370	51.9	412	193	3	424	1659	23	429	1.3e-115	416	[R] KOG1947 Leucine rich repeat proteins, some proteins contain F-box
CL4370.Contig3_All	At5g07670	45.5	378	185	6	436	1524	60	431	9.1e-82	303.5	[R] KOG1947 Leucine rich repeat proteins, some proteins contain F-box
CL4370.Contig3_All	At5g27920	29.1	268	173	8	787	1563	288	547	4.9e-19	95.1	[R] KOG1947 Leucine rich repeat proteins, some proteins contain F-box
CL4370.Contig3_All	Hs14249620	27.5	313	196	11	805	1704	43	337	4.2e-18	92	[R] KOG4341 F-box protein containing LRR
CL4370.Contig4_All	At5g51380	54.1	418	187	3	482	1735	62	474	8.2e-125	446.8	[R] KOG1947 Leucine rich repeat proteins, some proteins contain F-box
CL4370.Contig4_All	At5g51370	51.9	422	197	4	470	1735	23	438	6.3e-117	420.6	[R] KOG1947 Leucine rich repeat proteins, some proteins contain F-box
CL4370.Contig4_All	At5g07670	47.3	355	175	5	482	1528	60	408	1.5e-81	303.1	[R] KOG1947 Leucine rich repeat proteins, some proteins contain F-box
CL4370.Contig4_All	At5g27920	29	269	173	8	833	1612	288	547	3e-18	92.8	[R] KOG1947 Leucine rich repeat proteins, some proteins contain F-box
CL4370.Contig4_All	Hs14249620	28.4	268	173	9	851	1618	43	303	3.9e-18	92.4	[R] KOG4341 F-box protein containing LRR
CL4370.Contig5_All	At5g51380	54.5	418	185	3	479	1732	62	474	2.8e-125	448.4	[R] KOG1947 Leucine rich repeat proteins, some proteins contain F-box
CL4370.Contig5_All	At5g51370	52.4	422	195	4	467	1732	23	438	1.3e-117	422.9	[R] KOG1947 Leucine rich repeat proteins, some proteins contain F-box
CL4370.Contig5_All	At5g07670	52.5	299	135	4	479	1372	60	352	2.8e-80	298.9	[R] KOG1947 Leucine rich repeat proteins, some proteins contain F-box
CL4370.Contig5_All	At5g27920	27.8	316	176	11	833	1744	366	641	5.1e-18	92	[R] KOG1947 Leucine rich repeat proteins, some proteins contain F-box
CL4370.Contig5_All	At5g23340	26.1	257	174	8	866	1609	75	324	5.1e-18	92	[R] KOG1947 Leucine rich repeat proteins, some proteins contain F-box
CL4370.Contig6_All	At5g07670	37.4	182	100	4	119	658	30	199	5.1e-22	103.6	[R] KOG1947 Leucine rich repeat proteins, some proteins contain F-box
CL4370.Contig6_All	At5g51380	38.7	142	83	2	233	658	64	201	2.4e-19	94.7	[R] KOG1947 Leucine rich repeat proteins, some proteins contain F-box
CL4370.Contig6_All	At5g51370	42	143	78	3	230	658	28	165	7e-19	93.2	[R] KOG1947 Leucine rich repeat proteins, some proteins contain F-box
CL4371.Contig1_All	At4g10600	42	288	111	10	3629	2766	4	235	5.8e-44	179.1	[R] KOG1844 PHD Zn-finger proteins
CL4371.Contig1_All	At2g01810	45.3	64	31	2	3638	3456	624	686	2.5e-07	57.4	[R] KOG1844 PHD Zn-finger proteins
CL4371.Contig1_All	At1g33420	48	50	23	1	3608	3468	601	650	3.3e-07	57	[R] KOG1844 PHD Zn-finger proteins
CL4371.Contig1_All	At1g66170	34.7	75	46	1	3683	3468	528	602	2.1e-06	54.3	[R] KOG1844 PHD Zn-finger proteins
CL4371.Contig2_All	At4g10600	43.3	282	110	10	3572	2727	4	235	3.6e-45	183	[R] KOG1844 PHD Zn-finger proteins
CL4371.Contig2_All	At1g33420	39.5	76	37	2	3551	3351	601	676	1.8e-07	57.8	[R] KOG1844 PHD Zn-finger proteins
CL4371.Contig2_All	At2g01810	43.8	64	26	2	3548	3387	634	697	3e-07	57	[R] KOG1844 PHD Zn-finger proteins
CL4371.Contig2_All	At1g66170	44	50	25	1	3551	3411	553	602	5.7e-06	52.8	[R] KOG1844 PHD Zn-finger proteins
CL4371.Contig3_All	At4g10600	41.7	288	112	10	3590	2727	4	235	3.5e-43	176.4	[R] KOG1844 PHD Zn-finger proteins
CL4371.Contig3_All	At2g01810	45.3	64	31	2	3599	3417	624	686	2.3e-07	57.4	[R] KOG1844 PHD Zn-finger proteins
CL4371.Contig3_All	At1g33420	48	50	23	1	3569	3429	601	650	3.1e-07	57	[R] KOG1844 PHD Zn-finger proteins
CL4371.Contig3_All	At1g66170	34.7	75	46	1	3644	3429	528	602	2e-06	54.3	[R] KOG1844 PHD Zn-finger proteins
CL4371.Contig5_All	At4g10600	43.3	282	110	10	3601	2756	4	235	8.2e-45	181.8	[R] KOG1844 PHD Zn-finger proteins
CL4371.Contig5_All	At1g33420	39.5	76	37	2	3580	3380	601	676	1.8e-07	57.8	[R] KOG1844 PHD Zn-finger proteins
CL4371.Contig5_All	At2g01810	43.8	64	26	2	3577	3416	634	697	3e-07	57	[R] KOG1844 PHD Zn-finger proteins
CL4371.Contig5_All	At1g66170	44	50	25	1	3580	3440	553	602	5.7e-06	52.8	[R] KOG1844 PHD Zn-finger proteins
CL4372.Contig2_All	At5g19960	39.5	349	178	9	108	1115	1	329	5.8e-55	214.2	[R] KOG0118 FOG: RRM domain
CL4372.Contig2_All	Hs14149665	29	162	112	3	297	776	261	421	2.7e-12	72.4	[K] KOG1874 KEKE-like motif-containing transcription regulator (Rlr1)/suppressor of sin4
CL4372.Contig2_All	Hs4826974	31.1	135	77	2	111	479	5	135	3.6e-12	72	[A] LSE3565 H RNA binding motif protein probably involved in spermatogenesis, and related proteins
CL4372.Contig2_All	At3g50670	24.2	297	197	8	87	947	127	405	6.1e-12	71.2	[A] KOG0113 U1 small nuclear ribonucleoprotein (RRM superfamily)
CL4372.Contig2_All	At5g04280	28.4	243	146	8	102	749	1	242	7.9e-12	70.9	[R] KOG0118 FOG: RRM domain
CL4373.Contig1_All	At3g24050	51.5	235	74	9	950	321	49	268	2.2e-49	195.7	[K] KOG1601 GATA-4/5/6 transcription factors
CL4373.Contig1_All	At5g25830	41.7	228	78	7	917	342	80	288	2.2e-33	142.5	[K] KOG1601 GATA-4/5/6 transcription factors
CL4373.Contig1_All	At2g45050	50.7	146	55	3	731	342	104	248	4.1e-32	138.3	[K] KOG1601 GATA-4/5/6 transcription factors
CL4373.Contig1_All	At1g08010	44.4	169	78	4	818	351	121	286	4.6e-31	134.8	[K] KOG1601 GATA-4/5/6 transcription factors
CL4373.Contig1_All	At4g32890	80.8	73	14	0	560	342	194	266	6e-31	134.4	[K] KOG1601 GATA-4/5/6 transcription factors
CL4373.Contig2_All	At3g24050	47.7	281	101	10	1079	321	6	268	5.5e-52	204.1	[K] KOG1601 GATA-4/5/6 transcription factors
CL4373.Contig2_All	At5g25830	41.7	228	78	7	917	342	80	288	2e-33	142.5	[K] KOG1601 GATA-4/5/6 transcription factors
CL4373.Contig2_All	At2g45050	50.7	146	55	3	731	342	104	248	3.7e-32	138.3	[K] KOG1601 GATA-4/5/6 transcription factors
CL4373.Contig2_All	At1g08010	44.4	169	78	4	818	351	121	286	4.1e-31	134.8	[K] KOG1601 GATA-4/5/6 transcription factors
CL4373.Contig2_All	At4g32890	80.8	73	14	0	560	342	194	266	5.4e-31	134.4	[K] KOG1601 GATA-4/5/6 transcription factors
CL4373.Contig3_All	At3g24050	46.3	285	108	8	809	27	6	269	7.1e-55	213.4	[K] KOG1601 GATA-4/5/6 transcription factors
CL4373.Contig3_All	At2g45050	51.7	147	53	4	449	57	104	248	3.8e-32	137.9	[K] KOG1601 GATA-4/5/6 transcription factors
CL4373.Contig3_All	At4g32890	56.2	128	50	3	425	57	140	266	1.9e-31	135.6	[K] KOG1601 GATA-4/5/6 transcription factors
CL4373.Contig3_All	At1g08010	45	169	82	5	548	66	121	286	1.6e-30	132.5	[K] KOG1601 GATA-4/5/6 transcription factors
CL4373.Contig3_All	At5g25830	67	91	25	1	329	57	203	288	1.6e-30	132.5	[K] KOG1601 GATA-4/5/6 transcription factors
CL4373.Contig4_All	At3g24050	52	227	70	8	926	321	56	268	8e-49	194.1	[K] KOG1601 GATA-4/5/6 transcription factors
CL4373.Contig4_All	At5g25830	41.7	228	78	7	917	342	80	288	2.8e-33	142.5	[K] KOG1601 GATA-4/5/6 transcription factors
CL4373.Contig4_All	At2g45050	50.7	146	55	3	731	342	104	248	5.2e-32	138.3	[K] KOG1601 GATA-4/5/6 transcription factors
CL4373.Contig4_All	At1g08010	44.4	169	78	4	818	351	121	286	5.7e-31	134.8	[K] KOG1601 GATA-4/5/6 transcription factors
CL4373.Contig4_All	At4g32890	80.8	73	14	0	560	342	194	266	7.5e-31	134.4	[K] KOG1601 GATA-4/5/6 transcription factors
CL4373.Contig5_All	At3g24050	49.8	239	81	7	680	27	49	269	2.9e-52	204.9	[K] KOG1601 GATA-4/5/6 transcription factors
CL4373.Contig5_All	At2g45050	51.7	147	53	4	449	57	104	248	4.3e-32	137.9	[K] KOG1601 GATA-4/5/6 transcription factors
CL4373.Contig5_All	At4g32890	56.2	128	50	3	425	57	140	266	2.1e-31	135.6	[K] KOG1601 GATA-4/5/6 transcription factors
CL4373.Contig5_All	At1g08010	45	169	82	5	548	66	121	286	1.8e-30	132.5	[K] KOG1601 GATA-4/5/6 transcription factors
CL4373.Contig5_All	At5g25830	67	91	25	1	329	57	203	288	1.8e-30	132.5	[K] KOG1601 GATA-4/5/6 transcription factors
CL4373.Contig6_All	At3g24050	50.2	231	77	6	656	27	56	269	1.1e-51	203.4	[K] KOG1601 GATA-4/5/6 transcription factors
CL4373.Contig6_All	At2g45050	51.7	147	53	4	449	57	104	248	5.8e-32	137.9	[K] KOG1601 GATA-4/5/6 transcription factors
CL4373.Contig6_All	At4g32890	56.2	128	50	3	425	57	140	266	2.9e-31	135.6	[K] KOG1601 GATA-4/5/6 transcription factors
CL4373.Contig6_All	At1g08010	45	169	82	5	548	66	121	286	2.4e-30	132.5	[K] KOG1601 GATA-4/5/6 transcription factors
CL4373.Contig6_All	At5g25830	67	91	25	1	329	57	203	288	2.4e-30	132.5	[K] KOG1601 GATA-4/5/6 transcription factors
CL4373.Contig7_All	At3g24050	45.6	287	101	11	1097	333	6	269	4.8e-51	201.1	[K] KOG1601 GATA-4/5/6 transcription factors
CL4373.Contig7_All	At2g45050	47.5	162	67	4	800	363	89	248	8.4e-32	137.1	[K] KOG1601 GATA-4/5/6 transcription factors
CL4373.Contig7_All	At4g32890	56.7	127	51	2	731	363	140	266	1.4e-31	136.3	[K] KOG1601 GATA-4/5/6 transcription factors
CL4373.Contig7_All	At5g25830	71.6	81	23	0	605	363	208	288	2.1e-30	132.5	[K] KOG1601 GATA-4/5/6 transcription factors
CL4373.Contig7_All	At1g08010	44	168	79	5	836	372	121	286	2.7e-30	132.1	[K] KOG1601 GATA-4/5/6 transcription factors
CL4373.Contig8_All	At3g24050	52	227	70	8	720	115	56	268	7.2e-49	194.1	[K] KOG1601 GATA-4/5/6 transcription factors
CL4373.Contig8_All	At5g25830	41.7	228	78	7	711	136	80	288	2.5e-33	142.5	[K] KOG1601 GATA-4/5/6 transcription factors
CL4373.Contig8_All	At2g45050	50.7	146	55	3	525	136	104	248	4.7e-32	138.3	[K] KOG1601 GATA-4/5/6 transcription factors
CL4373.Contig8_All	At1g08010	44.4	169	78	4	612	145	121	286	5.2e-31	134.8	[K] KOG1601 GATA-4/5/6 transcription factors
CL4373.Contig8_All	At4g32890	80.8	73	14	0	354	136	194	266	6.8e-31	134.4	[K] KOG1601 GATA-4/5/6 transcription factors
CL4373.Contig9_All	At3g24050	49.4	231	73	7	944	333	56	269	1.1e-48	193.7	[K] KOG1601 GATA-4/5/6 transcription factors
CL4373.Contig9_All	At2g45050	47.5	162	67	4	800	363	89	248	1.2e-31	137.1	[K] KOG1601 GATA-4/5/6 transcription factors
CL4373.Contig9_All	At4g32890	56.7	127	51	2	731	363	140	266	2e-31	136.3	[K] KOG1601 GATA-4/5/6 transcription factors
CL4373.Contig9_All	At5g25830	71.6	81	23	0	605	363	208	288	2.9e-30	132.5	[K] KOG1601 GATA-4/5/6 transcription factors
CL4373.Contig9_All	At1g08010	44	168	79	5	836	372	121	286	3.9e-30	132.1	[K] KOG1601 GATA-4/5/6 transcription factors
CL4374.Contig1_All	At4g13340	48.2	139	62	4	573	172	436	569	1.1e-31	135.6	[M] LSE0601 A Pollen extensin-like protein (Pex)
CL4374.Contig1_All	At1g31810	46.2	158	44	7	573	178	520	662	3.8e-29	127.1	[ZR] LSE0118 A Protein possibly involved in cytoskeleton rearrangements, contains FH domain
CL4374.Contig1_All	At5g07750	46.3	162	50	9	576	178	961	1114	2.5e-28	124.4	[ZR] LSE0118 A Protein possibly involved in cytoskeleton rearrangements, contains FH domain
CL4374.Contig1_All	At3g22800	44.7	132	31	5	573	190	372	465	1.5e-25	115.2	[M] LSE0601 A Pollen extensin-like protein (Pex)
CL4374.Contig1_All	At3g24400	40.9	137	69	4	567	178	23	154	2.9e-21	100.9	[T] KOG1187 Serine/threonine protein kinase
CL4374.Contig2_All	At4g13340	53.3	105	36	3	301	11	425	524	5.5e-27	119	[M] LSE0601 A Pollen extensin-like protein (Pex)
CL4374.Contig2_All	At5g07750	50	126	27	7	307	11	948	1064	6.1e-26	115.5	[ZR] LSE0118 A Protein possibly involved in cytoskeleton rearrangements, contains FH domain
CL4374.Contig2_All	At1g31810	52.3	109	27	5	304	44	520	625	2.3e-25	113.6	[ZR] LSE0118 A Protein possibly involved in cytoskeleton rearrangements, contains FH domain
CL4374.Contig2_All	At3g22800	57.5	87	27	2	301	47	375	453	3.3e-24	109.8	[M] LSE0601 A Pollen extensin-like protein (Pex)
CL4374.Contig2_All	At2g15880	50	122	34	8	304	2	516	631	7e-22	102.1	[M] LSE0601 A Pollen extensin-like protein (Pex)
CL4375.Contig1_All	At4g33410	69.3	303	60	2	1390	482	1	270	3.2e-113	407.9	[S] KOG2443 Uncharacterized conserved protein
CL4375.Contig1_All	7301394	34.7	375	212	6	1378	326	37	402	9.5e-57	220.3	[S] KOG2443 Uncharacterized conserved protein
CL4375.Contig1_All	Hs20514782	34.2	377	215	7	1387	326	3	369	1.7e-53	209.5	[S] KOG2443 Uncharacterized conserved protein
CL4375.Contig1_All	Hs22063651	29.1	378	186	11	1342	284	38	358	9.9e-30	130.6	[S] KOG2443 Uncharacterized conserved protein
CL4375.Contig1_All	HsM14249482	27.3	326	187	7	1261	314	98	383	2.9e-29	129	[R] KOG2442 Uncharacterized conserved protein, contains PA domain
CL4375.Contig2_All	At4g33410	61.4	101	21	1	2	304	76	158	1e-28	124.8	[S] KOG2443 Uncharacterized conserved protein
CL4375.Contig2_All	Hs20514782	32.3	99	66	1	2	298	92	189	1.5e-08	57.8	[S] KOG2443 Uncharacterized conserved protein
CL4375.Contig2_All	7301394	29.3	99	69	1	2	298	127	224	9.7e-08	55.1	[S] KOG2443 Uncharacterized conserved protein
CL4375.Contig3_All	At4g33410	69.3	303	60	2	258	1166	1	270	4.1e-113	407.5	[S] KOG2443 Uncharacterized conserved protein
CL4375.Contig3_All	7301394	35.2	375	210	6	270	1322	37	402	1.4e-57	223	[S] KOG2443 Uncharacterized conserved protein
CL4375.Contig3_All	Hs20514782	34.5	377	214	7	261	1322	3	369	4.3e-54	211.5	[S] KOG2443 Uncharacterized conserved protein
CL4375.Contig3_All	Hs22063651	29.4	378	185	11	306	1364	38	358	1.9e-30	132.9	[S] KOG2443 Uncharacterized conserved protein
CL4375.Contig3_All	HsM14249482	27.3	326	187	7	387	1334	98	383	2.8e-29	129	[R] KOG2442 Uncharacterized conserved protein, contains PA domain
CL4376.Contig1_All	At3g24090	81.6	702	98	6	2078	33	1	691	0	1085.5	[M] KOG1268 Glucosamine 6-phosphate synthetases, contain amidotransferase and phosphosugar isomerase domains
CL4376.Contig1_All	Hs4826742	51.6	708	291	11	2078	33	1	682	2.8e-197	687.6	[M] KOG1268 Glucosamine 6-phosphate synthetases, contain amidotransferase and phosphosugar isomerase domains
CL4376.Contig1_All	Hs4503981	50.4	710	295	10	2078	33	1	681	4.9e-194	676.8	[M] KOG1268 Glucosamine 6-phosphate synthetases, contain amidotransferase and phosphosugar isomerase domains
CL4376.Contig1_All	7301670	47.2	708	323	9	2078	33	1	683	6.6e-183	639.8	[M] KOG1268 Glucosamine 6-phosphate synthetases, contain amidotransferase and phosphosugar isomerase domains
CL4376.Contig1_All	7289004	45.6	722	325	10	2078	33	1	694	4.4e-179	627.1	[M] KOG1268 Glucosamine 6-phosphate synthetases, contain amidotransferase and phosphosugar isomerase domains
CL4376.Contig2_All	At3g24090	90.3	349	34	0	1309	263	343	691	1.2e-174	611.7	[M] KOG1268 Glucosamine 6-phosphate synthetases, contain amidotransferase and phosphosugar isomerase domains
CL4376.Contig2_All	Hs4826742	57.9	349	141	2	1309	263	340	682	4.6e-115	413.7	[M] KOG1268 Glucosamine 6-phosphate synthetases, contain amidotransferase and phosphosugar isomerase domains
CL4376.Contig2_All	Hs4503981	56.4	349	146	2	1309	263	339	681	6.5e-109	393.3	[M] KOG1268 Glucosamine 6-phosphate synthetases, contain amidotransferase and phosphosugar isomerase domains
CL4376.Contig2_All	7301670	54.7	349	152	2	1309	263	341	683	7.9e-107	386.3	[M] KOG1268 Glucosamine 6-phosphate synthetases, contain amidotransferase and phosphosugar isomerase domains
CL4376.Contig2_All	7289004	54.2	349	154	2	1309	263	352	694	1.4e-106	385.6	[M] KOG1268 Glucosamine 6-phosphate synthetases, contain amidotransferase and phosphosugar isomerase domains
CL4376.Contig3_All	At3g24090	81.9	700	99	5	2075	33	1	691	0	1093.6	[M] KOG1268 Glucosamine 6-phosphate synthetases, contain amidotransferase and phosphosugar isomerase domains
CL4376.Contig3_All	Hs4826742	51.5	707	292	10	2075	33	1	682	5.6e-198	689.9	[M] KOG1268 Glucosamine 6-phosphate synthetases, contain amidotransferase and phosphosugar isomerase domains
CL4376.Contig3_All	Hs4503981	50.3	708	298	9	2075	33	1	681	2e-195	681.4	[M] KOG1268 Glucosamine 6-phosphate synthetases, contain amidotransferase and phosphosugar isomerase domains
CL4376.Contig3_All	7301670	47	707	325	9	2075	33	1	683	7.3e-182	636.3	[M] KOG1268 Glucosamine 6-phosphate synthetases, contain amidotransferase and phosphosugar isomerase domains
CL4376.Contig3_All	7289004	45.5	721	326	10	2075	33	1	694	8.4e-178	622.9	[M] KOG1268 Glucosamine 6-phosphate synthetases, contain amidotransferase and phosphosugar isomerase domains
CL4377.Contig1_All	At5g45340	66.7	39	13	0	293	177	424	462	1.5e-10	64.3	[QI] KOG0157 Cytochrome P450 CYP4/CYP19/CYP26 subfamilies
CL4377.Contig1_All	At2g29090	54.1	37	17	0	293	183	444	480	4.2e-08	56.2	[QI] KOG0157 Cytochrome P450 CYP4/CYP19/CYP26 subfamilies
CL4377.Contig1_All	At3g19270	39.3	56	22	1	290	123	429	472	6.7e-06	48.9	[QI] KOG0157 Cytochrome P450 CYP4/CYP19/CYP26 subfamilies
CL4377.Contig2_All	At3g19270	64.8	54	13	1	585	442	362	415	4.2e-13	74.7	[QI] KOG0157 Cytochrome P450 CYP4/CYP19/CYP26 subfamilies
CL4377.Contig2_All	At2g29090	64.8	54	13	1	585	442	378	431	2.1e-12	72.4	[QI] KOG0157 Cytochrome P450 CYP4/CYP19/CYP26 subfamilies
CL4377.Contig2_All	At5g45340	66.7	54	12	2	585	442	358	411	4.7e-12	71.2	[QI] KOG0157 Cytochrome P450 CYP4/CYP19/CYP26 subfamilies
CL4377.Contig2_All	At4g19230	64.8	54	13	2	585	442	358	411	6.7e-11	67.4	[QI] KOG0157 Cytochrome P450 CYP4/CYP19/CYP26 subfamilies
CL4377.Contig3_All	At3g19270	78.8	66	14	0	499	696	362	427	2e-26	119	[QI] KOG0157 Cytochrome P450 CYP4/CYP19/CYP26 subfamilies
CL4377.Contig3_All	At5g45340	81.2	64	12	0	499	690	358	421	7.6e-26	117.1	[QI] KOG0157 Cytochrome P450 CYP4/CYP19/CYP26 subfamilies
CL4377.Contig3_All	At2g29090	74.2	66	17	0	499	696	378	443	1.4e-24	112.8	[QI] KOG0157 Cytochrome P450 CYP4/CYP19/CYP26 subfamilies
CL4377.Contig3_All	At4g19230	76.6	64	15	0	499	690	358	421	5.5e-24	110.9	[QI] KOG0157 Cytochrome P450 CYP4/CYP19/CYP26 subfamilies
CL4377.Contig4_All	At5g45340	72.7	154	42	0	16	477	309	462	3e-64	244.2	[QI] KOG0157 Cytochrome P450 CYP4/CYP19/CYP26 subfamilies
CL4377.Contig4_All	At2g29090	68	147	47	0	31	471	334	480	1.5e-60	231.9	[QI] KOG0157 Cytochrome P450 CYP4/CYP19/CYP26 subfamilies
CL4377.Contig4_All	At3g19270	61	172	55	1	16	531	313	472	6.4e-59	226.5	[QI] KOG0157 Cytochrome P450 CYP4/CYP19/CYP26 subfamilies
CL4377.Contig4_All	At4g19230	76.9	130	27	2	1	390	307	433	3.4e-52	204.1	[QI] KOG0157 Cytochrome P450 CYP4/CYP19/CYP26 subfamilies
CL4377.Contig4_All	At1g05160	47.5	158	79	2	4	471	333	488	6.4e-35	146.7	[QI] KOG0157 Cytochrome P450 CYP4/CYP19/CYP26 subfamilies
CL4377.Contig5_All	At5g45340	80	105	21	0	561	247	358	462	9.4e-47	186.4	[QI] KOG0157 Cytochrome P450 CYP4/CYP19/CYP26 subfamilies
CL4377.Contig5_All	At2g29090	73.8	103	27	0	561	253	378	480	7.5e-44	176.8	[QI] KOG0157 Cytochrome P450 CYP4/CYP19/CYP26 subfamilies
CL4377.Contig5_All	At3g19270	73.7	99	26	0	561	265	362	460	9.1e-42	169.9	[QI] KOG0157 Cytochrome P450 CYP4/CYP19/CYP26 subfamilies
CL4377.Contig5_All	At4g19230	82.9	76	13	0	561	334	358	433	1.6e-33	142.5	[QI] KOG0157 Cytochrome P450 CYP4/CYP19/CYP26 subfamilies
CL4377.Contig6_All	At1g33810	58.8	165	47	4	519	31	3	148	4.6e-45	179.9	[RI] LSE0388 A Predicted lipase
CL4378.Contig1_All	At1g72550	72	429	119	1	69	1355	1	428	1e-180	632.5	[J] KOG2472 Phenylalanyl-tRNA synthetase beta subunit
CL4378.Contig1_All	7301135	53	432	193	4	69	1355	1	425	1.2e-125	449.5	[J] KOG2472 Phenylalanyl-tRNA synthetase beta subunit
CL4378.Contig1_All	Hs19923333	51	433	202	6	69	1355	1	427	1.1e-118	426.4	[J] KOG2472 Phenylalanyl-tRNA synthetase beta subunit
CL4378.Contig1_All	CE20708	51	439	194	6	69	1355	1	428	6.1e-117	420.6	[J] KOG2472 Phenylalanyl-tRNA synthetase beta subunit
CL4378.Contig1_All	SPAC23A1.12c	47.4	430	202	6	69	1340	1	412	7.5e-107	387.1	[J] KOG2472 Phenylalanyl-tRNA synthetase beta subunit
CL4378.Contig2_All	At1g72550	65	120	35	1	480	142	479	598	4.4e-39	159.8	[J] KOG2472 Phenylalanyl-tRNA synthetase beta subunit
CL4378.Contig2_All	7301135	41.8	110	64	0	480	151	477	586	2.4e-24	110.9	[J] KOG2472 Phenylalanyl-tRNA synthetase beta subunit
CL4378.Contig2_All	Hs19923333	42.1	114	62	2	480	142	479	589	7.8e-20	95.9	[J] KOG2472 Phenylalanyl-tRNA synthetase beta subunit
CL4378.Contig2_All	CE20708	43.5	115	60	3	480	142	480	591	8.7e-19	92.4	[J] KOG2472 Phenylalanyl-tRNA synthetase beta subunit
CL4378.Contig2_All	YLR060w	37.1	124	67	3	480	142	472	595	2e-15	81.3	[J] KOG2472 Phenylalanyl-tRNA synthetase beta subunit
CL4379.Contig1_All	At4g32250	46.9	608	286	8	2003	198	14	590	6.1e-160	563.5	[T] KOG0198 MEKK and related serine/threonine protein kinases
CL4379.Contig1_All	At5g13530_2	30.5	259	155	7	1823	1113	5	260	1.8e-26	120.2	[T] KOG0198 MEKK and related serine/threonine protein kinases
CL4379.Contig1_All	At2g17700	28.5	281	180	10	1928	1092	281	542	4.4e-17	89	[T] KOG0192 Tyrosine kinase specific for activated (GTP-bound) p21cdc42Hs
CL4379.Contig1_All	7295638	26.9	268	167	8	1925	1143	195	440	2.7e-14	79.7	[T] KOG0603 Ribosomal protein S6 kinase
CL4379.Contig1_All	Hs7657526	27.1	291	181	10	1925	1074	69	335	5.9e-14	78.6	[T] KOG0603 Ribosomal protein S6 kinase
CL4379.Contig2_All	At4g32250	47	608	285	8	102	1907	14	590	1.7e-161	568.5	[T] KOG0198 MEKK and related serine/threonine protein kinases
CL4379.Contig2_All	At5g13530_2	30.5	259	155	7	282	992	5	260	1.6e-26	120.2	[T] KOG0198 MEKK and related serine/threonine protein kinases
CL4379.Contig2_All	At2g17700	27.4	281	183	8	177	1013	281	542	1.8e-17	90.1	[T] KOG0192 Tyrosine kinase specific for activated (GTP-bound) p21cdc42Hs
CL4379.Contig2_All	7295638	26.9	268	167	8	180	962	195	440	3.2e-14	79.3	[T] KOG0603 Ribosomal protein S6 kinase
CL4379.Contig2_All	Hs7657526	27.1	291	181	10	180	1031	69	335	7.1e-14	78.2	[T] KOG0603 Ribosomal protein S6 kinase
CL4379.Contig3_All	At4g32250	47	608	285	8	239	2044	14	590	4.1e-161	567.4	[T] KOG0198 MEKK and related serine/threonine protein kinases
CL4379.Contig3_All	At5g13530_2	30.5	259	155	7	419	1129	5	260	1.7e-26	120.2	[T] KOG0198 MEKK and related serine/threonine protein kinases
CL4379.Contig3_All	At2g17700	27.4	281	183	8	314	1150	281	542	1.9e-17	90.1	[T] KOG0192 Tyrosine kinase specific for activated (GTP-bound) p21cdc42Hs
CL4379.Contig3_All	7295638	26.9	268	167	8	317	1099	195	440	3.4e-14	79.3	[T] KOG0603 Ribosomal protein S6 kinase
CL4379.Contig3_All	Hs7657526	27.1	291	181	10	317	1168	69	335	7.6e-14	78.2	[T] KOG0603 Ribosomal protein S6 kinase
CL4380.Contig2_All	At2g28550	57.9	76	28	1	59	274	182	257	2.4e-18	92.4	[K] LSE0337 A Ovule development protein/AP2 domain transcription factor
CL4380.Contig2_All	At4g36920	57.9	76	28	1	59	274	160	235	2.4e-18	92.4	[K] LSE0337 A Ovule development protein/AP2 domain transcription factor
CL4380.Contig2_All	At5g67180	53.9	76	31	1	59	274	125	200	2.9e-16	85.5	[K] LSE0337 A Ovule development protein/AP2 domain transcription factor
CL4380.Contig2_All	At5g60120	52.2	67	28	1	86	274	179	245	6.1e-14	77.8	[K] LSE0337 A Ovule development protein/AP2 domain transcription factor
CL4380.Contig2_All	At3g54990	52.8	72	30	1	59	262	151	222	1e-13	77	[K] LSE0337 A Ovule development protein/AP2 domain transcription factor
CL4380.Contig5_All	At2g28550	88.9	54	6	0	1308	1147	137	190	1.8e-22	106.3	[K] LSE0337 A Ovule development protein/AP2 domain transcription factor
CL4380.Contig5_All	At4g36920	71.6	74	20	1	1365	1147	95	168	1.8e-22	106.3	[K] LSE0337 A Ovule development protein/AP2 domain transcription factor
CL4380.Contig5_All	At5g67180	90.4	52	5	0	1302	1147	82	133	5.2e-22	104.8	[K] LSE0337 A Ovule development protein/AP2 domain transcription factor
CL4380.Contig5_All	At3g54990	92	50	4	0	1296	1147	110	159	8.9e-22	104	[K] LSE0337 A Ovule development protein/AP2 domain transcription factor
CL4380.Contig5_All	At2g39250	90	50	5	0	1296	1147	96	145	3.4e-21	102.1	[K] LSE0337 A Ovule development protein/AP2 domain transcription factor
CL4380.Contig6_All	At2g28550	88.9	54	6	0	1717	1556	137	190	2.3e-22	106.3	[K] LSE0337 A Ovule development protein/AP2 domain transcription factor
CL4380.Contig6_All	At4g36920	71.6	74	20	1	1774	1556	95	168	2.3e-22	106.3	[K] LSE0337 A Ovule development protein/AP2 domain transcription factor
CL4380.Contig6_All	At5g67180	90.4	52	5	0	1711	1556	82	133	6.6e-22	104.8	[K] LSE0337 A Ovule development protein/AP2 domain transcription factor
CL4380.Contig6_All	At3g54990	92	50	4	0	1705	1556	110	159	1.1e-21	104	[K] LSE0337 A Ovule development protein/AP2 domain transcription factor
CL4380.Contig6_All	At2g39250	90	50	5	0	1705	1556	96	145	4.3e-21	102.1	[K] LSE0337 A Ovule development protein/AP2 domain transcription factor
CL4380.Contig7_All	At2g28550	73.6	121	28	1	1401	1051	137	257	1.7e-47	189.5	[K] LSE0337 A Ovule development protein/AP2 domain transcription factor
CL4380.Contig7_All	At4g36920	66.7	141	42	2	1458	1051	95	235	1.7e-47	189.5	[K] LSE0337 A Ovule development protein/AP2 domain transcription factor
CL4380.Contig7_All	At5g67180	71.4	119	30	1	1395	1051	82	200	6.1e-45	181	[K] LSE0337 A Ovule development protein/AP2 domain transcription factor
CL4380.Contig7_All	At3g54990	71.7	113	28	1	1389	1063	110	222	1.1e-41	170.2	[K] LSE0337 A Ovule development protein/AP2 domain transcription factor
CL4380.Contig7_All	At2g39250	72	107	26	1	1389	1081	96	202	7.7e-40	164.1	[K] LSE0337 A Ovule development protein/AP2 domain transcription factor
CL4380.Contig8_All	At2g28550	73.2	123	29	1	2640	2284	137	259	6.8e-47	188.3	[K] LSE0337 A Ovule development protein/AP2 domain transcription factor
CL4380.Contig8_All	At4g36920	66.4	143	43	2	2697	2284	95	237	6.8e-47	188.3	[K] LSE0337 A Ovule development protein/AP2 domain transcription factor
CL4380.Contig8_All	At5g67180	73	115	27	1	2634	2302	82	196	3.2e-44	179.5	[K] LSE0337 A Ovule development protein/AP2 domain transcription factor
CL4380.Contig8_All	At3g54990	71.7	113	28	1	2628	2302	110	222	1.9e-41	170.2	[K] LSE0337 A Ovule development protein/AP2 domain transcription factor
CL4380.Contig8_All	At2g39250	72	107	26	1	2628	2320	96	202	1.4e-39	164.1	[K] LSE0337 A Ovule development protein/AP2 domain transcription factor
CL4380.Contig9_All	At2g28550	73.6	121	28	1	234	584	137	257	2.6e-47	189.5	[K] LSE0337 A Ovule development protein/AP2 domain transcription factor
CL4380.Contig9_All	At4g36920	66.7	141	42	2	177	584	95	235	2.6e-47	189.5	[K] LSE0337 A Ovule development protein/AP2 domain transcription factor
CL4380.Contig9_All	At5g67180	71.4	119	30	1	240	584	82	200	9.2e-45	181	[K] LSE0337 A Ovule development protein/AP2 domain transcription factor
CL4380.Contig9_All	At3g54990	71.7	113	28	1	246	572	110	222	1.6e-41	170.2	[K] LSE0337 A Ovule development protein/AP2 domain transcription factor
CL4380.Contig9_All	At2g39250	72	107	26	1	246	554	96	202	1.2e-39	164.1	[K] LSE0337 A Ovule development protein/AP2 domain transcription factor
CL4381.Contig1_All	At3g27330	43.5	568	271	13	263	1936	22	549	4.7e-122	438.3	[O] KOG4159 Predicted E3 ubiquitin ligase
CL4382.Contig1_All	At3g51290	53	649	218	13	2028	202	1	602	1.3e-175	615.5	[S] LSE0370 A Predicted bZip-like transcription factor
CL4382.Contig2_All	At3g51290	52.7	649	220	13	2021	195	1	602	4.7e-175	613.6	[S] LSE0370 A Predicted bZip-like transcription factor
CL4382.Contig3_All	At3g51290	51.8	653	214	17	2003	195	1	602	1.3e-168	592.4	[S] LSE0370 A Predicted bZip-like transcription factor
CL4382.Contig4_All	At3g51290	54	652	223	14	2069	195	1	602	1.5e-180	632.1	[S] LSE0370 A Predicted bZip-like transcription factor
CL4382.Contig5_All	At3g51290	51.9	647	210	18	389	2191	1	592	6.6e-168	590.1	[S] LSE0370 A Predicted bZip-like transcription factor
CL4382.Contig6_All	At3g51290	54	652	223	14	269	2143	1	602	1.5e-180	632.1	[S] LSE0370 A Predicted bZip-like transcription factor
CL4382.Contig7_All	At3g51290	54	652	223	14	161	2035	1	602	1.4e-180	632.1	[S] LSE0370 A Predicted bZip-like transcription factor
CL4382.Contig8_All	At3g51290	52.6	652	214	16	389	2209	1	602	2.6e-172	604.7	[S] LSE0370 A Predicted bZip-like transcription factor
CL4382.Contig9_All	At3g51290	51.9	653	213	17	2003	195	1	602	5.5e-170	597	[S] LSE0370 A Predicted bZip-like transcription factor
CL4382.Contig10_All	At3g51290	54.1	652	222	14	2069	195	1	602	1.2e-180	632.5	[S] LSE0370 A Predicted bZip-like transcription factor
CL4382.Contig11_All	At3g51290	54.1	652	222	14	2069	195	1	602	1.2e-180	632.5	[S] LSE0370 A Predicted bZip-like transcription factor
CL4383.Contig1_All	At1g69340	80.7	109	21	0	771	1097	400	508	3e-44	178.3	[BK] KOG2633 Hismacro and SEC14 domain-containing proteins
CL4383.Contig1_All	7304163	40.4	94	56	0	771	1052	334	427	1.3e-15	83.2	[BK] KOG2633 Hismacro and SEC14 domain-containing proteins
CL4383.Contig1_All	Hs8923143	50	82	36	2	31	270	183	261	3.9e-12	71.6	[BK] KOG2633 Hismacro and SEC14 domain-containing proteins
CL4383.Contig1_All	CE03768	35.6	87	53	2	786	1040	89	174	2.6e-08	58.9	[TZ] KOG4406 CDC42 Rho GTPase-activating protein
CL4383.Contig1_All	7294614	31.9	91	61	1	780	1052	105	194	5.8e-08	57.8	[TZ] KOG4406 CDC42 Rho GTPase-activating protein
CL4383.Contig2_All	At1g69340	70.8	315	87	2	285	1223	8	319	3.4e-123	441.4	[BK] KOG2633 Hismacro and SEC14 domain-containing proteins
CL4383.Contig2_All	Hs8923143	44.4	243	127	4	417	1130	22	261	2.3e-47	189.5	[BK] KOG2633 Hismacro and SEC14 domain-containing proteins
CL4383.Contig2_All	Hs13569840	44.3	183	101	1	474	1019	141	323	2e-35	149.8	[BK] KOG2633 Hismacro and SEC14 domain-containing proteins
CL4383.Contig2_All	7304163	44.4	196	102	5	543	1118	4	196	2.5e-33	142.9	[BK] KOG2633 Hismacro and SEC14 domain-containing proteins
CL4383.Contig2_All	CE05161	35.6	177	108	6	480	998	15	189	2.7e-19	96.3	[BK] KOG2633 Hismacro and SEC14 domain-containing proteins
CL4383.Contig3_All	At1g69340	70.8	315	87	2	189	1127	8	319	3.4e-123	441.4	[BK] KOG2633 Hismacro and SEC14 domain-containing proteins
CL4383.Contig3_All	Hs8923143	44.4	243	127	4	321	1034	22	261	2.3e-47	189.5	[BK] KOG2633 Hismacro and SEC14 domain-containing proteins
CL4383.Contig3_All	Hs13569840	44.3	183	101	1	378	923	141	323	2e-35	149.8	[BK] KOG2633 Hismacro and SEC14 domain-containing proteins
CL4383.Contig3_All	7304163	44.4	196	102	5	447	1022	4	196	2.5e-33	142.9	[BK] KOG2633 Hismacro and SEC14 domain-containing proteins
CL4383.Contig3_All	CE05161	35.6	177	108	6	384	902	15	189	2.7e-19	96.3	[BK] KOG2633 Hismacro and SEC14 domain-containing proteins
CL4383.Contig4_All	At1g69340	70.8	161	22	1	210	617	400	560	7.3e-57	219.5	[BK] KOG2633 Hismacro and SEC14 domain-containing proteins
CL4383.Contig4_All	7304163	29.1	141	75	1	210	557	334	474	2.4e-12	71.6	[BK] KOG2633 Hismacro and SEC14 domain-containing proteins
CL4383.Contig4_All	Hs8923143	32	97	60	1	162	452	331	421	6.9e-07	53.5	[BK] KOG2633 Hismacro and SEC14 domain-containing proteins
CL4384.Contig1_All	At1g48920	51.2	588	223	29	83	1750	1	556	8.8e-126	449.9	[K] KOG4210 Nuclear localization sequence binding protein
CL4384.Contig1_All	At3g18610	42.8	568	268	20	116	1750	101	634	8.8e-102	370.2	[K] KOG4210 Nuclear localization sequence binding protein
CL4384.Contig1_All	SPAC140.02	32.6	546	305	16	155	1747	3	500	3.2e-59	228.8	[K] KOG4210 Nuclear localization sequence binding protein
CL4384.Contig1_All	7296503	32.8	597	323	24	74	1750	132	688	1.5e-45	183.3	[Y] KOG2992 Nucleolar GTPase/ATPase p130
CL4384.Contig1_All	YGR159c	30.1	485	251	16	344	1747	1	414	1.1e-43	177.2	[K] KOG4210 Nuclear localization sequence binding protein
CL4384.Contig2_All	At3g18610	42.6	712	288	24	1049	3154	9	609	3.8e-123	441.8	[K] KOG4210 Nuclear localization sequence binding protein
CL4384.Contig2_All	At1g48920	49.2	549	225	24	1571	3148	15	532	2.1e-113	409.5	[K] KOG4210 Nuclear localization sequence binding protein
CL4384.Contig2_All	CE08376	37.7	795	409	31	98	2440	57	779	1.2e-103	377.1	[Y] KOG2992 Nucleolar GTPase/ATPase p130
CL4384.Contig2_All	7296503	41.3	583	270	22	659	2362	58	583	2.1e-81	303.1	[Y] KOG2992 Nucleolar GTPase/ATPase p130
CL4384.Contig2_All	7296502	43.4	537	239	20	659	2248	58	536	2.8e-81	302.8	[Y] KOG2992 Nucleolar GTPase/ATPase p130
CL4384.Contig3_All	At1g48920	48.8	455	165	20	83	1324	1	428	6e-86	317	[K] KOG4210 Nuclear localization sequence binding protein
CL4384.Contig3_All	At3g18610	42.1	447	206	17	74	1324	83	506	3.4e-73	274.6	[K] KOG4210 Nuclear localization sequence binding protein
CL4384.Contig3_All	SPAC140.02	29.7	434	233	12	89	1324	6	389	2e-33	142.5	[K] KOG4210 Nuclear localization sequence binding protein
CL4384.Contig3_All	7296503	34.8	330	176	10	89	1018	199	509	1.9e-31	136	[Y] KOG2992 Nucleolar GTPase/ATPase p130
CL4384.Contig3_All	7296502	34.8	330	176	10	89	1018	199	509	1.9e-31	136	[Y] KOG2992 Nucleolar GTPase/ATPase p130
CL4384.Contig4_All	At1g48920	52.9	592	218	29	83	1780	1	557	4e-131	467.6	[K] KOG4210 Nuclear localization sequence binding protein
CL4384.Contig4_All	At3g18610	43.1	573	270	20	116	1780	101	635	2e-101	369	[K] KOG4210 Nuclear localization sequence binding protein
CL4384.Contig4_All	SPAC140.02	31.5	555	306	16	155	1771	3	499	5.6e-56	218	[K] KOG4210 Nuclear localization sequence binding protein
CL4384.Contig4_All	7296503	33.7	612	302	23	74	1777	137	688	3.9e-49	195.3	[Y] KOG2992 Nucleolar GTPase/ATPase p130
CL4384.Contig4_All	YGR159c	31.2	484	254	19	344	1771	1	413	7.1e-43	174.5	[K] KOG4210 Nuclear localization sequence binding protein
CL4384.Contig5_All	At1g48920	50.5	632	215	33	83	1909	1	557	5.8e-128	457.2	[K] KOG4210 Nuclear localization sequence binding protein
CL4384.Contig5_All	At3g18610	41.9	675	286	26	83	1909	1	635	1.3e-108	392.9	[K] KOG4210 Nuclear localization sequence binding protein
CL4384.Contig5_All	SPAC140.02	31.6	567	305	18	242	1900	2	499	1.3e-55	216.9	[K] KOG4210 Nuclear localization sequence binding protein
CL4384.Contig5_All	7296503	32.5	643	350	21	86	1906	94	688	2.1e-53	209.5	[Y] KOG2992 Nucleolar GTPase/ATPase p130
CL4384.Contig5_All	YGR159c	31.6	430	262	13	626	1900	11	413	5.8e-43	174.9	[K] KOG4210 Nuclear localization sequence binding protein
CL4384.Contig6_All	At1g48920	47.8	161	66	8	198	674	1	145	8.5e-20	96.3	[K] KOG4210 Nuclear localization sequence binding protein
CL4384.Contig6_All	At3g18610	37.6	178	82	7	198	665	1	171	3e-17	87.8	[K] KOG4210 Nuclear localization sequence binding protein
CL4384.Contig6_All	7296503	35.8	173	94	4	162	680	39	194	8.2e-15	79.7	[Y] KOG2992 Nucleolar GTPase/ATPase p130
CL4384.Contig6_All	7296502	35.8	173	94	4	162	680	39	194	8.2e-15	79.7	[Y] KOG2992 Nucleolar GTPase/ATPase p130
CL4384.Contig6_All	CE24463	34.4	163	101	3	204	680	299	459	1.5e-13	75.5	[B] KOG1911 Heterochromatin-associated protein HP1 and related CHROMO domain proteins
CL4384.Contig7_All	At3g18610	44.3	691	313	27	2216	192	1	635	4e-130	464.5	[K] KOG4210 Nuclear localization sequence binding protein
CL4384.Contig7_All	At1g48920	51	582	228	26	1874	192	12	557	1.7e-125	449.1	[K] KOG4210 Nuclear localization sequence binding protein
CL4384.Contig7_All	7296503	33.7	698	394	23	2216	195	36	688	5.3e-66	251.5	[Y] KOG2992 Nucleolar GTPase/ATPase p130
CL4384.Contig7_All	SPAC140.02	30.5	561	323	14	1871	201	2	499	1e-53	210.7	[K] KOG4210 Nuclear localization sequence binding protein
CL4384.Contig7_All	7296502	37.7	427	232	13	2216	963	36	437	2.8e-51	202.6	[Y] KOG2992 Nucleolar GTPase/ATPase p130
CL4385.Contig1_All	At5g27650	44.4	358	175	8	295	1326	34	381	2.9e-72	271.6	[R] LSE0304 A PWWP domain protein
CL4385.Contig1_All	At3g05430	49.8	261	118	5	571	1326	96	352	3.5e-62	238	[R] LSE0304 A PWWP domain protein
CL4385.Contig1_All	At5g02950	27.5	251	160	7	574	1275	52	297	5.9e-25	114.4	[R] LSE0304 A PWWP domain protein
CL4385.Contig1_All	At5g40340	36.6	175	106	2	463	987	58	227	5e-24	111.3	[R] LSE0304 A PWWP domain protein
CL4385.Contig1_All	At3g09670	28	175	123	2	691	1209	201	374	8.5e-24	110.5	[R] LSE0304 A PWWP domain protein
CL4385.Contig2_All	At5g27650	40.4	225	114	5	294	938	34	248	2.4e-39	161.8	[R] LSE0304 A PWWP domain protein
CL4385.Contig2_All	At3g05430	56.2	128	47	2	570	938	96	219	7.9e-35	146.7	[R] LSE0304 A PWWP domain protein
CL4385.Contig2_All	At5g40340	34.6	159	99	2	462	938	58	211	7.2e-20	97.1	[R] LSE0304 A PWWP domain protein
CL4385.Contig2_All	At3g27860	40.7	113	64	3	648	977	51	163	2.8e-16	85.1	[R] LSE0304 A PWWP domain protein
CL4385.Contig2_All	At5g02950	30.8	133	78	3	573	938	52	181	9.1e-15	80.1	[R] LSE0304 A PWWP domain protein
CL4386.Contig1_All	At1g70070	66.1	1182	377	7	3696	190	1	1171	0	1523.1	[A] KOG0947 Cytoplasmic exosomal RNA helicase SKI2, DEAD-box superfamily
CL4386.Contig1_All	SPCC550.03c	36	566	316	14	3234	1582	270	804	5.1e-82	305.4	[A] KOG0947 Cytoplasmic exosomal RNA helicase SKI2, DEAD-box superfamily
CL4386.Contig1_All	CE20651	35	605	332	17	3498	1771	202	774	5.8e-78	292	[A] KOG0947 Cytoplasmic exosomal RNA helicase SKI2, DEAD-box superfamily
CL4386.Contig1_All	Hs20631987	39.2	479	255	9	3234	1837	300	755	8.7e-74	278.1	[A] KOG0947 Cytoplasmic exosomal RNA helicase SKI2, DEAD-box superfamily
CL4386.Contig1_All	YJL050w	35.9	471	274	11	3222	1837	143	594	1.2e-70	267.7	[A] KOG0948 Nuclear exosomal RNA helicase MTR4, DEAD-box superfamily
CL4386.Contig2_All	At1g70070	84	187	30	0	1	561	175	361	1.2e-86	318.2	[A] KOG0947 Cytoplasmic exosomal RNA helicase SKI2, DEAD-box superfamily
CL4386.Contig2_All	YLR398c	50.8	181	82	3	1	540	350	524	9.9e-44	175.6	[A] KOG0947 Cytoplasmic exosomal RNA helicase SKI2, DEAD-box superfamily
CL4386.Contig2_All	SPCC550.03c	48.6	183	85	4	1	546	301	475	3e-40	164.1	[A] KOG0947 Cytoplasmic exosomal RNA helicase SKI2, DEAD-box superfamily
CL4386.Contig2_All	Hs20631987	47.6	189	84	4	1	546	331	511	1.3e-38	158.7	[A] KOG0947 Cytoplasmic exosomal RNA helicase SKI2, DEAD-box superfamily
CL4386.Contig2_All	ECU04g1290	48.5	165	76	3	1	492	85	241	4e-37	153.7	[A] KOG0947 Cytoplasmic exosomal RNA helicase SKI2, DEAD-box superfamily
CL4387.Contig1_All	Hs4505285	34.3	137	69	4	953	549	1585	1702	2.6e-14	78.6	[WV] KOG1216 von Willebrand factor and related coagulation proteins
CL4387.Contig2_All	Hs4505285	34.3	137	69	4	25	429	1585	1702	2e-14	78.6	[WV] KOG1216 von Willebrand factor and related coagulation proteins
CL4387.Contig3_All	At3g24550	28.3	251	115	9	321	971	6	225	6.5e-12	70.9	[T] KOG1187 Serine/threonine protein kinase
CL4387.Contig3_All	At1g31810	38.3	115	44	4	342	635	637	741	9.4e-11	67	[ZR] LSE0118 A Protein possibly involved in cytoskeleton rearrangements, contains FH domain
CL4388.Contig1_All	At5g45110	49.7	584	270	8	758	2461	8	583	1.9e-147	522.3	[R] KOG0504 FOG: Ankyrin repeat
CL4388.Contig1_All	At4g19660	48	604	250	12	758	2437	9	592	2.1e-138	492.3	[R] KOG0504 FOG: Ankyrin repeat
CL4388.Contig1_All	At1g64280	39.9	551	312	6	830	2449	36	578	1.2e-104	380.2	[R] KOG0504 FOG: Ankyrin repeat
CL4388.Contig1_All	At4g26120	39.4	566	319	10	824	2485	36	589	3.6e-98	358.6	[R] KOG0504 FOG: Ankyrin repeat
CL4388.Contig1_All	At2g41370	35.2	386	222	9	857	1933	7	391	1.8e-49	196.8	[R] KOG0504 FOG: Ankyrin repeat
CL4388.Contig2_All	At5g45110	48.8	584	268	9	712	2394	8	583	4.7e-143	507.7	[R] KOG0504 FOG: Ankyrin repeat
CL4388.Contig2_All	At4g19660	47	604	249	13	712	2370	9	592	1.7e-132	472.6	[R] KOG0504 FOG: Ankyrin repeat
CL4388.Contig2_All	At1g64280	39	551	310	7	784	2382	36	578	1.4e-99	363.2	[R] KOG0504 FOG: Ankyrin repeat
CL4388.Contig2_All	At4g26120	38	589	326	11	733	2418	13	589	5.3e-94	344.7	[R] KOG0504 FOG: Ankyrin repeat
CL4388.Contig2_All	At2g41370	34.8	385	218	9	811	1866	7	391	2.8e-47	189.5	[R] KOG0504 FOG: Ankyrin repeat
CL4388.Contig3_All	At5g45110	49.3	588	272	10	157	1872	8	585	1.1e-144	512.7	[R] KOG0504 FOG: Ankyrin repeat
CL4388.Contig3_All	At4g19660	47.6	592	243	13	157	1800	9	577	1.8e-134	478.8	[R] KOG0504 FOG: Ankyrin repeat
CL4388.Contig3_All	At1g64280	37.4	580	344	6	163	1869	11	582	1.8e-102	372.5	[R] KOG0504 FOG: Ankyrin repeat
CL4388.Contig3_All	At4g26120	38.4	591	337	11	157	1890	13	589	3.9e-97	354.8	[R] KOG0504 FOG: Ankyrin repeat
CL4388.Contig3_All	At2g41370	35	386	223	9	265	1341	7	391	8.8e-49	194.1	[R] KOG0504 FOG: Ankyrin repeat
CL4388.Contig4_All	At5g45110	48.2	589	282	10	648	2378	8	585	3.7e-145	514.6	[R] KOG0504 FOG: Ankyrin repeat
CL4388.Contig4_All	At4g19660	46.3	589	260	10	648	2306	9	577	1.2e-135	483	[R] KOG0504 FOG: Ankyrin repeat
CL4388.Contig4_All	At1g64280	37.9	581	345	7	654	2375	11	582	3e-99	362.1	[R] KOG0504 FOG: Ankyrin repeat
CL4388.Contig4_All	At4g26120	37.9	596	338	12	648	2396	13	589	6.6e-94	344.4	[R] KOG0504 FOG: Ankyrin repeat
CL4388.Contig4_All	At2g41370	34.3	388	223	7	756	1832	7	391	4.2e-48	192.2	[R] KOG0504 FOG: Ankyrin repeat
CL4389.Contig1_All	At4g02220	50.8	447	198	6	1543	251	5	445	3e-129	461.1	[R] KOG2061 Uncharacterized MYND Zn-finger protein
CL4389.Contig1_All	7291749	35.1	350	182	15	1306	308	5	326	2.1e-45	182.6	[R] KOG2061 Uncharacterized MYND Zn-finger protein
CL4389.Contig2_All	At4g02220	72.1	104	28	1	310	2	82	185	1.7e-39	160.6	[R] KOG2061 Uncharacterized MYND Zn-finger protein
CL4389.Contig2_All	7291749	50	80	38	2	310	74	5	83	5.8e-16	82.4	[R] KOG2061 Uncharacterized MYND Zn-finger protein
CL4389.Contig2_All	Hs21735592	47.5	80	40	2	310	74	11	89	2.9e-15	80.1	[R] KOG2061 Uncharacterized MYND Zn-finger protein
CL4389.Contig2_All	Hs21735594	47.5	80	40	2	310	74	11	89	2.9e-15	80.1	[R] KOG2061 Uncharacterized MYND Zn-finger protein
CL4389.Contig2_All	HsM4505655	47.5	80	40	2	310	74	11	89	2.9e-15	80.1	[R] KOG2061 Uncharacterized MYND Zn-finger protein
CL4389.Contig3_All	At4g02220	53.5	411	167	5	167	1336	38	445	1.4e-129	462.2	[R] KOG2061 Uncharacterized MYND Zn-finger protein
CL4389.Contig3_All	Hs21735592	35.5	358	196	10	272	1321	8	338	9.6e-54	210.3	[R] KOG2061 Uncharacterized MYND Zn-finger protein
CL4389.Contig3_All	HsM4505655	35.6	360	193	11	272	1321	8	338	3.7e-53	208.4	[R] KOG2061 Uncharacterized MYND Zn-finger protein
CL4389.Contig3_All	7291749	34.4	349	186	12	281	1279	5	326	8.7e-47	187.2	[R] KOG2061 Uncharacterized MYND Zn-finger protein
CL4389.Contig3_All	Hs21735594	38.2	217	103	7	272	898	8	201	1e-31	137.1	[R] KOG2061 Uncharacterized MYND Zn-finger protein
CL4389.Contig4_All	At4g02220	53.8	411	166	4	165	1334	38	445	1.1e-130	465.7	[R] KOG2061 Uncharacterized MYND Zn-finger protein
CL4389.Contig4_All	Hs21735592	35.5	358	196	10	270	1319	8	338	2.1e-52	205.7	[R] KOG2061 Uncharacterized MYND Zn-finger protein
CL4389.Contig4_All	HsM4505655	35.8	360	192	12	270	1319	8	338	2.7e-52	205.3	[R] KOG2061 Uncharacterized MYND Zn-finger protein
CL4389.Contig4_All	7291749	34.1	349	187	11	279	1277	5	326	5.8e-47	187.6	[R] KOG2061 Uncharacterized MYND Zn-finger protein
CL4389.Contig4_All	Hs21735594	37.8	217	104	7	270	896	8	201	1.5e-31	136.3	[R] KOG2061 Uncharacterized MYND Zn-finger protein
CL4389.Contig5_All	At4g02220	50	236	101	3	946	281	213	445	9.2e-65	247.3	[R] KOG2061 Uncharacterized MYND Zn-finger protein
CL4389.Contig5_All	Hs21735592	32.7	217	136	6	946	296	132	338	5.5e-25	115.2	[R] KOG2061 Uncharacterized MYND Zn-finger protein
CL4389.Contig5_All	HsM4505655	32.3	217	137	6	946	296	132	338	3.5e-24	112.5	[R] KOG2061 Uncharacterized MYND Zn-finger protein
CL4389.Contig5_All	Hs21735594	41.6	125	55	3	1826	1455	8	115	9e-20	97.8	[R] KOG2061 Uncharacterized MYND Zn-finger protein
CL4389.Contig5_All	7291749	36	161	86	4	1817	1338	5	149	2e-19	96.7	[R] KOG2061 Uncharacterized MYND Zn-finger protein
CL4391.Contig1_All	At2g15980	46.1	469	240	6	99	1478	25	489	3.6e-110	398.7	[R] KOG4197 FOG: PPR repeat
CL4391.Contig1_All	At5g39710	27.4	435	290	8	120	1418	14	424	7.9e-41	168.3	[R] KOG4197 FOG: PPR repeat
CL4391.Contig1_All	At4g26680	26.4	443	304	5	144	1472	55	475	1.5e-39	164.1	[R] KOG4197 FOG: PPR repeat
CL4391.Contig1_All	At1g62670	25.3	391	277	6	321	1487	191	568	2.2e-35	150.2	[R] KOG4197 FOG: PPR repeat
CL4391.Contig1_All	At1g63400	24.3	395	284	6	315	1493	193	574	1.9e-34	147.1	[R] KOG4197 FOG: PPR repeat
CL4391.Contig2_All	At3g50810	50	56	27	1	1493	1326	1	55	1.5e-07	57	[R] LSE0425 A Predicted membrane protein
CL4391.Contig3_All	At3g50810	58.1	43	18	0	294	422	1	43	5.7e-08	56.6	[R] LSE0425 A Predicted membrane protein
CL4391.Contig4_All	At3g50810	49	51	25	1	176	328	6	55	5.3e-06	50.8	[R] LSE0425 A Predicted membrane protein
CL4391.Contig5_All	At3g50810	57.9	38	16	0	219	332	6	43	3.4e-06	50.4	[R] LSE0425 A Predicted membrane protein
CL4391.Contig6_All	At3g50810	57.9	38	16	0	176	289	6	43	3e-06	50.4	[R] LSE0425 A Predicted membrane protein
CL4392.Contig1_All	At5g02560	85.7	91	12	1	60	329	1	91	3.3e-38	156.4	[B] KOG1756 Histone 2A
CL4392.Contig1_All	At5g59870	81.3	91	16	1	60	329	1	91	1.7e-34	144.1	[B] KOG1756 Histone 2A
CL4392.Contig1_All	At5g27670	78.5	93	19	1	51	329	1	92	1.9e-33	140.6	[B] KOG1756 Histone 2A
CL4392.Contig1_All	At1g51060	77.8	81	18	0	87	329	3	83	1.3e-29	127.9	[B] KOG1756 Histone 2A
CL4392.Contig1_All	At5g54640	77.8	81	18	0	87	329	3	83	3.7e-29	126.3	[B] KOG1756 Histone 2A
CL4392.Contig3_All	At5g02560	83.7	153	24	1	244	699	1	153	4.3e-67	253.8	[B] KOG1756 Histone 2A
CL4392.Contig3_All	At5g59870	80.4	153	26	2	244	699	1	150	1.8e-60	231.9	[B] KOG1756 Histone 2A
CL4392.Contig3_All	At5g27670	78.9	147	27	3	247	678	5	150	6.5e-55	213.4	[B] KOG1756 Histone 2A
CL4392.Contig3_All	At4g27230	72.7	128	35	0	271	654	3	130	3.2e-46	184.5	[B] KOG1756 Histone 2A
CL4392.Contig3_All	At3g20670	76.7	120	28	0	271	630	3	122	1.6e-45	182.2	[B] KOG1756 Histone 2A
CL4392.Contig4_All	At5g02560	83	153	22	2	105	551	1	153	1e-64	245.7	[B] KOG1756 Histone 2A
CL4392.Contig4_All	At5g59870	78	150	32	1	105	551	1	150	1.8e-58	224.9	[B] KOG1756 Histone 2A
CL4392.Contig4_All	At5g27670	74.3	152	37	2	96	551	1	150	5.5e-55	213.4	[B] KOG1756 Histone 2A
CL4392.Contig4_All	At4g27230	70.3	128	38	0	132	515	3	130	1.8e-45	181.8	[B] KOG1756 Histone 2A
CL4392.Contig4_All	At1g51060	75	120	30	0	132	491	3	122	3e-45	181	[B] KOG1756 Histone 2A
CL4393.Contig1_All	At4g35160	37.3	370	204	10	1185	142	14	377	1.5e-56	219.2	[R] KOG3178 Hydroxyindole-O-methyltransferase and related SAM-dependent methyltransferases
CL4393.Contig1_All	At4g35150	43.6	211	108	3	750	142	113	320	3.8e-39	161.4	[R] KOG3178 Hydroxyindole-O-methyltransferase and related SAM-dependent methyltransferases
CL4393.Contig1_All	At5g54160	30.7	323	204	8	1107	172	34	347	4.6e-37	154.5	[R] KOG3178 Hydroxyindole-O-methyltransferase and related SAM-dependent methyltransferases
CL4393.Contig1_All	At1g51990	31.8	292	186	6	981	130	76	362	7.6e-32	137.1	[R] KOG3178 Hydroxyindole-O-methyltransferase and related SAM-dependent methyltransferases
CL4393.Contig1_All	At1g63140	29.3	362	230	9	1167	136	26	379	1.7e-28	125.9	[R] KOG3178 Hydroxyindole-O-methyltransferase and related SAM-dependent methyltransferases
CL4393.Contig2_All	At4g35160	36	350	197	8	248	1249	29	367	9.1e-53	206.8	[R] KOG3178 Hydroxyindole-O-methyltransferase and related SAM-dependent methyltransferases
CL4393.Contig2_All	At4g35150	34.7	357	169	11	224	1249	3	310	7e-45	180.6	[R] KOG3178 Hydroxyindole-O-methyltransferase and related SAM-dependent methyltransferases
CL4393.Contig2_All	At5g54160	31.6	335	209	9	293	1285	34	352	4e-40	164.9	[R] KOG3178 Hydroxyindole-O-methyltransferase and related SAM-dependent methyltransferases
CL4393.Contig2_All	At1g51990	32.7	294	187	7	419	1288	76	362	3.2e-34	145.2	[R] KOG3178 Hydroxyindole-O-methyltransferase and related SAM-dependent methyltransferases
CL4393.Contig2_All	At5g53810	30	343	223	9	293	1285	40	377	4.4e-31	134.8	[R] KOG3178 Hydroxyindole-O-methyltransferase and related SAM-dependent methyltransferases
CL4393.Contig3_All	At4g35160	32.9	371	216	10	34	1065	13	377	5.8e-48	190.7	[R] KOG3178 Hydroxyindole-O-methyltransferase and related SAM-dependent methyltransferases
CL4393.Contig3_All	At4g35150	31.4	354	193	9	46	1065	3	320	5.3e-41	167.5	[R] KOG3178 Hydroxyindole-O-methyltransferase and related SAM-dependent methyltransferases
CL4393.Contig3_All	At5g54160	31	319	203	7	115	1035	34	347	3.4e-40	164.9	[R] KOG3178 Hydroxyindole-O-methyltransferase and related SAM-dependent methyltransferases
CL4393.Contig3_All	At1g51990	31.7	312	187	10	199	1077	58	362	5.3e-33	141	[R] KOG3178 Hydroxyindole-O-methyltransferase and related SAM-dependent methyltransferases
CL4393.Contig3_All	At1g77530	29.9	364	224	10	43	1068	24	378	8.5e-31	133.7	[R] KOG3178 Hydroxyindole-O-methyltransferase and related SAM-dependent methyltransferases
CL4393.Contig4_All	At4g35160	33	212	126	6	601	5	38	246	9.9e-20	95.9	[R] KOG3178 Hydroxyindole-O-methyltransferase and related SAM-dependent methyltransferases
CL4393.Contig4_All	At5g54160	28.3	205	131	5	583	5	34	234	3.9e-16	84	[R] KOG3178 Hydroxyindole-O-methyltransferase and related SAM-dependent methyltransferases
CL4393.Contig4_All	At4g35150	36.2	80	51	0	244	5	110	189	8.7e-08	56.2	[R] KOG3178 Hydroxyindole-O-methyltransferase and related SAM-dependent methyltransferases
CL4393.Contig4_All	At1g33030	25.1	219	138	9	607	5	13	223	1.3e-06	52.4	[R] KOG3178 Hydroxyindole-O-methyltransferase and related SAM-dependent methyltransferases
CL4393.Contig5_All	At4g35150	51.2	84	30	3	3	230	216	296	2.7e-16	83.2	[R] KOG3178 Hydroxyindole-O-methyltransferase and related SAM-dependent methyltransferases
CL4393.Contig5_All	At4g35160	49.4	83	31	3	6	230	274	353	3e-15	79.7	[R] KOG3178 Hydroxyindole-O-methyltransferase and related SAM-dependent methyltransferases
CL4393.Contig5_All	At1g51990	44.4	81	39	3	3	239	261	337	8.2e-13	71.6	[R] KOG3178 Hydroxyindole-O-methyltransferase and related SAM-dependent methyltransferases
CL4393.Contig5_All	At1g77530	45.2	84	40	3	6	251	281	360	4.1e-12	69.3	[R] KOG3178 Hydroxyindole-O-methyltransferase and related SAM-dependent methyltransferases
CL4393.Contig5_All	At1g77520	42.9	84	42	3	6	251	281	360	2.2e-10	63.5	[R] KOG3178 Hydroxyindole-O-methyltransferase and related SAM-dependent methyltransferases
CL4395.Contig1_All	At5g51290	58.3	379	142	7	1674	550	167	533	1.2e-116	419.5	[IT] KOG1115 Ceramide kinase
CL4395.Contig1_All	Hs20336726	31.8	384	201	12	1551	460	120	462	1.5e-37	156.8	[IT] KOG1115 Ceramide kinase
CL4395.Contig1_All	7296762	35.8	179	85	5	1263	760	289	448	5.5e-24	111.7	[IT] KOG1115 Ceramide kinase
CL4395.Contig1_All	CE18241	27.3	172	113	2	1308	793	246	405	9.7e-13	74.3	[IT] KOG1115 Ceramide kinase
CL4395.Contig1_All	At5g23450	40	95	52	3	1674	1396	252	343	2.8e-12	72.8	[IT] KOG1116 Sphingosine kinase, involved in sphingolipid metabolism
CL4395.Contig2_All	At5g51290	60.4	212	74	4	1176	550	329	533	1.5e-67	255.8	[IT] KOG1115 Ceramide kinase
CL4395.Contig2_All	Hs20336726	34.1	246	126	6	1179	460	247	462	1.3e-31	136.3	[IT] KOG1115 Ceramide kinase
CL4395.Contig2_All	7296762	34.9	149	69	4	1179	760	319	448	1.3e-18	93.2	[IT] KOG1115 Ceramide kinase
CL4395.Contig2_All	CE18241	26	123	83	1	1161	793	291	405	2e-08	59.3	[IT] KOG1115 Ceramide kinase
CL4395.Contig3_All	At5g51290	52.7	226	101	3	792	118	107	327	1.1e-58	225.7	[IT] KOG1115 Ceramide kinase
CL4395.Contig3_All	Hs20336726	38.6	132	75	3	777	385	82	208	2.1e-20	98.6	[IT] KOG1115 Ceramide kinase
CL4395.Contig3_All	CE18241	33.3	135	83	2	780	382	118	247	2.9e-14	78.2	[IT] KOG1115 Ceramide kinase
CL4395.Contig3_All	At5g23450	39.2	102	57	3	633	334	245	343	1.4e-13	75.9	[IT] KOG1116 Sphingosine kinase, involved in sphingolipid metabolism
CL4395.Contig3_All	SPAC4A8.07c	39.3	84	47	2	636	388	102	182	3.5e-12	71.2	[IT] KOG1116 Sphingosine kinase, involved in sphingolipid metabolism
CL4395.Contig4_All	At5g51290	53.3	522	221	9	137	1675	26	533	1.1e-150	532.7	[IT] KOG1115 Ceramide kinase
CL4395.Contig4_All	Hs20336726	31.8	384	201	12	674	1765	120	462	1.7e-37	156.8	[IT] KOG1115 Ceramide kinase
CL4395.Contig4_All	7296762	35.8	179	85	5	962	1465	289	448	6.2e-24	111.7	[IT] KOG1115 Ceramide kinase
CL4395.Contig4_All	CE18241	33.3	135	83	2	383	781	118	247	7.6e-14	78.2	[IT] KOG1115 Ceramide kinase
CL4395.Contig4_All	At5g23450	39.2	102	57	3	530	829	245	343	3.8e-13	75.9	[IT] KOG1116 Sphingosine kinase, involved in sphingolipid metabolism
CL4396.Contig1_All	At3g46290	71.7	120	30	2	357	1	421	537	1.6e-41	167.5	[T] KOG1187 Serine/threonine protein kinase
CL4396.Contig1_All	At5g59700	65	120	37	1	360	1	420	534	1.4e-37	154.5	[T] KOG1187 Serine/threonine protein kinase
CL4396.Contig1_All	At5g54380	55.3	103	41	2	294	1	460	562	1.5e-23	107.8	[T] KOG1187 Serine/threonine protein kinase
CL4396.Contig1_All	At3g51550	49.2	124	54	4	348	1	467	589	3.3e-23	106.7	[T] KOG1187 Serine/threonine protein kinase
CL4396.Contig1_All	At2g39360	47	115	55	1	345	1	431	539	5.7e-23	105.9	[T] KOG1187 Serine/threonine protein kinase
CL4396.Contig2_All	At3g46290	64	792	268	9	21	2372	48	830	1.1e-285	981.5	[T] KOG1187 Serine/threonine protein kinase
CL4396.Contig2_All	At5g59700	64.3	795	260	10	21	2372	48	829	6.3e-284	975.7	[T] KOG1187 Serine/threonine protein kinase
CL4396.Contig2_All	At5g54380	50.9	817	364	15	12	2372	46	855	4.6e-218	756.9	[T] KOG1187 Serine/threonine protein kinase
CL4396.Contig2_All	At2g39360	48.1	808	365	17	6	2372	43	815	5.3e-198	690.3	[T] KOG1187 Serine/threonine protein kinase
CL4396.Contig2_All	At5g61350	50.8	772	337	15	21	2216	52	820	1.2e-197	689.1	[T] KOG1187 Serine/threonine protein kinase
CL4398.Contig1_All	At1g59990	56.1	576	224	9	2059	3732	1	565	1e-166	587.4	[A] KOG0333 U5 snRNP-like RNA helicase subunit
CL4398.Contig1_All	At1g24100	50.9	452	216	6	5558	4218	8	458	2.4e-128	459.9	[GC] KOG1192 UDP-glucuronosyl and UDP-glucosyl transferase
CL4398.Contig1_All	At2g43840	46.8	462	224	9	5573	4212	1	448	1.1e-117	424.5	[GC] KOG1192 UDP-glucuronosyl and UDP-glucosyl transferase
CL4398.Contig1_All	At2g43820	46.3	454	226	7	5555	4215	5	447	3.6e-116	419.5	[GC] KOG1192 UDP-glucuronosyl and UDP-glucosyl transferase
CL4398.Contig1_All	At1g05680	44.8	446	241	3	5552	4227	5	449	2.7e-111	403.3	[GC] KOG1192 UDP-glucuronosyl and UDP-glucosyl transferase
CL4398.Contig2_All	At1g10520	75.9	79	19	0	1075	839	297	375	7.2e-30	130.6	[L] KOG2534 DNA polymerase IV (family X)
CL4398.Contig2_All	Hs7019491	40.1	167	94	3	585	88	413	574	9.1e-25	113.6	[L] KOG2534 DNA polymerase IV (family X)
CL4398.Contig2_All	Hs4505931	30.5	177	93	7	585	88	177	334	1.7e-15	82.8	[L] KOG2534 DNA polymerase IV (family X)
CL4398.Contig2_All	Hs7019493	35.1	77	49	1	1069	842	236	312	7.7e-08	57.4	[L] KOG2534 DNA polymerase IV (family X)
CL4398.Contig3_All	At1g10520	81	84	16	0	2	253	287	370	1.2e-35	147.5	[L] KOG2534 DNA polymerase IV (family X)
CL4398.Contig3_All	Hs4505931	43.8	89	45	2	2	253	84	172	2.2e-13	73.6	[L] KOG2534 DNA polymerase IV (family X)
CL4398.Contig3_All	Hs7019491	38.6	83	49	1	2	250	324	404	4.2e-12	69.3	[L] KOG2534 DNA polymerase IV (family X)
CL4398.Contig3_All	Hs7019493	32.1	81	54	1	2	241	224	304	9.6e-09	58.2	[L] KOG2534 DNA polymerase IV (family X)
CL4398.Contig4_All	At1g10520	75.9	79	19	0	916	680	297	375	6.3e-30	130.6	[L] KOG2534 DNA polymerase IV (family X)
CL4398.Contig4_All	Hs7019491	38.7	173	94	6	611	108	401	566	4.8e-22	104.4	[L] KOG2534 DNA polymerase IV (family X)
CL4398.Contig4_All	Hs4505931	29.5	166	87	6	581	117	177	323	9.1e-13	73.6	[L] KOG2534 DNA polymerase IV (family X)
CL4398.Contig4_All	Hs7019493	35.1	77	49	1	910	683	236	312	6.7e-08	57.4	[L] KOG2534 DNA polymerase IV (family X)
CL4400.Contig3_All	At4g19440	46.6	279	149	0	12	848	516	794	6.6e-68	257.3	[R] KOG4197 FOG: PPR repeat
CL4400.Contig3_All	At5g39710	34.6	327	211	3	12	986	262	587	1.6e-53	209.5	[R] KOG4197 FOG: PPR repeat
CL4400.Contig3_All	At1g62680	33.1	314	210	0	3	944	133	446	1.4e-49	196.4	[R] KOG4197 FOG: PPR repeat
CL4400.Contig3_All	At5g59900	33.7	315	207	1	3	941	281	595	6.9e-49	194.1	[R] KOG4197 FOG: PPR repeat
CL4400.Contig3_All	At3g22470	31.4	309	212	0	12	938	197	505	1.2e-48	193.4	[R] KOG4197 FOG: PPR repeat
CL4400.Contig6_All	At4g19440	45.1	381	209	0	1851	709	414	794	9.5e-90	330.1	[R] KOG4197 FOG: PPR repeat
CL4400.Contig6_All	At5g59900	32.9	416	275	2	1851	616	180	595	2.1e-60	232.6	[R] KOG4197 FOG: PPR repeat
CL4400.Contig6_All	At3g22470	30.9	391	270	0	1815	643	177	567	5.1e-59	228	[R] KOG4197 FOG: PPR repeat
CL4400.Contig6_All	At5g39710	32.6	393	262	3	1743	571	196	587	6.7e-59	227.6	[R] KOG4197 FOG: PPR repeat
CL4400.Contig6_All	At5g41170	31.3	396	269	1	1851	673	132	527	1.6e-57	223	[R] KOG4197 FOG: PPR repeat
CL4400.Contig7_All	At4g19440	45.5	606	330	0	2631	814	189	794	4e-150	531.2	[R] KOG4197 FOG: PPR repeat
CL4400.Contig7_All	At1g62860	31.6	526	356	1	2373	796	1	522	1.4e-81	303.5	[R] KOG4197 FOG: PPR repeat
CL4400.Contig7_All	At5g59900	29.1	642	451	3	2610	694	208	848	7.5e-80	297.7	[R] KOG4197 FOG: PPR repeat
CL4400.Contig7_All	At5g55840	28.9	626	443	2	2601	730	142	767	2.4e-78	292.7	[R] KOG4197 FOG: PPR repeat
CL4400.Contig7_All	At1g62930	30.7	541	375	0	2406	784	60	600	3.1e-78	292.4	[R] KOG4197 FOG: PPR repeat
CL4401.Contig1_All	At1g53830	55.9	59	25	1	213	40	529	587	6.6e-11	65.1	[M] LSE0024 A Pectinesterase
CL4401.Contig1_All	At3g14310	54.2	59	26	1	213	40	534	592	2.5e-10	63.2	[M] LSE0024 A Pectinesterase
CL4401.Contig1_All	At3g10710	51.8	56	27	0	207	40	506	561	6.2e-09	58.5	[M] LSE0024 A Pectinesterase
CL4401.Contig1_All	At5g51490	49.2	59	29	1	213	40	478	536	8.9e-08	54.7	[M] LSE0024 A Pectinesterase
CL4401.Contig1_All	At3g47400	49.1	57	28	1	207	40	538	594	8.9e-08	54.7	[M] LSE0024 A Pectinesterase
CL4401.Contig2_All	At1g53830	59.1	93	37	1	2	277	495	587	6.4e-25	112.5	[M] LSE0024 A Pectinesterase
CL4401.Contig2_All	At3g14310	58.1	93	38	1	2	277	500	592	3.2e-24	110.2	[M] LSE0024 A Pectinesterase
CL4401.Contig2_All	At2g47550	48.9	92	47	0	2	277	376	467	8.1e-20	95.5	[M] LSE0024 A Pectinesterase
CL4401.Contig2_All	At4g02330	45.7	92	50	0	2	277	480	571	6.8e-19	92.4	[M] LSE0024 A Pectinesterase
CL4401.Contig2_All	At3g60730	49.5	93	46	1	2	277	404	496	8.9e-19	92	[M] LSE0024 A Pectinesterase
CL4402.Contig1_All	At3g17390	92.8	346	25	0	1248	211	42	387	1.6e-189	661	[H] KOG1506 S-adenosylmethionine synthetase
CL4402.Contig1_All	At4g01850	88.4	353	40	1	1248	190	42	393	9.6e-187	651.7	[H] KOG1506 S-adenosylmethionine synthetase
CL4402.Contig1_All	At2g36880	89.7	349	36	0	1248	202	42	390	1.3e-186	651.4	[H] KOG1506 S-adenosylmethionine synthetase
CL4402.Contig1_All	At1g02500	89.5	353	36	1	1248	190	42	393	1.6e-186	651	[H] KOG1506 S-adenosylmethionine synthetase
CL4402.Contig1_All	Hs5174529	62.2	347	124	3	1248	208	56	395	1.6e-120	431.8	[H] KOG1506 S-adenosylmethionine synthetase
CL4402.Contig2_All	At1g02500	89.4	47	4	1	331	191	348	393	1e-18	91.7	[H] KOG1506 S-adenosylmethionine synthetase
CL4402.Contig2_All	At4g01850	87.2	47	5	1	331	191	348	393	5e-18	89.4	[H] KOG1506 S-adenosylmethionine synthetase
CL4402.Contig2_All	At3g17390	97.5	40	1	0	331	212	348	387	7.3e-17	85.5	[H] KOG1506 S-adenosylmethionine synthetase
CL4402.Contig2_All	At2g36880	86	43	6	0	331	203	348	390	1.8e-15	80.9	[H] KOG1506 S-adenosylmethionine synthetase
CL4402.Contig3_All	At4g01850	92.3	388	30	0	1423	260	1	388	5.5e-216	749.2	[H] KOG1506 S-adenosylmethionine synthetase
CL4402.Contig3_All	At1g02500	92.5	388	29	0	1423	260	1	388	9.4e-216	748.4	[H] KOG1506 S-adenosylmethionine synthetase
CL4402.Contig3_All	At3g17390	92	387	31	0	1423	263	1	387	1.4e-214	744.6	[H] KOG1506 S-adenosylmethionine synthetase
CL4402.Contig3_All	At2g36880	89.4	387	41	0	1423	263	1	387	2.5e-208	723.8	[H] KOG1506 S-adenosylmethionine synthetase
CL4402.Contig3_All	Hs5174529	65.8	389	126	3	1426	260	14	395	3.7e-143	507.3	[H] KOG1506 S-adenosylmethionine synthetase
CL4402.Contig4_All	At1g02500	92.4	394	29	1	1406	225	1	393	2.6e-215	746.9	[H] KOG1506 S-adenosylmethionine synthetase
CL4402.Contig4_All	At4g01850	91.1	394	34	1	1406	225	1	393	4.5e-215	746.1	[H] KOG1506 S-adenosylmethionine synthetase
CL4402.Contig4_All	At3g17390	93	387	27	0	1406	246	1	387	2.2e-214	743.8	[H] KOG1506 S-adenosylmethionine synthetase
CL4402.Contig4_All	At2g36880	89.2	390	42	0	1406	237	1	390	9.1e-208	721.8	[H] KOG1506 S-adenosylmethionine synthetase
CL4402.Contig4_All	Hs5174529	63.9	396	134	4	1430	243	9	395	9.6e-141	499.2	[H] KOG1506 S-adenosylmethionine synthetase
CL4402.Contig5_All	At2g36880	91.8	390	32	0	3350	2181	1	390	1.3e-212	739.2	[H] KOG1506 S-adenosylmethionine synthetase
CL4402.Contig5_All	At3g17390	90.4	387	37	0	3350	2190	1	387	2.7e-207	721.5	[H] KOG1506 S-adenosylmethionine synthetase
CL4402.Contig5_All	At4g01850	88.1	387	46	0	3350	2190	1	387	1.7e-204	712.2	[H] KOG1506 S-adenosylmethionine synthetase
CL4402.Contig5_All	At1g02500	89.1	387	42	0	3350	2190	1	387	2.8e-204	711.4	[H] KOG1506 S-adenosylmethionine synthetase
CL4402.Contig5_All	Hs5174529	63.3	395	136	4	3374	2190	9	394	4.2e-139	495	[H] KOG1506 S-adenosylmethionine synthetase
CL4403.Contig1_All	At3g58100	54.7	137	56	1	216	608	90	226	5.2e-39	160.2	[G] LSE0495 A 1, 3-beta-glucanase
CL4403.Contig1_All	At1g29380	50	92	45	1	249	524	138	228	3.8e-21	100.9	[G] LSE0495 A 1, 3-beta-glucanase
CL4403.Contig1_All	At1g11820	46.3	95	51	0	273	557	379	473	6.4e-21	100.1	[MVG] LSE0111 A beta-1, 3 glucanase
CL4403.Contig1_All	At4g29360	35.4	144	86	3	219	629	349	492	8.4e-21	99.8	[MVG] LSE0111 A beta-1, 3 glucanase
CL4403.Contig1_All	At5g08000	40	115	66	2	279	623	21	132	7.1e-20	96.7	[G] LSE0495 A 1, 3-beta-glucanase
CL4403.Contig2_All	At3g58100	54.9	133	60	0	184	582	94	226	1.5e-39	162.5	[G] LSE0495 A 1, 3-beta-glucanase
CL4403.Contig2_All	At1g29380	50.5	91	43	2	226	498	140	228	4.4e-20	97.8	[G] LSE0495 A 1, 3-beta-glucanase
CL4403.Contig2_All	At1g11820	44.7	94	52	0	247	528	379	472	9.9e-20	96.7	[MVG] LSE0111 A beta-1, 3 glucanase
CL4403.Contig2_All	At3g55430	43.7	103	50	2	220	507	348	449	2.2e-19	95.5	[MVG] LSE0111 A beta-1, 3 glucanase
CL4403.Contig2_All	At5g08000	37.4	115	69	2	253	597	21	132	4.9e-19	94.4	[G] LSE0495 A 1, 3-beta-glucanase
CL4404.Contig1_All	At5g49900	63.7	454	155	2	2	1333	473	926	6e-177	619.4	[G] KOG2119 Predicted bile acid beta-glucosidase
CL4404.Contig2_All	At5g49900	63.5	397	140	2	227	1402	419	815	1.4e-152	538.5	[G] KOG2119 Predicted bile acid beta-glucosidase
CL4405.Contig1_All	At5g56750	77.9	208	46	0	183	806	4	211	5.5e-93	339.7	[S] KOG2931 Differentiation-related gene 1 protein (NDR1 protein), related proteins
CL4405.Contig1_All	At5g11790	68.4	231	53	2	171	806	1	230	1.1e-85	315.5	[S] KOG2931 Differentiation-related gene 1 protein (NDR1 protein), related proteins
CL4405.Contig1_All	At2g19620	70.4	206	61	0	189	806	6	211	3.6e-84	310.5	[S] KOG2931 Differentiation-related gene 1 protein (NDR1 protein), related proteins
CL4405.Contig1_All	7291298	36.6	213	126	3	165	791	103	310	8.9e-27	119.8	[S] KOG2931 Differentiation-related gene 1 protein (NDR1 protein), related proteins
CL4405.Contig1_All	Hs10280620	36.1	183	106	4	231	770	25	199	1.4e-24	112.5	[S] KOG2931 Differentiation-related gene 1 protein (NDR1 protein), related proteins
CL4405.Contig2_All	At5g56750	79.1	172	36	0	159	674	4	175	2.1e-76	285.4	[S] KOG2931 Differentiation-related gene 1 protein (NDR1 protein), related proteins
CL4405.Contig2_All	At2g19620	72.7	172	47	0	165	680	6	177	2.7e-71	268.5	[S] KOG2931 Differentiation-related gene 1 protein (NDR1 protein), related proteins
CL4405.Contig2_All	At5g11790	67.9	196	43	2	147	677	1	195	1.7e-70	265.8	[S] KOG2931 Differentiation-related gene 1 protein (NDR1 protein), related proteins
CL4405.Contig2_All	7291298	41.7	168	93	2	141	632	103	269	5.8e-26	117.9	[S] KOG2931 Differentiation-related gene 1 protein (NDR1 protein), related proteins
CL4405.Contig2_All	Hs10280620	39.6	149	87	2	207	647	25	172	7.1e-24	110.9	[S] KOG2931 Differentiation-related gene 1 protein (NDR1 protein), related proteins
CL4405.Contig3_All	At5g56750	77.2	342	78	0	183	1208	4	345	2.7e-154	544.3	[S] KOG2931 Differentiation-related gene 1 protein (NDR1 protein), related proteins
CL4405.Contig3_All	At2g19620	70.4	341	101	0	189	1211	6	346	1.8e-142	505	[S] KOG2931 Differentiation-related gene 1 protein (NDR1 protein), related proteins
CL4405.Contig3_All	At5g11790	69.4	363	88	4	171	1202	1	359	1.2e-138	492.3	[S] KOG2931 Differentiation-related gene 1 protein (NDR1 protein), related proteins
CL4405.Contig3_All	Hs10280620	31.4	290	179	7	231	1079	25	301	2.3e-33	142.5	[S] KOG2931 Differentiation-related gene 1 protein (NDR1 protein), related proteins
CL4405.Contig3_All	Hs14748664	31.2	298	182	7	231	1094	33	317	4e-33	141.7	[S] KOG2931 Differentiation-related gene 1 protein (NDR1 protein), related proteins
CL4406.Contig1_All	At3g17100	44.6	121	45	4	299	3	1	121	1.9e-15	81.3	[KT] LSE0107 A bHLH transcription factor
CL4406.Contig1_All	At3g06590	42	119	49	3	299	3	1	119	3.3e-15	80.5	[KT] LSE0107 A bHLH transcription factor
CL4406.Contig1_All	At1g09250	37.6	117	52	3	290	3	1	117	1.7e-11	68.2	[KT] LSE0107 A bHLH transcription factor
CL4406.Contig1_All	At3g05800	52.6	57	23	1	185	15	63	115	2.3e-08	57.8	[KT] LSE0107 A bHLH transcription factor
CL4406.Contig2_All	At3g06590	46.2	223	96	5	939	325	1	217	4e-41	167.9	[KT] LSE0107 A bHLH transcription factor
CL4406.Contig2_All	At3g17100	46.9	207	98	6	930	334	11	213	8.9e-41	166.8	[KT] LSE0107 A bHLH transcription factor
CL4406.Contig2_All	At1g09250	42	219	100	4	930	313	1	205	4.3e-35	147.9	[KT] LSE0107 A bHLH transcription factor
CL4406.Contig2_All	At3g05800	41	161	72	2	822	340	62	199	6.9e-25	114	[KT] LSE0107 A bHLH transcription factor
CL4406.Contig3_All	At3g06590	46.6	223	95	5	939	325	1	217	9.2e-41	166.8	[KT] LSE0107 A bHLH transcription factor
CL4406.Contig3_All	At3g17100	47.8	209	93	7	930	334	11	213	2.7e-40	165.2	[KT] LSE0107 A bHLH transcription factor
CL4406.Contig3_All	At1g09250	42.9	219	98	5	930	313	1	205	2.2e-34	145.6	[KT] LSE0107 A bHLH transcription factor
CL4406.Contig3_All	At3g05800	41.6	161	71	2	822	340	62	199	2.1e-24	112.5	[KT] LSE0107 A bHLH transcription factor
CL4406.Contig4_All	At3g17100	48.6	208	92	6	854	261	11	213	4.4e-42	171	[KT] LSE0107 A bHLH transcription factor
CL4406.Contig4_All	At3g06590	47.2	218	100	4	863	252	1	217	1.7e-41	169.1	[KT] LSE0107 A bHLH transcription factor
CL4406.Contig4_All	At1g09250	44.1	211	92	6	854	261	1	198	2.2e-33	142.1	[KT] LSE0107 A bHLH transcription factor
CL4406.Contig4_All	At3g05800	39	172	83	2	746	231	62	211	2.7e-23	108.6	[KT] LSE0107 A bHLH transcription factor
CL4406.Contig4_All	At2g43060	26.6	158	95	5	728	267	14	154	6.7e-06	50.8	[KT] LSE0107 A bHLH transcription factor
CL4406.Contig5_All	At3g17100	48.1	208	93	6	642	49	11	213	3.1e-41	167.9	[KT] LSE0107 A bHLH transcription factor
CL4406.Contig5_All	At3g06590	46.1	217	104	3	651	40	1	217	2e-40	165.2	[KT] LSE0107 A bHLH transcription factor
CL4406.Contig5_All	At1g09250	43.1	211	94	5	642	49	1	198	3.2e-33	141.4	[KT] LSE0107 A bHLH transcription factor
CL4406.Contig5_All	At3g05800	39.9	173	80	3	534	19	62	211	3e-23	108.2	[KT] LSE0107 A bHLH transcription factor
CL4408.Contig1_All	At2g47850	55.9	34	15	0	288	389	381	414	5.2e-06	49.7	[R] KOG1677 CCCH-type Zn-finger protein
CL4408.Contig2_All	At3g12680	71.4	98	23	3	402	112	221	314	3.8e-33	140.6	[R] KOG1677 CCCH-type Zn-finger protein
CL4408.Contig2_All	At2g47850	52.7	74	27	1	405	184	381	446	1e-17	89.4	[R] KOG1677 CCCH-type Zn-finger protein
CL4408.Contig2_All	At3g48440	52.6	76	28	2	405	178	165	232	2.9e-17	87.8	[R] KOG1677 CCCH-type Zn-finger protein
CL4408.Contig2_All	At1g04990	47.4	76	31	1	405	178	93	159	1.1e-16	85.9	[R] KOG1677 CCCH-type Zn-finger protein
CL4408.Contig2_All	At3g02830	41.9	86	42	1	405	148	72	149	3.2e-16	84.3	[R] KOG1677 CCCH-type Zn-finger protein
CL4409.Contig1_All	At5g58140	70.5	914	227	12	3039	334	33	915	0	1240.7	[T] LSE3802 A Protein kinase with redox-sensing domain (nonphototropic hypocotyl)
CL4409.Contig1_All	At3g45780	61.1	880	309	11	2955	409	95	972	8.7e-304	1042	[T] LSE3802 A Protein kinase with redox-sensing domain (nonphototropic hypocotyl)
CL4409.Contig2_All	At5g58140	70	917	229	11	252	2966	33	915	0	1239.9	[T] LSE3802 A Protein kinase with redox-sensing domain (nonphototropic hypocotyl)
CL4409.Contig2_All	At3g45780	62.7	860	290	10	399	2891	115	972	1e-304	1045	[T] LSE3802 A Protein kinase with redox-sensing domain (nonphototropic hypocotyl)
CL4409.Contig3_All	At5g58140	60	50	19	1	384	238	866	915	1.4e-11	68.2	[T] LSE3802 A Protein kinase with redox-sensing domain (nonphototropic hypocotyl)
CL4410.Contig1_All	At4g18800	86.2	218	26	2	210	863	1	214	8.6e-101	365.9	[U] KOG0087 GTPase Rab11/YPT3, small G protein superfamily
CL4410.Contig1_All	At5g45750	83.5	218	34	1	210	863	1	216	1.2e-99	362.1	[U] KOG0087 GTPase Rab11/YPT3, small G protein superfamily
CL4410.Contig1_All	At1g16920	81.2	218	39	2	210	863	1	216	2.2e-96	351.3	[U] KOG0087 GTPase Rab11/YPT3, small G protein superfamily
CL4410.Contig1_All	At1g06400	77.1	218	48	1	210	863	1	216	2.9e-93	340.9	[U] KOG0087 GTPase Rab11/YPT3, small G protein superfamily
CL4410.Contig1_All	At3g15060	76.8	220	46	2	210	863	1	217	2.8e-91	334.3	[U] KOG0087 GTPase Rab11/YPT3, small G protein superfamily
CL4410.Contig2_All	At5g45750	83.5	218	34	1	210	863	1	216	2e-100	364.8	[U] KOG0087 GTPase Rab11/YPT3, small G protein superfamily
CL4410.Contig2_All	At4g18800	84.4	218	30	2	210	863	1	214	1.7e-99	361.7	[U] KOG0087 GTPase Rab11/YPT3, small G protein superfamily
CL4410.Contig2_All	At1g16920	79.8	218	42	2	210	863	1	216	1.5e-95	348.6	[U] KOG0087 GTPase Rab11/YPT3, small G protein superfamily
CL4410.Contig2_All	At1g06400	77.5	218	47	1	210	863	1	216	2.5e-95	347.8	[U] KOG0087 GTPase Rab11/YPT3, small G protein superfamily
CL4410.Contig2_All	At5g60860	74.5	220	51	2	210	863	1	217	6e-89	326.6	[U] KOG0087 GTPase Rab11/YPT3, small G protein superfamily
CL4411.Contig1_All	At2g33120	71.6	218	60	1	833	180	5	220	7.7e-88	323.9	[U] KOG0859 Synaptobrevin/VAMP-like protein
CL4411.Contig1_All	At1g04750	71.9	217	59	1	833	183	5	219	5e-87	321.2	[U] KOG0859 Synaptobrevin/VAMP-like protein
CL4411.Contig1_All	At2g32670	67.9	224	67	2	854	183	1	219	3.6e-85	315.1	[U] KOG0859 Synaptobrevin/VAMP-like protein
CL4411.Contig1_All	At1g04760	69.1	217	65	1	833	183	5	219	1e-84	313.5	[U] KOG0859 Synaptobrevin/VAMP-like protein
CL4411.Contig1_All	At3g54300	52.3	235	91	3	830	183	6	238	1e-63	243.8	[U] KOG0859 Synaptobrevin/VAMP-like protein
CL4411.Contig2_All	At4g19830	64.4	188	63	2	82	645	32	215	6.6e-62	238	[O] KOG0552 FKBP-type peptidyl-prolyl cis-trans isomerase
CL4411.Contig2_All	At2g33120	69.2	159	49	0	1823	2299	62	220	6.2e-60	231.5	[U] KOG0859 Synaptobrevin/VAMP-like protein
CL4411.Contig2_All	At1g04750	70.3	158	47	0	1823	2296	62	219	1.1e-59	230.7	[U] KOG0859 Synaptobrevin/VAMP-like protein
CL4411.Contig2_All	At2g32670	65.8	158	54	0	1823	2296	62	219	6.4e-57	221.5	[U] KOG0859 Synaptobrevin/VAMP-like protein
CL4411.Contig2_All	At1g04760	63	165	61	0	1802	2296	55	219	8.4e-57	221.1	[U] KOG0859 Synaptobrevin/VAMP-like protein
CL4411.Contig3_All	At4g19830	67.2	198	61	2	82	675	32	225	1.4e-69	262.3	[O] KOG0552 FKBP-type peptidyl-prolyl cis-trans isomerase
CL4411.Contig3_All	At5g13410	31.2	160	93	5	211	672	105	253	1.9e-10	65.9	[O] KOG0552 FKBP-type peptidyl-prolyl cis-trans isomerase
CL4411.Contig3_All	At5g05420	30.1	146	69	3	238	675	31	143	6e-09	60.8	[O] KOG0552 FKBP-type peptidyl-prolyl cis-trans isomerase
CL4411.Contig3_All	At5g48570	40.4	89	44	3	298	561	60	140	1e-08	60.1	[O] KOG0543 FKBP-type peptidyl-prolyl cis-trans isomerase
CL4411.Contig3_All	At3g10060	29.1	199	114	9	22	561	14	204	8.6e-08	57	[O] KOG0552 FKBP-type peptidyl-prolyl cis-trans isomerase
CL4412.Contig1_All	At5g16000	70.3	623	171	10	2051	225	16	638	6.8e-247	852.4	[T] LSE0002 A Receptor protein kinase containing LRR repeats
CL4412.Contig1_All	At3g25560	68.6	573	132	6	1925	225	1	531	9.3e-220	762.3	[T] LSE0002 A Receptor protein kinase containing LRR repeats
CL4412.Contig1_All	At1g60800	62	621	221	7	2045	225	13	632	5.8e-214	743	[T] LSE0002 A Receptor protein kinase containing LRR repeats
CL4412.Contig1_All	At2g23950	61.9	557	190	6	1841	225	55	607	3.9e-186	650.6	[T] LSE0002 A Receptor protein kinase containing LRR repeats
CL4412.Contig1_All	At4g30520	59.4	567	159	6	2033	342	11	509	3.3e-177	620.9	[T] LSE0002 A Receptor protein kinase containing LRR repeats
CL4412.Contig2_All	At5g16000	70.4	626	171	10	2069	234	13	638	2.1e-248	857.4	[T] LSE0002 A Receptor protein kinase containing LRR repeats
CL4412.Contig2_All	At3g25560	68.4	573	133	6	1934	234	1	531	1.4e-218	758.4	[T] LSE0002 A Receptor protein kinase containing LRR repeats
CL4412.Contig2_All	At1g60800	61.5	621	224	7	2054	234	13	632	8.5e-213	739.2	[T] LSE0002 A Receptor protein kinase containing LRR repeats
CL4412.Contig2_All	At2g23950	66.2	503	163	4	1850	351	55	553	2e-185	648.3	[T] LSE0002 A Receptor protein kinase containing LRR repeats
CL4412.Contig2_All	At4g30520	58.7	574	158	7	2060	351	11	509	2.4e-175	614.8	[T] LSE0002 A Receptor protein kinase containing LRR repeats
CL4412.Contig3_All	At5g16000	67.7	626	186	8	244	2073	13	638	8.5e-237	818.9	[T] LSE0002 A Receptor protein kinase containing LRR repeats
CL4412.Contig3_All	At1g60800	61	621	225	6	259	2073	13	632	1.1e-210	732.3	[T] LSE0002 A Receptor protein kinase containing LRR repeats
CL4412.Contig3_All	At3g25560	64.9	573	151	6	379	2073	1	531	3e-205	714.1	[T] LSE0002 A Receptor protein kinase containing LRR repeats
CL4412.Contig3_All	At1g34210	56.4	622	249	8	250	2073	15	628	1.3e-184	645.6	[T] LSE0002 A Receptor protein kinase containing LRR repeats
CL4412.Contig3_All	At2g23950	66.2	500	162	4	463	1953	55	550	1.7e-184	645.2	[T] LSE0002 A Receptor protein kinase containing LRR repeats
CL4413.Contig1_All	At1g50410	62.3	628	203	7	2050	254	432	1054	9.8e-218	756.1	[KL] KOG1001 Helicase-like transcription factor HLTF/DNA helicase RAD5, DEAD-box superfamily
CL4413.Contig1_All	At3g20010	59.9	616	222	7	2041	254	435	1045	2.6e-202	704.9	[KL] KOG1001 Helicase-like transcription factor HLTF/DNA helicase RAD5, DEAD-box superfamily
CL4413.Contig1_All	At1g61140	56	620	222	9	2044	254	692	1283	6.2e-180	630.6	[KL] KOG1001 Helicase-like transcription factor HLTF/DNA helicase RAD5, DEAD-box superfamily
CL4413.Contig1_All	At1g11100	55.1	541	209	7	1798	254	693	1225	1.3e-150	533.1	[KL] KOG1001 Helicase-like transcription factor HLTF/DNA helicase RAD5, DEAD-box superfamily
CL4413.Contig1_All	At3g16600	43.3	427	176	6	2164	902	94	460	1.8e-86	320.1	[KL] KOG1001 Helicase-like transcription factor HLTF/DNA helicase RAD5, DEAD-box superfamily
CL4413.Contig2_All	At1g50410	61.1	759	253	10	2436	259	305	1054	2.2e-257	887.9	[KL] KOG1001 Helicase-like transcription factor HLTF/DNA helicase RAD5, DEAD-box superfamily
CL4413.Contig2_All	At3g20010	52.5	845	348	11	2661	259	210	1045	1.9e-237	821.6	[KL] KOG1001 Helicase-like transcription factor HLTF/DNA helicase RAD5, DEAD-box superfamily
CL4413.Contig2_All	At1g61140	54.1	785	299	13	2535	259	534	1283	4.4e-221	767.3	[KL] KOG1001 Helicase-like transcription factor HLTF/DNA helicase RAD5, DEAD-box superfamily
CL4413.Contig2_All	At1g11100	54.8	540	210	7	1800	259	694	1225	1.7e-153	542.7	[KL] KOG1001 Helicase-like transcription factor HLTF/DNA helicase RAD5, DEAD-box superfamily
CL4413.Contig2_All	At3g16600	46.4	418	164	4	2157	907	102	460	9.4e-99	360.9	[KL] KOG1001 Helicase-like transcription factor HLTF/DNA helicase RAD5, DEAD-box superfamily
CL4413.Contig3_All	At1g50410	61.3	625	215	7	2129	330	432	1054	1.6e-214	745	[KL] KOG1001 Helicase-like transcription factor HLTF/DNA helicase RAD5, DEAD-box superfamily
CL4413.Contig3_All	At3g20010	58.3	614	236	6	2120	330	435	1045	9.5e-199	692.6	[KL] KOG1001 Helicase-like transcription factor HLTF/DNA helicase RAD5, DEAD-box superfamily
CL4413.Contig3_All	At1g61140	56.5	620	220	10	2123	330	692	1283	1.5e-180	632.1	[KL] KOG1001 Helicase-like transcription factor HLTF/DNA helicase RAD5, DEAD-box superfamily
CL4413.Contig3_All	At1g11100	55.1	537	216	4	1877	330	693	1225	5.1e-152	537.3	[KL] KOG1001 Helicase-like transcription factor HLTF/DNA helicase RAD5, DEAD-box superfamily
CL4413.Contig3_All	At3g16600	43.1	429	174	7	2243	981	94	460	3.7e-86	318.5	[KL] KOG1001 Helicase-like transcription factor HLTF/DNA helicase RAD5, DEAD-box superfamily
CL4416.Contig1_All	At1g76700	57.8	109	42	2	6	332	244	348	2e-26	117.9	[O] KOG0691 Molecular chaperone (DnaJ superfamily)
CL4416.Contig1_All	At1g21080	57.1	112	39	3	3	332	260	364	1.7e-25	114.8	[O] KOG0691 Molecular chaperone (DnaJ superfamily)
CL4416.Contig1_All	At4g39150	38.5	78	48	0	6	239	245	322	3.1e-11	67.4	[O] KOG0691 Molecular chaperone (DnaJ superfamily)
CL4416.Contig1_All	At2g21510	42.5	73	42	0	6	224	247	319	3.4e-10	63.9	[O] KOG0691 Molecular chaperone (DnaJ superfamily)
CL4416.Contig1_All	At1g77020	50	50	23	1	6	155	249	296	2.3e-06	51.2	[O] KOG0691 Molecular chaperone (DnaJ superfamily)
CL4416.Contig2_All	At1g76700	72.6	347	87	2	1161	121	1	339	8.7e-141	499.2	[O] KOG0691 Molecular chaperone (DnaJ superfamily)
CL4416.Contig2_All	At1g21080	69.6	365	84	4	1161	121	1	356	6.9e-138	489.6	[O] KOG0691 Molecular chaperone (DnaJ superfamily)
CL4416.Contig2_All	At1g77020	60	300	110	3	1161	280	1	296	2.7e-97	354.8	[O] KOG0691 Molecular chaperone (DnaJ superfamily)
CL4416.Contig2_All	At2g21510	53.8	318	145	1	1161	214	1	318	3.8e-96	350.9	[O] KOG0691 Molecular chaperone (DnaJ superfamily)
CL4416.Contig2_All	At4g39150	54.7	318	140	3	1161	214	1	316	5.5e-95	347.1	[O] KOG0691 Molecular chaperone (DnaJ superfamily)
CL4416.Contig3_All	At1g76700	67.6	380	88	4	164	1294	1	348	3.7e-137	487.3	[O] KOG0691 Molecular chaperone (DnaJ superfamily)
CL4416.Contig3_All	At1g21080	64.7	397	87	6	164	1294	1	364	1.1e-133	475.7	[O] KOG0691 Molecular chaperone (DnaJ superfamily)
CL4416.Contig3_All	At1g77020	60.6	292	107	2	164	1021	1	290	6.4e-97	353.6	[O] KOG0691 Molecular chaperone (DnaJ superfamily)
CL4416.Contig3_All	At2g21510	50	342	145	2	164	1183	1	318	4.7e-92	337.4	[O] KOG0691 Molecular chaperone (DnaJ superfamily)
CL4416.Contig3_All	At4g39150	50.9	342	140	4	164	1183	1	316	6.8e-91	333.6	[O] KOG0691 Molecular chaperone (DnaJ superfamily)
CL4418.Contig2_All	At1g80300	77.8	612	110	5	188	1957	1	608	6e-267	919.1	[C] TWOG0263 ATP/ADP translocase
CL4418.Contig2_All	At1g15500	75	624	125	6	188	1993	1	615	4.9e-261	899.4	[C] TWOG0263 ATP/ADP translocase
CL4418.Contig2_All	ECU08g1300	26	515	333	14	479	1915	45	547	1.1e-29	131	[C] TWOG0263 ATP/ADP translocase
CL4418.Contig2_All	ECU10g0540	24.2	533	349	14	356	1828	2	521	1.7e-27	123.6	[C] TWOG0263 ATP/ADP translocase
CL4418.Contig2_All	ECU10g0420	22.9	446	325	7	476	1762	42	485	8.2e-22	104.8	[C] TWOG0263 ATP/ADP translocase
CL4418.Contig3_All	At1g80300	77.8	612	110	5	109	1878	1	608	5.8e-267	919.1	[C] TWOG0263 ATP/ADP translocase
CL4418.Contig3_All	At1g15500	75	624	125	6	109	1914	1	615	4.8e-261	899.4	[C] TWOG0263 ATP/ADP translocase
CL4418.Contig3_All	ECU08g1300	26	515	333	14	400	1836	45	547	1e-29	131	[C] TWOG0263 ATP/ADP translocase
CL4418.Contig3_All	ECU10g0540	24.2	533	349	14	277	1749	2	521	1.6e-27	123.6	[C] TWOG0263 ATP/ADP translocase
CL4418.Contig3_All	ECU10g0420	22.9	446	325	7	397	1683	42	485	7.9e-22	104.8	[C] TWOG0263 ATP/ADP translocase
CL4418.Contig4_All	At1g80300	78.8	614	113	10	149	1957	1	608	5.8e-270	929.1	[C] TWOG0263 ATP/ADP translocase
CL4418.Contig4_All	At1g15500	76.5	625	127	8	149	1993	1	615	1.8e-266	917.5	[C] TWOG0263 ATP/ADP translocase
CL4418.Contig4_All	ECU08g1300	25.3	514	338	13	479	1915	45	547	2.2e-27	123.2	[C] TWOG0263 ATP/ADP translocase
CL4418.Contig4_All	ECU10g0540	24.5	486	313	13	491	1828	50	521	4.9e-27	122.1	[C] TWOG0263 ATP/ADP translocase
CL4418.Contig4_All	ECU10g0420	22.6	446	326	7	476	1762	42	485	6.3e-22	105.1	[C] TWOG0263 ATP/ADP translocase
CL4419.Contig1_All	At1g74770	34.4	192	122	2	588	13	362	549	1.7e-24	111.7	[R] KOG1940 Zn-finger protein
CL4419.Contig1_All	At1g18920	35.7	154	96	1	480	19	405	555	2.6e-20	97.8	[R] KOG1940 Zn-finger protein
CL4419.Contig2_All	At1g74770	54.8	73	33	0	2	220	760	832	3.1e-16	82.8	[R] KOG1940 Zn-finger protein
CL4419.Contig2_All	At3g18290	45.2	73	40	0	2	220	819	891	7e-16	81.6	[R] KOG1940 Zn-finger protein
CL4419.Contig2_All	At1g18920	50.7	73	36	0	2	220	747	819	9.1e-16	81.3	[R] KOG1940 Zn-finger protein
CL4419.Contig3_All	At1g18920	35.9	315	179	7	3	905	674	979	1.5e-46	185.7	[R] KOG1940 Zn-finger protein
CL4419.Contig3_All	At1g74770	34.4	311	189	4	3	905	679	984	6.3e-45	180.3	[R] KOG1940 Zn-finger protein
CL4419.Contig3_All	At3g18290	31.5	235	124	5	3	602	726	958	1.6e-27	122.5	[R] KOG1940 Zn-finger protein
CL4419.Contig4_All	At1g74770	35.8	595	333	11	1739	84	394	982	1.8e-93	342.4	[R] KOG1940 Zn-finger protein
CL4419.Contig4_All	At1g18920	38.6	490	276	6	1730	270	405	872	4.2e-87	321.2	[R] KOG1940 Zn-finger protein
CL4419.Contig4_All	At3g18290	34.4	294	170	3	1100	279	661	951	5.7e-44	177.9	[R] KOG1940 Zn-finger protein
CL4420.Contig1_All	At3g58140	73.1	431	105	5	93	1355	6	435	3e-182	637.1	[J] KOG2783 Phenylalanyl-tRNA synthetase
CL4420.Contig1_All	Hs5729820	44.6	413	192	8	195	1322	27	439	1.2e-93	342.8	[J] KOG2783 Phenylalanyl-tRNA synthetase
CL4420.Contig1_All	7303248	44.8	395	167	8	285	1316	46	440	7.5e-93	340.1	[J] KOG2783 Phenylalanyl-tRNA synthetase
CL4420.Contig1_All	SPCC736.03c	49.5	220	100	3	726	1355	211	429	6.6e-57	220.7	[J] KOG2783 Phenylalanyl-tRNA synthetase
CL4420.Contig1_All	YPR047w	50.3	197	88	4	792	1355	279	474	2.4e-51	202.2	[J] KOG2783 Phenylalanyl-tRNA synthetase
CL4420.Contig2_All	At3g58140	81.2	191	35	1	182	751	245	435	7.7e-90	329.3	[J] KOG2783 Phenylalanyl-tRNA synthetase
CL4420.Contig2_All	SPCC736.03c	53.2	188	87	1	188	751	243	429	7.2e-56	216.5	[J] KOG2783 Phenylalanyl-tRNA synthetase
CL4420.Contig2_All	Hs5729820	53.1	196	88	3	143	718	244	439	7.2e-56	216.5	[J] KOG2783 Phenylalanyl-tRNA synthetase
CL4420.Contig2_All	7303248	51.9	189	82	3	173	712	252	440	5.2e-54	210.3	[J] KOG2783 Phenylalanyl-tRNA synthetase
CL4420.Contig2_All	YPR047w	50.3	197	88	4	188	751	279	474	8.3e-52	203	[J] KOG2783 Phenylalanyl-tRNA synthetase
CL4420.Contig4_All	At3g58140	82	61	11	0	213	31	187	247	8e-25	111.3	[J] KOG2783 Phenylalanyl-tRNA synthetase
CL4420.Contig4_All	CE26686	54.8	42	19	0	213	88	174	215	1.5e-07	53.9	[J] KOG2783 Phenylalanyl-tRNA synthetase
CL4420.Contig4_All	Hs5729820	37.8	82	28	1	213	37	175	256	1.5e-07	53.9	[J] KOG2783 Phenylalanyl-tRNA synthetase
CL4420.Contig4_All	SPCC736.03c	48.9	47	16	1	210	70	140	178	4.9e-06	48.9	[J] KOG2783 Phenylalanyl-tRNA synthetase
CL4421.Contig1_All	Hs4502873	25.6	172	99	7	108	542	692	861	4.3e-06	51.2	[P] KOG0474 Cl- channel CLC-7 and related proteins (CLC superfamily)
CL4421.Contig3_All	Hs4502873	25.6	172	99	7	421	855	692	861	5.8e-06	51.2	[P] KOG0474 Cl- channel CLC-7 and related proteins (CLC superfamily)
CL4422.Contig1_All	At5g02010	63	451	149	7	20	1327	22	469	1.3e-154	545.4	[S] LSE0384 A Uncharacterized protein
CL4422.Contig1_All	At5g05940	57.6	469	174	6	11	1345	18	485	9e-143	506.1	[S] LSE0384 A Uncharacterized protein
CL4422.Contig1_All	At4g38430	54.5	433	175	4	128	1375	86	513	4.5e-126	450.7	[S] LSE0384 A Uncharacterized protein
CL4422.Contig1_All	At3g55660	53.7	451	162	10	98	1327	93	537	3.1e-119	427.9	[S] LSE0384 A Uncharacterized protein
CL4422.Contig1_All	At4g00460	55.9	376	154	5	140	1249	104	473	3.3e-113	407.9	[S] LSE0384 A Uncharacterized protein
CL4422.Contig2_All	At5g02010	62.6	372	129	4	91	1185	104	472	2.3e-132	471.5	[S] LSE0384 A Uncharacterized protein
CL4422.Contig2_All	At5g05940	55.2	422	150	7	91	1242	96	516	3.3e-123	441	[S] LSE0384 A Uncharacterized protein
CL4422.Contig2_All	At4g38430	54.4	379	151	4	106	1191	129	502	1.4e-110	399.1	[S] LSE0384 A Uncharacterized protein
CL4422.Contig2_All	At3g55660	52.1	403	148	8	91	1179	141	538	1.1e-102	372.9	[S] LSE0384 A Uncharacterized protein
CL4422.Contig2_All	At4g00460	53.2	342	148	5	91	1098	138	473	2.4e-97	355.1	[S] LSE0384 A Uncharacterized protein
CL4422.Contig3_All	At5g02010	63.7	369	124	4	91	1176	104	469	5.9e-133	473.4	[S] LSE0384 A Uncharacterized protein
CL4422.Contig3_All	At5g05940	58.3	391	139	5	91	1194	96	485	1.9e-123	441.8	[S] LSE0384 A Uncharacterized protein
CL4422.Contig3_All	At4g38430	52.3	390	164	4	106	1224	129	513	2.3e-108	391.7	[S] LSE0384 A Uncharacterized protein
CL4422.Contig3_All	At3g55660	53.1	403	142	10	91	1176	141	537	3.7e-103	374.4	[S] LSE0384 A Uncharacterized protein
CL4422.Contig3_All	At4g00460	53.2	342	148	5	91	1098	138	473	8.1e-98	356.7	[S] LSE0384 A Uncharacterized protein
CL4422.Contig4_All	At5g02010	62.1	454	154	7	20	1336	22	472	5.2e-154	543.5	[S] LSE0384 A Uncharacterized protein
CL4422.Contig4_All	At5g05940	55	500	185	8	11	1393	18	516	1.6e-142	505.4	[S] LSE0384 A Uncharacterized protein
CL4422.Contig4_All	At4g38430	56.4	422	162	4	128	1342	86	502	2.8e-128	458	[S] LSE0384 A Uncharacterized protein
CL4422.Contig4_All	At3g55660	52.8	451	168	8	98	1330	93	538	9.2e-119	426.4	[S] LSE0384 A Uncharacterized protein
CL4422.Contig4_All	At4g00460	55.9	376	154	5	140	1249	104	473	9.8e-113	406.4	[S] LSE0384 A Uncharacterized protein
CL4423.Contig1_All	At1g02560	82.9	298	43	3	1164	292	1	297	1.9e-135	481.5	[O] KOG0840 ATP-dependent Clp protease, proteolytic subunit
CL4423.Contig1_All	At1g66670	43.2	271	135	6	1137	328	4	256	7.1e-50	197.2	[O] KOG0840 ATP-dependent Clp protease, proteolytic subunit
CL4423.Contig1_All	Hs5174419	45	231	116	3	999	319	25	248	1.3e-46	186.4	[O] KOG0840 ATP-dependent Clp protease, proteolytic subunit
CL4423.Contig1_All	At5g45390	50	180	81	1	840	328	80	259	1.5e-44	179.5	[O] KOG0840 ATP-dependent Clp protease, proteolytic subunit
CL4423.Contig1_All	At5g23140	49.4	176	89	0	855	328	44	219	7.6e-44	177.2	[O] KOG0840 ATP-dependent Clp protease, proteolytic subunit
CL4423.Contig2_All	At1g02560	55.1	107	31	5	115	390	1	105	2.9e-20	97.1	[O] KOG0840 ATP-dependent Clp protease, proteolytic subunit
CL4423.Contig3_All	At1g02560	97.6	205	4	1	915	301	94	297	4.8e-111	399.8	[O] KOG0840 ATP-dependent Clp protease, proteolytic subunit
CL4423.Contig3_All	At1g66670	52.2	184	88	0	888	337	73	256	3.6e-50	197.6	[O] KOG0840 ATP-dependent Clp protease, proteolytic subunit
CL4423.Contig3_All	Hs5174419	52	179	86	0	864	328	70	248	5.5e-46	183.7	[O] KOG0840 ATP-dependent Clp protease, proteolytic subunit
CL4423.Contig3_All	At5g45390	50	180	81	1	849	337	80	259	3e-44	177.9	[O] KOG0840 ATP-dependent Clp protease, proteolytic subunit
CL4423.Contig3_All	At5g23140	49.4	176	89	0	864	337	44	219	1.5e-43	175.6	[O] KOG0840 ATP-dependent Clp protease, proteolytic subunit
CL4423.Contig4_All	At1g02560	82.9	298	43	3	1161	289	1	297	1.1e-135	482.3	[O] KOG0840 ATP-dependent Clp protease, proteolytic subunit
CL4423.Contig4_All	At1g66670	43.2	271	135	6	1134	325	4	256	6.9e-50	197.2	[O] KOG0840 ATP-dependent Clp protease, proteolytic subunit
CL4423.Contig4_All	Hs5174419	45	231	116	3	996	316	25	248	1.2e-46	186.4	[O] KOG0840 ATP-dependent Clp protease, proteolytic subunit
CL4423.Contig4_All	At5g45390	50	180	81	1	837	325	80	259	1.5e-44	179.5	[O] KOG0840 ATP-dependent Clp protease, proteolytic subunit
CL4423.Contig4_All	At5g23140	49.4	176	89	0	852	325	44	219	7.4e-44	177.2	[O] KOG0840 ATP-dependent Clp protease, proteolytic subunit
CL4423.Contig5_All	At1g02560	97.6	205	4	1	919	305	94	297	4.9e-111	399.8	[O] KOG0840 ATP-dependent Clp protease, proteolytic subunit
CL4423.Contig5_All	At1g66670	52.2	184	88	0	892	341	73	256	3.7e-50	197.6	[O] KOG0840 ATP-dependent Clp protease, proteolytic subunit
CL4423.Contig5_All	Hs5174419	52	179	86	0	868	332	70	248	5.5e-46	183.7	[O] KOG0840 ATP-dependent Clp protease, proteolytic subunit
CL4423.Contig5_All	At5g45390	50	180	81	1	853	341	80	259	3e-44	177.9	[O] KOG0840 ATP-dependent Clp protease, proteolytic subunit
CL4423.Contig5_All	At5g23140	49.4	176	89	0	868	341	44	219	1.5e-43	175.6	[O] KOG0840 ATP-dependent Clp protease, proteolytic subunit
CL4424.Contig1_All	At5g42990	83.3	144	24	0	434	3	1	144	6.8e-69	258.8	[O] KOG0427 Ubiquitin conjugating enzyme
CL4424.Contig1_All	At1g75440	84	144	23	0	434	3	1	144	1.5e-68	257.7	[O] KOG0427 Ubiquitin conjugating enzyme
CL4424.Contig1_All	At1g45050	81.9	144	26	0	434	3	1	144	5.7e-68	255.8	[O] KOG0427 Ubiquitin conjugating enzyme
CL4424.Contig1_All	At4g36410	74.3	144	37	0	434	3	1	144	4.3e-63	239.6	[O] KOG0427 Ubiquitin conjugating enzyme
CL4424.Contig1_All	Hs8922822	50.4	129	60	3	380	6	7	135	1.1e-31	135.2	[O] KOG0427 Ubiquitin conjugating enzyme
CL4424.Contig2_All	At1g75440	85.1	161	24	0	849	367	1	161	3e-81	300.8	[O] KOG0427 Ubiquitin conjugating enzyme
CL4424.Contig2_All	At1g45050	82	161	29	0	849	367	1	161	9.5e-80	295.8	[O] KOG0427 Ubiquitin conjugating enzyme
CL4424.Contig2_All	At5g42990	82.6	161	28	0	849	367	1	161	1.2e-79	295.4	[O] KOG0427 Ubiquitin conjugating enzyme
CL4424.Contig2_All	At4g36410	75.8	161	39	0	849	367	1	161	1.2e-74	278.9	[O] KOG0427 Ubiquitin conjugating enzyme
CL4424.Contig2_All	Hs8922822	52.4	145	63	4	795	373	7	149	2.1e-39	161.8	[O] KOG0427 Ubiquitin conjugating enzyme
CL4424.Contig3_All	At5g42990	83.9	161	26	0	48	530	1	161	4.6e-81	300.1	[O] KOG0427 Ubiquitin conjugating enzyme
CL4424.Contig3_All	At1g45050	83.2	161	27	0	48	530	1	161	1.7e-80	298.1	[O] KOG0427 Ubiquitin conjugating enzyme
CL4424.Contig3_All	At1g75440	84.5	161	25	0	48	530	1	161	3e-80	297.4	[O] KOG0427 Ubiquitin conjugating enzyme
CL4424.Contig3_All	At4g36410	74.5	161	41	0	48	530	1	161	1e-72	272.3	[O] KOG0427 Ubiquitin conjugating enzyme
CL4424.Contig3_All	Hs8922822	51.7	145	64	4	102	524	7	149	1.5e-39	162.2	[O] KOG0427 Ubiquitin conjugating enzyme
CL4424.Contig4_All	At5g42990	88.8	161	18	0	76	558	1	161	1.3e-83	308.5	[O] KOG0427 Ubiquitin conjugating enzyme
CL4424.Contig4_All	At1g75440	88.2	161	19	0	76	558	1	161	4.3e-82	303.5	[O] KOG0427 Ubiquitin conjugating enzyme
CL4424.Contig4_All	At1g45050	85.7	161	23	0	76	558	1	161	2.8e-81	300.8	[O] KOG0427 Ubiquitin conjugating enzyme
CL4424.Contig4_All	At4g36410	78.3	161	35	0	76	558	1	161	1.1e-74	278.9	[O] KOG0427 Ubiquitin conjugating enzyme
CL4424.Contig4_All	Hs8922822	50.3	145	66	4	130	552	7	149	8.5e-38	156.4	[O] KOG0427 Ubiquitin conjugating enzyme
CL4425.Contig1_All	At3g57050	76.8	418	91	2	2919	1666	52	463	5.7e-183	640.6	[E] KOG0053 Cystathionine beta-lyases/cystathionine gamma-synthases
CL4425.Contig1_All	7302582	42.5	386	216	4	2817	1678	2	387	3.5e-84	312.4	[E] KOG0053 Cystathionine beta-lyases/cystathionine gamma-synthases
CL4425.Contig1_All	HsM4503125	43.3	360	202	2	2748	1675	36	395	2.3e-83	309.7	[E] KOG0053 Cystathionine beta-lyases/cystathionine gamma-synthases
CL4425.Contig1_All	Hs21361334	43.3	360	202	2	2748	1675	36	395	2.3e-83	309.7	[E] KOG0053 Cystathionine beta-lyases/cystathionine gamma-synthases
CL4425.Contig1_All	CE15884	43.6	358	198	3	2736	1675	29	386	2.1e-81	303.1	[E] KOG0053 Cystathionine beta-lyases/cystathionine gamma-synthases
CL4425.Contig2_All	At3g10250	45.9	257	128	5	1	738	71	327	4.3e-51	200.7	[S] LSE0483 A Uncharacterized protein
CL4425.Contig2_All	At5g04090	39	231	119	6	1	678	80	293	4.2e-30	131	[S] LSE0483 A Uncharacterized protein
CL4425.Contig2_All	At2g46420	31.1	235	134	9	1	651	43	267	1.2e-08	59.7	[S] LSE0483 A Uncharacterized protein
CL4425.Contig3_All	At3g57050	82.3	260	46	0	2489	1710	204	463	2.6e-122	438.7	[E] KOG0053 Cystathionine beta-lyases/cystathionine gamma-synthases
CL4425.Contig3_All	HsM4503125	46.2	251	133	2	2465	1719	145	395	2.4e-59	229.6	[E] KOG0053 Cystathionine beta-lyases/cystathionine gamma-synthases
CL4425.Contig3_All	Hs21361334	46.2	251	133	2	2465	1719	145	395	2.4e-59	229.6	[E] KOG0053 Cystathionine beta-lyases/cystathionine gamma-synthases
CL4425.Contig3_All	CE15884	44	259	142	2	2486	1719	128	386	8.9e-59	227.6	[E] KOG0053 Cystathionine beta-lyases/cystathionine gamma-synthases
CL4425.Contig3_All	7302582	44.2	258	141	2	2486	1722	130	387	2.2e-57	223	[E] KOG0053 Cystathionine beta-lyases/cystathionine gamma-synthases
CL4425.Contig4_All	At3g10250	70.4	115	34	0	151	495	1	115	1.3e-39	162.5	[S] LSE0483 A Uncharacterized protein
CL4425.Contig4_All	At5g04090	56.5	115	50	0	148	492	9	123	8.6e-31	133.3	[S] LSE0483 A Uncharacterized protein
CL4425.Contig4_All	At3g61700	63.5	96	35	0	139	426	33	128	1.2e-27	122.9	[S] LSE0483 A Uncharacterized protein
CL4425.Contig4_All	At2g46420	54.4	79	36	0	235	471	1	79	7.8e-16	83.6	[S] LSE0483 A Uncharacterized protein
CL4425.Contig4_All	At2g29605	35.8	109	68	2	169	495	16	122	5.8e-11	67.4	[S] LSE0482 A Uncharacterized protein
CL4425.Contig5_All	At3g57050	76.6	418	92	2	315	1568	52	463	5.1e-182	637.5	[E] KOG0053 Cystathionine beta-lyases/cystathionine gamma-synthases
CL4425.Contig5_All	7302582	42.5	386	216	4	417	1556	2	387	2.2e-84	313.2	[E] KOG0053 Cystathionine beta-lyases/cystathionine gamma-synthases
CL4425.Contig5_All	HsM4503125	43.3	360	202	2	486	1559	36	395	1.4e-83	310.5	[E] KOG0053 Cystathionine beta-lyases/cystathionine gamma-synthases
CL4425.Contig5_All	Hs21361334	43.3	360	202	2	486	1559	36	395	1.4e-83	310.5	[E] KOG0053 Cystathionine beta-lyases/cystathionine gamma-synthases
CL4425.Contig5_All	CE15884	43.6	358	198	3	498	1559	29	386	1.8e-81	303.5	[E] KOG0053 Cystathionine beta-lyases/cystathionine gamma-synthases
CL4425.Contig6_All	At3g57050	76.3	418	93	2	325	1578	52	463	1e-181	636.3	[E] KOG0053 Cystathionine beta-lyases/cystathionine gamma-synthases
CL4425.Contig6_All	At3g10250	54.7	327	137	5	2948	2001	1	327	8.7e-88	324.3	[S] LSE0483 A Uncharacterized protein
CL4425.Contig6_All	7302582	42.5	386	216	4	427	1566	2	387	2e-84	313.2	[E] KOG0053 Cystathionine beta-lyases/cystathionine gamma-synthases
CL4425.Contig6_All	Hs21361334	43.3	360	202	2	496	1569	36	395	1.3e-83	310.5	[E] KOG0053 Cystathionine beta-lyases/cystathionine gamma-synthases
CL4425.Contig6_All	HsM4503125	43.3	360	202	2	496	1569	36	395	1.3e-83	310.5	[E] KOG0053 Cystathionine beta-lyases/cystathionine gamma-synthases
CL4426.Contig1_All	At5g61030	57.9	214	84	5	889	260	1	212	9.7e-62	236.1	[R] KOG0118 FOG: RRM domain
CL4426.Contig1_All	At4g13850	53.9	165	64	4	889	407	1	157	1.5e-38	159.1	[R] KOG0118 FOG: RRM domain
CL4426.Contig1_All	At2g21660	51.2	168	62	5	769	290	9	164	1.3e-37	156	[R] KOG0118 FOG: RRM domain
CL4426.Contig1_All	At4g39260	49.4	166	70	6	769	284	7	162	8.6e-34	143.3	[R] KOG0118 FOG: RRM domain
CL4426.Contig1_All	At5g40490	38.4	216	97	9	775	227	129	341	2.4e-28	125.2	[R] KOG0118 FOG: RRM domain
CL4426.Contig2_All	At5g61030	57.9	214	84	5	889	260	1	212	5.6e-62	236.9	[R] KOG0118 FOG: RRM domain
CL4426.Contig2_All	At4g13850	54.2	155	63	3	859	407	7	157	1.7e-37	155.6	[R] KOG0118 FOG: RRM domain
CL4426.Contig2_All	At2g21660	49.4	168	65	5	769	290	9	164	2.4e-36	151.8	[R] KOG0118 FOG: RRM domain
CL4426.Contig2_All	At4g39260	47	166	74	6	769	284	7	162	4.7e-32	137.5	[R] KOG0118 FOG: RRM domain
CL4426.Contig2_All	At5g40490	38	216	98	9	775	227	129	341	7e-28	123.6	[R] KOG0118 FOG: RRM domain
CL4426.Contig3_All	At5g40490	52	98	31	3	542	294	264	360	2.8e-18	90.9	[R] KOG0118 FOG: RRM domain
CL4426.Contig3_All	At2g21660	53.5	86	32	3	542	303	92	175	2e-16	84.7	[R] KOG0118 FOG: RRM domain
CL4426.Contig3_All	Hs17318569	51.6	93	28	4	542	291	514	598	4.5e-16	83.6	[Z] LSE0158 H Keratin-1/Keratin-3/Keratin-4/Keratin-5/Keratin-6
CL4426.Contig3_All	Hs4557705	51.5	97	34	5	542	291	520	616	7.7e-16	82.8	[Z] LSE0158 H Keratin-1/Keratin-3/Keratin-4/Keratin-5/Keratin-6
CL4426.Contig3_All	Hs18587823	51.5	97	34	5	542	291	521	617	7.7e-16	82.8	[Z] LSE0592 H Keratins
CL4427.Contig1_All	At1g23360	64.5	259	88	2	1027	254	1	256	5.3e-90	330.1	[H] KOG1540 Ubiquinone biosynthesis methyltransferase COQ5
CL4427.Contig1_All	CE29014	29.8	218	146	4	919	275	60	273	1.1e-23	109.8	[H] KOG1540 Ubiquinone biosynthesis methyltransferase COQ5
CL4427.Contig1_All	At5g57300	27.2	232	151	3	919	275	48	278	8.9e-21	100.1	[H] KOG1540 Ubiquinone biosynthesis methyltransferase COQ5
CL4427.Contig1_All	7292846	29.1	234	140	7	919	275	65	291	5.8e-20	97.4	[H] KOG1540 Ubiquinone biosynthesis methyltransferase COQ5
CL4427.Contig1_All	SPCC4G3.04c	29.5	220	139	7	919	299	68	284	2.1e-17	89	[H] KOG1540 Ubiquinone biosynthesis methyltransferase COQ5
CL4427.Contig2_All	At1g23360	69.5	174	50	1	523	2	55	225	2.1e-66	250.8	[H] KOG1540 Ubiquinone biosynthesis methyltransferase COQ5
CL4427.Contig2_All	CE29014	28.7	174	119	3	523	8	77	247	8e-18	89.4	[H] KOG1540 Ubiquinone biosynthesis methyltransferase COQ5
CL4427.Contig2_All	7292846	31.9	191	104	7	523	8	82	265	3.4e-16	84	[H] KOG1540 Ubiquinone biosynthesis methyltransferase COQ5
CL4427.Contig2_All	Hs14150080	28.8	205	108	6	523	14	68	269	4.4e-16	83.6	[H] KOG1540 Ubiquinone biosynthesis methyltransferase COQ5
CL4427.Contig2_All	At5g57300	27.7	188	118	3	520	8	66	252	6.3e-15	79.7	[H] KOG1540 Ubiquinone biosynthesis methyltransferase COQ5
CL4427.Contig3_All	At1g23360	65.3	101	34	1	7	306	1	101	6e-30	129	[H] KOG1540 Ubiquinone biosynthesis methyltransferase COQ5
CL4427.Contig3_All	7292846	44.2	52	29	0	115	270	65	116	1.6e-06	51.2	[H] KOG1540 Ubiquinone biosynthesis methyltransferase COQ5
CL4427.Contig3_All	Hs14150080	44.2	52	29	0	115	270	51	102	2.7e-06	50.4	[H] KOG1540 Ubiquinone biosynthesis methyltransferase COQ5
CL4428.Contig1_All	At1g22530	42.3	149	75	4	457	44	17	165	1.6e-18	91.7	[I] KOG1471 Phosphatidylinositol transfer protein SEC14 and related proteins
CL4428.Contig1_All	At1g72150	41.5	176	66	10	466	11	4	166	1.2e-16	85.5	[I] KOG1471 Phosphatidylinositol transfer protein SEC14 and related proteins
CL4428.Contig1_All	CE10622	29.9	177	90	6	445	8	65	238	6.4e-07	53.1	[S] LSE0539 C Uncharacterized protein
CL4428.Contig1_All	7301246	28.7	164	96	5	469	17	2368	2523	1.9e-06	51.6	[S] KOG1181 FOG: Low-complexity
CL4428.Contig2_All	At4g13340	49.2	63	30	1	263	445	458	520	9.7e-10	62.4	[M] LSE0601 A Pollen extensin-like protein (Pex)
CL4428.Contig2_All	At1g68690	44.4	72	30	3	254	448	153	221	7e-08	56.2	[T] KOG1187 Serine/threonine protein kinase
CL4428.Contig2_All	SPAPB1E7.04c	35.1	151	88	4	1	438	982	1127	3.5e-07	53.9	[M] KOG4701 Chitinase
CL4428.Contig2_All	7291241	54.1	61	23	2	438	262	172	229	3.5e-07	53.9	[J] KOG3262 H/ACA small nucleolar RNP component GAR1
CL4428.Contig2_All	CE20729	32.8	134	68	4	436	35	399	510	5.9e-07	53.1	[A] KOG2548 SWAP mRNA splicing regulator
CL4431.Contig1_All	At5g41760	79.5	83	15	1	131	373	3	85	6.9e-32	135.6	[G] KOG2234 Predicted UDP-galactose transporter
CL4431.Contig2_All	At5g41760	83.9	186	28	1	154	705	3	188	4.5e-86	317	[G] KOG2234 Predicted UDP-galactose transporter
CL4432.Contig1_All	At5g20950	74.1	641	146	3	2084	216	1	639	5.3e-281	965.7	[GRV] LSE0437 A Predicted beta-glucosidase
CL4432.Contig2_All	At5g20950	81	158	29	1	1	474	179	335	1.8e-77	287.3	[GRV] LSE0437 A Predicted beta-glucosidase
CL4432.Contig3_All	At5g20950	75.3	632	136	3	2057	216	10	639	7.5e-283	971.8	[GRV] LSE0437 A Predicted beta-glucosidase
CL4432.Contig4_All	At5g20940	76.5	260	59	1	1	780	345	602	1.5e-114	411.4	[GRV] LSE0437 A Predicted beta-glucosidase
CL4433.Contig1_All	At5g05010	68.5	375	107	5	293	1405	1	368	1.1e-139	496.1	[U] KOG2635 Medium subunit of clathrin adaptor complex
CL4433.Contig1_All	7290211	43.8	411	200	9	224	1405	1	397	8.6e-87	320.5	[U] KOG2635 Medium subunit of clathrin adaptor complex
CL4433.Contig1_All	Hs11863154	42.3	404	196	9	224	1405	1	377	1.5e-83	309.7	[U] KOG2635 Medium subunit of clathrin adaptor complex
CL4433.Contig1_All	CE01778	36.2	412	215	9	224	1405	1	382	5.6e-62	238	[U] KOG2635 Medium subunit of clathrin adaptor complex
CL4433.Contig1_All	YFR051c	32.4	413	247	9	224	1405	1	400	9.9e-51	200.7	[U] KOG2635 Medium subunit of clathrin adaptor complex
CL4433.Contig2_All	At5g05010	68.9	511	145	7	272	1783	1	504	7.9e-199	692.6	[U] KOG2635 Medium subunit of clathrin adaptor complex
CL4433.Contig2_All	Hs11863154	42.1	535	278	8	203	1783	1	511	8.1e-119	426.8	[U] KOG2635 Medium subunit of clathrin adaptor complex
CL4433.Contig2_All	7290211	42.3	544	285	10	203	1783	1	532	1.1e-115	416.4	[U] KOG2635 Medium subunit of clathrin adaptor complex
CL4433.Contig2_All	CE01778	37	546	294	13	203	1783	1	515	2.1e-90	332.4	[U] KOG2635 Medium subunit of clathrin adaptor complex
CL4433.Contig2_All	YFR051c	32	522	308	16	203	1678	1	505	1.8e-54	213	[U] KOG2635 Medium subunit of clathrin adaptor complex
CL4433.Contig3_All	At5g05010	69.5	508	146	7	293	1801	1	504	6.1e-201	699.5	[U] KOG2635 Medium subunit of clathrin adaptor complex
CL4433.Contig3_All	Hs11863154	42.5	537	272	9	224	1801	1	511	3.5e-119	427.9	[U] KOG2635 Medium subunit of clathrin adaptor complex
CL4433.Contig3_All	7290211	41.4	543	290	9	224	1801	1	532	1.3e-113	409.5	[U] KOG2635 Medium subunit of clathrin adaptor complex
CL4433.Contig3_All	CE01778	36.9	545	295	13	224	1801	1	515	1.5e-90	332.8	[U] KOG2635 Medium subunit of clathrin adaptor complex
CL4433.Contig3_All	YFR051c	32.3	523	304	18	224	1696	1	505	7.1e-56	217.6	[U] KOG2635 Medium subunit of clathrin adaptor complex
CL4433.Contig4_All	At5g05010	68.3	511	148	7	293	1804	1	504	1e-196	685.6	[U] KOG2635 Medium subunit of clathrin adaptor complex
CL4433.Contig4_All	Hs11863154	42.7	539	269	11	224	1804	1	511	3.8e-119	427.9	[U] KOG2635 Medium subunit of clathrin adaptor complex
CL4433.Contig4_All	7290211	42.4	547	280	11	224	1804	1	532	1.9e-115	415.6	[U] KOG2635 Medium subunit of clathrin adaptor complex
CL4433.Contig4_All	CE01778	37.1	547	292	12	224	1804	1	515	1.7e-90	332.8	[U] KOG2635 Medium subunit of clathrin adaptor complex
CL4433.Contig4_All	YFR051c	31.5	521	312	16	224	1699	1	505	1.1e-54	213.8	[U] KOG2635 Medium subunit of clathrin adaptor complex
CL4433.Contig5_All	At5g05010	67.7	511	151	7	265	1776	1	504	1.4e-195	681.8	[U] KOG2635 Medium subunit of clathrin adaptor complex
CL4433.Contig5_All	Hs11863154	41.9	539	273	11	196	1776	1	511	8.5e-116	416.8	[U] KOG2635 Medium subunit of clathrin adaptor complex
CL4433.Contig5_All	7290211	42.4	547	280	11	196	1776	1	532	1.9e-115	415.6	[U] KOG2635 Medium subunit of clathrin adaptor complex
CL4433.Contig5_All	CE01778	36.2	547	297	12	196	1776	1	515	1.2e-88	326.6	[U] KOG2635 Medium subunit of clathrin adaptor complex
CL4433.Contig5_All	YFR051c	30.8	519	318	14	196	1671	1	505	9.8e-56	217.2	[U] KOG2635 Medium subunit of clathrin adaptor complex
CL4433.Contig6_All	At5g05010	73.2	41	10	1	98	217	367	407	1.8e-11	67	[U] KOG2635 Medium subunit of clathrin adaptor complex
CL4434.Contig1_All	At2g23310	57.4	115	43	2	1274	942	27	139	4.1e-31	134.8	[U] KOG1688 Golgi proteins involved in ER retention (RER)
CL4434.Contig1_All	Hs19923787	53.2	111	44	2	1238	930	16	126	6.1e-27	120.9	[U] KOG1688 Golgi proteins involved in ER retention (RER)
CL4434.Contig1_All	At4g39220	58.5	94	34	1	1205	939	26	119	8e-27	120.6	[U] KOG1688 Golgi proteins involved in ER retention (RER)
CL4434.Contig1_All	At2g21600	58.1	93	35	1	1205	939	26	118	2e-25	115.9	[U] KOG1688 Golgi proteins involved in ER retention (RER)
CL4434.Contig1_All	7301302	50.4	117	46	2	1256	942	6	122	9.8e-25	113.6	[U] KOG1688 Golgi proteins involved in ER retention (RER)
CL4434.Contig2_All	At4g39220	62	187	60	3	53	598	6	186	9.8e-64	242.7	[U] KOG1688 Golgi proteins involved in ER retention (RER)
CL4434.Contig2_All	At2g21600	60.4	187	64	3	53	601	6	186	3.5e-61	234.2	[U] KOG1688 Golgi proteins involved in ER retention (RER)
CL4434.Contig2_All	At2g23310	63.6	176	57	2	59	574	27	199	6e-61	233.4	[U] KOG1688 Golgi proteins involved in ER retention (RER)
CL4434.Contig2_All	At2g18240_1	53.7	177	76	2	53	571	6	180	3.3e-51	201.1	[U] KOG1688 Golgi proteins involved in ER retention (RER)
CL4434.Contig2_All	CE03349	49.1	173	81	2	101	598	13	185	2.4e-46	184.9	[U] KOG1688 Golgi proteins involved in ER retention (RER)
CL4434.Contig3_All	At4g39220	62	187	60	3	53	598	6	186	1e-63	242.7	[U] KOG1688 Golgi proteins involved in ER retention (RER)
CL4434.Contig3_All	At2g21600	60.4	187	64	3	53	601	6	186	3.7e-61	234.2	[U] KOG1688 Golgi proteins involved in ER retention (RER)
CL4434.Contig3_All	At2g23310	63.6	176	57	2	59	574	27	199	6.3e-61	233.4	[U] KOG1688 Golgi proteins involved in ER retention (RER)
CL4434.Contig3_All	At2g18240_1	53.7	177	76	2	53	571	6	180	3.5e-51	201.1	[U] KOG1688 Golgi proteins involved in ER retention (RER)
CL4434.Contig3_All	CE03349	49.1	173	81	2	101	598	13	185	2.6e-46	184.9	[U] KOG1688 Golgi proteins involved in ER retention (RER)
CL4434.Contig4_All	At4g39220	61	182	66	1	53	583	5	186	3e-63	241.1	[U] KOG1688 Golgi proteins involved in ER retention (RER)
CL4434.Contig4_All	At2g23310	64	172	58	1	56	559	28	199	2.8e-61	234.6	[U] KOG1688 Golgi proteins involved in ER retention (RER)
CL4434.Contig4_All	At2g21600	66.5	161	50	1	116	586	26	186	8.1e-61	233	[U] KOG1688 Golgi proteins involved in ER retention (RER)
CL4434.Contig4_All	At2g18240_1	52.5	177	80	1	38	556	4	180	1.4e-52	205.7	[U] KOG1688 Golgi proteins involved in ER retention (RER)
CL4434.Contig4_All	CE03349	49.1	173	81	2	86	583	13	185	2.5e-46	184.9	[U] KOG1688 Golgi proteins involved in ER retention (RER)
CL4435.Contig1_All	At5g15800	63.9	263	78	5	903	163	1	262	7.1e-88	323.2	[K] KOG0014 MADS box transcription factor
CL4435.Contig1_All	At3g02310	66.9	251	78	4	903	163	1	250	9.3e-88	322.8	[K] KOG0014 MADS box transcription factor
CL4435.Contig1_All	At1g24260	60.9	253	83	5	903	166	1	244	1.2e-74	279.3	[K] KOG0014 MADS box transcription factor
CL4435.Contig1_All	At2g03710	51.9	260	110	5	903	163	1	258	1.2e-66	252.7	[K] KOG0014 MADS box transcription factor
CL4435.Contig1_All	At2g45650	49.8	257	114	7	903	163	1	252	2e-53	208.8	[K] KOG0014 MADS box transcription factor
CL4435.Contig2_All	At5g15800	63.7	262	80	3	1065	325	1	262	3.1e-87	321.2	[K] KOG0014 MADS box transcription factor
CL4435.Contig2_All	At3g02310	65.7	251	81	3	1065	325	1	250	9e-87	319.7	[K] KOG0014 MADS box transcription factor
CL4435.Contig2_All	At1g24260	58.9	253	88	4	1065	328	1	244	2e-73	275.4	[K] KOG0014 MADS box transcription factor
CL4435.Contig2_All	At2g03710	52.5	263	104	6	1065	325	1	258	1.1e-65	249.6	[K] KOG0014 MADS box transcription factor
CL4435.Contig2_All	At2g45650	48.2	257	118	7	1065	325	1	252	4.2e-52	204.5	[K] KOG0014 MADS box transcription factor
CL4435.Contig3_All	At5g15800	63.7	262	80	3	980	240	1	262	3e-87	321.2	[K] KOG0014 MADS box transcription factor
CL4435.Contig3_All	At3g02310	65.7	251	81	3	980	240	1	250	8.6e-87	319.7	[K] KOG0014 MADS box transcription factor
CL4435.Contig3_All	At1g24260	58.9	253	88	4	980	243	1	244	1.9e-73	275.4	[K] KOG0014 MADS box transcription factor
CL4435.Contig3_All	At2g03710	52.5	263	104	6	980	240	1	258	1.1e-65	249.6	[K] KOG0014 MADS box transcription factor
CL4435.Contig3_All	At2g45650	48.2	257	118	7	980	240	1	252	4.1e-52	204.5	[K] KOG0014 MADS box transcription factor
CL4435.Contig4_All	At5g15800	79.2	144	28	2	513	85	1	143	1.7e-59	228	[K] KOG0014 MADS box transcription factor
CL4435.Contig4_All	At3g02310	80.1	141	26	2	513	94	1	140	3e-59	227.3	[K] KOG0014 MADS box transcription factor
CL4435.Contig4_All	At1g24260	74.7	146	34	1	513	85	1	146	3.1e-56	217.2	[K] KOG0014 MADS box transcription factor
CL4435.Contig4_All	At2g03710	65.3	144	48	2	513	85	1	143	4.7e-49	193.4	[K] KOG0014 MADS box transcription factor
CL4435.Contig4_All	At1g26310	58.7	143	59	0	513	85	1	143	2.5e-42	171	[K] KOG0014 MADS box transcription factor
CL4435.Contig5_All	At5g15800	62.5	267	82	4	1001	240	1	262	2.8e-85	314.7	[K] KOG0014 MADS box transcription factor
CL4435.Contig5_All	At3g02310	64.1	256	84	3	1001	240	1	250	1.1e-84	312.8	[K] KOG0014 MADS box transcription factor
CL4435.Contig5_All	At1g24260	56.9	260	89	4	1001	243	1	244	4.7e-72	270.8	[K] KOG0014 MADS box transcription factor
CL4435.Contig5_All	At2g03710	52.3	260	116	5	1001	240	1	258	2.5e-65	248.4	[K] KOG0014 MADS box transcription factor
CL4435.Contig5_All	At2g45650	47.1	263	119	7	1001	240	1	252	2.7e-51	201.8	[K] KOG0014 MADS box transcription factor
CL4437.Contig1_All	At3g07800	76.8	181	42	0	90	632	28	208	2.5e-78	291.2	[F] KOG3125 Thymidine kinase
CL4437.Contig1_All	At5g23070	71.1	180	51	1	96	632	71	250	3.4e-75	280.8	[F] KOG3125 Thymidine kinase
CL4437.Contig1_All	Hs4507519	43.8	192	101	3	75	650	11	195	9.9e-35	146.4	[F] KOG3125 Thymidine kinase
CL4437.Contig1_All	CE19154	37.2	207	115	5	75	674	26	224	9.9e-27	119.8	[F] KOG3125 Thymidine kinase
CL4437.Contig2_All	At3g07800	76.8	181	42	0	90	632	28	208	4.4e-78	290.4	[F] KOG3125 Thymidine kinase
CL4437.Contig2_All	At5g23070	71.7	180	50	1	96	632	71	250	7.8e-75	279.6	[F] KOG3125 Thymidine kinase
CL4437.Contig2_All	Hs4507519	44.6	186	96	3	75	632	11	189	2.3e-34	145.2	[F] KOG3125 Thymidine kinase
CL4437.Contig2_All	CE19154	37.3	209	116	5	75	686	26	224	1.8e-26	119	[F] KOG3125 Thymidine kinase
CL4437.Contig3_All	At3g07800	76.8	181	42	0	864	322	28	208	4.7e-78	290.4	[F] KOG3125 Thymidine kinase
CL4437.Contig3_All	At5g23070	70.6	180	52	1	858	322	71	250	1.8e-74	278.5	[F] KOG3125 Thymidine kinase
CL4437.Contig3_All	Hs4507519	42.6	197	106	3	894	304	6	195	4.9e-35	147.5	[F] KOG3125 Thymidine kinase
CL4437.Contig3_All	CE19154	36.8	201	113	4	861	280	31	224	7.1e-26	117.1	[F] KOG3125 Thymidine kinase
CL4438.Contig1_All	At3g62140	47.7	241	67	4	125	676	3	241	1e-48	192.6	[S] KOG4036 Uncharacterized conserved protein
CL4438.Contig1_All	Hs13376429	30.9	162	91	4	158	580	15	176	4.7e-09	60.8	[S] KOG4036 Uncharacterized conserved protein
CL4438.Contig1_All	7302757	29.6	186	114	5	158	670	5	188	1.8e-08	58.9	[S] KOG4036 Uncharacterized conserved protein
CL4438.Contig1_All	Hs18557432	27.5	211	114	7	158	673	15	225	1.5e-07	55.8	[S] KOG4036 Uncharacterized conserved protein
CL4438.Contig2_All	At3g62140	60.7	107	15	1	125	364	3	109	9.9e-27	120.6	[S] KOG4036 Uncharacterized conserved protein
CL4439.Contig1_All	At3g24550	41.5	130	57	5	1208	858	7	130	1.5e-18	93.2	[T] KOG1187 Serine/threonine protein kinase
CL4439.Contig1_All	At5g07750	38.9	126	70	2	1217	861	915	1040	1.5e-18	93.2	[ZR] LSE0118 A Protein possibly involved in cytoskeleton rearrangements, contains FH domain
CL4439.Contig1_All	At4g13340	39.7	141	71	4	1244	828	408	536	2.6e-18	92.4	[M] LSE0601 A Pollen extensin-like protein (Pex)
CL4439.Contig1_All	At5g38560	38.1	155	69	5	1286	861	16	156	5.7e-18	91.3	[T] KOG1187 Serine/threonine protein kinase
CL4439.Contig2_All	At3g24550	41.5	130	57	5	1150	800	7	130	1.4e-18	93.2	[T] KOG1187 Serine/threonine protein kinase
CL4439.Contig3_All	At4g18820	52.9	856	312	20	863	3325	228	1027	2e-223	775	[L] KOG0989 Replication factor C, subunit RFC4
CL4439.Contig3_All	At5g45720	58.2	674	204	12	992	2995	207	808	1.7e-206	718.8	[L] KOG0989 Replication factor C, subunit RFC4
CL4439.Contig3_All	At2g02480	43	514	254	8	1088	2548	298	799	2.3e-102	372.9	[L] KOG0989 Replication factor C, subunit RFC4
CL4439.Contig3_All	At1g14460	41.7	511	271	7	1073	2548	271	773	8.2e-100	364.4	[L] KOG0989 Replication factor C, subunit RFC4
CL4439.Contig4_All	At5g45720	46.2	78	33	3	1	231	192	261	1.8e-09	60.5	[L] KOG0989 Replication factor C, subunit RFC4
CL4439.Contig4_All	At4g18820	47.8	69	27	3	25	231	262	321	1.1e-08	57.8	[L] KOG0989 Replication factor C, subunit RFC4
CL4439.Contig5_All	At4g18820	53.8	887	322	17	863	3430	228	1057	2.9e-239	827.8	[L] KOG0989 Replication factor C, subunit RFC4
CL4439.Contig5_All	At5g45720	53.9	815	253	19	992	3430	207	900	3.4e-219	761.1	[L] KOG0989 Replication factor C, subunit RFC4
CL4439.Contig5_All	At1g14460	36.5	682	387	10	1073	3004	271	944	5.9e-107	388.3	[L] KOG0989 Replication factor C, subunit RFC4
CL4439.Contig5_All	At2g02480	43.2	514	253	8	1088	2548	298	799	8.9e-103	374.4	[L] KOG0989 Replication factor C, subunit RFC4
CL4439.Contig6_All	At4g18820	53	886	307	19	863	3361	228	1057	1.2e-232	805.8	[L] KOG0989 Replication factor C, subunit RFC4
CL4439.Contig6_All	At5g45720	53.8	792	266	15	992	3361	207	900	9.6e-219	759.6	[L] KOG0989 Replication factor C, subunit RFC4
CL4439.Contig6_All	At1g14460	36.2	701	401	10	1016	3004	252	944	1.4e-108	393.7	[L] KOG0989 Replication factor C, subunit RFC4
CL4439.Contig6_All	At2g02480	42.3	534	265	9	1028	2548	282	799	3.5e-104	379	[L] KOG0989 Replication factor C, subunit RFC4
CL4439.Contig7_All	At4g18820	49.6	345	141	9	921	1922	228	550	4.6e-79	294.7	[L] KOG0989 Replication factor C, subunit RFC4
CL4439.Contig7_All	At5g45720	52.6	270	96	7	1050	1859	207	444	3.9e-70	265	[L] KOG0989 Replication factor C, subunit RFC4
CL4441.Contig1_All	At2g20340	72.9	288	78	0	1158	295	190	477	2.2e-122	438.7	[E] KOG0628 Aromatic-L-amino-acid/L-histidine decarboxylase
CL4441.Contig1_All	At4g28680	63.4	295	108	0	1188	304	243	537	1.1e-105	383.3	[E] KOG0628 Aromatic-L-amino-acid/L-histidine decarboxylase
CL4441.Contig1_All	Hs4503281	47.3	283	142	1	1128	280	205	480	7.1e-73	274.2	[E] KOG0628 Aromatic-L-amino-acid/L-histidine decarboxylase
CL4441.Contig1_All	7298543	45.6	272	139	2	1122	307	241	503	3.4e-67	255.4	[E] KOG0628 Aromatic-L-amino-acid/L-histidine decarboxylase
CL4441.Contig1_All	CE28344	43.2	280	148	3	1128	289	284	552	9.6e-62	237.3	[E] KOG0628 Aromatic-L-amino-acid/L-histidine decarboxylase
CL4441.Contig2_All	At2g20340	78.6	252	54	0	1588	833	1	252	2.8e-112	404.8	[E] KOG0628 Aromatic-L-amino-acid/L-histidine decarboxylase
CL4441.Contig2_All	At4g28680	70.4	260	73	1	1600	833	56	315	1.6e-104	379	[E] KOG0628 Aromatic-L-amino-acid/L-histidine decarboxylase
CL4441.Contig2_All	7298543	45.1	275	133	4	1624	836	22	290	3.5e-62	238.4	[E] KOG0628 Aromatic-L-amino-acid/L-histidine decarboxylase
CL4441.Contig2_All	Hs4503281	45.8	262	127	3	1588	833	1	257	5e-61	234.6	[E] KOG0628 Aromatic-L-amino-acid/L-histidine decarboxylase
CL4441.Contig2_All	7303775	45.6	263	127	3	1588	833	1	258	1.5e-60	233	[E] KOG0628 Aromatic-L-amino-acid/L-histidine decarboxylase
CL4441.Contig3_All	At2g20340	73.6	288	76	0	1033	170	190	477	8.3e-124	443.4	[E] KOG0628 Aromatic-L-amino-acid/L-histidine decarboxylase
CL4441.Contig3_All	At4g28680	63.4	295	108	0	1063	179	243	537	7.1e-107	387.1	[E] KOG0628 Aromatic-L-amino-acid/L-histidine decarboxylase
CL4441.Contig3_All	Hs4503281	47.7	283	141	1	1003	155	205	480	1e-73	276.9	[E] KOG0628 Aromatic-L-amino-acid/L-histidine decarboxylase
CL4441.Contig3_All	7298543	46.3	272	137	2	997	182	241	503	3.8e-68	258.5	[E] KOG0628 Aromatic-L-amino-acid/L-histidine decarboxylase
CL4441.Contig3_All	CE28344	43.6	280	147	3	1003	164	284	552	2.4e-62	239.2	[E] KOG0628 Aromatic-L-amino-acid/L-histidine decarboxylase
CL4441.Contig4_All	At2g20340	76.1	477	114	0	1605	175	1	477	2.8e-216	750.4	[E] KOG0628 Aromatic-L-amino-acid/L-histidine decarboxylase
CL4441.Contig4_All	At4g28680	67	482	155	1	1617	184	56	537	5.6e-193	672.9	[E] KOG0628 Aromatic-L-amino-acid/L-histidine decarboxylase
CL4441.Contig4_All	Hs4503281	47.4	492	237	4	1605	160	1	480	1.4e-130	465.7	[E] KOG0628 Aromatic-L-amino-acid/L-histidine decarboxylase
CL4441.Contig4_All	7298543	46.3	497	240	6	1641	187	22	503	4.1e-127	454.1	[E] KOG0628 Aromatic-L-amino-acid/L-histidine decarboxylase
CL4441.Contig4_All	7302285	45.2	485	240	7	1605	187	1	471	3.8e-117	421	[E] KOG0628 Aromatic-L-amino-acid/L-histidine decarboxylase
CL4441.Contig5_All	At2g20340	78.6	252	54	0	1711	956	1	252	1.8e-112	405.6	[E] KOG0628 Aromatic-L-amino-acid/L-histidine decarboxylase
CL4441.Contig5_All	At4g28680	70.4	260	73	1	1723	956	56	315	1e-104	379.8	[E] KOG0628 Aromatic-L-amino-acid/L-histidine decarboxylase
CL4441.Contig5_All	7298543	45.5	275	132	4	1747	959	22	290	1.7e-62	239.6	[E] KOG0628 Aromatic-L-amino-acid/L-histidine decarboxylase
CL4441.Contig5_All	Hs4503281	46.2	262	126	3	1711	956	1	257	2.4e-61	235.7	[E] KOG0628 Aromatic-L-amino-acid/L-histidine decarboxylase
CL4441.Contig5_All	7303775	46	263	126	3	1711	956	1	258	7.1e-61	234.2	[E] KOG0628 Aromatic-L-amino-acid/L-histidine decarboxylase
CL4441.Contig6_All	At2g20340	76.1	477	114	0	1725	295	1	477	3e-216	750.4	[E] KOG0628 Aromatic-L-amino-acid/L-histidine decarboxylase
CL4441.Contig6_All	At4g28680	67	482	155	1	1737	304	56	537	6e-193	672.9	[E] KOG0628 Aromatic-L-amino-acid/L-histidine decarboxylase
CL4441.Contig6_All	Hs4503281	47.4	492	237	4	1725	280	1	480	1.5e-130	465.7	[E] KOG0628 Aromatic-L-amino-acid/L-histidine decarboxylase
CL4441.Contig6_All	7298543	46.3	497	240	6	1761	307	22	503	4.4e-127	454.1	[E] KOG0628 Aromatic-L-amino-acid/L-histidine decarboxylase
CL4441.Contig6_All	7302285	45.2	485	240	7	1725	307	1	471	4.1e-117	421	[E] KOG0628 Aromatic-L-amino-acid/L-histidine decarboxylase
CL4441.Contig7_All	At2g20340	72.4	221	61	0	826	164	257	477	5.8e-93	340.9	[E] KOG0628 Aromatic-L-amino-acid/L-histidine decarboxylase
CL4441.Contig7_All	At4g28680	63.7	215	78	0	817	173	323	537	8.1e-79	293.9	[E] KOG0628 Aromatic-L-amino-acid/L-histidine decarboxylase
CL4441.Contig7_All	Hs4503281	49.1	222	106	1	814	149	266	480	1.9e-59	229.6	[E] KOG0628 Aromatic-L-amino-acid/L-histidine decarboxylase
CL4441.Contig7_All	7298543	47.5	217	105	2	826	176	296	503	6.2e-55	214.5	[E] KOG0628 Aromatic-L-amino-acid/L-histidine decarboxylase
CL4441.Contig7_All	7298541	52.5	198	84	2	1864	1301	1	198	2.9e-52	205.7	[E] KOG0628 Aromatic-L-amino-acid/L-histidine decarboxylase
CL4442.Contig1_All	At5g14720	63.1	404	134	5	273	1457	7	404	5.5e-146	517.3	[T] KOG0582 Ste20-like serine/threonine protein kinase
CL4442.Contig1_All	At1g79640	50.8	595	195	14	267	2027	2	506	4.8e-142	504.2	[T] KOG0582 Ste20-like serine/threonine protein kinase
CL4442.Contig1_All	At4g10730	44.3	663	316	15	261	2180	14	646	2.2e-139	495.4	[T] KOG0582 Ste20-like serine/threonine protein kinase
CL4442.Contig1_All	At4g24100	43.1	656	317	13	243	2171	17	629	2.3e-136	485.3	[T] KOG0582 Ste20-like serine/threonine protein kinase
CL4442.Contig1_All	At1g70430	47.2	544	238	12	273	1874	7	511	1.4e-128	459.5	[T] KOG0582 Ste20-like serine/threonine protein kinase
CL4442.Contig2_All	At1g79640	35.6	360	154	12	1399	359	212	506	7.8e-36	150.6	[T] KOG0582 Ste20-like serine/threonine protein kinase
CL4442.Contig2_All	At4g10730	28.7	422	231	12	1399	206	271	646	4.9e-30	131.3	[T] KOG0582 Ste20-like serine/threonine protein kinase
CL4442.Contig2_All	At5g14720	43.9	157	71	4	1399	956	253	401	1.7e-27	122.9	[T] KOG0582 Ste20-like serine/threonine protein kinase
CL4442.Contig2_All	At1g70430	32.2	301	168	8	1399	512	242	511	3.3e-26	118.6	[T] KOG0582 Ste20-like serine/threonine protein kinase
CL4442.Contig2_All	At4g24100	51.5	101	49	0	1399	1097	277	377	5.8e-23	107.8	[T] KOG0582 Ste20-like serine/threonine protein kinase
CL4442.Contig3_All	At5g14720	74.2	221	56	1	666	4	8	227	5.5e-98	356.3	[T] KOG0582 Ste20-like serine/threonine protein kinase
CL4442.Contig3_All	At1g79640	76.6	222	36	2	675	10	2	207	6e-97	352.8	[T] KOG0582 Ste20-like serine/threonine protein kinase
CL4442.Contig3_All	At4g10730	66.8	226	74	1	681	4	14	238	9.6e-87	318.9	[T] KOG0582 Ste20-like serine/threonine protein kinase
CL4442.Contig3_All	At4g24100	64.2	229	81	1	690	4	17	244	5.9e-84	309.7	[T] KOG0582 Ste20-like serine/threonine protein kinase
CL4442.Contig3_All	At1g70430	64.3	221	67	2	666	4	8	216	7.2e-82	302.8	[T] KOG0582 Ste20-like serine/threonine protein kinase
CL4443.Contig1_All	Hs4505285	31.3	319	169	13	23	904	1449	1742	1.1e-22	106.7	[WV] KOG1216 von Willebrand factor and related coagulation proteins
CL4443.Contig1_All	At5g38560	27.9	240	160	5	41	757	4	231	3e-20	98.6	[T] KOG1187 Serine/threonine protein kinase
CL4443.Contig1_All	At3g24400	34.4	227	110	9	71	739	36	227	5.2e-20	97.8	[T] KOG1187 Serine/threonine protein kinase
CL4443.Contig1_All	At1g31810	30.3	277	152	9	50	850	515	760	4.4e-19	94.7	[ZR] LSE0118 A Protein possibly involved in cytoskeleton rearrangements, contains FH domain
CL4443.Contig1_All	At4g18670	36.7	207	113	10	44	649	426	619	1.3e-18	93.2	[M] LSE0601 A Pollen extensin-like protein (Pex)
CL4444.Contig3_All	At5g09920	38.7	93	57	0	418	696	23	115	6e-15	80.9	[K] KOG2351 RNA polymerase II, fourth largest subunit
CL4444.Contig4_All	At5g09920	38.7	93	57	0	675	397	23	115	4.5e-15	81.3	[K] KOG2351 RNA polymerase II, fourth largest subunit
CL4445.Contig1_All	At3g63120	51.1	190	89	4	285	842	32	221	1.5e-47	189.1	[R] KOG1674 Cyclin
CL4445.Contig1_All	At2g44740	51.6	161	73	2	276	743	4	164	7.3e-42	170.2	[R] KOG1674 Cyclin
CL4445.Contig1_All	At5g07450	48.1	154	79	1	285	743	21	174	1.3e-38	159.5	[R] KOG1674 Cyclin
CL4445.Contig1_All	At3g21870	49	157	74	3	285	743	25	179	2.9e-38	158.3	[R] KOG1674 Cyclin
CL4445.Contig1_All	At5g61650	49.4	154	73	2	285	743	23	172	1.9e-37	155.6	[R] KOG1674 Cyclin
CL4445.Contig2_All	At3g63120	49.3	209	102	4	237	851	13	221	1e-48	193	[R] KOG1674 Cyclin
CL4445.Contig2_All	At2g44740	51.6	161	73	2	285	752	4	164	7.3e-42	170.2	[R] KOG1674 Cyclin
CL4445.Contig2_All	At5g07450	48.1	154	79	1	294	752	21	174	1.3e-38	159.5	[R] KOG1674 Cyclin
CL4445.Contig2_All	At3g21870	49	157	74	3	294	752	25	179	2.9e-38	158.3	[R] KOG1674 Cyclin
CL4445.Contig2_All	At5g61650	49.4	154	73	2	294	752	23	172	1.9e-37	155.6	[R] KOG1674 Cyclin
CL4445.Contig3_All	At3g63120	49.3	209	102	4	694	80	13	221	5.3e-49	193.7	[R] KOG1674 Cyclin
CL4445.Contig3_All	At2g44740	51.6	161	73	2	646	179	4	164	2.4e-41	168.3	[R] KOG1674 Cyclin
CL4445.Contig3_All	At3g21870	49	157	74	3	637	179	25	179	3.2e-38	157.9	[R] KOG1674 Cyclin
CL4445.Contig3_All	At5g07450	48.1	154	79	1	637	179	21	174	4.2e-38	157.5	[R] KOG1674 Cyclin
CL4445.Contig3_All	At5g61650	49.4	154	73	2	637	179	23	172	6.1e-37	153.7	[R] KOG1674 Cyclin
CL4448.Contig1_All	SPBC3D6.14c	57	86	26	1	318	61	100	174	1.7e-10	65.5	[GO] KOG4157 beta-1,6-N-acetylglucosaminyltransferase, contains WSC domain
CL4448.Contig1_All	YKR092c	54	87	40	0	315	55	25	111	7e-09	60.1	[Y] KOG2992 Nucleolar GTPase/ATPase p130
CL4448.Contig1_All	Hs19923466	80	45	9	0	318	184	2607	2651	2.7e-08	58.2	[A] KOG1869 Splicing coactivator SRm160/300, subunit SRm300
CL4448.Contig1_All	Hs4758720	79.5	44	9	0	318	187	149	192	1.3e-07	55.8	[K] KOG3149 Transcription initiation factor IIF, auxiliary subunit
CL4448.Contig1_All	At3g30190	73.9	46	12	0	318	181	29	74	1.3e-07	55.8	[S] LSE0417 A Uncharacterized protein
CL4448.Contig2_All	At2g19480	72.3	379	87	4	1386	301	2	379	2.7e-159	560.8	[BD] KOG1507 Nucleosome assembly protein NAP-1
CL4448.Contig2_All	SPBC3D6.14c	58.3	84	28	1	386	637	91	167	9.2e-11	67.4	[GO] KOG4157 beta-1,6-N-acetylglucosaminyltransferase, contains WSC domain
CL4448.Contig2_All	YKR092c	56.3	87	38	0	386	646	25	111	2.3e-09	62.8	[Y] KOG2992 Nucleolar GTPase/ATPase p130
CL4448.Contig2_All	Hs19923466	84.1	44	7	0	386	517	2608	2651	1.9e-08	59.7	[A] KOG1869 Splicing coactivator SRm160/300, subunit SRm300
CL4448.Contig2_All	At3g30190	77.8	45	10	0	386	520	30	74	9.5e-08	57.4	[S] LSE0417 A Uncharacterized protein
CL4448.Contig3_All	At2g19480	68.9	61	19	0	184	2	2	62	1.2e-17	87.8	[BD] KOG1507 Nucleosome assembly protein NAP-1
CL4448.Contig3_All	At4g26110	70.5	61	18	0	184	2	2	62	2.8e-17	86.7	[BD] KOG1507 Nucleosome assembly protein NAP-1
CL4448.Contig3_All	At5g56950	67.2	61	20	0	184	2	2	62	1.4e-16	84.3	[BD] KOG1507 Nucleosome assembly protein NAP-1
CL4448.Contig4_All	At2g19480	70.9	55	16	0	167	3	2	56	3.5e-16	82.8	[BD] KOG1507 Nucleosome assembly protein NAP-1
CL4448.Contig4_All	At5g56950	69.1	55	17	0	167	3	2	56	3.8e-15	79.3	[BD] KOG1507 Nucleosome assembly protein NAP-1
CL4448.Contig4_All	At4g26110	70.9	55	16	0	167	3	2	56	5e-15	79	[BD] KOG1507 Nucleosome assembly protein NAP-1
CL4449.Contig1_All	At4g17260	88	83	10	0	251	3	106	188	3.7e-37	152.5	[C] KOG1495 Lactate dehydrogenase
CL4449.Contig1_All	CE02181	71.1	83	24	0	251	3	86	168	1.1e-28	124.4	[C] KOG1495 Lactate dehydrogenase
CL4449.Contig1_All	7295348	67.9	84	27	0	254	3	85	168	1.1e-28	124.4	[C] KOG1495 Lactate dehydrogenase
CL4449.Contig1_All	Hs5031857	66.3	83	28	0	251	3	86	168	2.7e-27	119.8	[C] KOG1495 Lactate dehydrogenase
CL4449.Contig1_All	Hs4557032	66.3	83	28	0	251	3	87	169	3.5e-27	119.4	[C] KOG1495 Lactate dehydrogenase
CL4449.Contig2_All	At4g17260	78.5	349	73	1	92	1132	5	353	3.1e-156	550.4	[C] KOG1495 Lactate dehydrogenase
CL4449.Contig2_All	Hs4557032	56	318	137	2	173	1126	17	331	3e-95	347.8	[C] KOG1495 Lactate dehydrogenase
CL4449.Contig2_All	Hs5031857	55.8	310	136	1	197	1126	22	330	3.4e-94	344.4	[C] KOG1495 Lactate dehydrogenase
CL4449.Contig2_All	Hs15082234	49.9	339	159	2	146	1132	44	381	1.8e-92	338.6	[C] KOG1495 Lactate dehydrogenase
CL4449.Contig2_All	Hs4504973	54.2	310	141	1	197	1126	22	330	5.4e-92	337	[C] KOG1495 Lactate dehydrogenase
CL4449.Contig3_All	At4g17260	77.3	352	80	0	144	1199	2	353	2.1e-155	547.7	[C] KOG1495 Lactate dehydrogenase
CL4449.Contig3_All	Hs4557032	56	318	137	2	240	1193	17	331	3.2e-95	347.8	[C] KOG1495 Lactate dehydrogenase
CL4449.Contig3_All	Hs5031857	55.8	310	136	1	264	1193	22	330	3.5e-94	344.4	[C] KOG1495 Lactate dehydrogenase
CL4449.Contig3_All	Hs4504973	54.2	310	141	1	264	1193	22	330	5.7e-92	337	[C] KOG1495 Lactate dehydrogenase
CL4449.Contig3_All	CE02181	54.8	321	141	3	234	1187	10	329	9.7e-92	336.3	[C] KOG1495 Lactate dehydrogenase
CL4450.Contig1_All	At1g31120	85.8	148	21	0	1	444	27	174	4.5e-70	262.7	[P] LSE0144 A Potassium transporter
CL4450.Contig1_All	At2g35060	85.8	148	21	0	1	444	28	175	1.3e-69	261.2	[P] LSE0144 A Potassium transporter
CL4450.Contig1_All	At4g19960	81.1	148	28	0	1	444	28	175	1.3e-66	251.1	[P] LSE0144 A Potassium transporter
[truncated: 186,340 more rows]
