# Supplementary material for: Comparative transcriptomic analysis provides insights into the development of a Salvia splendens Ker-Gawler mutant, SX919M
Source: PLoS One. 2019 Mar 14;14(3):e0213446. doi: 10.1371/journal.pone.0213446 (PMC6417697; doi:10.1371/journal.pone.0213446)
Supplement: S6 Table — (XLSX) [file pone.0213446.s007.xlsx]

## Sheet: Table S6_All-Unigene.fa.blast.n
Table S6 All unigenes annotated by NR database in the study.
Query_id	Subject_id	Identity	Align_length	Miss_match	Gap	Query_start	Query_end	Subject_start	Subject_end	E_value	Score	Subject_annotation
CL1.Contig1_All	gi|747046039|ref|XP_011097323.1|	43.31	157	89	5	679	217	235	389	3.5e-21	106.3	PREDICTED: F-box protein At3g07870-like [Sesamum indicum]
CL1.Contig1_All	gi|747046041|ref|XP_011097335.1|	41.4	157	92	4	679	217	233	388	2.1e-18	97.1	PREDICTED: F-box protein At3g07870-like [Sesamum indicum]
CL1.Contig1_All	gi|747046043|ref|XP_011097347.1|	41.25	160	94	7	679	217	239	397	4.8e-18	95.9	PREDICTED: F-box protein At3g07870-like [Sesamum indicum]
CL1.Contig1_All	gi|747046037|ref|XP_011097312.1|	37.97	158	98	9	679	217	264	416	1e-15	88.2	PREDICTED: F-box protein At3g07870-like [Sesamum indicum]
CL1.Contig1_All	gi|976916566|gb|KVI02071.1|	34.67	150	98	9	661	226	237	382	8.4e-15	85.1	F-box associated domain, type 1 [Cynara cardunculus var. scolymus]
CL1.Contig2_All	gi|747046043|ref|XP_011097347.1|	38.98	295	180	31	986	185	106	397	2.3e-40	170.6	PREDICTED: F-box protein At3g07870-like [Sesamum indicum]
CL1.Contig2_All	gi|747046039|ref|XP_011097323.1|	40.14	284	170	32	962	185	113	389	3.3e-39	166.8	PREDICTED: F-box protein At3g07870-like [Sesamum indicum]
CL1.Contig2_All	gi|747046041|ref|XP_011097335.1|	36.62	284	180	31	962	185	111	388	2.2e-35	154.1	PREDICTED: F-box protein At3g07870-like [Sesamum indicum]
CL1.Contig2_All	gi|747046037|ref|XP_011097312.1|	36.82	277	175	21	962	185	143	416	4.6e-33	146.4	PREDICTED: F-box protein At3g07870-like [Sesamum indicum]
CL1.Contig2_All	gi|976916565|gb|KVI02070.1|	35.61	278	179	30	962	185	118	384	8.6e-32	142.1	F-box associated domain, type 1 [Cynara cardunculus var. scolymus]
CL1.Contig3_All	gi|747046039|ref|XP_011097323.1|	42.62	122	70	4	497	137	270	389	2e-16	90.1	PREDICTED: F-box protein At3g07870-like [Sesamum indicum]
CL1.Contig3_All	gi|747046043|ref|XP_011097347.1|	40.32	124	74	5	497	137	275	397	2.7e-13	79.7	PREDICTED: F-box protein At3g07870-like [Sesamum indicum]
CL1.Contig3_All	gi|747046041|ref|XP_011097335.1|	40.5	121	72	2	497	137	269	388	3.5e-13	79.3	PREDICTED: F-box protein At3g07870-like [Sesamum indicum]
CL1.Contig3_All	gi|747046037|ref|XP_011097312.1|	37.1	124	78	8	497	137	297	416	5.1e-12	75.5	PREDICTED: F-box protein At3g07870-like [Sesamum indicum]
CL1.Contig3_All	gi|976916566|gb|KVI02071.1|	34.75	118	77	5	497	146	269	382	6.2e-10	68.6	F-box associated domain, type 1 [Cynara cardunculus var. scolymus]
CL1.Contig4_All	gi|747046041|ref|XP_011097335.1|	38.78	147	90	7	1208	779	1	144	2.1e-19	101.3	PREDICTED: F-box protein At3g07870-like [Sesamum indicum]
CL1.Contig4_All	gi|747046041|ref|XP_011097335.1|	38.95	95	58	0	422	137	294	388	2.2e-08	64.7	PREDICTED: F-box protein At3g07870-like [Sesamum indicum]
CL1.Contig4_All	gi|747046041|ref|XP_011097335.1|	41.77	79	46	19	753	573	154	232	0.024	44.7	PREDICTED: F-box protein At3g07870-like [Sesamum indicum]
CL1.Contig4_All	gi|747046041|ref|XP_011097335.1|	37.74	159	99	11	1208	755	1	156	2.4e-18	97.8	PREDICTED: F-box protein At3g07870-like [Sesamum indicum]
CL1.Contig4_All	gi|747046039|ref|XP_011097323.1|	41.05	95	56	0	422	137	295	389	1.3e-11	75.5	PREDICTED: F-box protein At3g07870-like [Sesamum indicum]
CL1.Contig4_All	gi|747046039|ref|XP_011097323.1|	41.77	79	46	19	756	576	155	233	0.014	45.4	PREDICTED: F-box protein At3g07870-like [Sesamum indicum]
CL1.Contig4_All	gi|747046039|ref|XP_011097323.1|	36.6	153	97	13	1208	779	1	150	2.9e-16	90.9	PREDICTED: F-box protein At3g07870-like [Sesamum indicum]
CL1.Contig4_All	gi|747046043|ref|XP_011097347.1|	38.78	98	60	3	422	137	300	397	2.2e-08	64.7	PREDICTED: F-box protein At3g07870-like [Sesamum indicum]
CL1.Contig4_All	gi|747046043|ref|XP_011097347.1|	41.77	79	46	19	753	573	160	238	0.024	44.7	PREDICTED: F-box protein At3g07870-like [Sesamum indicum]
CL1.Contig4_All	gi|747046043|ref|XP_011097347.1|	32.65	147	99	15	1193	779	7	147	8.2e-11	72.8	PREDICTED: F-box protein At3g07870-like [Sesamum indicum]
CL1.Contig4_All	gi|976916566|gb|KVI02071.1|	33.81	139	92	12	1187	797	3	138	1.4e-10	72	F-box associated domain, type 1 [Cynara cardunculus var. scolymus]
CL1.Contig4_All	gi|976916566|gb|KVI02071.1|	34.72	72	47	4	616	412	221	292	0.069	43.1	F-box associated domain, type 1 [Cynara cardunculus var. scolymus]
CL1.Contig4_All	gi|976916566|gb|KVI02071.1|	29.47	95	67	8	422	146	293	382	0.26	41.2	F-box associated domain, type 1 [Cynara cardunculus var. scolymus]
CL1.Contig5_All	gi|747046039|ref|XP_011097323.1|	40.46	393	234	27	1247	137	1	389	5.9e-65	252.7	PREDICTED: F-box protein At3g07870-like [Sesamum indicum]
CL1.Contig5_All	gi|747046041|ref|XP_011097335.1|	39.95	393	236	28	1247	137	1	388	3.4e-60	236.9	PREDICTED: F-box protein At3g07870-like [Sesamum indicum]
CL1.Contig5_All	gi|747046043|ref|XP_011097347.1|	39.05	402	245	37	1247	137	1	397	1.6e-57	228	PREDICTED: F-box protein At3g07870-like [Sesamum indicum]
CL1.Contig5_All	gi|747046037|ref|XP_011097312.1|	32.62	420	283	37	1313	137	6	416	2.7e-41	174.1	PREDICTED: F-box protein At3g07870-like [Sesamum indicum]
CL1.Contig5_All	gi|976916565|gb|KVI02070.1|	31.91	398	271	41	1259	137	4	384	9.5e-39	165.6	F-box associated domain, type 1 [Cynara cardunculus var. scolymus]
CL1.Contig6_All	gi|747046041|ref|XP_011097335.1|	37.41	147	92	7	1317	888	1	144	4e-19	100.5	PREDICTED: F-box protein At3g07870-like [Sesamum indicum]
CL1.Contig6_All	gi|747046041|ref|XP_011097335.1|	43.26	141	80	18	862	490	154	293	5e-14	83.6	PREDICTED: F-box protein At3g07870-like [Sesamum indicum]
CL1.Contig6_All	gi|747046041|ref|XP_011097335.1|	38.95	95	58	0	500	215	294	388	4.1e-08	63.9	PREDICTED: F-box protein At3g07870-like [Sesamum indicum]
CL1.Contig6_All	gi|747046041|ref|XP_011097335.1|	35.85	159	102	11	1317	864	1	156	1.4e-16	92	PREDICTED: F-box protein At3g07870-like [Sesamum indicum]
CL1.Contig6_All	gi|747046039|ref|XP_011097323.1|	42.14	140	81	15	865	490	155	294	7e-16	89.7	PREDICTED: F-box protein At3g07870-like [Sesamum indicum]
CL1.Contig6_All	gi|747046039|ref|XP_011097323.1|	41.05	95	56	0	500	215	295	389	2.3e-11	74.7	PREDICTED: F-box protein At3g07870-like [Sesamum indicum]
CL1.Contig6_All	gi|747046039|ref|XP_011097323.1|	35.29	153	99	13	1317	888	1	150	5.4e-16	90.1	PREDICTED: F-box protein At3g07870-like [Sesamum indicum]
CL1.Contig6_All	gi|747046043|ref|XP_011097347.1|	43.26	141	80	18	862	490	160	299	1.7e-14	85.1	PREDICTED: F-box protein At3g07870-like [Sesamum indicum]
CL1.Contig6_All	gi|747046043|ref|XP_011097347.1|	38.78	98	60	3	500	215	300	397	4.1e-08	63.9	PREDICTED: F-box protein At3g07870-like [Sesamum indicum]
CL1.Contig6_All	gi|747046043|ref|XP_011097347.1|	33.33	147	98	15	1302	888	7	147	5.2e-11	73.6	PREDICTED: F-box protein At3g07870-like [Sesamum indicum]
CL1.Contig6_All	gi|976916565|gb|KVI02070.1|	35.66	129	83	13	853	499	162	288	1.5e-10	72	F-box associated domain, type 1 [Cynara cardunculus var. scolymus]
CL1.Contig6_All	gi|976916565|gb|KVI02070.1|	34.23	149	98	19	1326	906	5	143	2.9e-09	67.8	F-box associated domain, type 1 [Cynara cardunculus var. scolymus]
CL1.Contig6_All	gi|976916565|gb|KVI02070.1|	28.57	98	70	8	500	215	292	384	2.4	38.1	F-box associated domain, type 1 [Cynara cardunculus var. scolymus]
CL1.Contig7_All	gi|747046039|ref|XP_011097323.1|	40.1	399	239	42	1248	147	1	389	1.1e-58	231.9	PREDICTED: F-box protein At3g07870-like [Sesamum indicum]
CL1.Contig7_All	gi|747046041|ref|XP_011097335.1|	37.53	397	248	39	1248	147	1	388	1.4e-55	221.5	PREDICTED: F-box protein At3g07870-like [Sesamum indicum]
CL1.Contig7_All	gi|747046043|ref|XP_011097347.1|	37.78	405	252	46	1248	147	1	397	4.6e-54	216.5	PREDICTED: F-box protein At3g07870-like [Sesamum indicum]
CL1.Contig7_All	gi|976916565|gb|KVI02070.1|	33.58	402	267	50	1263	147	3	384	2.8e-43	180.6	F-box associated domain, type 1 [Cynara cardunculus var. scolymus]
CL1.Contig7_All	gi|747046037|ref|XP_011097312.1|	33.76	388	257	35	1236	147	39	416	2.9e-40	170.6	PREDICTED: F-box protein At3g07870-like [Sesamum indicum]
CL1.Contig8_All	gi|747046039|ref|XP_011097323.1|	40.1	399	239	42	1264	163	1	389	1.1e-58	231.9	PREDICTED: F-box protein At3g07870-like [Sesamum indicum]
CL1.Contig8_All	gi|747046041|ref|XP_011097335.1|	37.53	397	248	39	1264	163	1	388	1.5e-55	221.5	PREDICTED: F-box protein At3g07870-like [Sesamum indicum]
CL1.Contig8_All	gi|747046043|ref|XP_011097347.1|	37.78	405	252	46	1264	163	1	397	4.7e-54	216.5	PREDICTED: F-box protein At3g07870-like [Sesamum indicum]
CL1.Contig8_All	gi|976916565|gb|KVI02070.1|	33.58	402	267	50	1279	163	3	384	2.8e-43	180.6	F-box associated domain, type 1 [Cynara cardunculus var. scolymus]
CL1.Contig8_All	gi|747046037|ref|XP_011097312.1|	33.76	388	257	35	1252	163	39	416	2.9e-40	170.6	PREDICTED: F-box protein At3g07870-like [Sesamum indicum]
CL2.Contig1_All	gi|719995883|ref|XP_010254642.1|	86.21	58	8	1	224	50	91	147	6.7e-26	120.6	PREDICTED: uncharacterized protein LOC104595564 [Nelumbo nucifera]
CL2.Contig1_All	gi|728826639|gb|KHG06826.1|	90.57	53	5	0	209	50	4	56	1.2e-25	119.8	hypothetical protein F383_33724 [Gossypium arboreum]
CL2.Contig1_All	gi|296084629|emb|CBI25717.3|	88.68	53	6	0	209	50	4	56	2.6e-25	118.6	unnamed protein product [Vitis vinifera]
CL2.Contig1_All	gi|763750765|gb|KJB18153.1|	88.68	53	6	0	209	50	4	56	2.6e-25	118.6	hypothetical protein B456_003G036100 [Gossypium raimondii]
CL2.Contig1_All	gi|223533390|gb|EEF35140.1|	86.79	53	7	0	209	50	4	56	5.7e-25	117.5	conserved hypothetical protein [Ricinus communis]
CL2.Contig2_All	gi|661894237|emb|CDP02678.1|	60.27	73	29	7	349	133	1	67	6.9e-17	91.7	unnamed protein product [Coffea canephora]
CL2.Contig2_All	gi|357485315|ref|XP_003612945.1|	62.5	64	24	4	337	154	4	66	2e-16	90.1	cysteine-rich TM module stress tolerance protein [Medicago truncatula] >gi|355514280|gb|AES95903.1| cysteine-rich TM module stress tolerance protein [Medicago truncatula]
CL2.Contig2_All	gi|255629879|gb|ACU15290.1|	64.52	62	22	3	337	160	4	65	2e-16	90.1	unknown [Glycine max] >gi|947090851|gb|KRH39516.1| hypothetical protein GLYMA_09G202700 [Glycine max]
CL2.Contig2_All	gi|661899359|emb|CDO97353.1|	65	60	21	1	349	172	1	60	5.9e-16	88.6	unnamed protein product [Coffea canephora]
CL2.Contig2_All	gi|567867163|ref|XP_006426204.1|	63.24	68	25	7	337	133	4	64	1e-15	87.8	hypothetical protein CICLE_v10027423mg [Citrus clementina] >gi|557528194|gb|ESR39444.1| hypothetical protein CICLE_v10027423mg [Citrus clementina]
CL2.Contig3_All	gi|590706350|ref|XP_007047698.1|	94.87	39	2	0	220	103	4	42	4.5e-17	91.3	Uncharacterized protein TCM_000918 [Theobroma cacao] >gi|508699959|gb|EOX91855.1| Uncharacterized protein TCM_000918 [Theobroma cacao]
CL2.Contig3_All	gi|719995883|ref|XP_010254642.1|	86.36	44	6	1	235	103	91	133	2.9e-16	88.6	PREDICTED: uncharacterized protein LOC104595564 [Nelumbo nucifera]
CL2.Contig3_All	gi|728826639|gb|KHG06826.1|	92.31	39	3	0	220	103	4	42	3.8e-16	88.2	hypothetical protein F383_33724 [Gossypium arboreum]
CL2.Contig3_All	gi|661894237|emb|CDP02678.1|	80.43	46	9	3	232	103	1	46	6.6e-16	87.4	unnamed protein product [Coffea canephora]
CL2.Contig3_All	gi|296084629|emb|CBI25717.3|	89.74	39	4	0	220	103	4	42	8.6e-16	87	unnamed protein product [Vitis vinifera]
CL3.Contig1_All	gi|747054325|ref|XP_011073363.1|	55.75	113	50	30	21	270	2	114	6.9e-21	104	PREDICTED: uncharacterized protein LOC105158337 [Sesamum indicum]
CL3.Contig1_All	gi|747043105|ref|XP_011082108.1|	54.05	111	51	29	24	270	3	113	1.4e-18	96.3	PREDICTED: uncharacterized protein LOC105164952 [Sesamum indicum]
CL3.Contig1_All	gi|697151326|ref|XP_009629881.1|	45.95	111	60	31	30	270	3	113	1.3e-14	83.2	PREDICTED: uncharacterized protein LOC104119951 [Nicotiana tomentosiformis]
CL3.Contig1_All	gi|356557229|ref|XP_003546920.1|	48.42	95	49	14	27	270	2	96	1.8e-13	79.3	PREDICTED: uncharacterized protein LOC100811711 [Glycine max] >gi|947060415|gb|KRH09676.1| hypothetical protein GLYMA_15G004800 [Glycine max]
CL3.Contig1_All	gi|356547460|ref|XP_003542130.1|	58.57	70	29	8	30	216	3	72	4.1e-13	78.2	PREDICTED: uncharacterized protein LOC100810953 [Glycine max] >gi|947074737|gb|KRH23628.1| hypothetical protein GLYMA_13G369000 [Glycine max]
CL3.Contig2_All	gi|747054325|ref|XP_011073363.1|	56.64	113	49	26	54	315	2	114	2.1e-21	105.9	PREDICTED: uncharacterized protein LOC105158337 [Sesamum indicum]
CL3.Contig2_All	gi|747043105|ref|XP_011082108.1|	54.95	111	50	25	57	315	3	113	4.4e-19	98.2	PREDICTED: uncharacterized protein LOC105164952 [Sesamum indicum]
CL3.Contig2_All	gi|697151326|ref|XP_009629881.1|	46.85	111	59	27	63	315	3	113	1.3e-15	86.7	PREDICTED: uncharacterized protein LOC104119951 [Nicotiana tomentosiformis]
CL3.Contig2_All	gi|527181875|gb|EPS57122.1|	49	100	51	15	60	315	3	102	6.6e-15	84.3	hypothetical protein M569_17701, partial [Genlisea aurea]
CL3.Contig2_All	gi|356547460|ref|XP_003542130.1|	60	70	28	4	63	261	3	72	1.9e-14	82.8	PREDICTED: uncharacterized protein LOC100810953 [Glycine max] >gi|947074737|gb|KRH23628.1| hypothetical protein GLYMA_13G369000 [Glycine max]
CL3.Contig3_All	gi|747054325|ref|XP_011073363.1|	55.65	115	51	26	55	322	2	116	8.3e-21	104	PREDICTED: uncharacterized protein LOC105158337 [Sesamum indicum]
CL3.Contig3_All	gi|747043105|ref|XP_011082108.1|	53.98	113	52	25	58	322	3	115	1.7e-18	96.3	PREDICTED: uncharacterized protein LOC105164952 [Sesamum indicum]
CL3.Contig3_All	gi|697151326|ref|XP_009629881.1|	47.32	112	59	27	67	322	4	115	8.1e-16	87.4	PREDICTED: uncharacterized protein LOC104119951 [Nicotiana tomentosiformis]
CL3.Contig3_All	gi|527181875|gb|EPS57122.1|	49	100	51	15	61	316	3	102	1.2e-14	83.6	hypothetical protein M569_17701, partial [Genlisea aurea]
CL3.Contig3_All	gi|698540157|ref|XP_009765663.1|	46.43	112	60	27	67	322	4	115	5.8e-14	81.3	PREDICTED: uncharacterized protein LOC104217186 [Nicotiana sylvestris]
CL4.Contig1_All	gi|747042105|ref|XP_011076713.1|	76.78	323	75	3	170	1136	1	321	2.5e-127	459.9	PREDICTED: IST1 homolog isoform X2 [Sesamum indicum]
CL4.Contig1_All	gi|747042103|ref|XP_011076703.1|	75.9	307	74	3	218	1136	23	327	1.3e-118	431	PREDICTED: IST1-like protein isoform X1 [Sesamum indicum]
CL4.Contig1_All	gi|698518629|ref|XP_009804183.1|	68.42	323	102	6	170	1133	1	319	9.3e-114	414.8	PREDICTED: IST1 homolog [Nicotiana sylvestris]
CL4.Contig1_All	gi|970020868|ref|XP_015071681.1|	68.73	323	101	3	170	1133	1	322	1.6e-113	414.1	PREDICTED: IST1 homolog [Solanum pennellii]
CL4.Contig1_All	gi|460382510|ref|XP_004236982.1|	68.42	323	102	3	170	1133	1	322	4.6e-113	412.5	PREDICTED: IST1 homolog [Solanum lycopersicum]
CL4.Contig2_All	gi|747042105|ref|XP_011076713.1|	76.47	323	76	3	117	1083	1	321	9.1e-127	458	PREDICTED: IST1 homolog isoform X2 [Sesamum indicum]
CL4.Contig2_All	gi|747042103|ref|XP_011076703.1|	75.57	307	75	3	165	1083	23	327	4.5e-118	429.1	PREDICTED: IST1-like protein isoform X1 [Sesamum indicum]
CL4.Contig2_All	gi|698518629|ref|XP_009804183.1|	69.04	323	100	6	117	1080	1	319	2.3e-114	416.8	PREDICTED: IST1 homolog [Nicotiana sylvestris]
CL4.Contig2_All	gi|970020868|ref|XP_015071681.1|	69.35	323	99	3	117	1080	1	322	4e-114	416	PREDICTED: IST1 homolog [Solanum pennellii]
CL4.Contig2_All	gi|460382510|ref|XP_004236982.1|	69.04	323	100	3	117	1080	1	322	1.2e-113	414.5	PREDICTED: IST1 homolog [Solanum lycopersicum]
CL5.Contig2_All	gi|747103989|ref|XP_011100214.1|	52.81	89	42	2	693	426	491	577	1e-15	88.2	PREDICTED: transcription factor GTE4 isoform X1 [Sesamum indicum]
CL5.Contig2_All	gi|747103991|ref|XP_011100215.1|	50.56	89	44	3	693	426	491	576	2.8e-13	80.1	PREDICTED: transcription factor GTE4 isoform X2 [Sesamum indicum]
CL5.Contig2_All	gi|302142921|emb|CBI20216.3|	40.26	77	46	3	657	426	394	467	5.6e-06	55.8	unnamed protein product [Vitis vinifera]
CL5.Contig2_All	gi|225461616|ref|XP_002283002.1|	40.26	77	46	3	657	426	524	597	5.6e-06	55.8	PREDICTED: transcription factor GTE4 [Vitis vinifera]
CL6.Contig1_All	gi|747051326|ref|XP_011071751.1|	67.08	322	106	33	170	1094	26	328	1.5e-103	380.9	PREDICTED: probable ATP-dependent RNA helicase DDX46 [Sesamum indicum]
CL6.Contig1_All	gi|697098904|ref|XP_009629114.1|	59	361	148	34	83	1085	1	354	2.8e-94	350.1	PREDICTED: serine/arginine-rich splicing factor 4 isoform X1 [Nicotiana tomentosiformis]
CL6.Contig1_All	gi|698513545|ref|XP_009801711.1|	58.1	358	150	30	83	1085	1	352	4.7e-94	349.4	PREDICTED: serine/arginine-rich splicing factor 4 isoform X1 [Nicotiana sylvestris]
CL6.Contig1_All	gi|802652623|ref|XP_012080153.1|	55.21	355	159	21	83	1094	1	352	1.4e-90	337.8	PREDICTED: serine/threonine-protein kinase fray2 [Jatropha curcas] >gi|643720896|gb|KDP31160.1| hypothetical protein JCGZ_11536 [Jatropha curcas]
CL6.Contig1_All	gi|697098906|ref|XP_009629122.1|	58.52	352	146	34	83	1058	1	345	9.2e-90	335.1	PREDICTED: serine/arginine-rich splicing factor 4 isoform X2 [Nicotiana tomentosiformis]
CL6.Contig2_All	gi|747051326|ref|XP_011071751.1|	76.26	139	33	1	239	656	191	328	7.7e-53	211.8	PREDICTED: probable ATP-dependent RNA helicase DDX46 [Sesamum indicum]
CL6.Contig2_All	gi|719965069|ref|XP_010255370.1|	64.03	139	50	2	239	656	231	367	1.4e-41	174.5	PREDICTED: serine/threonine-protein kinase fray2 [Nelumbo nucifera]
CL6.Contig2_All	gi|697098904|ref|XP_009629114.1|	68.12	138	44	3	239	647	218	354	5.2e-41	172.6	PREDICTED: serine/arginine-rich splicing factor 4 isoform X1 [Nicotiana tomentosiformis]
CL6.Contig2_All	gi|698513545|ref|XP_009801711.1|	67.39	138	45	3	239	647	216	352	1.5e-40	171	PREDICTED: serine/arginine-rich splicing factor 4 isoform X1 [Nicotiana sylvestris]
CL6.Contig2_All	gi|702498028|ref|XP_010037605.1|	63.83	141	51	5	233	656	223	358	3.4e-40	169.9	PREDICTED: serine/threonine-protein kinase fray2 [Eucalyptus grandis] >gi|629082891|gb|KCW49336.1| hypothetical protein EUGRSUZ_K02884 [Eucalyptus grandis]
CL7.Contig2_All	gi|698563228|ref|XP_009772637.1|	35.03	157	102	13	646	184	8	154	4.2e-11	72.8	PREDICTED: uncharacterized protein LOC104222986 [Nicotiana sylvestris]
CL7.Contig2_All	gi|697145781|ref|XP_009627030.1|	33.76	157	104	13	646	184	8	154	2.7e-10	70.1	PREDICTED: uncharacterized protein LOC104117662 [Nicotiana tomentosiformis]
CL7.Contig2_All	gi|731399741|ref|XP_010653724.1|	31.45	159	109	15	652	193	3	152	4.6e-10	69.3	PREDICTED: uncharacterized protein LOC104880094 [Vitis vinifera]
CL7.Contig4_All	gi|147844711|emb|CAN80049.1|	100	20	0	0	645	585	422	441	1.8e-06	57.4	hypothetical protein VITISV_005118 [Vitis vinifera]
CL7.Contig4_All	gi|147844711|emb|CAN80049.1|	100	19	0	0	645	588	420	438	5.2e-06	55.8	hypothetical protein VITISV_005118 [Vitis vinifera]
CL7.Contig4_All	gi|147844711|emb|CAN80049.1|	100	19	0	0	645	588	418	436	5.2e-06	55.8	hypothetical protein VITISV_005118 [Vitis vinifera]
CL7.Contig4_All	gi|147844711|emb|CAN80049.1|	89.47	19	2	0	645	588	425	443	0.00049	49.3	hypothetical protein VITISV_005118 [Vitis vinifera]
CL7.Contig4_All	gi|147844711|emb|CAN80049.1|	95.24	21	1	0	645	582	52	72	2.3e-06	57	hypothetical protein VITISV_005118 [Vitis vinifera]
CL7.Contig4_All	gi|242081491|ref|XP_002445514.1|	100	19	0	0	645	588	36	54	5.2e-06	55.8	hypothetical protein SORBIDRAFT_07g020803, partial [Sorghum bicolor]
CL7.Contig4_All	gi|242081491|ref|XP_002445514.1|	100	19	0	0	645	588	38	56	5.2e-06	55.8	hypothetical protein SORBIDRAFT_07g020803, partial [Sorghum bicolor]
CL7.Contig4_All	gi|242081491|ref|XP_002445514.1|	100	19	0	0	645	588	40	58	5.2e-06	55.8	hypothetical protein SORBIDRAFT_07g020803, partial [Sorghum bicolor]
CL7.Contig4_All	gi|242081491|ref|XP_002445514.1|	100	19	0	0	645	588	42	60	5.2e-06	55.8	hypothetical protein SORBIDRAFT_07g020803, partial [Sorghum bicolor]
CL7.Contig4_All	gi|242081491|ref|XP_002445514.1|	100	19	0	0	645	588	44	62	5.2e-06	55.8	hypothetical protein SORBIDRAFT_07g020803, partial [Sorghum bicolor]
CL7.Contig4_All	gi|242081491|ref|XP_002445514.1|	100	19	0	0	645	588	46	64	5.2e-06	55.8	hypothetical protein SORBIDRAFT_07g020803, partial [Sorghum bicolor]
CL7.Contig4_All	gi|242081491|ref|XP_002445514.1|	100	19	0	0	645	588	48	66	5.2e-06	55.8	hypothetical protein SORBIDRAFT_07g020803, partial [Sorghum bicolor]
CL7.Contig4_All	gi|242081491|ref|XP_002445514.1|	100	19	0	0	645	588	50	68	5.2e-06	55.8	hypothetical protein SORBIDRAFT_07g020803, partial [Sorghum bicolor]
CL7.Contig4_All	gi|242081491|ref|XP_002445514.1|	100	19	0	0	645	588	26	44	5.2e-06	55.8	hypothetical protein SORBIDRAFT_07g020803, partial [Sorghum bicolor]
CL7.Contig4_All	gi|242081491|ref|XP_002445514.1|	100	19	0	0	645	588	28	46	5.2e-06	55.8	hypothetical protein SORBIDRAFT_07g020803, partial [Sorghum bicolor]
CL7.Contig4_All	gi|242081491|ref|XP_002445514.1|	100	19	0	0	645	588	30	48	5.2e-06	55.8	hypothetical protein SORBIDRAFT_07g020803, partial [Sorghum bicolor]
CL7.Contig4_All	gi|242081491|ref|XP_002445514.1|	100	19	0	0	645	588	32	50	5.2e-06	55.8	hypothetical protein SORBIDRAFT_07g020803, partial [Sorghum bicolor]
CL7.Contig4_All	gi|242081491|ref|XP_002445514.1|	100	19	0	0	645	588	34	52	5.2e-06	55.8	hypothetical protein SORBIDRAFT_07g020803, partial [Sorghum bicolor]
CL7.Contig4_All	gi|242081491|ref|XP_002445514.1|	85.71	21	3	0	645	582	55	75	0.00017	50.8	hypothetical protein SORBIDRAFT_07g020803, partial [Sorghum bicolor]
CL7.Contig4_All	gi|242081491|ref|XP_002445514.1|	40.74	27	16	0	645	564	62	88	36	33.1	hypothetical protein SORBIDRAFT_07g020803, partial [Sorghum bicolor]
CL7.Contig4_All	gi|242081491|ref|XP_002445514.1|	90.91	22	2	0	645	579	48	69	2.3e-06	57	hypothetical protein SORBIDRAFT_07g020803, partial [Sorghum bicolor]
CL7.Contig4_All	gi|255071099|ref|XP_002507631.1|	100	19	0	0	645	588	46	64	5.2e-06	55.8	predicted protein [Micromonas sp. RCC299] >gi|226522906|gb|ACO68889.1| predicted protein [Micromonas sp. RCC299]
CL7.Contig4_All	gi|255071099|ref|XP_002507631.1|	100	19	0	0	645	588	44	62	5.2e-06	55.8	predicted protein [Micromonas sp. RCC299] >gi|226522906|gb|ACO68889.1| predicted protein [Micromonas sp. RCC299]
CL7.Contig4_All	gi|255071099|ref|XP_002507631.1|	100	19	0	0	645	588	42	60	5.2e-06	55.8	predicted protein [Micromonas sp. RCC299] >gi|226522906|gb|ACO68889.1| predicted protein [Micromonas sp. RCC299]
CL7.Contig4_All	gi|255071099|ref|XP_002507631.1|	100	19	0	0	645	588	40	58	5.2e-06	55.8	predicted protein [Micromonas sp. RCC299] >gi|226522906|gb|ACO68889.1| predicted protein [Micromonas sp. RCC299]
CL7.Contig4_All	gi|255071099|ref|XP_002507631.1|	95	20	1	0	645	585	34	53	3e-06	56.6	predicted protein [Micromonas sp. RCC299] >gi|226522906|gb|ACO68889.1| predicted protein [Micromonas sp. RCC299]
CL7.Contig4_All	gi|242081621|ref|XP_002445579.1|	100	19	0	0	645	588	32	50	5.2e-06	55.8	hypothetical protein SORBIDRAFT_07g021917, partial [Sorghum bicolor]
CL7.Contig4_All	gi|242081621|ref|XP_002445579.1|	100	19	0	0	645	588	30	48	5.2e-06	55.8	hypothetical protein SORBIDRAFT_07g021917, partial [Sorghum bicolor]
CL7.Contig4_All	gi|242081621|ref|XP_002445579.1|	100	19	0	0	645	588	28	46	5.2e-06	55.8	hypothetical protein SORBIDRAFT_07g021917, partial [Sorghum bicolor]
CL7.Contig4_All	gi|242081621|ref|XP_002445579.1|	100	19	0	0	645	588	26	44	5.2e-06	55.8	hypothetical protein SORBIDRAFT_07g021917, partial [Sorghum bicolor]
CL7.Contig4_All	gi|242081621|ref|XP_002445579.1|	89.47	19	2	0	645	588	24	42	5.7e-05	52.4	hypothetical protein SORBIDRAFT_07g021917, partial [Sorghum bicolor]
CL7.Contig4_All	gi|242081621|ref|XP_002445579.1|	73.68	19	5	0	645	588	21	39	0.0041	46.2	hypothetical protein SORBIDRAFT_07g021917, partial [Sorghum bicolor]
CL7.Contig4_All	gi|242081621|ref|XP_002445579.1|	68.18	22	7	2	645	585	40	61	0.035	43.1	hypothetical protein SORBIDRAFT_07g021917, partial [Sorghum bicolor]
CL7.Contig4_All	gi|242081621|ref|XP_002445579.1|	90.48	21	2	0	645	582	57	77	4e-06	56.2	hypothetical protein SORBIDRAFT_07g021917, partial [Sorghum bicolor]
CL7.Contig4_All	gi|414589613|tpg|DAA40184.1|	100	19	0	0	645	588	55	73	5.2e-06	55.8	TPA: hypothetical protein ZEAMMB73_345624 [Zea mays]
CL7.Contig4_All	gi|414589613|tpg|DAA40184.1|	100	19	0	0	645	588	53	71	5.2e-06	55.8	TPA: hypothetical protein ZEAMMB73_345624 [Zea mays]
CL7.Contig4_All	gi|414589613|tpg|DAA40184.1|	100	19	0	0	645	588	51	69	5.2e-06	55.8	TPA: hypothetical protein ZEAMMB73_345624 [Zea mays]
CL7.Contig4_All	gi|414589613|tpg|DAA40184.1|	100	19	0	0	645	588	49	67	5.2e-06	55.8	TPA: hypothetical protein ZEAMMB73_345624 [Zea mays]
CL7.Contig4_All	gi|414589613|tpg|DAA40184.1|	89.47	19	2	0	645	588	47	65	0.00017	50.8	TPA: hypothetical protein ZEAMMB73_345624 [Zea mays]
CL7.Contig4_All	gi|414589613|tpg|DAA40184.1|	78.95	19	4	0	645	588	45	63	0.0041	46.2	TPA: hypothetical protein ZEAMMB73_345624 [Zea mays]
CL7.Contig4_All	gi|414589613|tpg|DAA40184.1|	63.16	19	7	0	645	588	41	59	3.3	36.6	TPA: hypothetical protein ZEAMMB73_345624 [Zea mays]
CL7.Contig9_All	gi|698563228|ref|XP_009772637.1|	35.62	146	94	15	14	440	8	142	2.9e-08	62.8	PREDICTED: uncharacterized protein LOC104222986 [Nicotiana sylvestris]
CL7.Contig9_All	gi|697145781|ref|XP_009627030.1|	34.25	146	96	15	14	440	8	142	1.9e-07	60.1	PREDICTED: uncharacterized protein LOC104117662 [Nicotiana tomentosiformis]
CL8.Contig1_All	gi|747042234|ref|XP_011077375.1|	76.32	608	144	18	1860	81	3	607	6.1e-263	911	PREDICTED: protein decapping 5 [Sesamum indicum]
CL8.Contig1_All	gi|747049600|ref|XP_011070850.1|	74.59	610	155	19	1860	81	3	610	6.2e-255	884.4	PREDICTED: protein decapping 5-like isoform X2 [Sesamum indicum]
CL8.Contig1_All	gi|747049598|ref|XP_011070849.1|	72.8	625	170	34	1860	81	3	625	6.4e-252	874.4	PREDICTED: protein decapping 5-like isoform X1 [Sesamum indicum]
CL8.Contig1_All	gi|698423333|ref|XP_009782152.1|	65.42	616	213	41	1860	81	3	600	3.3e-216	755.7	PREDICTED: protein decapping 5 isoform X2 [Nicotiana sylvestris]
CL8.Contig1_All	gi|698423326|ref|XP_009782147.1|	64.17	628	225	53	1860	81	3	612	8.1e-215	751.1	PREDICTED: protein decapping 5 isoform X1 [Nicotiana sylvestris]
CL8.Contig2_All	gi|747042234|ref|XP_011077375.1|	69.8	500	151	37	2	1409	113	606	7.7e-190	667.9	PREDICTED: protein decapping 5 [Sesamum indicum]
CL8.Contig2_All	gi|747049600|ref|XP_011070850.1|	68.15	496	158	38	2	1388	113	604	1.1e-180	637.5	PREDICTED: protein decapping 5-like isoform X2 [Sesamum indicum]
CL8.Contig2_All	gi|747049598|ref|XP_011070849.1|	66.14	511	173	53	2	1388	113	619	1.2e-177	627.5	PREDICTED: protein decapping 5-like isoform X1 [Sesamum indicum]
CL8.Contig2_All	gi|661895981|emb|CDP00559.1|	58.62	493	204	40	2	1388	113	596	1.5e-148	530.8	unnamed protein product [Coffea canephora]
CL8.Contig2_All	gi|698423333|ref|XP_009782152.1|	57.71	506	214	56	2	1409	113	599	1.8e-146	523.9	PREDICTED: protein decapping 5 isoform X2 [Nicotiana sylvestris]
CL8.Contig3_All	gi|747042234|ref|XP_011077375.1|	76.47	238	56	2	1011	297	372	607	8.8e-101	371.3	PREDICTED: protein decapping 5 [Sesamum indicum]
CL8.Contig3_All	gi|747049598|ref|XP_011070849.1|	75.21	238	59	0	1011	297	388	625	1.3e-99	367.5	PREDICTED: protein decapping 5-like isoform X1 [Sesamum indicum]
CL8.Contig3_All	gi|747049600|ref|XP_011070850.1|	75.21	238	59	0	1011	297	373	610	1.3e-99	367.5	PREDICTED: protein decapping 5-like isoform X2 [Sesamum indicum]
CL8.Contig3_All	gi|52851170|emb|CAH58633.1|	68.33	240	76	5	1011	297	68	304	1.3e-88	330.9	nod factor-like protein [Plantago major]
CL8.Contig3_All	gi|661895981|emb|CDP00559.1|	69.26	231	71	3	1011	318	368	595	1.3e-88	330.9	unnamed protein product [Coffea canephora]
CL8.Contig4_All	gi|747042234|ref|XP_011077375.1|	77.32	613	139	13	158	1979	1	606	1.9e-268	929.5	PREDICTED: protein decapping 5 [Sesamum indicum]
CL8.Contig4_All	gi|747049600|ref|XP_011070850.1|	76.48	608	143	12	158	1958	1	604	1.7e-261	906.4	PREDICTED: protein decapping 5-like isoform X2 [Sesamum indicum]
CL8.Contig4_All	gi|747049598|ref|XP_011070849.1|	74.64	623	158	27	158	1958	1	619	1.8e-258	896.3	PREDICTED: protein decapping 5-like isoform X1 [Sesamum indicum]
CL8.Contig4_All	gi|698423333|ref|XP_009782152.1|	65.59	619	213	32	158	1979	1	599	1.4e-218	763.8	PREDICTED: protein decapping 5 isoform X2 [Nicotiana sylvestris]
CL8.Contig4_All	gi|661895981|emb|CDP00559.1|	65.95	605	206	17	161	1958	3	596	4e-218	762.3	unnamed protein product [Coffea canephora]
CL8.Contig5_All	gi|747042234|ref|XP_011077375.1|	75.9	614	148	14	2138	314	1	606	1.2e-262	910.2	PREDICTED: protein decapping 5 [Sesamum indicum]
CL8.Contig5_All	gi|747049600|ref|XP_011070850.1|	74.88	609	153	13	2138	335	1	604	3.7e-256	888.6	PREDICTED: protein decapping 5-like isoform X2 [Sesamum indicum]
CL8.Contig5_All	gi|747049598|ref|XP_011070849.1|	73.08	624	168	28	2138	335	1	619	3.8e-253	878.6	PREDICTED: protein decapping 5-like isoform X1 [Sesamum indicum]
CL8.Contig5_All	gi|661895981|emb|CDP00559.1|	66.28	605	204	16	2135	335	3	596	2.2e-216	756.5	unnamed protein product [Coffea canephora]
CL8.Contig5_All	gi|698423333|ref|XP_009782152.1|	64.72	618	218	29	2138	314	1	599	6.6e-213	745	PREDICTED: protein decapping 5 isoform X2 [Nicotiana sylvestris]
CL8.Contig6_All	gi|747042234|ref|XP_011077375.1|	76.87	614	142	11	146	1979	1	606	5.5e-268	927.9	PREDICTED: protein decapping 5 [Sesamum indicum]
CL8.Contig6_All	gi|747049600|ref|XP_011070850.1|	75.7	609	148	10	146	1958	1	604	1.1e-260	903.7	PREDICTED: protein decapping 5-like isoform X2 [Sesamum indicum]
CL8.Contig6_All	gi|747049598|ref|XP_011070849.1|	73.88	624	163	25	146	1958	1	619	1.2e-257	893.6	PREDICTED: protein decapping 5-like isoform X1 [Sesamum indicum]
CL8.Contig6_All	gi|661895981|emb|CDP00559.1|	66.89	607	201	17	149	1958	3	596	3.3e-220	769.2	unnamed protein product [Coffea canephora]
CL8.Contig6_All	gi|698423333|ref|XP_009782152.1|	65.53	618	213	26	146	1979	1	599	1.8e-218	763.5	PREDICTED: protein decapping 5 isoform X2 [Nicotiana sylvestris]
CL9.Contig1_All	gi|743826540|ref|XP_011022820.1|	72.62	84	23	1	4	256	9	91	7.8e-30	133.7	PREDICTED: tRNA (cytosine(34)-C(5))-methyltransferase [Populus euphratica]
CL9.Contig1_All	gi|224093730|ref|XP_002309966.1|	72.62	84	23	1	4	256	9	91	7.8e-30	133.7	NOL1/NOP2/sun family protein [Populus trichocarpa] >gi|222852869|gb|EEE90416.1| NOL1/NOP2/sun family protein [Populus trichocarpa]
CL9.Contig1_All	gi|657980012|ref|XP_008381983.1|	72.09	86	24	1	1	256	10	95	3.9e-29	131.3	PREDICTED: LOW QUALITY PROTEIN: tRNA (cytosine(34)-C(5))-methyltransferase [Malus domestica]
CL9.Contig1_All	gi|697133263|ref|XP_009620683.1|	68.54	89	28	4	1	256	5	93	1.2e-27	126.3	PREDICTED: tRNA (cytosine(34)-C(5))-methyltransferase isoform X2 [Nicotiana tomentosiformis]
CL9.Contig1_All	gi|697133261|ref|XP_009620682.1|	68.54	89	28	4	1	256	5	93	1.2e-27	126.3	PREDICTED: tRNA (cytosine(34)-C(5))-methyltransferase isoform X1 [Nicotiana tomentosiformis]
CL9.Contig2_All	gi|747103685|ref|XP_011100042.1|	71.43	868	248	26	78	2631	1	859	0	1219.9	PREDICTED: tRNA (cytosine(34)-C(5))-methyltransferase-like [Sesamum indicum]
CL9.Contig2_All	gi|698506132|ref|XP_009798473.1|	62.92	871	323	33	78	2592	1	871	5.4e-310	1067.8	PREDICTED: tRNA (cytosine(34)-C(5))-methyltransferase-like isoform X1 [Nicotiana sylvestris]
CL9.Contig2_All	gi|698506134|ref|XP_009798474.1|	63.06	869	321	31	78	2592	1	869	7.0e-310	1067.4	PREDICTED: tRNA (cytosine(34)-C(5))-methyltransferase-like isoform X2 [Nicotiana sylvestris]
CL9.Contig2_All	gi|460409361|ref|XP_004250107.1|	64.19	863	309	36	78	2574	1	858	1.5e-307	1059.7	PREDICTED: tRNA (cytosine(34)-C(5))-methyltransferase [Solanum lycopersicum]
CL9.Contig2_All	gi|565373302|ref|XP_006353214.1|	64	864	311	38	78	2574	1	858	4.2e-307	1058.1	PREDICTED: tRNA (cytosine(34)-C(5))-methyltransferase isoform X1 [Solanum tuberosum]
CL9.Contig3_All	gi|747103685|ref|XP_011100042.1|	70.57	265	78	3	14	803	597	860	1.7e-98	363.6	PREDICTED: tRNA (cytosine(34)-C(5))-methyltransferase-like [Sesamum indicum]
CL9.Contig3_All	gi|697133261|ref|XP_009620682.1|	65.2	250	87	10	26	746	623	872	8.7e-87	324.7	PREDICTED: tRNA (cytosine(34)-C(5))-methyltransferase isoform X1 [Nicotiana tomentosiformis]
CL9.Contig3_All	gi|697133263|ref|XP_009620683.1|	65.2	250	87	10	26	746	621	870	8.7e-87	324.7	PREDICTED: tRNA (cytosine(34)-C(5))-methyltransferase isoform X2 [Nicotiana tomentosiformis]
CL9.Contig3_All	gi|697133265|ref|XP_009620684.1|	65.2	250	87	10	26	746	523	772	8.7e-87	324.7	PREDICTED: tRNA (cytosine(34)-C(5))-methyltransferase isoform X3 [Nicotiana tomentosiformis]
CL9.Contig3_All	gi|970063463|ref|XP_015058663.1|	64.94	251	88	3	26	770	618	868	1.1e-86	324.3	PREDICTED: tRNA (cytosine(34)-C(5))-methyltransferase isoform X2 [Solanum pennellii]
CL9.Contig4_All	gi|747103685|ref|XP_011100042.1|	71.43	868	248	26	2685	132	1	859	0	1219.5	PREDICTED: tRNA (cytosine(34)-C(5))-methyltransferase-like [Sesamum indicum]
CL9.Contig4_All	gi|698506132|ref|XP_009798473.1|	62.92	871	323	33	2685	171	1	871	5.4e-310	1067.8	PREDICTED: tRNA (cytosine(34)-C(5))-methyltransferase-like isoform X1 [Nicotiana sylvestris]
CL9.Contig4_All	gi|698506134|ref|XP_009798474.1|	63.06	869	321	31	2685	171	1	869	7.0e-310	1067.4	PREDICTED: tRNA (cytosine(34)-C(5))-methyltransferase-like isoform X2 [Nicotiana sylvestris]
CL9.Contig4_All	gi|460409361|ref|XP_004250107.1|	64.19	863	309	36	2685	189	1	858	1.1e-307	1060.1	PREDICTED: tRNA (cytosine(34)-C(5))-methyltransferase [Solanum lycopersicum]
CL9.Contig4_All	gi|565373302|ref|XP_006353214.1|	63.28	866	318	35	2685	183	1	863	4.2e-307	1058.1	PREDICTED: tRNA (cytosine(34)-C(5))-methyltransferase isoform X1 [Solanum tuberosum]
CL10.Contig1_All	gi|747087670|ref|XP_011091387.1|	81.62	419	77	1	1348	91	1	418	1.4e-203	713.4	PREDICTED: probable serine incorporator [Sesamum indicum]
CL10.Contig1_All	gi|970051300|ref|XP_015087237.1|	75.38	390	96	4	1258	88	22	407	1.1e-173	614	PREDICTED: probable serine incorporator [Solanum pennellii]
CL10.Contig1_All	gi|697131851|ref|XP_009619984.1|	74.55	389	99	2	1258	91	21	407	4.2e-173	612.1	PREDICTED: probable serine incorporator [Nicotiana tomentosiformis] >gi|697131853|ref|XP_009619985.1| PREDICTED: probable serine incorporator [Nicotiana tomentosiformis] >gi|697131855|ref|XP_009619986.1| PREDICTED: probable serine incorporator [Nicotiana tomentosiformis] >gi|697131857|ref|XP_009619987.1| PREDICTED: probable serine incorporator [Nicotiana tomentosiformis]
CL10.Contig1_All	gi|723733189|ref|XP_004247941.2|	75.13	390	97	4	1258	88	22	407	9.4e-173	610.9	PREDICTED: probable serine incorporator [Solanum lycopersicum]
CL10.Contig1_All	gi|661897675|emb|CDO99387.1|	72.34	394	109	5	1276	103	15	406	1.4e-171	607.1	unnamed protein product [Coffea canephora]
CL10.Contig2_All	gi|747087670|ref|XP_011091387.1|	82.69	156	27	4	583	127	43	198	2.9e-72	275.8	PREDICTED: probable serine incorporator [Sesamum indicum]
CL10.Contig2_All	gi|661897675|emb|CDO99387.1|	67.95	156	50	4	583	127	33	188	5.1e-61	238.4	unnamed protein product [Coffea canephora]
CL10.Contig2_All	gi|697131851|ref|XP_009619984.1|	71.15	156	45	4	583	127	33	188	6.7e-61	238	PREDICTED: probable serine incorporator [Nicotiana tomentosiformis] >gi|697131853|ref|XP_009619985.1| PREDICTED: probable serine incorporator [Nicotiana tomentosiformis] >gi|697131855|ref|XP_009619986.1| PREDICTED: probable serine incorporator [Nicotiana tomentosiformis] >gi|697131857|ref|XP_009619987.1| PREDICTED: probable serine incorporator [Nicotiana tomentosiformis]
CL10.Contig2_All	gi|970051300|ref|XP_015087237.1|	70.51	156	46	4	583	127	34	189	1.5e-60	236.9	PREDICTED: probable serine incorporator [Solanum pennellii]
CL10.Contig2_All	gi|565347814|ref|XP_006340916.1|	69.23	156	48	4	583	127	34	189	5.7e-60	235	PREDICTED: probable serine incorporator [Solanum tuberosum]
CL10.Contig3_All	gi|747087670|ref|XP_011091387.1|	50.56	180	89	19	586	91	243	418	3.2e-37	159.5	PREDICTED: probable serine incorporator [Sesamum indicum]
CL10.Contig3_All	gi|565347814|ref|XP_006340916.1|	48.8	166	85	12	556	88	244	407	3e-35	152.9	PREDICTED: probable serine incorporator [Solanum tuberosum]
CL10.Contig3_All	gi|970051300|ref|XP_015087237.1|	48.8	166	85	12	556	88	244	407	3.9e-35	152.5	PREDICTED: probable serine incorporator [Solanum pennellii]
CL10.Contig3_All	gi|723733189|ref|XP_004247941.2|	48.8	166	85	12	556	88	244	407	3.9e-35	152.5	PREDICTED: probable serine incorporator [Solanum lycopersicum]
CL10.Contig3_All	gi|661897675|emb|CDO99387.1|	49.1	167	85	10	574	103	240	406	5.6e-34	148.7	unnamed protein product [Coffea canephora]
CL10.Contig4_All	gi|698573051|ref|XP_009775303.1|	96	25	1	0	249	174	361	385	2.4e-07	58.9	PREDICTED: probable serine incorporator [Nicotiana sylvestris]
CL10.Contig4_All	gi|698573051|ref|XP_009775303.1|	96	25	1	0	249	174	415	439	2.4e-07	58.9	PREDICTED: probable serine incorporator [Nicotiana sylvestris]
CL10.Contig4_All	gi|698573051|ref|XP_009775303.1|	56.52	23	10	0	160	91	385	407	18	32.7	PREDICTED: probable serine incorporator [Nicotiana sylvestris]
CL10.Contig4_All	gi|698573051|ref|XP_009775303.1|	56.52	23	10	0	160	91	439	461	18	32.7	PREDICTED: probable serine incorporator [Nicotiana sylvestris]
CL10.Contig4_All	gi|698573051|ref|XP_009775303.1|	96	25	1	0	249	174	371	395	2.4e-07	58.9	PREDICTED: probable serine incorporator [Nicotiana sylvestris]
CL10.Contig4_All	gi|566163162|ref|XP_002303805.2|	56	25	11	0	160	85	395	419	1.7	36.2	hypothetical protein POPTR_0003s17280g [Populus trichocarpa] >gi|550343376|gb|EEE78784.2| hypothetical protein POPTR_0003s17280g [Populus trichocarpa]
CL10.Contig4_All	gi|566163162|ref|XP_002303805.2|	96	25	1	0	249	174	361	385	2.4e-07	58.9	hypothetical protein POPTR_0003s17280g [Populus trichocarpa] >gi|550343376|gb|EEE78784.2| hypothetical protein POPTR_0003s17280g [Populus trichocarpa]
CL10.Contig4_All	gi|697131851|ref|XP_009619984.1|	60.87	23	9	0	160	91	385	407	2.8	35.4	PREDICTED: probable serine incorporator [Nicotiana tomentosiformis] >gi|697131853|ref|XP_009619985.1| PREDICTED: probable serine incorporator [Nicotiana tomentosiformis] >gi|697131855|ref|XP_009619986.1| PREDICTED: probable serine incorporator [Nicotiana tomentosiformis] >gi|697131857|ref|XP_009619987.1| PREDICTED: probable serine incorporator [Nicotiana tomentosiformis]
CL10.Contig4_All	gi|697131851|ref|XP_009619984.1|	96	25	1	0	249	174	362	386	2.4e-07	58.9	PREDICTED: probable serine incorporator [Nicotiana tomentosiformis] >gi|697131853|ref|XP_009619985.1| PREDICTED: probable serine incorporator [Nicotiana tomentosiformis] >gi|697131855|ref|XP_009619986.1| PREDICTED: probable serine incorporator [Nicotiana tomentosiformis] >gi|697131857|ref|XP_009619987.1| PREDICTED: probable serine incorporator [Nicotiana tomentosiformis]
CL10.Contig4_All	gi|970051300|ref|XP_015087237.1|	66.67	24	8	2	160	88	386	407	2.8	35.4	PREDICTED: probable serine incorporator [Solanum pennellii]
CL10.Contig4_All	gi|970051300|ref|XP_015087237.1|	96	25	1	0	249	174	372	396	2.4e-07	58.9	PREDICTED: probable serine incorporator [Solanum pennellii]
CL10.Contig4_All	gi|747087670|ref|XP_011091387.1|	73.91	23	6	0	160	91	396	418	0.023	42.4	PREDICTED: probable serine incorporator [Sesamum indicum]
CL11.Contig2_All	gi|747048967|ref|XP_011070512.1|	68.46	780	246	18	2755	445	1	772	1.6e-304	1049.7	PREDICTED: protein ACCUMULATION AND REPLICATION OF CHLOROPLASTS 3 [Sesamum indicum]
CL11.Contig2_All	gi|697112645|ref|XP_009610201.1|	48.87	794	406	41	2755	457	1	781	4.1e-204	716.1	PREDICTED: protein ACCUMULATION AND REPLICATION OF CHLOROPLASTS 3 isoform X1 [Nicotiana tomentosiformis]
CL11.Contig2_All	gi|565363557|ref|XP_006348501.1|	51.77	736	355	37	2614	445	64	775	5e-202	709.1	PREDICTED: protein ACCUMULATION AND REPLICATION OF CHLOROPLASTS 3 [Solanum tuberosum]
CL11.Contig2_All	gi|731375749|ref|XP_002267944.3|	51.73	721	348	24	2557	457	71	788	1.1e-201	708	PREDICTED: protein ACCUMULATION AND REPLICATION OF CHLOROPLASTS 3 [Vitis vinifera] >gi|731375752|ref|XP_010654961.1| PREDICTED: protein ACCUMULATION AND REPLICATION OF CHLOROPLASTS 3 [Vitis vinifera]
CL11.Contig2_All	gi|460366036|ref|XP_004228899.1|	49.43	785	397	53	2719	445	21	779	1.5e-201	707.6	PREDICTED: protein ACCUMULATION AND REPLICATION OF CHLOROPLASTS 3 [Solanum lycopersicum]
CL12.Contig1_All	gi|747041093|ref|XP_011070853.1|	54.68	203	92	33	113	626	3	204	2e-43	180.6	PREDICTED: uncharacterized protein LOC105156426 [Sesamum indicum]
CL12.Contig1_All	gi|470125422|ref|XP_004298701.1|	44.05	227	127	33	152	743	36	259	3.5e-40	169.9	PREDICTED: uncharacterized protein At4g22758 [Fragaria vesca subsp. vesca]
CL12.Contig1_All	gi|567895872|ref|XP_006440424.1|	44.73	237	131	31	125	743	98	334	5.9e-40	169.1	hypothetical protein CICLE_v10021045mg [Citrus clementina] >gi|557542686|gb|ESR53664.1| hypothetical protein CICLE_v10021045mg [Citrus clementina]
CL12.Contig1_All	gi|661886509|emb|CDP09873.1|	43.82	251	141	38	89	743	24	269	1.3e-39	167.9	unnamed protein product [Coffea canephora]
CL12.Contig1_All	gi|641844848|gb|KDO63740.1|	42.35	255	147	45	113	743	3	257	6.5e-39	165.6	hypothetical protein CISIN_1g025105mg [Citrus sinensis]
CL12.Contig2_All	gi|747041093|ref|XP_011070853.1|	52.49	181	86	33	102	549	3	182	5.6e-34	148.7	PREDICTED: uncharacterized protein LOC105156426 [Sesamum indicum]
CL12.Contig2_All	gi|661886509|emb|CDP09873.1|	48.85	174	89	21	78	549	24	193	9.2e-29	131.3	unnamed protein product [Coffea canephora]
CL12.Contig2_All	gi|720069198|ref|XP_010277364.1|	42.19	192	111	32	102	594	3	190	3.5e-28	129.4	PREDICTED: uncharacterized protein LOC104611831 isoform X2 [Nelumbo nucifera]
CL12.Contig2_All	gi|743871522|ref|XP_011033875.1|	46.95	164	87	25	144	561	28	191	1e-27	127.9	PREDICTED: uncharacterized protein At4g22758 isoform X2 [Populus euphratica]
CL12.Contig2_All	gi|567895872|ref|XP_006440424.1|	48.12	160	83	15	114	549	98	257	1.3e-27	127.5	hypothetical protein CICLE_v10021045mg [Citrus clementina] >gi|557542686|gb|ESR53664.1| hypothetical protein CICLE_v10021045mg [Citrus clementina]
CL15.Contig1_All	gi|747105328|ref|XP_011100939.1|	66.67	153	51	6	2131	2575	32	183	5.8e-51	207.2	PREDICTED: B-box zinc finger protein 19-like [Sesamum indicum]
CL15.Contig1_All	gi|747105328|ref|XP_011100939.1|	84.21	38	6	3	1398	1512	1	35	2.4e-09	68.9	PREDICTED: B-box zinc finger protein 19-like [Sesamum indicum]
CL15.Contig1_All	gi|747105328|ref|XP_011100939.1|	37.74	53	33	3	2203	2362	5	54	0.93	40.4	PREDICTED: B-box zinc finger protein 19-like [Sesamum indicum]
CL15.Contig1_All	gi|747105328|ref|XP_011100939.1|	44	25	14	0	1410	1485	56	80	67	34.3	PREDICTED: B-box zinc finger protein 19-like [Sesamum indicum]
CL15.Contig1_All	gi|747105328|ref|XP_011100939.1|	61.78	157	60	6	2131	2587	32	187	2e-48	198.7	PREDICTED: B-box zinc finger protein 19-like [Sesamum indicum]
CL15.Contig1_All	gi|731386899|ref|XP_010649070.1|	76.32	38	9	3	1398	1512	1	35	2.7e-08	65.5	PREDICTED: B-box zinc finger protein 19-like isoform X1 [Vitis vinifera]
CL15.Contig1_All	gi|731386899|ref|XP_010649070.1|	37.74	53	33	3	2203	2362	5	54	0.71	40.8	PREDICTED: B-box zinc finger protein 19-like isoform X1 [Vitis vinifera]
CL15.Contig1_All	gi|731386899|ref|XP_010649070.1|	48	25	13	0	1410	1485	56	80	51	34.7	PREDICTED: B-box zinc finger protein 19-like isoform X1 [Vitis vinifera]
CL15.Contig1_All	gi|731386899|ref|XP_010649070.1|	65.13	152	53	4	2131	2575	42	193	6e-48	197.2	PREDICTED: B-box zinc finger protein 19-like isoform X1 [Vitis vinifera]
CL15.Contig1_All	gi|593786155|ref|XP_007156118.1|	73.68	38	10	3	1398	1512	11	45	1.3e-07	63.2	hypothetical protein PHAVU_003G260100g [Phaseolus vulgaris] >gi|561029472|gb|ESW28112.1| hypothetical protein PHAVU_003G260100g [Phaseolus vulgaris]
CL15.Contig1_All	gi|593786155|ref|XP_007156118.1|	48	25	13	0	1410	1485	66	90	30	35.4	hypothetical protein PHAVU_003G260100g [Phaseolus vulgaris] >gi|561029472|gb|ESW28112.1| hypothetical protein PHAVU_003G260100g [Phaseolus vulgaris]
CL15.Contig1_All	gi|593786155|ref|XP_007156118.1|	63.82	152	55	4	2131	2575	32	183	1.3e-47	196.1	hypothetical protein PHAVU_003G260100g [Phaseolus vulgaris] >gi|561029472|gb|ESW28112.1| hypothetical protein PHAVU_003G260100g [Phaseolus vulgaris]
CL15.Contig1_All	gi|590702956|ref|XP_007046745.1|	73.68	38	10	3	1398	1512	1	35	1e-07	63.5	B-box type zinc finger family protein [Theobroma cacao] >gi|508699006|gb|EOX90902.1| B-box type zinc finger family protein [Theobroma cacao]
CL15.Contig1_All	gi|590702956|ref|XP_007046745.1|	50	26	13	0	1407	1485	55	80	13	36.6	B-box type zinc finger family protein [Theobroma cacao] >gi|508699006|gb|EOX90902.1| B-box type zinc finger family protein [Theobroma cacao]
CL15.Contig1_All	gi|590702956|ref|XP_007046745.1|	63.16	152	56	4	2131	2575	32	183	2.3e-47	195.3	B-box type zinc finger family protein [Theobroma cacao] >gi|508699006|gb|EOX90902.1| B-box type zinc finger family protein [Theobroma cacao]
CL15.Contig1_All	gi|661894928|emb|CDP01927.1|	78.95	38	8	3	1398	1512	1	35	7.1e-09	67.4	unnamed protein product [Coffea canephora]
CL15.Contig1_All	gi|661894928|emb|CDP01927.1|	37.74	53	33	3	2203	2362	5	54	0.55	41.2	unnamed protein product [Coffea canephora]
CL15.Contig1_All	gi|661894928|emb|CDP01927.1|	43.33	30	17	0	1410	1500	56	85	23	35.8	unnamed protein product [Coffea canephora]
CL15.Contig2_All	gi|747105328|ref|XP_011100939.1|	71.9	121	34	5	903	1251	32	152	3.6e-43	180.3	PREDICTED: B-box zinc finger protein 19-like [Sesamum indicum]
CL15.Contig2_All	gi|747105328|ref|XP_011100939.1|	37.74	53	33	3	975	1134	5	54	0.26	41.2	PREDICTED: B-box zinc finger protein 19-like [Sesamum indicum]
CL15.Contig2_All	gi|747105328|ref|XP_011100939.1|	75.45	110	27	2	903	1227	32	141	1.9e-41	174.5	PREDICTED: B-box zinc finger protein 19-like [Sesamum indicum]
CL15.Contig2_All	gi|697181730|ref|XP_009599859.1|	37.74	53	33	3	975	1134	5	54	0.15	42	PREDICTED: probable salt tolerance-like protein At1g78600 [Nicotiana tomentosiformis]
CL15.Contig2_All	gi|697181730|ref|XP_009599859.1|	75	112	28	6	903	1227	32	141	3.3e-41	173.7	PREDICTED: probable salt tolerance-like protein At1g78600 [Nicotiana tomentosiformis]
CL15.Contig2_All	gi|698528364|ref|XP_009761013.1|	37.74	53	33	3	975	1134	5	54	0.2	41.6	PREDICTED: probable salt tolerance-like protein At1g78600 [Nicotiana sylvestris]
CL15.Contig2_All	gi|698528364|ref|XP_009761013.1|	69.67	122	37	6	903	1251	80	201	6.3e-40	169.5	PREDICTED: probable salt tolerance-like protein At1g78600 [Nicotiana sylvestris]
CL15.Contig2_All	gi|590685164|ref|XP_007042027.1|	37.74	53	33	3	975	1134	53	102	0.12	42.4	B-box type zinc finger family protein [Theobroma cacao] >gi|508705962|gb|EOX97858.1| B-box type zinc finger family protein [Theobroma cacao]
CL15.Contig2_All	gi|590685164|ref|XP_007042027.1|	71.07	121	35	5	903	1251	32	152	6.3e-40	169.5	B-box type zinc finger family protein [Theobroma cacao] >gi|508705962|gb|EOX97858.1| B-box type zinc finger family protein [Theobroma cacao]
CL15.Contig2_All	gi|645262620|ref|XP_008236843.1|	37.74	53	33	3	975	1134	5	54	0.15	42	PREDICTED: salt tolerance protein-like isoform X1 [Prunus mume]
CL15.Contig3_All	gi|747105328|ref|XP_011100939.1|	66.67	153	51	6	3236	3680	32	183	8.7e-51	207.2	PREDICTED: B-box zinc finger protein 19-like [Sesamum indicum]
CL15.Contig3_All	gi|747105328|ref|XP_011100939.1|	84.21	38	6	3	2415	2529	1	35	3.7e-09	68.9	PREDICTED: B-box zinc finger protein 19-like [Sesamum indicum]
CL15.Contig3_All	gi|747105328|ref|XP_011100939.1|	37.74	53	33	3	3308	3467	5	54	1.4	40.4	PREDICTED: B-box zinc finger protein 19-like [Sesamum indicum]
CL15.Contig3_All	gi|747105328|ref|XP_011100939.1|	44	25	14	0	2427	2502	56	80	100	34.3	PREDICTED: B-box zinc finger protein 19-like [Sesamum indicum]
CL15.Contig3_All	gi|747105328|ref|XP_011100939.1|	61.78	157	60	6	3236	3692	32	187	3.1e-48	198.7	PREDICTED: B-box zinc finger protein 19-like [Sesamum indicum]
CL15.Contig3_All	gi|731386899|ref|XP_010649070.1|	76.32	38	9	3	2415	2529	1	35	4.1e-08	65.5	PREDICTED: B-box zinc finger protein 19-like isoform X1 [Vitis vinifera]
CL15.Contig3_All	gi|731386899|ref|XP_010649070.1|	37.74	53	33	3	3308	3467	5	54	1.1	40.8	PREDICTED: B-box zinc finger protein 19-like isoform X1 [Vitis vinifera]
CL15.Contig3_All	gi|731386899|ref|XP_010649070.1|	48	25	13	0	2427	2502	56	80	78	34.7	PREDICTED: B-box zinc finger protein 19-like isoform X1 [Vitis vinifera]
CL15.Contig3_All	gi|731386899|ref|XP_010649070.1|	65.13	152	53	4	3236	3680	42	193	9.1e-48	197.2	PREDICTED: B-box zinc finger protein 19-like isoform X1 [Vitis vinifera]
CL15.Contig3_All	gi|593786155|ref|XP_007156118.1|	73.68	38	10	3	2415	2529	11	45	2e-07	63.2	hypothetical protein PHAVU_003G260100g [Phaseolus vulgaris] >gi|561029472|gb|ESW28112.1| hypothetical protein PHAVU_003G260100g [Phaseolus vulgaris]
CL15.Contig3_All	gi|593786155|ref|XP_007156118.1|	48	25	13	0	2427	2502	66	90	46	35.4	hypothetical protein PHAVU_003G260100g [Phaseolus vulgaris] >gi|561029472|gb|ESW28112.1| hypothetical protein PHAVU_003G260100g [Phaseolus vulgaris]
CL15.Contig3_All	gi|593786155|ref|XP_007156118.1|	63.82	152	55	4	3236	3680	32	183	2e-47	196.1	hypothetical protein PHAVU_003G260100g [Phaseolus vulgaris] >gi|561029472|gb|ESW28112.1| hypothetical protein PHAVU_003G260100g [Phaseolus vulgaris]
CL15.Contig3_All	gi|590702956|ref|XP_007046745.1|	73.68	38	10	3	2415	2529	1	35	1.6e-07	63.5	B-box type zinc finger family protein [Theobroma cacao] >gi|508699006|gb|EOX90902.1| B-box type zinc finger family protein [Theobroma cacao]
CL15.Contig3_All	gi|590702956|ref|XP_007046745.1|	50	26	13	0	2424	2502	55	80	20	36.6	B-box type zinc finger family protein [Theobroma cacao] >gi|508699006|gb|EOX90902.1| B-box type zinc finger family protein [Theobroma cacao]
CL15.Contig3_All	gi|590702956|ref|XP_007046745.1|	63.16	152	56	4	3236	3680	32	183	3.4e-47	195.3	B-box type zinc finger family protein [Theobroma cacao] >gi|508699006|gb|EOX90902.1| B-box type zinc finger family protein [Theobroma cacao]
CL15.Contig3_All	gi|661894928|emb|CDP01927.1|	78.95	38	8	3	2415	2529	1	35	1.1e-08	67.4	unnamed protein product [Coffea canephora]
CL15.Contig3_All	gi|661894928|emb|CDP01927.1|	37.74	53	33	3	3308	3467	5	54	0.83	41.2	unnamed protein product [Coffea canephora]
CL15.Contig3_All	gi|661894928|emb|CDP01927.1|	43.33	30	17	0	2427	2517	56	85	35	35.8	unnamed protein product [Coffea canephora]
CL16.Contig1_All	gi|747078896|ref|XP_011086627.1|	74.04	520	135	23	1605	114	1	520	1.5e-219	766.5	PREDICTED: protein TRANSPARENT TESTA 12-like [Sesamum indicum]
CL16.Contig1_All	gi|697151225|ref|XP_009629826.1|	72.47	494	136	2	1605	129	1	494	3.4e-208	728.8	PREDICTED: protein TRANSPARENT TESTA 12-like [Nicotiana tomentosiformis]
CL16.Contig1_All	gi|747078884|ref|XP_011086620.1|	73.05	486	131	2	1539	81	51	534	5.9e-208	728	PREDICTED: protein TRANSPARENT TESTA 12-like [Sesamum indicum]
CL16.Contig1_All	gi|527201369|gb|EPS68503.1|	71.08	491	142	0	1602	129	18	508	2.2e-207	726.1	hypothetical protein M569_06267, partial [Genlisea aurea]
CL16.Contig1_All	gi|565382569|ref|XP_006357608.1|	70.51	512	151	13	1602	105	3	514	2.2e-207	726.1	PREDICTED: protein DETOXIFICATION 29-like [Solanum tuberosum]
CL16.Contig2_All	gi|747078896|ref|XP_011086627.1|	84.72	72	11	0	296	80	312	383	7.1e-27	124	PREDICTED: protein TRANSPARENT TESTA 12-like [Sesamum indicum]
CL16.Contig2_All	gi|747078896|ref|XP_011086627.1|	44.12	34	19	0	135	33	396	429	28	32.3	PREDICTED: protein TRANSPARENT TESTA 12-like [Sesamum indicum]
CL16.Contig2_All	gi|747078896|ref|XP_011086627.1|	83.33	72	12	0	296	80	305	376	3.5e-26	121.7	PREDICTED: protein TRANSPARENT TESTA 12-like [Sesamum indicum]
CL16.Contig2_All	gi|697151225|ref|XP_009629826.1|	83.33	72	12	0	296	80	296	367	1e-25	120.2	PREDICTED: protein TRANSPARENT TESTA 12-like [Nicotiana tomentosiformis]
CL16.Contig2_All	gi|697151225|ref|XP_009629826.1|	75	16	4	0	81	33	398	413	81	30.8	PREDICTED: protein TRANSPARENT TESTA 12-like [Nicotiana tomentosiformis]
CL16.Contig2_All	gi|697151225|ref|XP_009629826.1|	83.33	72	12	0	296	80	308	379	1.3e-25	119.8	PREDICTED: protein TRANSPARENT TESTA 12-like [Nicotiana tomentosiformis]
CL16.Contig2_All	gi|698540692|ref|XP_009765840.1|	75	16	4	0	81	33	410	425	81	30.8	PREDICTED: protein TRANSPARENT TESTA 12-like [Nicotiana sylvestris]
CL16.Contig2_All	gi|698540692|ref|XP_009765840.1|	77.78	72	16	0	296	80	303	374	3e-25	118.6	PREDICTED: protein TRANSPARENT TESTA 12-like [Nicotiana sylvestris]
CL17.Contig1_All	gi|747076801|ref|XP_011085485.1|	89.35	432	46	0	40	1336	1	432	6.6e-228	794.3	PREDICTED: protein disulfide isomerase-like 2-3 [Sesamum indicum]
CL17.Contig1_All	gi|747104464|ref|XP_011100470.1|	83.56	438	72	6	40	1336	1	438	1.4e-214	750	PREDICTED: protein disulfide isomerase-like 2-3 [Sesamum indicum]
CL17.Contig1_All	gi|743918934|ref|XP_011003479.1|	83.61	427	70	0	55	1336	8	434	1.2e-210	736.9	PREDICTED: protein disulfide isomerase-like 2-3 [Populus euphratica]
CL17.Contig1_All	gi|566204499|ref|XP_002320494.2|	83.61	427	70	0	55	1336	8	434	3.6e-210	735.3	thioredoxin family protein [Populus trichocarpa] >gi|550324291|gb|EEE98809.2| thioredoxin family protein [Populus trichocarpa]
CL17.Contig1_All	gi|743944014|ref|XP_011016519.1|	83.37	427	71	0	55	1336	8	434	6.2e-210	734.6	PREDICTED: protein disulfide isomerase-like 2-3 [Populus euphratica]
CL17.Contig2_All	gi|747076801|ref|XP_011085485.1|	83.04	171	29	0	2	515	262	432	9e-79	297.7	PREDICTED: protein disulfide isomerase-like 2-3 [Sesamum indicum]
CL17.Contig2_All	gi|747104464|ref|XP_011100470.1|	81.29	171	32	0	2	515	268	438	1.3e-77	293.9	PREDICTED: protein disulfide isomerase-like 2-3 [Sesamum indicum]
CL17.Contig2_All	gi|566204499|ref|XP_002320494.2|	83.04	171	29	0	2	515	264	434	1.1e-76	290.8	thioredoxin family protein [Populus trichocarpa] >gi|550324291|gb|EEE98809.2| thioredoxin family protein [Populus trichocarpa]
CL17.Contig2_All	gi|976916570|gb|KVI02075.1|	81.29	171	32	0	2	515	260	430	2.4e-76	289.7	disulfide isomerase [Cynara cardunculus var. scolymus]
CL17.Contig2_All	gi|743918934|ref|XP_011003479.1|	81.87	171	31	0	2	515	264	434	3.2e-76	289.3	PREDICTED: protein disulfide isomerase-like 2-3 [Populus euphratica]
CL18.Contig1_All	gi|747102404|ref|XP_011099366.1|	78.89	90	19	5	262	1	148	235	1e-32	143.3	PREDICTED: formin-like protein 6 [Sesamum indicum]
CL18.Contig1_All	gi|661894153|emb|CDP02594.1|	75.56	90	22	5	262	1	145	232	3e-29	131.7	unnamed protein product [Coffea canephora]
CL18.Contig1_All	gi|697190024|ref|XP_009604069.1|	71.91	89	25	5	262	4	143	229	3.7e-27	124.8	PREDICTED: formin-like protein 6 [Nicotiana tomentosiformis]
CL18.Contig1_All	gi|698428611|ref|XP_009790006.1|	69.66	89	27	5	262	4	146	232	4.1e-26	121.3	PREDICTED: formin-like protein 6 [Nicotiana sylvestris]
CL18.Contig1_All	gi|747054922|ref|XP_011073693.1|	68.48	92	29	6	262	1	156	246	9.1e-26	120.2	PREDICTED: formin-like protein 6 [Sesamum indicum]
CL18.Contig2_All	gi|566180449|ref|XP_006380616.1|	56.11	909	399	130	2745	396	1	905	2.1e-253	879.8	hypothetical protein POPTR_0007s09870g [Populus trichocarpa] >gi|550334506|gb|ERP58413.1| hypothetical protein POPTR_0007s09870g [Populus trichocarpa]
CL18.Contig2_All	gi|743933377|ref|XP_011011006.1|	55.69	914	405	144	2745	396	1	901	3.4e-251	872.5	PREDICTED: formin-like protein 6 [Populus euphratica]
CL18.Contig2_All	gi|568824166|ref|XP_006466473.1|	57.33	907	387	135	2745	396	1	896	7.6e-251	871.3	PREDICTED: formin-like protein 6 [Citrus sinensis]
CL18.Contig2_All	gi|641860256|gb|KDO78945.1|	57.11	907	389	149	2745	396	1	882	2.9e-250	869.4	hypothetical protein CISIN_1g038630mg [Citrus sinensis]
CL18.Contig2_All	gi|802645894|ref|XP_012079397.1|	55.56	909	404	130	2736	396	9	916	6.4e-250	868.2	PREDICTED: formin-like protein 6 [Jatropha curcas] >gi|643722188|gb|KDP32067.1| hypothetical protein JCGZ_12528 [Jatropha curcas]
CL18.Contig3_All	gi|747102404|ref|XP_011099366.1|	82.27	203	36	3	603	3	635	837	2.2e-87	326.2	PREDICTED: formin-like protein 6 [Sesamum indicum]
CL18.Contig3_All	gi|747054922|ref|XP_011073693.1|	79.8	203	41	4	603	6	624	826	7.4e-83	311.2	PREDICTED: formin-like protein 6 [Sesamum indicum]
CL18.Contig3_All	gi|661894153|emb|CDP02594.1|	74.41	211	54	3	627	3	622	832	1.7e-79	300.1	unnamed protein product [Coffea canephora]
CL18.Contig3_All	gi|567866915|ref|XP_006426080.1|	76.12	201	48	1	603	3	694	894	2.9e-79	299.3	hypothetical protein CICLE_v10024805mg [Citrus clementina] >gi|557528070|gb|ESR39320.1| hypothetical protein CICLE_v10024805mg [Citrus clementina]
CL18.Contig3_All	gi|802645894|ref|XP_012079397.1|	74.38	203	52	3	603	3	653	855	3.2e-78	295.8	PREDICTED: formin-like protein 6 [Jatropha curcas] >gi|643722188|gb|KDP32067.1| hypothetical protein JCGZ_12528 [Jatropha curcas]
CL18.Contig4_All	gi|747102404|ref|XP_011099366.1|	65.56	421	145	36	1179	6	6	420	1.6e-147	526.9	PREDICTED: formin-like protein 6 [Sesamum indicum]
CL18.Contig4_All	gi|747102404|ref|XP_011099366.1|	27.59	87	63	14	1116	897	359	445	15	35.4	PREDICTED: formin-like protein 6 [Sesamum indicum]
CL18.Contig4_All	gi|747102404|ref|XP_011099366.1|	26.32	95	70	10	1152	897	351	445	33	34.3	PREDICTED: formin-like protein 6 [Sesamum indicum]
CL18.Contig4_All	gi|747102404|ref|XP_011099366.1|	55.05	416	187	50	1179	36	6	406	3.5e-110	402.9	PREDICTED: formin-like protein 6 [Sesamum indicum]
CL18.Contig4_All	gi|661894153|emb|CDP02594.1|	35.59	59	38	3	1092	924	374	432	470	30.4	unnamed protein product [Coffea canephora]
CL18.Contig4_All	gi|661894153|emb|CDP02594.1|	52.57	409	194	27	1182	3	10	407	1.4e-106	391	unnamed protein product [Coffea canephora]
CL18.Contig4_All	gi|747054922|ref|XP_011073693.1|	50.95	422	207	41	1182	3	5	414	4.9e-104	382.5	PREDICTED: formin-like protein 6 [Sesamum indicum]
CL18.Contig4_All	gi|697190024|ref|XP_009604069.1|	54.66	386	175	32	1182	87	7	381	5.4e-103	379	PREDICTED: formin-like protein 6 [Nicotiana tomentosiformis]
CL18.Contig5_All	gi|747102404|ref|XP_011099366.1|	51.07	374	183	75	117	1035	6	372	6.3e-80	302.4	PREDICTED: formin-like protein 6 [Sesamum indicum]
CL18.Contig5_All	gi|747102404|ref|XP_011099366.1|	35.44	333	215	71	303	1245	210	490	2.1e-35	154.5	PREDICTED: formin-like protein 6 [Sesamum indicum]
CL18.Contig5_All	gi|747102404|ref|XP_011099366.1|	41.12	501	295	123	99	1245	1	497	1e-77	295	PREDICTED: formin-like protein 6 [Sesamum indicum]
CL18.Contig5_All	gi|566180451|ref|XP_006380617.1|	41.12	501	295	123	99	1245	1	497	1e-77	295	hypothetical protein POPTR_0007s09870g [Populus trichocarpa] >gi|550334507|gb|ERP58414.1| hypothetical protein POPTR_0007s09870g [Populus trichocarpa]
CL18.Contig5_All	gi|460372193|ref|XP_004231916.1|	41.26	475	279	101	117	1245	6	478	1.9e-76	290.8	PREDICTED: formin-like protein 6 [Solanum lycopersicum]
CL18.Contig5_All	gi|661894153|emb|CDP02594.1|	41.13	496	292	136	117	1245	6	485	3.6e-75	286.6	unnamed protein product [Coffea canephora]
CL18.Contig6_All	gi|566180449|ref|XP_006380616.1|	55.64	904	401	136	101	2423	1	898	8.5e-247	857.8	hypothetical protein POPTR_0007s09870g [Populus trichocarpa] >gi|550334506|gb|ERP58413.1| hypothetical protein POPTR_0007s09870g [Populus trichocarpa]
CL18.Contig6_All	gi|568824166|ref|XP_006466473.1|	56.87	902	389	137	101	2429	1	891	3.6e-245	852.4	PREDICTED: formin-like protein 6 [Citrus sinensis]
CL18.Contig6_All	gi|802645894|ref|XP_012079397.1|	55.64	904	401	136	110	2423	9	909	1e-244	850.9	PREDICTED: formin-like protein 6 [Jatropha curcas] >gi|643722188|gb|KDP32067.1| hypothetical protein JCGZ_12528 [Jatropha curcas]
CL18.Contig6_All	gi|641860256|gb|KDO78945.1|	57.37	889	379	125	101	2429	1	877	1e-244	850.9	hypothetical protein CISIN_1g038630mg [Citrus sinensis]
CL18.Contig6_All	gi|743933377|ref|XP_011011006.1|	55.56	900	400	132	101	2423	1	894	5.2e-244	848.6	PREDICTED: formin-like protein 6 [Populus euphratica]
CL18.Contig7_All	gi|747102404|ref|XP_011099366.1|	85.71	119	17	0	1	358	764	882	1.5e-50	203	PREDICTED: formin-like protein 6 [Sesamum indicum]
CL18.Contig7_All	gi|747054922|ref|XP_011073693.1|	78.33	120	26	1	1	358	753	872	2.4e-45	185.7	PREDICTED: formin-like protein 6 [Sesamum indicum]
CL18.Contig7_All	gi|106879613|emb|CAJ38390.1|	73.95	119	31	0	1	358	104	222	1.2e-44	183.3	formin homology protein [Plantago major]
CL18.Contig7_All	gi|659115778|ref|XP_008457732.1|	75.63	119	29	0	1	358	777	895	2e-44	182.6	PREDICTED: formin-like protein 6 [Cucumis melo]
CL18.Contig7_All	gi|595835855|ref|XP_007207141.1|	74.79	119	30	0	1	358	625	743	4.6e-44	181.4	hypothetical protein PRUPE_ppa001809mg [Prunus persica] >gi|462402783|gb|EMJ08340.1| hypothetical protein PRUPE_ppa001809mg [Prunus persica]
CL19.Contig1_All	gi|527185272|gb|EPS58774.1|	71.52	158	45	0	11	485	1	158	2e-63	246.1	hypothetical protein M569_16039, partial [Genlisea aurea]
CL19.Contig1_All	gi|661896790|emb|CDO99979.1|	66.04	159	54	2	11	485	1	158	1.5e-53	213.4	unnamed protein product [Coffea canephora]
CL19.Contig1_All	gi|221222549|gb|ABZ89189.1|	66.04	159	54	2	11	485	1	158	1.5e-53	213.4	hypothetical protein 46C02.15 [Coffea canephora]
CL19.Contig1_All	gi|6318615|gb|AAF06969.1|AF162661_1	53.16	158	74	0	11	485	1	158	1.8e-43	179.9	phosphoenolpyruvate carboxylase kinase [Kalanchoe fedtschenkoi] >gi|6318617|gb|AAF06970.1|AF162662_1 phosphoenolpyruvate carboxylase kinase [Kalanchoe fedtschenkoi]
CL19.Contig1_All	gi|645271603|ref|XP_008240991.1|	43.95	157	88	3	23	485	50	206	7.1e-32	141.4	PREDICTED: calcium-dependent protein kinase 8-like [Prunus mume]
CL19.Contig2_All	gi|747061521|ref|XP_011077233.1|	89.9	99	10	0	721	424	178	276	1.1e-44	184.5	PREDICTED: phosphoenolpyruvate carboxylase kinase 2 [Sesamum indicum]
CL19.Contig2_All	gi|976920029|gb|KVI04782.1|	83.17	101	17	0	721	418	181	281	1e-42	177.9	Protein kinase, ATP binding site-containing protein [Cynara cardunculus var. scolymus]
CL19.Contig2_All	gi|324388034|gb|ADY38796.1|	79.21	101	21	0	721	418	181	281	4.3e-41	172.6	phosphoenolpyruvate carboxylase kinase [Coffea arabica]
CL19.Contig2_All	gi|697172991|ref|XP_009595423.1|	80.2	101	20	0	721	418	179	279	7.3e-41	171.8	PREDICTED: phosphoenolpyruvate carboxylase kinase 1-like [Nicotiana tomentosiformis]
CL19.Contig2_All	gi|350539451|ref|NP_001234394.1|	81	100	19	0	721	421	179	278	7.3e-41	171.8	phosphoenolpyruvate carboxylase kinase [Solanum lycopersicum] >gi|6625812|gb|AAF19403.1|AF203481_1 phosphoenolpyruvate carboxylase kinase [Solanum lycopersicum] >gi|28274451|gb|AAO33924.1| phosphoenolpyruvate carboxylase kinase 1 [Solanum lycopersicum]
CL19.Contig3_All	gi|527185272|gb|EPS58774.1|	75.85	265	64	0	1234	439	1	265	7.6e-118	428.3	hypothetical protein M569_16039, partial [Genlisea aurea]
CL19.Contig3_All	gi|976920029|gb|KVI04782.1|	69.75	281	85	4	1234	403	1	281	4.3e-113	412.5	Protein kinase, ATP binding site-containing protein [Cynara cardunculus var. scolymus]
CL19.Contig3_All	gi|350539451|ref|NP_001234394.1|	70.61	279	82	4	1234	406	1	278	4e-111	406	phosphoenolpyruvate carboxylase kinase [Solanum lycopersicum] >gi|6625812|gb|AAF19403.1|AF203481_1 phosphoenolpyruvate carboxylase kinase [Solanum lycopersicum] >gi|28274451|gb|AAO33924.1| phosphoenolpyruvate carboxylase kinase 1 [Solanum lycopersicum]
CL19.Contig3_All	gi|661896790|emb|CDO99979.1|	69.86	282	85	6	1234	403	1	281	5.2e-111	405.6	unnamed protein product [Coffea canephora]
CL19.Contig3_All	gi|324388034|gb|ADY38796.1|	69.5	282	86	6	1234	403	1	281	6.9e-111	405.2	phosphoenolpyruvate carboxylase kinase [Coffea arabica]
CL19.Contig4_All	gi|302856079|ref|XP_002959480.1|	49.42	172	87	12	538	31	10	172	1.3e-21	109	hypothetical protein VOLCADRAFT_33984 [Volvox carteri f. nagariensis] >gi|300255039|gb|EFJ39454.1| hypothetical protein VOLCADRAFT_33984, partial [Volvox carteri f. nagariensis]
CL19.Contig4_All	gi|302856079|ref|XP_002959480.1|	43.32	217	123	47	703	52	6	175	2.1e-21	108.2	hypothetical protein VOLCADRAFT_33984 [Volvox carteri f. nagariensis] >gi|300255039|gb|EFJ39454.1| hypothetical protein VOLCADRAFT_33984, partial [Volvox carteri f. nagariensis]
CL19.Contig4_All	gi|302856079|ref|XP_002959480.1|	36.84	133	84	10	284	671	17	143	4.6	37.4	hypothetical protein VOLCADRAFT_33984 [Volvox carteri f. nagariensis] >gi|300255039|gb|EFJ39454.1| hypothetical protein VOLCADRAFT_33984, partial [Volvox carteri f. nagariensis]
CL19.Contig4_All	gi|302856079|ref|XP_002959480.1|	40.71	113	67	9	284	614	62	168	10	36.2	hypothetical protein VOLCADRAFT_33984 [Volvox carteri f. nagariensis] >gi|300255039|gb|EFJ39454.1| hypothetical protein VOLCADRAFT_33984, partial [Volvox carteri f. nagariensis]
CL19.Contig4_All	gi|302856079|ref|XP_002959480.1|	42.6	169	97	19	70	520	17	185	2.6e-19	101.3	hypothetical protein VOLCADRAFT_33984 [Volvox carteri f. nagariensis] >gi|300255039|gb|EFJ39454.1| hypothetical protein VOLCADRAFT_33984, partial [Volvox carteri f. nagariensis]
CL19.Contig4_All	gi|50508930|dbj|BAD31835.1|	35.96	203	130	35	76	682	17	185	4.3e-14	84	putative high-affinity potassium transporter [Oryza sativa Japonica Group] >gi|215694830|dbj|BAG90021.1| unnamed protein product [Oryza sativa Japonica Group]
CL19.Contig4_All	gi|50508930|dbj|BAD31835.1|	30.71	127	88	46	1	283	76	189	0.55	40.4	putative high-affinity potassium transporter [Oryza sativa Japonica Group] >gi|215694830|dbj|BAG90021.1| unnamed protein product [Oryza sativa Japonica Group]
CL19.Contig4_All	gi|50508930|dbj|BAD31835.1|	34.67	150	98	16	701	263	53	190	0.55	40.4	putative high-affinity potassium transporter [Oryza sativa Japonica Group] >gi|215694830|dbj|BAG90021.1| unnamed protein product [Oryza sativa Japonica Group]
CL19.Contig4_All	gi|50508930|dbj|BAD31835.1|	33.14	169	113	5	1	496	251	418	2.6e-19	101.3	putative high-affinity potassium transporter [Oryza sativa Japonica Group] >gi|215694830|dbj|BAG90021.1| unnamed protein product [Oryza sativa Japonica Group]
CL19.Contig4_All	gi|544210846|ref|XP_005535823.1|	35.8	162	104	10	34	496	393	552	2.9e-18	97.8	similar to hedgehog protein [Cyanidioschyzon merolae strain 10D] >gi|449016135|dbj|BAM79537.1| similar to hedgehog protein [Cyanidioschyzon merolae strain 10D]
CL19.Contig4_All	gi|544210846|ref|XP_005535823.1|	36.48	159	101	6	31	496	620	776	1.1e-17	95.9	similar to hedgehog protein [Cyanidioschyzon merolae strain 10D] >gi|449016135|dbj|BAM79537.1| similar to hedgehog protein [Cyanidioschyzon merolae strain 10D]
CL19.Contig4_All	gi|544210846|ref|XP_005535823.1|	30.73	179	124	15	1	496	199	376	1.1e-17	95.9	similar to hedgehog protein [Cyanidioschyzon merolae strain 10D] >gi|449016135|dbj|BAM79537.1| similar to hedgehog protein [Cyanidioschyzon merolae strain 10D]
CL19.Contig4_All	gi|544210846|ref|XP_005535823.1|	32.7	159	107	4	31	496	468	626	2.5e-17	94.7	similar to hedgehog protein [Cyanidioschyzon merolae strain 10D] >gi|449016135|dbj|BAM79537.1| similar to hedgehog protein [Cyanidioschyzon merolae strain 10D]
CL19.Contig4_All	gi|544210846|ref|XP_005535823.1|	31.85	157	107	2	31	496	292	448	3.2e-17	94.4	similar to hedgehog protein [Cyanidioschyzon merolae strain 10D] >gi|449016135|dbj|BAM79537.1| similar to hedgehog protein [Cyanidioschyzon merolae strain 10D]
CL19.Contig4_All	gi|544210846|ref|XP_005535823.1|	32.28	158	107	4	34	496	415	572	5.5e-17	93.6	similar to hedgehog protein [Cyanidioschyzon merolae strain 10D] >gi|449016135|dbj|BAM79537.1| similar to hedgehog protein [Cyanidioschyzon merolae strain 10D]
CL19.Contig4_All	gi|544210846|ref|XP_005535823.1|	31.9	163	111	8	31	496	692	854	7.1e-17	93.2	similar to hedgehog protein [Cyanidioschyzon merolae strain 10D] >gi|449016135|dbj|BAM79537.1| similar to hedgehog protein [Cyanidioschyzon merolae strain 10D]
CL19.Contig4_All	gi|544210846|ref|XP_005535823.1|	34.34	166	109	12	34	496	507	672	7.1e-17	93.2	similar to hedgehog protein [Cyanidioschyzon merolae strain 10D] >gi|449016135|dbj|BAM79537.1| similar to hedgehog protein [Cyanidioschyzon merolae strain 10D]
CL19.Contig4_All	gi|544210846|ref|XP_005535823.1|	32.58	178	120	24	34	496	117	294	7.1e-17	93.2	similar to hedgehog protein [Cyanidioschyzon merolae strain 10D] >gi|449016135|dbj|BAM79537.1| similar to hedgehog protein [Cyanidioschyzon merolae strain 10D]
CL19.Contig4_All	gi|544210846|ref|XP_005535823.1|	35.22	159	103	6	34	496	341	498	7.1e-17	93.2	similar to hedgehog protein [Cyanidioschyzon merolae strain 10D] >gi|449016135|dbj|BAM79537.1| similar to hedgehog protein [Cyanidioschyzon merolae strain 10D]
CL19.Contig4_All	gi|544210846|ref|XP_005535823.1|	32.77	177	119	13	1	496	167	342	7.1e-17	93.2	similar to hedgehog protein [Cyanidioschyzon merolae strain 10D] >gi|449016135|dbj|BAM79537.1| similar to hedgehog protein [Cyanidioschyzon merolae strain 10D]
CL19.Contig4_All	gi|544210846|ref|XP_005535823.1|	32.9	155	104	6	34	496	573	722	9.3e-17	92.8	similar to hedgehog protein [Cyanidioschyzon merolae strain 10D] >gi|449016135|dbj|BAM79537.1| similar to hedgehog protein [Cyanidioschyzon merolae strain 10D]
CL19.Contig4_All	gi|544210846|ref|XP_005535823.1|	33.75	160	106	8	34	496	375	532	1.2e-16	92.4	similar to hedgehog protein [Cyanidioschyzon merolae strain 10D] >gi|449016135|dbj|BAM79537.1| similar to hedgehog protein [Cyanidioschyzon merolae strain 10D]
CL19.Contig4_All	gi|544210846|ref|XP_005535823.1|	32.91	158	106	4	34	496	319	476	1.6e-16	92	similar to hedgehog protein [Cyanidioschyzon merolae strain 10D] >gi|449016135|dbj|BAM79537.1| similar to hedgehog protein [Cyanidioschyzon merolae strain 10D]
CL19.Contig4_All	gi|544210846|ref|XP_005535823.1|	32.72	162	109	8	31	496	634	794	1.6e-16	92	similar to hedgehog protein [Cyanidioschyzon merolae strain 10D] >gi|449016135|dbj|BAM79537.1| similar to hedgehog protein [Cyanidioschyzon merolae strain 10D]
CL19.Contig4_All	gi|544210846|ref|XP_005535823.1|	35.12	168	109	18	34	487	269	435	2.1e-16	91.7	similar to hedgehog protein [Cyanidioschyzon merolae strain 10D] >gi|449016135|dbj|BAM79537.1| similar to hedgehog protein [Cyanidioschyzon merolae strain 10D]
CL19.Contig4_All	gi|544210846|ref|XP_005535823.1|	30.72	166	115	12	31	496	428	592	2.7e-16	91.3	similar to hedgehog protein [Cyanidioschyzon merolae strain 10D] >gi|449016135|dbj|BAM79537.1| similar to hedgehog protein [Cyanidioschyzon merolae strain 10D]
CL19.Contig4_All	gi|544210846|ref|XP_005535823.1|	31.4	172	118	18	31	496	652	822	3.5e-16	90.9	similar to hedgehog protein [Cyanidioschyzon merolae strain 10D] >gi|449016135|dbj|BAM79537.1| similar to hedgehog protein [Cyanidioschyzon merolae strain 10D]
CL19.Contig4_All	gi|544210846|ref|XP_005535823.1|	34.12	170	112	16	34	496	553	722	3.5e-16	90.9	similar to hedgehog protein [Cyanidioschyzon merolae strain 10D] >gi|449016135|dbj|BAM79537.1| similar to hedgehog protein [Cyanidioschyzon merolae strain 10D]
CL19.Contig4_All	gi|544210846|ref|XP_005535823.1|	32.93	164	110	10	31	496	354	516	4.6e-16	90.5	similar to hedgehog protein [Cyanidioschyzon merolae strain 10D] >gi|449016135|dbj|BAM79537.1| similar to hedgehog protein [Cyanidioschyzon merolae strain 10D]
CL19.Contig4_All	gi|544210846|ref|XP_005535823.1|	32.3	161	109	8	34	496	597	756	6e-16	90.1	similar to hedgehog protein [Cyanidioschyzon merolae strain 10D] >gi|449016135|dbj|BAM79537.1| similar to hedgehog protein [Cyanidioschyzon merolae strain 10D]
CL19.Contig4_All	gi|544210846|ref|XP_005535823.1|	32.48	157	106	8	34	496	99	250	1e-15	89.4	similar to hedgehog protein [Cyanidioschyzon merolae strain 10D] >gi|449016135|dbj|BAM79537.1| similar to hedgehog protein [Cyanidioschyzon merolae strain 10D]
CL19.Contig4_All	gi|544210846|ref|XP_005535823.1|	32.08	159	108	5	31	496	63	220	1e-15	89.4	similar to hedgehog protein [Cyanidioschyzon merolae strain 10D] >gi|449016135|dbj|BAM79537.1| similar to hedgehog protein [Cyanidioschyzon merolae strain 10D]
CL19.Contig4_All	gi|544210846|ref|XP_005535823.1|	31.68	161	110	6	31	496	80	240	1.3e-15	89	similar to hedgehog protein [Cyanidioschyzon merolae strain 10D] >gi|449016135|dbj|BAM79537.1| similar to hedgehog protein [Cyanidioschyzon merolae strain 10D]
CL19.Contig4_All	gi|544210846|ref|XP_005535823.1|	33.14	172	115	18	31	496	480	650	3.9e-15	87.4	similar to hedgehog protein [Cyanidioschyzon merolae strain 10D] >gi|449016135|dbj|BAM79537.1| similar to hedgehog protein [Cyanidioschyzon merolae strain 10D]
CL19.Contig4_All	gi|544210846|ref|XP_005535823.1|	31.01	158	109	10	34	505	731	879	6.7e-15	86.7	similar to hedgehog protein [Cyanidioschyzon merolae strain 10D] >gi|449016135|dbj|BAM79537.1| similar to hedgehog protein [Cyanidioschyzon merolae strain 10D]
CL19.Contig4_All	gi|544210846|ref|XP_005535823.1|	32.95	173	116	18	31	496	232	404	6.7e-15	86.7	similar to hedgehog protein [Cyanidioschyzon merolae strain 10D] >gi|449016135|dbj|BAM79537.1| similar to hedgehog protein [Cyanidioschyzon merolae strain 10D]
CL19.Contig4_All	gi|544210846|ref|XP_005535823.1|	31.4	172	118	18	34	496	99	270	4.3e-14	84	similar to hedgehog protein [Cyanidioschyzon merolae strain 10D] >gi|449016135|dbj|BAM79537.1| similar to hedgehog protein [Cyanidioschyzon merolae strain 10D]
CL19.Contig4_All	gi|544210846|ref|XP_005535823.1|	27.74	155	112	3	31	493	754	906	4.2e-09	67.4	similar to hedgehog protein [Cyanidioschyzon merolae strain 10D] >gi|449016135|dbj|BAM79537.1| similar to hedgehog protein [Cyanidioschyzon merolae strain 10D]
CL19.Contig4_All	gi|544210846|ref|XP_005535823.1|	30.77	78	54	5	229	448	994	1071	0.038	44.3	similar to hedgehog protein [Cyanidioschyzon merolae strain 10D] >gi|449016135|dbj|BAM79537.1| similar to hedgehog protein [Cyanidioschyzon merolae strain 10D]
CL19.Contig4_All	gi|544210846|ref|XP_005535823.1|	25.3	83	62	2	40	289	991	1071	440	30.8	similar to hedgehog protein [Cyanidioschyzon merolae strain 10D] >gi|449016135|dbj|BAM79537.1| similar to hedgehog protein [Cyanidioschyzon merolae strain 10D]
CL19.Contig4_All	gi|544210846|ref|XP_005535823.1|	40.99	161	95	8	31	493	304	463	3.4e-19	100.9	similar to hedgehog protein [Cyanidioschyzon merolae strain 10D] >gi|449016135|dbj|BAM79537.1| similar to hedgehog protein [Cyanidioschyzon merolae strain 10D]
CL19.Contig4_All	gi|566187240|ref|XP_002313866.2|	39.61	154	93	5	37	496	331	480	1e-18	99.4	hypothetical protein POPTR_0009s10030g [Populus trichocarpa] >gi|550331421|gb|EEE87821.2| hypothetical protein POPTR_0009s10030g [Populus trichocarpa]
CL19.Contig4_All	gi|566187240|ref|XP_002313866.2|	34.68	222	145	17	34	670	245	459	1.3e-18	99	hypothetical protein POPTR_0009s10030g [Populus trichocarpa] >gi|550331421|gb|EEE87821.2| hypothetical protein POPTR_0009s10030g [Populus trichocarpa]
CL19.Contig4_All	gi|566187240|ref|XP_002313866.2|	39.39	165	100	11	34	496	349	513	1.9e-17	95.1	hypothetical protein POPTR_0009s10030g [Populus trichocarpa] >gi|550331421|gb|EEE87821.2| hypothetical protein POPTR_0009s10030g [Populus trichocarpa]
CL19.Contig4_All	gi|566187240|ref|XP_002313866.2|	30.59	219	152	20	31	685	304	503	3.2e-17	94.4	hypothetical protein POPTR_0009s10030g [Populus trichocarpa] >gi|550331421|gb|EEE87821.2| hypothetical protein POPTR_0009s10030g [Populus trichocarpa]
CL19.Contig4_All	gi|566187240|ref|XP_002313866.2|	30.67	238	165	30	31	685	276	503	4.2e-17	94	hypothetical protein POPTR_0009s10030g [Populus trichocarpa] >gi|550331421|gb|EEE87821.2| hypothetical protein POPTR_0009s10030g [Populus trichocarpa]
CL19.Contig4_All	gi|566187240|ref|XP_002313866.2|	33.69	187	124	17	115	670	216	387	2.6e-11	74.7	hypothetical protein POPTR_0009s10030g [Populus trichocarpa] >gi|550331421|gb|EEE87821.2| hypothetical protein POPTR_0009s10030g [Populus trichocarpa]
CL19.Contig4_All	gi|566187240|ref|XP_002313866.2|	34.38	160	105	8	34	496	94	251	1e-18	99.4	hypothetical protein POPTR_0009s10030g [Populus trichocarpa] >gi|550331421|gb|EEE87821.2| hypothetical protein POPTR_0009s10030g [Populus trichocarpa]
CL19.Contig4_All	gi|802536284|ref|XP_012066417.1|	38.57	140	86	4	31	439	143	282	6.5e-18	96.7	PREDICTED: mucin-17 [Jatropha curcas] >gi|643741763|gb|KDP47134.1| hypothetical protein JCGZ_22130 [Jatropha curcas]
CL19.Contig4_All	gi|802536284|ref|XP_012066417.1|	37.8	164	102	11	37	496	128	291	1.2e-16	92.4	PREDICTED: mucin-17 [Jatropha curcas] >gi|643741763|gb|KDP47134.1| hypothetical protein JCGZ_22130 [Jatropha curcas]
CL19.Contig4_All	gi|802536284|ref|XP_012066417.1|	33.72	172	114	16	28	496	70	241	2.3e-15	88.2	PREDICTED: mucin-17 [Jatropha curcas] >gi|643741763|gb|KDP47134.1| hypothetical protein JCGZ_22130 [Jatropha curcas]
CL19.Contig4_All	gi|802536284|ref|XP_012066417.1|	31.53	222	152	14	28	670	70	285	6.7e-15	86.7	PREDICTED: mucin-17 [Jatropha curcas] >gi|643741763|gb|KDP47134.1| hypothetical protein JCGZ_22130 [Jatropha curcas]
CL19.Contig4_All	gi|802536284|ref|XP_012066417.1|	34.52	168	110	14	31	505	163	326	4.3e-14	84	PREDICTED: mucin-17 [Jatropha curcas] >gi|643741763|gb|KDP47134.1| hypothetical protein JCGZ_22130 [Jatropha curcas]
CL19.Contig4_All	gi|802536284|ref|XP_012066417.1|	28.75	160	114	33	223	685	56	188	0.029	44.7	PREDICTED: mucin-17 [Jatropha curcas] >gi|643741763|gb|KDP47134.1| hypothetical protein JCGZ_22130 [Jatropha curcas]
CL21.Contig1_All	gi|747092893|ref|XP_011094232.1|	67.2	875	287	20	131	2717	1	868	0	1155.2	PREDICTED: uncharacterized protein LOC105173986 [Sesamum indicum]
CL21.Contig1_All	gi|697178224|ref|XP_009598093.1|	53.74	882	408	30	137	2696	4	884	1.1e-261	907.5	PREDICTED: testis-expressed sequence 10 protein-like [Nicotiana tomentosiformis]
CL21.Contig1_All	gi|698504150|ref|XP_009797626.1|	52.67	881	417	30	140	2696	3	882	3.5e-255	885.9	PREDICTED: testis-expressed sequence 10 protein-like [Nicotiana sylvestris]
CL21.Contig1_All	gi|225440702|ref|XP_002274939.1|	53.05	884	415	26	131	2711	1	882	7.7e-255	884.8	PREDICTED: testis-expressed sequence 10 protein homolog isoform X1 [Vitis vinifera]
CL21.Contig1_All	gi|565363497|ref|XP_006348473.1|	52.85	876	413	23	131	2696	1	874	1.8e-251	873.6	PREDICTED: testis-expressed sequence 10 protein homolog [Solanum tuberosum]
CL21.Contig2_All	gi|747092893|ref|XP_011094232.1|	62.96	351	130	18	1064	47	495	839	1.4e-117	427.2	PREDICTED: uncharacterized protein LOC105173986 [Sesamum indicum]
CL21.Contig2_All	gi|697178224|ref|XP_009598093.1|	50.71	351	173	13	1064	50	511	861	5.4e-93	345.5	PREDICTED: testis-expressed sequence 10 protein-like [Nicotiana tomentosiformis]
CL21.Contig2_All	gi|698504150|ref|XP_009797626.1|	49.29	351	178	13	1064	50	509	859	7.3e-90	335.1	PREDICTED: testis-expressed sequence 10 protein-like [Nicotiana sylvestris]
CL21.Contig2_All	gi|969996261|ref|XP_015062265.1|	48.13	347	180	9	1064	50	501	847	9.9e-87	324.7	PREDICTED: testis-expressed sequence 10 protein homolog isoform X1 [Solanum pennellii] >gi|969996263|ref|XP_015062273.1| PREDICTED: testis-expressed sequence 10 protein homolog isoform X1 [Solanum pennellii] >gi|969996265|ref|XP_015062282.1| PREDICTED: testis-expressed sequence 10 protein homolog isoform X1 [Solanum pennellii]
CL21.Contig2_All	gi|723655567|ref|XP_010315603.1|	48.41	347	179	9	1064	50	501	847	9.9e-87	324.7	PREDICTED: testis-expressed sequence 10 protein isoform X1 [Solanum lycopersicum] >gi|723655570|ref|XP_010315605.1| PREDICTED: testis-expressed sequence 10 protein isoform X1 [Solanum lycopersicum]
CL22.Contig1_All	gi|747074477|ref|XP_011084230.1|	72.87	1316	357	43	4141	277	1	1301	0	1794.2	PREDICTED: uncharacterized protein LOC105166542 isoform X1 [Sesamum indicum]
CL22.Contig1_All	gi|747107518|ref|XP_011102062.1|	72.8	1316	358	43	4141	277	1	1301	0	1793.1	PREDICTED: uncharacterized protein LOC105180111 isoform X1 [Sesamum indicum]
CL22.Contig1_All	gi|747074479|ref|XP_011084231.1|	72.8	1316	358	47	4141	277	1	1297	0	1786.9	PREDICTED: uncharacterized protein LOC105166542 isoform X2 [Sesamum indicum]
CL22.Contig1_All	gi|747107520|ref|XP_011102063.1|	72.72	1316	359	47	4141	277	1	1297	0	1785.8	PREDICTED: uncharacterized protein LOC105180111 isoform X2 [Sesamum indicum]
CL22.Contig1_All	gi|747060970|ref|XP_011076937.1|	66.77	1315	437	45	4141	277	1	1297	0	1627.5	PREDICTED: uncharacterized protein LOC105161066 isoform X1 [Sesamum indicum] >gi|747060972|ref|XP_011076938.1| PREDICTED: uncharacterized protein LOC105161066 isoform X1 [Sesamum indicum] >gi|747060974|ref|XP_011076939.1| PREDICTED: uncharacterized protein LOC105161066 isoform X1 [Sesamum indicum] >gi|747060976|ref|XP_011076940.1| PREDICTED: uncharacterized protein LOC105161066 isoform X1 [Sesamu…
CL22.Contig2_All	gi|747074477|ref|XP_011084230.1|	73.56	1316	348	42	4095	228	1	1301	0	1811.6	PREDICTED: uncharacterized protein LOC105166542 isoform X1 [Sesamum indicum]
CL22.Contig2_All	gi|747107518|ref|XP_011102062.1|	73.48	1316	349	42	4095	228	1	1301	0	1810.4	PREDICTED: uncharacterized protein LOC105180111 isoform X1 [Sesamum indicum]
CL22.Contig2_All	gi|747074479|ref|XP_011084231.1|	73.48	1316	349	46	4095	228	1	1297	0	1804.3	PREDICTED: uncharacterized protein LOC105166542 isoform X2 [Sesamum indicum]
CL22.Contig2_All	gi|747107520|ref|XP_011102063.1|	73.4	1316	350	46	4095	228	1	1297	0	1803.1	PREDICTED: uncharacterized protein LOC105180111 isoform X2 [Sesamum indicum]
CL22.Contig2_All	gi|747060970|ref|XP_011076937.1|	66.84	1315	436	44	4095	228	1	1297	0	1641.3	PREDICTED: uncharacterized protein LOC105161066 isoform X1 [Sesamum indicum] >gi|747060972|ref|XP_011076938.1| PREDICTED: uncharacterized protein LOC105161066 isoform X1 [Sesamum indicum] >gi|747060974|ref|XP_011076939.1| PREDICTED: uncharacterized protein LOC105161066 isoform X1 [Sesamum indicum] >gi|747060976|ref|XP_011076940.1| PREDICTED: uncharacterized protein LOC105161066 isoform X1 [Sesamu…
CL22.Contig3_All	gi|747074479|ref|XP_011084231.1|	72.14	542	151	33	1680	111	770	1297	5e-202	708.4	PREDICTED: uncharacterized protein LOC105166542 isoform X2 [Sesamum indicum]
CL22.Contig3_All	gi|747074477|ref|XP_011084230.1|	72.14	542	151	33	1680	111	774	1301	5e-202	708.4	PREDICTED: uncharacterized protein LOC105166542 isoform X1 [Sesamum indicum]
CL22.Contig3_All	gi|747107520|ref|XP_011102063.1|	71.96	542	152	33	1680	111	770	1297	3.3e-201	705.7	PREDICTED: uncharacterized protein LOC105180111 isoform X2 [Sesamum indicum]
CL22.Contig3_All	gi|747107518|ref|XP_011102062.1|	71.96	542	152	33	1680	111	774	1301	3.3e-201	705.7	PREDICTED: uncharacterized protein LOC105180111 isoform X1 [Sesamum indicum]
CL22.Contig3_All	gi|747060970|ref|XP_011076937.1|	64.88	541	190	27	1680	111	766	1297	7.1e-180	634.8	PREDICTED: uncharacterized protein LOC105161066 isoform X1 [Sesamum indicum] >gi|747060972|ref|XP_011076938.1| PREDICTED: uncharacterized protein LOC105161066 isoform X1 [Sesamum indicum] >gi|747060974|ref|XP_011076939.1| PREDICTED: uncharacterized protein LOC105161066 isoform X1 [Sesamum indicum] >gi|747060976|ref|XP_011076940.1| PREDICTED: uncharacterized protein LOC105161066 isoform X1 [Sesamu…
CL23.Contig1_All	gi|593694708|ref|XP_007147872.1|	44.88	127	70	59	354	735	128	195	4.5e-22	109.4	hypothetical protein PHAVU_006G162000g [Phaseolus vulgaris] >gi|561021095|gb|ESW19866.1| hypothetical protein PHAVU_006G162000g [Phaseolus vulgaris]
CL23.Contig1_All	gi|593694708|ref|XP_007147872.1|	80	15	3	0	1	46	117	131	4.9	36.2	hypothetical protein PHAVU_006G162000g [Phaseolus vulgaris] >gi|561021095|gb|ESW19866.1| hypothetical protein PHAVU_006G162000g [Phaseolus vulgaris]
CL23.Contig1_All	gi|593694708|ref|XP_007147872.1|	45.97	124	67	59	363	735	131	195	5.9e-22	109	hypothetical protein PHAVU_006G162000g [Phaseolus vulgaris] >gi|561021095|gb|ESW19866.1| hypothetical protein PHAVU_006G162000g [Phaseolus vulgaris]
CL23.Contig1_All	gi|922433657|ref|XP_013622933.1|	86.67	15	2	0	1	46	117	131	1.3	38.1	PREDICTED: RING finger and CHY zinc finger domain-containing protein 1-like [Brassica oleracea var. oleracea]
CL23.Contig1_All	gi|922433657|ref|XP_013622933.1|	45.97	124	67	59	363	735	131	195	5.9e-22	109	PREDICTED: RING finger and CHY zinc finger domain-containing protein 1-like [Brassica oleracea var. oleracea]
CL23.Contig1_All	gi|674962828|emb|CDX70831.1|	86.67	15	2	0	1	46	117	131	1.3	38.1	BnaC03g09150D [Brassica napus]
CL23.Contig1_All	gi|674962828|emb|CDX70831.1|	45.97	124	67	59	363	735	131	195	5.9e-22	109	BnaC03g09150D [Brassica napus]
CL23.Contig1_All	gi|923780725|ref|XP_013681888.1|	86.67	15	2	0	1	46	117	131	1.3	38.1	PREDICTED: RING finger and CHY zinc finger domain-containing protein 1-like [Brassica napus]
CL23.Contig1_All	gi|923780725|ref|XP_013681888.1|	45.97	124	67	59	363	735	131	195	5.9e-22	109	PREDICTED: RING finger and CHY zinc finger domain-containing protein 1-like [Brassica napus]
CL23.Contig1_All	gi|685281550|ref|XP_009131683.1|	86.67	15	2	0	1	46	117	131	1.3	38.1	PREDICTED: RING finger and CHY zinc finger domain-containing protein 1-like [Brassica rapa] >gi|674944859|emb|CDX88926.1| BnaA03g07230D [Brassica napus]
CL23.Contig2_All	gi|723658070|ref|XP_010321192.1|	64.71	306	108	28	110	1007	1	285	8.4e-117	424.9	PREDICTED: RING finger and CHY zinc finger domain-containing protein 1 isoform X1 [Solanum lycopersicum]
CL23.Contig2_All	gi|747086793|ref|XP_011090912.1|	67.11	301	99	32	104	1007	1	269	5.5e-116	422.2	PREDICTED: RING finger and CHY zinc finger domain-containing protein 1 [Sesamum indicum]
CL23.Contig2_All	gi|657996723|ref|XP_008390730.1|	64.21	299	107	32	110	1007	1	267	1.3e-112	411	PREDICTED: RING finger and CHY zinc finger domain-containing protein 1-like [Malus domestica]
CL23.Contig2_All	gi|694322161|ref|XP_009352220.1|	64.55	299	106	32	110	1007	1	267	1.6e-112	410.6	PREDICTED: RING finger and CHY zinc finger domain-containing protein 1-like [Pyrus x bretschneideri] >gi|694437542|ref|XP_009345795.1| PREDICTED: RING finger and CHY zinc finger domain-containing protein 1-like [Pyrus x bretschneideri] >gi|694437577|ref|XP_009345809.1| PREDICTED: RING finger and CHY zinc finger domain-containing protein 1-like [Pyrus x bretschneideri]
CL23.Contig2_All	gi|658031496|ref|XP_008351219.1|	64.09	298	107	32	110	1004	1	266	4.8e-112	409.1	PREDICTED: RING finger and CHY zinc finger domain-containing protein 1-like [Malus domestica]
CL23.Contig3_All	gi|641856350|gb|KDO75130.1|	74.22	225	58	29	110	785	1	196	5e-104	381.7	hypothetical protein CISIN_1g024406mg [Citrus sinensis]
CL23.Contig3_All	gi|747086793|ref|XP_011090912.1|	74.45	227	58	30	104	785	1	197	6.6e-104	381.3	PREDICTED: RING finger and CHY zinc finger domain-containing protein 1 [Sesamum indicum]
CL23.Contig3_All	gi|567852947|ref|XP_006419637.1|	74.22	225	58	30	110	785	1	195	8.6e-104	380.9	hypothetical protein CICLE_v10005640mg [Citrus clementina] >gi|557521510|gb|ESR32877.1| hypothetical protein CICLE_v10005640mg [Citrus clementina]
CL23.Contig3_All	gi|567852943|ref|XP_006419635.1|	74.22	225	58	30	110	785	1	195	8.6e-104	380.9	hypothetical protein CICLE_v10005640mg [Citrus clementina] >gi|568871920|ref|XP_006489126.1| PREDICTED: E3 ubiquitin-protein ligase MIEL1 isoform X1 [Citrus sinensis] >gi|557521508|gb|ESR32875.1| hypothetical protein CICLE_v10005640mg [Citrus clementina]
CL23.Contig3_All	gi|641856351|gb|KDO75131.1|	73.78	225	59	30	110	785	1	195	1.9e-103	379.8	hypothetical protein CISIN_1g024406mg [Citrus sinensis]
CL23.Contig4_All	gi|747086793|ref|XP_011090912.1|	87.36	269	34	0	124	931	1	269	1.6e-151	540	PREDICTED: RING finger and CHY zinc finger domain-containing protein 1 [Sesamum indicum]
CL23.Contig4_All	gi|567852943|ref|XP_006419635.1|	85.39	267	39	0	130	931	1	267	8.6e-150	534.3	hypothetical protein CICLE_v10005640mg [Citrus clementina] >gi|568871920|ref|XP_006489126.1| PREDICTED: E3 ubiquitin-protein ligase MIEL1 isoform X1 [Citrus sinensis] >gi|557521508|gb|ESR32875.1| hypothetical protein CICLE_v10005640mg [Citrus clementina]
CL23.Contig4_All	gi|641856351|gb|KDO75131.1|	85.02	267	40	0	130	931	1	267	1.9e-149	533.1	hypothetical protein CISIN_1g024406mg [Citrus sinensis]
CL23.Contig4_All	gi|565351663|ref|XP_006342775.1|	85.02	267	40	0	130	931	1	267	9.5e-149	530.8	PREDICTED: E3 ubiquitin-protein ligase MIEL1 [Solanum tuberosum]
CL23.Contig4_All	gi|641856350|gb|KDO75130.1|	85.07	268	40	1	130	931	1	268	2.1e-148	529.6	hypothetical protein CISIN_1g024406mg [Citrus sinensis]
CL23.Contig5_All	gi|567852943|ref|XP_006419635.1|	85.07	268	40	1	140	944	1	267	1.6e-149	533.5	hypothetical protein CICLE_v10005640mg [Citrus clementina] >gi|568871920|ref|XP_006489126.1| PREDICTED: E3 ubiquitin-protein ligase MIEL1 isoform X1 [Citrus sinensis] >gi|557521508|gb|ESR32875.1| hypothetical protein CICLE_v10005640mg [Citrus clementina]
CL23.Contig5_All	gi|641856351|gb|KDO75131.1|	84.7	268	41	1	140	944	1	267	3.6e-149	532.3	hypothetical protein CISIN_1g024406mg [Citrus sinensis]
CL23.Contig5_All	gi|565351663|ref|XP_006342775.1|	82.46	268	47	1	140	944	1	267	1.5e-144	516.9	PREDICTED: E3 ubiquitin-protein ligase MIEL1 [Solanum tuberosum]
CL23.Contig5_All	gi|460366697|ref|XP_004229216.1|	82.46	268	47	1	140	944	1	267	4.5e-144	515.4	PREDICTED: RING finger and CHY zinc finger domain-containing protein 1 isoform X2 [Solanum lycopersicum]
CL23.Contig5_All	gi|727563621|ref|XP_010454118.1|	81.72	268	49	1	140	944	1	267	7.7e-144	514.6	PREDICTED: RING finger and CHY zinc finger domain-containing protein 1-like [Camelina sativa]
CL23.Contig6_All	gi|703105757|ref|XP_010098324.1|	72.39	268	74	15	231	1023	5	261	8e-120	434.9	RING finger and CHY zinc finger domain-containing protein 1 [Morus notabilis] >gi|587885990|gb|EXB74828.1| RING finger and CHY zinc finger domain-containing protein 1 [Morus notabilis]
CL23.Contig6_All	gi|763805652|gb|KJB72590.1|	70.68	266	78	9	225	1020	3	260	9.2e-116	421.4	hypothetical protein B456_011G186700 [Gossypium raimondii]
CL23.Contig6_All	gi|567852941|ref|XP_006419634.1|	85.78	204	29	0	411	1023	17	220	3.9e-114	416	hypothetical protein CICLE_v10005640mg [Citrus clementina] >gi|557521507|gb|ESR32874.1| hypothetical protein CICLE_v10005640mg [Citrus clementina] >gi|641856357|gb|KDO75137.1| hypothetical protein CISIN_1g024406mg [Citrus sinensis]
CL23.Contig6_All	gi|567852941|ref|XP_006419634.1|	82.35	17	3	0	350	401	3	19	92	32.7	hypothetical protein CICLE_v10005640mg [Citrus clementina] >gi|557521507|gb|ESR32874.1| hypothetical protein CICLE_v10005640mg [Citrus clementina] >gi|641856357|gb|KDO75137.1| hypothetical protein CISIN_1g024406mg [Citrus sinensis]
CL23.Contig6_All	gi|567852941|ref|XP_006419634.1|	85.78	204	29	0	411	1023	51	254	3.9e-114	416	hypothetical protein CICLE_v10005640mg [Citrus clementina] >gi|557521507|gb|ESR32874.1| hypothetical protein CICLE_v10005640mg [Citrus clementina] >gi|641856357|gb|KDO75137.1| hypothetical protein CISIN_1g024406mg [Citrus sinensis]
CL23.Contig6_All	gi|985464346|ref|XP_015389067.1|	84.91	53	8	0	242	401	1	53	5.9e-22	109.8	PREDICTED: E3 ubiquitin-protein ligase MIEL1 isoform X2 [Citrus sinensis]
CL23.Contig6_All	gi|985464346|ref|XP_015389067.1|	85.78	204	29	0	411	1023	64	267	3.9e-114	416	PREDICTED: E3 ubiquitin-protein ligase MIEL1 isoform X2 [Citrus sinensis]
CL23.Contig6_All	gi|641856351|gb|KDO75131.1|	80.3	66	13	0	203	401	1	66	1.6e-27	128.3	hypothetical protein CISIN_1g024406mg [Citrus sinensis]
CL23.Contig7_All	gi|703105757|ref|XP_010098324.1|	71.21	264	76	8	204	996	6	261	1.6e-115	420.6	RING finger and CHY zinc finger domain-containing protein 1 [Morus notabilis] >gi|587885990|gb|EXB74828.1| RING finger and CHY zinc finger domain-containing protein 1 [Morus notabilis]
CL23.Contig7_All	gi|763805652|gb|KJB72590.1|	68.66	268	84	8	189	993	1	260	3.6e-112	409.5	hypothetical protein B456_011G186700 [Gossypium raimondii]
CL23.Contig7_All	gi|747086793|ref|XP_011090912.1|	84.8	204	31	0	384	996	66	269	4.4e-110	402.5	PREDICTED: RING finger and CHY zinc finger domain-containing protein 1 [Sesamum indicum]
CL23.Contig7_All	gi|747086793|ref|XP_011090912.1|	82.61	69	12	1	167	374	1	68	9.5e-28	129	PREDICTED: RING finger and CHY zinc finger domain-containing protein 1 [Sesamum indicum]
CL23.Contig7_All	gi|747086793|ref|XP_011090912.1|	83.33	204	34	0	384	996	17	220	2.2e-109	400.2	PREDICTED: RING finger and CHY zinc finger domain-containing protein 1 [Sesamum indicum]
CL23.Contig7_All	gi|567852941|ref|XP_006419634.1|	82.35	17	3	0	323	374	3	19	92	32.7	hypothetical protein CICLE_v10005640mg [Citrus clementina] >gi|557521507|gb|ESR32874.1| hypothetical protein CICLE_v10005640mg [Citrus clementina] >gi|641856357|gb|KDO75137.1| hypothetical protein CISIN_1g024406mg [Citrus sinensis]
CL23.Contig7_All	gi|567852941|ref|XP_006419634.1|	83.33	204	34	0	384	996	51	254	2.2e-109	400.2	hypothetical protein CICLE_v10005640mg [Citrus clementina] >gi|557521507|gb|ESR32874.1| hypothetical protein CICLE_v10005640mg [Citrus clementina] >gi|641856357|gb|KDO75137.1| hypothetical protein CISIN_1g024406mg [Citrus sinensis]
CL23.Contig7_All	gi|985464346|ref|XP_015389067.1|	83.33	54	9	1	212	374	1	53	1.5e-20	105.1	PREDICTED: E3 ubiquitin-protein ligase MIEL1 isoform X2 [Citrus sinensis]
CL23.Contig8_All	gi|922433657|ref|XP_013622933.1|	52.98	151	71	59	101	554	104	195	4.7e-40	168.7	PREDICTED: RING finger and CHY zinc finger domain-containing protein 1-like [Brassica oleracea var. oleracea]
CL23.Contig8_All	gi|674962828|emb|CDX70831.1|	52.98	151	71	59	101	554	104	195	4.7e-40	168.7	BnaC03g09150D [Brassica napus]
CL23.Contig8_All	gi|641856350|gb|KDO75130.1|	52.63	152	72	58	98	554	103	196	4.7e-40	168.7	hypothetical protein CISIN_1g024406mg [Citrus sinensis]
CL23.Contig8_All	gi|923541209|ref|XP_013730243.1|	52.98	151	71	59	101	554	104	195	4.7e-40	168.7	PREDICTED: RING finger and CHY zinc finger domain-containing protein 1-like [Brassica napus] >gi|923781618|ref|XP_013682082.1| PREDICTED: RING finger and CHY zinc finger domain-containing protein 1-like [Brassica napus]
CL23.Contig8_All	gi|685281550|ref|XP_009131683.1|	52.98	151	71	59	101	554	104	195	4.7e-40	168.7	PREDICTED: RING finger and CHY zinc finger domain-containing protein 1-like [Brassica rapa] >gi|674944859|emb|CDX88926.1| BnaA03g07230D [Brassica napus]
CL24.Contig1_All	gi|747079307|ref|XP_011086849.1|	83.12	77	13	0	507	276	1	77	7e-30	134.8	PREDICTED: uncharacterized protein LOC105168457 [Sesamum indicum]
CL24.Contig1_All	gi|971584209|ref|XP_006366088.2|	84.85	66	10	0	498	300	15	80	2.7e-26	122.9	PREDICTED: uncharacterized protein LOC102596532 [Solanum tuberosum]
CL24.Contig1_All	gi|698589291|ref|XP_009779691.1|	84.62	65	10	0	495	300	4	68	3.6e-26	122.5	PREDICTED: uncharacterized protein LOC104228844 [Nicotiana sylvestris]
CL24.Contig1_All	gi|969996944|ref|XP_015065352.1|	84.85	66	10	0	498	300	3	68	4.7e-26	122.1	PREDICTED: uncharacterized protein LOC107010582 [Solanum pennellii]
CL24.Contig1_All	gi|460365081|ref|XP_004228434.1|	84.85	66	10	0	498	300	3	68	1e-25	120.9	PREDICTED: uncharacterized protein LOC101264851 [Solanum lycopersicum]
CL24.Contig2_All	gi|747079307|ref|XP_011086849.1|	52.63	76	36	8	415	205	1	74	6.7e-08	62	PREDICTED: uncharacterized protein LOC105168457 [Sesamum indicum]
CL24.Contig2_All	gi|527201352|gb|EPS68491.1|	71.79	39	11	0	328	211	33	71	9.7e-07	58.2	hypothetical protein M569_06280 [Genlisea aurea]
CL24.Contig2_All	gi|698589291|ref|XP_009779691.1|	70.27	37	11	0	334	223	32	68	1.3e-06	57.8	PREDICTED: uncharacterized protein LOC104228844 [Nicotiana sylvestris]
CL24.Contig2_All	gi|698589291|ref|XP_009779691.1|	40.38	52	31	15	392	281	15	66	0.16	40.8	PREDICTED: uncharacterized protein LOC104228844 [Nicotiana sylvestris]
CL24.Contig2_All	gi|698589291|ref|XP_009779691.1|	77.14	35	8	0	328	223	34	68	2.8e-06	56.6	PREDICTED: uncharacterized protein LOC104228844 [Nicotiana sylvestris]
CL24.Contig2_All	gi|969996944|ref|XP_015065352.1|	34.62	52	34	15	392	281	15	66	5.1	35.8	PREDICTED: uncharacterized protein LOC107010582 [Solanum pennellii]
CL24.Contig2_All	gi|969996944|ref|XP_015065352.1|	63.64	44	16	0	328	196	32	75	3.7e-06	56.2	PREDICTED: uncharacterized protein LOC107010582 [Solanum pennellii]
CL24.Contig2_All	gi|645231073|ref|XP_008222226.1|	77.78	18	4	0	392	338	13	30	6.7	35.4	PREDICTED: uncharacterized protein LOC103322122 [Prunus mume]
CL24.Contig3_All	gi|747079307|ref|XP_011086849.1|	84.21	76	12	0	6	234	1	76	4.1e-30	135.6	PREDICTED: uncharacterized protein LOC105168457 [Sesamum indicum]
CL24.Contig3_All	gi|698589291|ref|XP_009779691.1|	82.35	68	12	0	18	222	4	71	9.5e-27	124.4	PREDICTED: uncharacterized protein LOC104228844 [Nicotiana sylvestris]
CL24.Contig3_All	gi|971584209|ref|XP_006366088.2|	79.71	69	14	0	15	222	15	83	4.7e-26	122.1	PREDICTED: uncharacterized protein LOC102596532 [Solanum tuberosum]
CL24.Contig3_All	gi|969996944|ref|XP_015065352.1|	79.71	69	14	0	15	222	3	71	8e-26	121.3	PREDICTED: uncharacterized protein LOC107010582 [Solanum pennellii]
CL24.Contig3_All	gi|460365081|ref|XP_004228434.1|	79.71	69	14	0	15	222	3	71	1.8e-25	120.2	PREDICTED: uncharacterized protein LOC101264851 [Solanum lycopersicum]
CL26.Contig2_All	gi|747067582|ref|XP_011080519.1|	62.37	1039	391	51	693	3666	58	1093	0	1171	PREDICTED: uncharacterized protein LOC105163762 isoform X2 [Sesamum indicum]
CL26.Contig2_All	gi|747067580|ref|XP_011080518.1|	62.21	1040	393	52	693	3666	58	1094	0	1165.6	PREDICTED: uncharacterized protein LOC105163762 isoform X1 [Sesamum indicum]
CL26.Contig2_All	gi|747067584|ref|XP_011080520.1|	60.79	987	387	52	693	3507	58	1041	4.2e-311	1072.4	PREDICTED: uncharacterized protein LOC105163762 isoform X3 [Sesamum indicum]
CL26.Contig2_All	gi|747067584|ref|XP_011080520.1|	56.76	37	16	0	3523	3634	1036	1072	0.012	47.8	PREDICTED: uncharacterized protein LOC105163762 isoform X3 [Sesamum indicum]
CL26.Contig2_All	gi|747067584|ref|XP_011080520.1|	45.64	1032	561	66	693	3666	56	1062	1.6e-225	788.1	PREDICTED: uncharacterized protein LOC105163762 isoform X3 [Sesamum indicum]
CL26.Contig2_All	gi|723746144|ref|XP_010313467.1|	43.8	1096	616	123	693	3666	56	1133	3.3e-218	763.8	PREDICTED: uncharacterized protein LOC101258919 [Solanum lycopersicum]
CL26.Contig3_All	gi|747067582|ref|XP_011080519.1|	62.37	1039	391	51	693	3666	58	1093	0	1171.8	PREDICTED: uncharacterized protein LOC105163762 isoform X2 [Sesamum indicum]
CL26.Contig3_All	gi|747067582|ref|XP_011080519.1|	71.17	111	32	0	4012	4345	1090	1200	1.5e-38	166.8	PREDICTED: uncharacterized protein LOC105163762 isoform X2 [Sesamum indicum]
CL26.Contig3_All	gi|747067582|ref|XP_011080519.1|	62.21	1040	393	52	693	3666	58	1094	0	1166.4	PREDICTED: uncharacterized protein LOC105163762 isoform X2 [Sesamum indicum]
CL26.Contig3_All	gi|747067580|ref|XP_011080518.1|	71.17	111	32	0	4012	4345	1091	1201	1.5e-38	166.8	PREDICTED: uncharacterized protein LOC105163762 isoform X1 [Sesamum indicum]
CL26.Contig3_All	gi|747067580|ref|XP_011080518.1|	60.89	987	386	52	693	3507	58	1041	0	1075.5	PREDICTED: uncharacterized protein LOC105163762 isoform X1 [Sesamum indicum]
CL26.Contig3_All	gi|747067584|ref|XP_011080520.1|	56.76	37	16	0	3523	3634	1036	1072	0.013	47.4	PREDICTED: uncharacterized protein LOC105163762 isoform X3 [Sesamum indicum]
CL26.Contig3_All	gi|747067584|ref|XP_011080520.1|	45.52	1037	565	66	693	3681	56	1067	2.1e-226	790.8	PREDICTED: uncharacterized protein LOC105163762 isoform X3 [Sesamum indicum]
CL26.Contig3_All	gi|971538187|ref|XP_015158332.1|	48.62	109	56	19	4012	4339	1059	1148	1.4e-20	107.1	PREDICTED: uncharacterized protein LOC102597908 isoform X2 [Solanum tuberosum]
CL26.Contig3_All	gi|971538187|ref|XP_015158332.1|	43.69	1101	620	123	693	3681	56	1138	4.2e-219	766.5	PREDICTED: uncharacterized protein LOC102597908 isoform X2 [Solanum tuberosum]
CL26.Contig3_All	gi|723746144|ref|XP_010313467.1|	48.62	109	56	19	4012	4339	1130	1219	1.4e-20	107.1	PREDICTED: uncharacterized protein LOC101258919 [Solanum lycopersicum]
CL26.Contig4_All	gi|747067582|ref|XP_011080519.1|	63.35	1146	420	51	3478	184	58	1200	0	1323.1	PREDICTED: uncharacterized protein LOC105163762 isoform X2 [Sesamum indicum]
CL26.Contig4_All	gi|747067580|ref|XP_011080518.1|	63.21	1147	422	52	3478	184	58	1201	0	1317.8	PREDICTED: uncharacterized protein LOC105163762 isoform X1 [Sesamum indicum]
CL26.Contig4_All	gi|747067584|ref|XP_011080520.1|	60.89	987	386	52	3478	664	58	1041	6.2e-310	1068.1	PREDICTED: uncharacterized protein LOC105163762 isoform X3 [Sesamum indicum]
CL26.Contig4_All	gi|747067584|ref|XP_011080520.1|	59.46	37	15	0	648	537	1036	1072	0.0011	50.8	PREDICTED: uncharacterized protein LOC105163762 isoform X3 [Sesamum indicum]
CL26.Contig4_All	gi|747067584|ref|XP_011080520.1|	46.07	1133	611	77	3478	190	56	1148	1.4e-253	880.9	PREDICTED: uncharacterized protein LOC105163762 isoform X3 [Sesamum indicum]
CL26.Contig4_All	gi|764576366|ref|XP_011463186.1|	43.41	1154	653	102	3478	226	55	1176	1.9e-229	800.8	PREDICTED: gamma-tubulin complex component 6 isoform X1 [Fragaria vesca subsp. vesca]
CL26.Contig5_All	gi|747067582|ref|XP_011080519.1|	73.48	132	35	0	583	187	1069	1200	2.9e-49	199.5	PREDICTED: uncharacterized protein LOC105163762 isoform X2 [Sesamum indicum]
CL26.Contig5_All	gi|747067580|ref|XP_011080518.1|	73.48	132	35	0	583	187	1070	1201	2.9e-49	199.5	PREDICTED: uncharacterized protein LOC105163762 isoform X1 [Sesamum indicum]
CL26.Contig5_All	gi|590585939|ref|XP_007015567.1|	59.09	132	54	6	583	193	1109	1236	4.5e-34	149.1	Spc97 / Spc98 family of spindle pole body component, putative isoform 1 [Theobroma cacao] >gi|508785930|gb|EOY33186.1| Spc97 / Spc98 family of spindle pole body component, putative isoform 1 [Theobroma cacao]
CL26.Contig5_All	gi|590585943|ref|XP_007015568.1|	59.09	132	54	6	583	193	977	1104	4.5e-34	149.1	Spc97 / Spc98 family of spindle pole body component, putative isoform 2 [Theobroma cacao] >gi|508785931|gb|EOY33187.1| Spc97 / Spc98 family of spindle pole body component, putative isoform 2 [Theobroma cacao]
CL26.Contig5_All	gi|590585947|ref|XP_007015569.1|	59.09	132	54	6	583	193	1104	1231	4.5e-34	149.1	Spc97 / Spc98 family of spindle pole body component, putative isoform 3 [Theobroma cacao] >gi|508785932|gb|EOY33188.1| Spc97 / Spc98 family of spindle pole body component, putative isoform 3 [Theobroma cacao]
CL27.Contig1_All	gi|747051014|ref|XP_011071590.1|	64.29	168	60	12	574	100	1	166	4.6e-46	188.7	PREDICTED: preprotein translocase subunit SECE1 [Sesamum indicum]
CL27.Contig1_All	gi|645235523|ref|XP_008224311.1|	56.13	155	68	8	562	103	40	188	1.1e-34	151	PREDICTED: preprotein translocase subunit SECE1 [Prunus mume]
CL27.Contig1_All	gi|596288401|ref|XP_007225931.1|	56.21	153	67	12	562	103	40	180	1.1e-34	151	hypothetical protein PRUPE_ppa012169mg [Prunus persica] >gi|462422867|gb|EMJ27130.1| hypothetical protein PRUPE_ppa012169mg [Prunus persica]
CL27.Contig1_All	gi|658052561|ref|XP_008362009.1|	68.18	110	35	0	433	103	71	180	4.1e-34	149.1	PREDICTED: preprotein translocase subunit SECE1-like [Malus domestica]
CL27.Contig1_All	gi|694437742|ref|XP_009345883.1|	67.27	110	36	0	433	103	71	180	9.1e-34	147.9	PREDICTED: preprotein translocase subunit SECE1-like [Pyrus x bretschneideri]
CL27.Contig2_All	gi|747051014|ref|XP_011071590.1|	62.5	168	63	13	552	81	1	166	1.4e-43	180.6	PREDICTED: preprotein translocase subunit SECE1 [Sesamum indicum]
CL27.Contig2_All	gi|527205519|gb|EPS71363.1|	51.81	166	80	9	555	84	2	167	1e-33	147.9	hypothetical protein M569_03401 [Genlisea aurea]
CL27.Contig2_All	gi|658052561|ref|XP_008362009.1|	50.89	169	83	9	585	84	19	180	1.1e-32	144.4	PREDICTED: preprotein translocase subunit SECE1-like [Malus domestica]
CL27.Contig2_All	gi|694437742|ref|XP_009345883.1|	50.3	169	84	9	585	84	19	180	1.9e-32	143.7	PREDICTED: preprotein translocase subunit SECE1-like [Pyrus x bretschneideri]
CL27.Contig2_All	gi|596288401|ref|XP_007225931.1|	49.13	173	88	17	585	84	19	180	9.7e-32	141.4	hypothetical protein PRUPE_ppa012169mg [Prunus persica] >gi|462422867|gb|EMJ27130.1| hypothetical protein PRUPE_ppa012169mg [Prunus persica]
CL28.Contig1_All	gi|747078804|ref|XP_011086577.1|	78.96	385	81	12	579	1722	5	381	3.2e-168	596.3	PREDICTED: pantothenate kinase 1-like isoform X1 [Sesamum indicum]
CL28.Contig1_All	gi|747050065|ref|XP_011071090.1|	72.24	389	108	13	597	1746	3	384	3.1e-155	553.1	PREDICTED: pantothenate kinase 1 [Sesamum indicum]
CL28.Contig1_All	gi|731373218|ref|XP_010651426.1|	71.88	377	106	2	594	1722	11	386	1.4e-150	537.7	PREDICTED: pantothenate kinase 1 [Vitis vinifera] >gi|297739056|emb|CBI28545.3| unnamed protein product [Vitis vinifera]
CL28.Contig1_All	gi|702277058|ref|XP_010044613.1|	71.66	374	106	4	612	1734	2	371	5.3e-147	525.8	PREDICTED: pantothenate kinase 1 [Eucalyptus grandis] >gi|629122215|gb|KCW86705.1| hypothetical protein EUGRSUZ_B03313 [Eucalyptus grandis]
CL28.Contig1_All	gi|629122214|gb|KCW86704.1|	71.66	374	106	4	612	1734	2	371	5.3e-147	525.8	hypothetical protein EUGRSUZ_B03313 [Eucalyptus grandis]
CL28.Contig3_All	gi|747078804|ref|XP_011086577.1|	76.58	380	89	4	1478	338	32	407	4.7e-164	582.4	PREDICTED: pantothenate kinase 1-like isoform X1 [Sesamum indicum]
CL28.Contig3_All	gi|747050065|ref|XP_011071090.1|	75.43	350	86	0	1478	428	27	376	1.3e-150	537.7	PREDICTED: pantothenate kinase 1 [Sesamum indicum]
CL28.Contig3_All	gi|702277058|ref|XP_010044613.1|	73.86	352	92	1	1478	422	19	369	8.4e-145	518.5	PREDICTED: pantothenate kinase 1 [Eucalyptus grandis] >gi|629122215|gb|KCW86705.1| hypothetical protein EUGRSUZ_B03313 [Eucalyptus grandis]
CL28.Contig3_All	gi|629122214|gb|KCW86704.1|	73.86	352	92	1	1478	422	19	369	8.4e-145	518.5	hypothetical protein EUGRSUZ_B03313 [Eucalyptus grandis]
CL28.Contig3_All	gi|731373218|ref|XP_010651426.1|	72.8	353	96	3	1478	428	34	386	4.6e-143	512.7	PREDICTED: pantothenate kinase 1 [Vitis vinifera] >gi|297739056|emb|CBI28545.3| unnamed protein product [Vitis vinifera]
CL28.Contig4_All	gi|747078804|ref|XP_011086577.1|	78.95	380	80	1	1358	218	3	381	2.6e-170	602.8	PREDICTED: pantothenate kinase 1-like isoform X1 [Sesamum indicum]
CL28.Contig4_All	gi|747050065|ref|XP_011071090.1|	73.81	378	99	0	1328	194	7	384	5e-158	562	PREDICTED: pantothenate kinase 1 [Sesamum indicum]
CL28.Contig4_All	gi|731373218|ref|XP_010651426.1|	72.63	369	101	3	1316	218	18	386	2.9e-150	536.2	PREDICTED: pantothenate kinase 1 [Vitis vinifera] >gi|297739056|emb|CBI28545.3| unnamed protein product [Vitis vinifera]
CL28.Contig4_All	gi|661882964|emb|CDP13172.1|	72.46	374	103	3	1331	218	9	382	2.5e-149	533.1	unnamed protein product [Coffea canephora]
CL28.Contig4_All	gi|970031153|ref|XP_015076862.1|	72.97	370	100	2	1313	206	15	383	3.6e-148	529.3	PREDICTED: pantothenate kinase 1 [Solanum pennellii]
CL29.Contig1_All	gi|747102338|ref|XP_011099331.1|	68.61	446	140	5	1720	385	1	442	1.6e-175	620.5	PREDICTED: LOW QUALITY PROTEIN: uncharacterized protein LOC105177780 [Sesamum indicum]
CL29.Contig1_All	gi|698454433|ref|XP_009780164.1|	61.63	443	170	6	1720	409	1	443	9e-155	551.6	PREDICTED: molybdate-anion transporter-like isoform X1 [Nicotiana sylvestris]
CL29.Contig1_All	gi|698564407|ref|XP_009772974.1|	60.23	440	175	3	1720	409	1	440	3.4e-154	549.7	PREDICTED: molybdate-anion transporter-like isoform X1 [Nicotiana sylvestris]
CL29.Contig1_All	gi|697180802|ref|XP_009599384.1|	59.09	440	180	3	1720	409	1	440	5.1e-150	535.8	PREDICTED: molybdate-anion transporter-like isoform X1 [Nicotiana tomentosiformis]
CL29.Contig1_All	gi|565345476|ref|XP_006339822.1|	57.63	439	186	2	1720	409	1	439	4.8e-148	529.3	PREDICTED: molybdate-anion transporter [Solanum tuberosum]
CL29.Contig2_All	gi|747102338|ref|XP_011099331.1|	59.57	47	19	0	526	385	396	442	2.7e-08	63.5	PREDICTED: LOW QUALITY PROTEIN: uncharacterized protein LOC105177780 [Sesamum indicum]
CL29.Contig2_All	gi|658006501|ref|XP_008338417.1|	62.22	45	17	2	538	409	406	450	7.2e-06	55.5	PREDICTED: molybdate-anion transporter-like [Malus domestica]
CL29.Contig2_All	gi|645220010|ref|XP_008238335.1|	62.22	45	17	2	538	409	412	456	7.2e-06	55.5	PREDICTED: molybdate-anion transporter isoform X1 [Prunus mume] >gi|645220013|ref|XP_008238345.1| PREDICTED: molybdate-anion transporter isoform X1 [Prunus mume] >gi|645220016|ref|XP_008238354.1| PREDICTED: molybdate-anion transporter isoform X1 [Prunus mume]
CL29.Contig2_All	gi|694415803|ref|XP_009336058.1|	62.22	45	17	2	538	409	406	450	7.2e-06	55.5	PREDICTED: molybdate-anion transporter-like [Pyrus x bretschneideri]
CL29.Contig2_All	gi|657949023|ref|XP_008340901.1|	62.22	45	17	2	538	409	406	450	7.2e-06	55.5	PREDICTED: uncharacterized protein LOC103403828 [Malus domestica]
CL29.Contig3_All	gi|747102338|ref|XP_011099331.1|	69.44	72	22	1	598	385	371	442	1e-21	108.2	PREDICTED: LOW QUALITY PROTEIN: uncharacterized protein LOC105177780 [Sesamum indicum]
CL29.Contig3_All	gi|590705556|ref|XP_007047471.1|	60	80	32	5	634	409	366	445	2.2e-16	90.5	Major facilitator superfamily protein, putative [Theobroma cacao] >gi|508699732|gb|EOX91628.1| Major facilitator superfamily protein, putative [Theobroma cacao]
CL29.Contig3_All	gi|566180505|ref|XP_006380644.1|	68.75	64	20	1	598	409	380	443	2.9e-16	90.1	hypothetical protein POPTR_0007s10110g [Populus trichocarpa] >gi|566180507|ref|XP_006380645.1| hypothetical protein POPTR_0007s10110g [Populus trichocarpa] >gi|550334534|gb|ERP58441.1| hypothetical protein POPTR_0007s10110g [Populus trichocarpa] >gi|550334535|gb|ERP58442.1| hypothetical protein POPTR_0007s10110g [Populus trichocarpa]
CL29.Contig3_All	gi|743925309|ref|XP_011006791.1|	68.75	64	20	1	598	409	380	443	2.9e-16	90.1	PREDICTED: molybdate-anion transporter isoform X1 [Populus euphratica]
CL29.Contig3_All	gi|823206451|ref|XP_012437098.1|	62.5	72	27	1	622	409	377	448	3.2e-15	86.7	PREDICTED: molybdate-anion transporter-like isoform X3 [Gossypium raimondii] >gi|823206456|ref|XP_012437099.1| PREDICTED: molybdate-anion transporter-like isoform X3 [Gossypium raimondii] >gi|763781576|gb|KJB48647.1| hypothetical protein B456_008G080200 [Gossypium raimondii] >gi|763781579|gb|KJB48650.1| hypothetical protein B456_008G080200 [Gossypium raimondii] >gi|763781580|gb|KJB48651.1| hypoth…
CL30.Contig1_All	gi|590652324|ref|XP_007033119.1|	57.3	274	117	19	531	1329	1	263	9.4e-83	312.8	RING/FYVE/PHD zinc finger superfamily protein [Theobroma cacao] >gi|508712148|gb|EOY04045.1| RING/FYVE/PHD zinc finger superfamily protein [Theobroma cacao]
CL30.Contig1_All	gi|225453082|ref|XP_002270912.1|	61.09	239	93	8	531	1224	1	239	2.1e-82	311.6	PREDICTED: uncharacterized protein LOC100258737 isoform X1 [Vitis vinifera] >gi|731417615|ref|XP_010660367.1| PREDICTED: uncharacterized protein LOC100258737 isoform X1 [Vitis vinifera] >gi|731417617|ref|XP_010660368.1| PREDICTED: uncharacterized protein LOC100258737 isoform X1 [Vitis vinifera] >gi|731417619|ref|XP_010660369.1| PREDICTED: uncharacterized protein LOC100258737 isoform X1 [Vitis vin…
CL30.Contig1_All	gi|747098294|ref|XP_011097150.1|	61.7	235	90	15	531	1224	1	224	1e-81	309.3	PREDICTED: uncharacterized protein LOC105176135 isoform X2 [Sesamum indicum]
CL30.Contig1_All	gi|747098290|ref|XP_011097148.1|	61.7	235	90	15	531	1224	1	224	1e-81	309.3	PREDICTED: uncharacterized protein LOC105176135 isoform X1 [Sesamum indicum] >gi|747098292|ref|XP_011097149.1| PREDICTED: uncharacterized protein LOC105176135 isoform X1 [Sesamum indicum]
CL30.Contig1_All	gi|802761989|ref|XP_012089929.1|	61.98	242	92	8	531	1233	1	242	1.4e-81	308.9	PREDICTED: uncharacterized protein LOC105648219 [Jatropha curcas] >gi|643706689|gb|KDP22672.1| hypothetical protein JCGZ_02514 [Jatropha curcas]
CL30.Contig2_All	gi|747101589|ref|XP_011098928.1|	59.03	371	152	52	1408	2392	1	362	5.9e-103	379.8	PREDICTED: double-stranded RNA-binding protein 3 [Sesamum indicum]
CL30.Contig2_All	gi|747101589|ref|XP_011098928.1|	36.25	80	51	1	1372	1612	75	153	0.0011	50.1	PREDICTED: double-stranded RNA-binding protein 3 [Sesamum indicum]
CL30.Contig2_All	gi|747101589|ref|XP_011098928.1|	55.87	349	154	43	1408	2347	1	342	3.4e-90	337.4	PREDICTED: double-stranded RNA-binding protein 3 [Sesamum indicum]
CL30.Contig2_All	gi|590647610|ref|XP_007031948.1|	36.84	95	60	1	1372	1657	75	168	5.7e-05	54.3	DsRNA-binding protein 3 isoform 1 [Theobroma cacao] >gi|590647613|ref|XP_007031949.1| DsRNA-binding protein 3 isoform 1 [Theobroma cacao] >gi|590647617|ref|XP_007031950.1| DsRNA-binding protein 3 isoform 1 [Theobroma cacao] >gi|508710977|gb|EOY02874.1| DsRNA-binding protein 3 isoform 1 [Theobroma cacao] >gi|508710978|gb|EOY02875.1| DsRNA-binding protein 3 isoform 1 [Theobroma cacao] >gi|508710979…
CL30.Contig2_All	gi|590647610|ref|XP_007031948.1|	55.27	351	157	33	1390	2353	8	355	8.3e-89	332.8	DsRNA-binding protein 3 isoform 1 [Theobroma cacao] >gi|590647613|ref|XP_007031949.1| DsRNA-binding protein 3 isoform 1 [Theobroma cacao] >gi|590647617|ref|XP_007031950.1| DsRNA-binding protein 3 isoform 1 [Theobroma cacao] >gi|508710977|gb|EOY02874.1| DsRNA-binding protein 3 isoform 1 [Theobroma cacao] >gi|508710978|gb|EOY02875.1| DsRNA-binding protein 3 isoform 1 [Theobroma cacao] >gi|508710979…
CL30.Contig2_All	gi|223547901|gb|EEF49393.1|	55.65	345	153	33	1408	2353	4	345	1.4e-88	332	double-stranded RNA binding protein, putative [Ricinus communis]
CL30.Contig2_All	gi|223547901|gb|EEF49393.1|	38.37	86	53	2	1372	1630	78	161	0.00028	52	double-stranded RNA binding protein, putative [Ricinus communis]
CL30.Contig2_All	gi|223547901|gb|EEF49393.1|	55.65	345	153	33	1408	2353	1	342	1.4e-88	332	double-stranded RNA binding protein, putative [Ricinus communis]
CL30.Contig2_All	gi|1000979690|ref|XP_002512890.2|	38.37	86	53	2	1372	1630	75	158	0.00028	52	PREDICTED: double-stranded RNA-binding protein 3 isoform X2 [Ricinus communis]
CL30.Contig3_All	gi|802761989|ref|XP_012089929.1|	62.4	242	91	8	881	179	1	242	9.4e-85	318.5	PREDICTED: uncharacterized protein LOC105648219 [Jatropha curcas] >gi|643706689|gb|KDP22672.1| hypothetical protein JCGZ_02514 [Jatropha curcas]
CL30.Contig3_All	gi|590652324|ref|XP_007033119.1|	61.57	242	93	8	881	179	1	242	2.3e-83	313.9	RING/FYVE/PHD zinc finger superfamily protein [Theobroma cacao] >gi|508712148|gb|EOY04045.1| RING/FYVE/PHD zinc finger superfamily protein [Theobroma cacao]
CL30.Contig3_All	gi|747098294|ref|XP_011097150.1|	61.28	235	91	15	881	188	1	224	2.6e-82	310.5	PREDICTED: uncharacterized protein LOC105176135 isoform X2 [Sesamum indicum]
CL30.Contig3_All	gi|747098290|ref|XP_011097148.1|	61.28	235	91	15	881	188	1	224	2.6e-82	310.5	PREDICTED: uncharacterized protein LOC105176135 isoform X1 [Sesamum indicum] >gi|747098292|ref|XP_011097149.1| PREDICTED: uncharacterized protein LOC105176135 isoform X1 [Sesamum indicum]
CL30.Contig3_All	gi|225453082|ref|XP_002270912.1|	59.83	239	96	8	881	188	1	239	2.8e-81	307	PREDICTED: uncharacterized protein LOC100258737 isoform X1 [Vitis vinifera] >gi|731417615|ref|XP_010660367.1| PREDICTED: uncharacterized protein LOC100258737 isoform X1 [Vitis vinifera] >gi|731417617|ref|XP_010660368.1| PREDICTED: uncharacterized protein LOC100258737 isoform X1 [Vitis vinifera] >gi|731417619|ref|XP_010660369.1| PREDICTED: uncharacterized protein LOC100258737 isoform X1 [Vitis vin…
CL30.Contig4_All	gi|747098294|ref|XP_011097150.1|	59.84	244	98	15	770	50	1	233	3.1e-82	309.7	PREDICTED: uncharacterized protein LOC105176135 isoform X2 [Sesamum indicum]
CL30.Contig4_All	gi|747098290|ref|XP_011097148.1|	61.28	235	91	15	770	77	1	224	5.3e-82	308.9	PREDICTED: uncharacterized protein LOC105176135 isoform X1 [Sesamum indicum] >gi|747098292|ref|XP_011097149.1| PREDICTED: uncharacterized protein LOC105176135 isoform X1 [Sesamum indicum]
CL30.Contig4_All	gi|590652324|ref|XP_007033119.1|	61.92	239	91	8	770	77	1	239	6.9e-82	308.5	RING/FYVE/PHD zinc finger superfamily protein [Theobroma cacao] >gi|508712148|gb|EOY04045.1| RING/FYVE/PHD zinc finger superfamily protein [Theobroma cacao]
CL30.Contig4_All	gi|802761989|ref|XP_012089929.1|	61.92	239	91	8	770	77	1	239	9e-82	308.1	PREDICTED: uncharacterized protein LOC105648219 [Jatropha curcas] >gi|643706689|gb|KDP22672.1| hypothetical protein JCGZ_02514 [Jatropha curcas]
CL30.Contig4_All	gi|225453082|ref|XP_002270912.1|	60.67	239	94	8	770	77	1	239	3.4e-81	306.2	PREDICTED: uncharacterized protein LOC100258737 isoform X1 [Vitis vinifera] >gi|731417615|ref|XP_010660367.1| PREDICTED: uncharacterized protein LOC100258737 isoform X1 [Vitis vinifera] >gi|731417617|ref|XP_010660368.1| PREDICTED: uncharacterized protein LOC100258737 isoform X1 [Vitis vinifera] >gi|731417619|ref|XP_010660369.1| PREDICTED: uncharacterized protein LOC100258737 isoform X1 [Vitis vin…
CL30.Contig5_All	gi|747098294|ref|XP_011097150.1|	60.25	244	97	15	770	50	1	233	8.1e-83	312	PREDICTED: uncharacterized protein LOC105176135 isoform X2 [Sesamum indicum]
CL30.Contig5_All	gi|225453082|ref|XP_002270912.1|	61.51	239	92	8	770	77	1	239	1.4e-82	311.2	PREDICTED: uncharacterized protein LOC100258737 isoform X1 [Vitis vinifera] >gi|731417615|ref|XP_010660367.1| PREDICTED: uncharacterized protein LOC100258737 isoform X1 [Vitis vinifera] >gi|731417617|ref|XP_010660368.1| PREDICTED: uncharacterized protein LOC100258737 isoform X1 [Vitis vinifera] >gi|731417619|ref|XP_010660369.1| PREDICTED: uncharacterized protein LOC100258737 isoform X1 [Vitis vin…
CL30.Contig5_All	gi|747098290|ref|XP_011097148.1|	61.7	235	90	15	770	77	1	224	1.4e-82	311.2	PREDICTED: uncharacterized protein LOC105176135 isoform X1 [Sesamum indicum] >gi|747098292|ref|XP_011097149.1| PREDICTED: uncharacterized protein LOC105176135 isoform X1 [Sesamum indicum]
CL30.Contig5_All	gi|590652324|ref|XP_007033119.1|	61.92	239	91	8	770	77	1	239	9e-82	308.5	RING/FYVE/PHD zinc finger superfamily protein [Theobroma cacao] >gi|508712148|gb|EOY04045.1| RING/FYVE/PHD zinc finger superfamily protein [Theobroma cacao]
CL30.Contig5_All	gi|802761989|ref|XP_012089929.1|	61.92	239	91	8	770	77	1	239	1.5e-81	307.8	PREDICTED: uncharacterized protein LOC105648219 [Jatropha curcas] >gi|643706689|gb|KDP22672.1| hypothetical protein JCGZ_02514 [Jatropha curcas]
CL31.Contig1_All	gi|747043322|ref|XP_011083251.1|	81.67	60	11	0	182	2	186	245	1.4e-22	110.2	PREDICTED: monoglyceride lipase-like [Sesamum indicum]
CL31.Contig1_All	gi|747043322|ref|XP_011083251.1|	84.21	38	6	0	360	246	149	186	6.7e-12	74.7	PREDICTED: monoglyceride lipase-like [Sesamum indicum]
CL31.Contig1_All	gi|747043322|ref|XP_011083251.1|	81.36	59	11	0	182	5	239	297	4.2e-22	108.6	PREDICTED: monoglyceride lipase-like [Sesamum indicum]
CL31.Contig1_All	gi|823176217|ref|XP_012486372.1|	84.21	38	6	0	360	246	202	239	5.1e-12	75.1	PREDICTED: monoglyceride lipase [Gossypium raimondii] >gi|763769917|gb|KJB37132.1| hypothetical protein B456_006G190700 [Gossypium raimondii]
CL31.Contig1_All	gi|823176217|ref|XP_012486372.1|	81.36	59	11	0	182	5	239	297	4.2e-22	108.6	PREDICTED: monoglyceride lipase [Gossypium raimondii] >gi|763769917|gb|KJB37132.1| hypothetical protein B456_006G190700 [Gossypium raimondii]
CL31.Contig1_All	gi|728839281|gb|KHG18724.1|	84.21	38	6	0	360	246	202	239	5.1e-12	75.1	Monoglyceride lipase [Gossypium arboreum]
CL31.Contig1_All	gi|728839281|gb|KHG18724.1|	81.36	59	11	0	182	5	177	235	5.5e-22	108.2	Monoglyceride lipase [Gossypium arboreum]
CL31.Contig1_All	gi|728832817|gb|KHG12260.1|	84.21	38	6	0	360	246	140	177	1.4e-12	77	Monoglyceride lipase [Gossypium arboreum]
CL31.Contig1_All	gi|728832817|gb|KHG12260.1|	83.05	59	10	0	182	5	235	293	7.2e-22	107.8	Monoglyceride lipase [Gossypium arboreum]
CL31.Contig1_All	gi|590666562|ref|XP_007037007.1|	84.21	38	6	0	360	246	198	235	8.8e-12	74.3	Alpha/beta-Hydrolases superfamily protein isoform 2 [Theobroma cacao] >gi|508774252|gb|EOY21508.1| Alpha/beta-Hydrolases superfamily protein isoform 2 [Theobroma cacao]
CL31.Contig2_All	gi|747043322|ref|XP_011083251.1|	81.97	61	11	0	185	2	185	245	1.7e-23	112.5	PREDICTED: monoglyceride lipase-like [Sesamum indicum]
CL31.Contig2_All	gi|823176217|ref|XP_012486372.1|	81.67	60	11	0	185	5	238	297	5.1e-23	110.9	PREDICTED: monoglyceride lipase [Gossypium raimondii] >gi|763769917|gb|KJB37132.1| hypothetical protein B456_006G190700 [Gossypium raimondii]
CL31.Contig2_All	gi|728839281|gb|KHG18724.1|	81.67	60	11	0	185	5	238	297	5.1e-23	110.9	Monoglyceride lipase [Gossypium arboreum]
CL31.Contig2_All	gi|728832817|gb|KHG12260.1|	81.67	60	11	0	185	5	176	235	6.6e-23	110.5	Monoglyceride lipase [Gossypium arboreum]
CL31.Contig2_All	gi|590666559|ref|XP_007037006.1|	83.33	60	10	0	185	5	234	293	8.7e-23	110.2	Alpha/beta-Hydrolases superfamily protein isoform 1 [Theobroma cacao] >gi|508774251|gb|EOY21507.1| Alpha/beta-Hydrolases superfamily protein isoform 1 [Theobroma cacao]
CL31.Contig3_All	gi|747043322|ref|XP_011083251.1|	81.67	60	11	0	321	501	186	245	1.8e-22	110.2	PREDICTED: monoglyceride lipase-like [Sesamum indicum]
CL31.Contig3_All	gi|823176217|ref|XP_012486372.1|	81.36	59	11	0	321	498	239	297	5.2e-22	108.6	PREDICTED: monoglyceride lipase [Gossypium raimondii] >gi|763769917|gb|KJB37132.1| hypothetical protein B456_006G190700 [Gossypium raimondii]
CL31.Contig3_All	gi|728839281|gb|KHG18724.1|	81.36	59	11	0	321	498	239	297	5.2e-22	108.6	Monoglyceride lipase [Gossypium arboreum]
CL31.Contig3_All	gi|728832817|gb|KHG12260.1|	81.36	59	11	0	321	498	177	235	6.8e-22	108.2	Monoglyceride lipase [Gossypium arboreum]
CL31.Contig3_All	gi|590666559|ref|XP_007037006.1|	83.05	59	10	0	321	498	235	293	8.9e-22	107.8	Alpha/beta-Hydrolases superfamily protein isoform 1 [Theobroma cacao] >gi|508774251|gb|EOY21507.1| Alpha/beta-Hydrolases superfamily protein isoform 1 [Theobroma cacao]
CL32.Contig1_All	gi|747066859|ref|XP_011080125.1|	62.81	199	74	0	272	869	18	216	1.8e-65	253.8	PREDICTED: LOW QUALITY PROTEIN: ABC transporter C family member 5 [Sesamum indicum]
CL32.Contig1_All	gi|747072327|ref|XP_011083071.1|	60.53	190	75	0	299	869	30	219	2.9e-60	236.5	PREDICTED: ABC transporter C family member 5-like [Sesamum indicum]
CL32.Contig1_All	gi|590715255|ref|XP_007050143.1|	56.28	199	87	3	272	869	27	222	3.9e-57	226.1	Multidrug resistance-associated protein 5 isoform 1 [Theobroma cacao] >gi|508702404|gb|EOX94300.1| Multidrug resistance-associated protein 5 isoform 1 [Theobroma cacao]
CL32.Contig1_All	gi|590715258|ref|XP_007050144.1|	56.28	199	87	3	272	869	27	222	3.9e-57	226.1	Multidrug resistance-associated protein 5 isoform 2 [Theobroma cacao] >gi|508702405|gb|EOX94301.1| Multidrug resistance-associated protein 5 isoform 2 [Theobroma cacao]
CL32.Contig1_All	gi|567902466|ref|XP_006443721.1|	55.28	199	89	3	272	869	23	218	2.5e-56	223.4	hypothetical protein CICLE_v10018479mg [Citrus clementina] >gi|568851496|ref|XP_006479427.1| PREDICTED: ABC transporter C family member 5 [Citrus sinensis] >gi|557545983|gb|ESR56961.1| hypothetical protein CICLE_v10018479mg [Citrus clementina]
CL32.Contig2_All	gi|747066859|ref|XP_011080125.1|	61.87	139	53	0	419	2	22	160	1.9e-41	172.9	PREDICTED: LOW QUALITY PROTEIN: ABC transporter C family member 5 [Sesamum indicum]
CL32.Contig2_All	gi|747072327|ref|XP_011083071.1|	54.68	139	63	0	419	2	25	163	2.3e-34	149.4	PREDICTED: ABC transporter C family member 5-like [Sesamum indicum]
CL32.Contig2_All	gi|565378923|ref|XP_006355894.1|	50.71	140	69	5	422	2	25	159	5.2e-31	138.3	PREDICTED: ABC transporter C family member 5 [Solanum tuberosum]
CL32.Contig2_All	gi|970053109|ref|XP_015088186.1|	50.71	140	69	5	422	2	25	159	1.5e-30	136.7	PREDICTED: ABC transporter C family member 5 [Solanum pennellii] >gi|970053111|ref|XP_015088187.1| PREDICTED: ABC transporter C family member 5 [Solanum pennellii]
CL32.Contig2_All	gi|698498797|ref|XP_009795282.1|	51.8	139	67	4	425	8	23	157	2.6e-30	136	PREDICTED: ABC transporter C family member 5 [Nicotiana sylvestris] >gi|698498800|ref|XP_009795284.1| PREDICTED: ABC transporter C family member 5 [Nicotiana sylvestris]
CL33.Contig1_All	gi|747074216|ref|XP_011084090.1|	83.39	548	91	10	1993	379	506	1053	1e-265	920.2	PREDICTED: probable sucrose-phosphate synthase 1 [Sesamum indicum]
CL33.Contig1_All	gi|747063713|ref|XP_011078416.1|	83.97	549	88	11	1993	379	506	1054	1.9e-264	916	PREDICTED: probable sucrose-phosphate synthase 1 isoform X2 [Sesamum indicum]
CL33.Contig1_All	gi|747063709|ref|XP_011078414.1|	83.82	550	89	12	1993	379	506	1055	4.7e-263	911.4	PREDICTED: probable sucrose-phosphate synthase 1 isoform X1 [Sesamum indicum] >gi|747063711|ref|XP_011078415.1| PREDICTED: probable sucrose-phosphate synthase 1 isoform X1 [Sesamum indicum]
CL33.Contig1_All	gi|697182709|ref|XP_009600365.1|	75.96	549	132	11	1993	379	407	955	2e-245	852.8	PREDICTED: probable sucrose-phosphate synthase [Nicotiana tomentosiformis]
CL33.Contig1_All	gi|685051839|dbj|BAP47500.1|	76.92	546	126	12	1993	385	505	1048	2.6e-245	852.4	sucrose phosphate synthase [Gentiana triflora]
CL33.Contig2_All	gi|747074216|ref|XP_011084090.1|	83.58	548	90	10	2001	387	506	1053	7.7e-266	920.6	PREDICTED: probable sucrose-phosphate synthase 1 [Sesamum indicum]
CL33.Contig2_All	gi|747063713|ref|XP_011078416.1|	84.15	549	87	11	2001	387	506	1054	1.1e-264	916.8	PREDICTED: probable sucrose-phosphate synthase 1 isoform X2 [Sesamum indicum]
CL33.Contig2_All	gi|747063709|ref|XP_011078414.1|	84	550	88	12	2001	387	506	1055	2.7e-263	912.1	PREDICTED: probable sucrose-phosphate synthase 1 isoform X1 [Sesamum indicum] >gi|747063711|ref|XP_011078415.1| PREDICTED: probable sucrose-phosphate synthase 1 isoform X1 [Sesamum indicum]
CL33.Contig2_All	gi|697182709|ref|XP_009600365.1|	76.14	549	131	11	2001	387	407	955	1.5e-245	853.2	PREDICTED: probable sucrose-phosphate synthase [Nicotiana tomentosiformis]
CL33.Contig2_All	gi|685051839|dbj|BAP47500.1|	76.92	546	126	12	2001	393	505	1048	3.4e-245	852	sucrose phosphate synthase [Gentiana triflora]
CL35.Contig1_All	gi|747041303|ref|XP_011072316.1|	46.42	558	299	70	220	1849	6	508	1.2e-117	428.7	PREDICTED: uncharacterized protein LOC105157598 isoform X2 [Sesamum indicum]
CL35.Contig1_All	gi|747041303|ref|XP_011072316.1|	42.9	310	177	26	1666	2572	353	644	1.9e-46	192.2	PREDICTED: uncharacterized protein LOC105157598 isoform X2 [Sesamum indicum]
CL35.Contig1_All	gi|747041303|ref|XP_011072316.1|	46.33	559	300	71	220	1849	6	509	3e-116	424.1	PREDICTED: uncharacterized protein LOC105157598 isoform X2 [Sesamum indicum]
CL35.Contig1_All	gi|747041301|ref|XP_011072312.1|	42.9	310	177	26	1666	2572	354	645	1.9e-46	192.2	PREDICTED: uncharacterized protein LOC105157598 isoform X1 [Sesamum indicum]
CL35.Contig1_All	gi|747041301|ref|XP_011072312.1|	28.36	864	619	132	220	2569	6	818	2.1e-69	268.5	PREDICTED: uncharacterized protein LOC105157598 isoform X1 [Sesamum indicum]
CL35.Contig1_All	gi|697160861|ref|XP_009589209.1|	32.4	605	409	115	226	1723	9	604	3e-60	238	PREDICTED: uncharacterized protein LOC104086600 isoform X2 [Nicotiana tomentosiformis]
CL35.Contig1_All	gi|697160861|ref|XP_009589209.1|	26.76	583	427	77	991	2563	1153	1717	3.7e-34	151.4	PREDICTED: uncharacterized protein LOC104086600 isoform X2 [Nicotiana tomentosiformis]
CL35.Contig1_All	gi|697160861|ref|XP_009589209.1|	32.32	560	379	88	226	1651	9	565	5.2e-60	237.3	PREDICTED: uncharacterized protein LOC104086600 isoform X2 [Nicotiana tomentosiformis]
CL35.Contig1_All	gi|698464241|ref|XP_009782392.1|	26.71	584	428	79	991	2563	1027	1591	1.1e-33	149.8	PREDICTED: uncharacterized protein LOC104231139 isoform X3 [Nicotiana sylvestris]
CL35.Contig2_All	gi|747041303|ref|XP_011072316.1|	50.89	448	220	35	857	2150	215	644	5.6e-101	373.2	PREDICTED: uncharacterized protein LOC105157598 isoform X2 [Sesamum indicum]
CL35.Contig2_All	gi|747041303|ref|XP_011072316.1|	42.34	222	128	6	163	820	27	245	1.8e-38	165.6	PREDICTED: uncharacterized protein LOC105157598 isoform X2 [Sesamum indicum]
CL35.Contig2_All	gi|747041303|ref|XP_011072316.1|	29.55	264	186	39	1	697	91	347	1.2e-13	83.2	PREDICTED: uncharacterized protein LOC105157598 isoform X2 [Sesamum indicum]
CL35.Contig2_All	gi|747041303|ref|XP_011072316.1|	25.57	176	131	30	343	817	9	172	0.66	40.8	PREDICTED: uncharacterized protein LOC105157598 isoform X2 [Sesamum indicum]
CL35.Contig2_All	gi|747041303|ref|XP_011072316.1|	50.89	448	220	35	857	2150	216	645	5.6e-101	373.2	PREDICTED: uncharacterized protein LOC105157598 isoform X2 [Sesamum indicum]
CL35.Contig2_All	gi|747041301|ref|XP_011072312.1|	42.15	223	129	7	163	820	27	246	4.4e-37	161	PREDICTED: uncharacterized protein LOC105157598 isoform X1 [Sesamum indicum]
CL35.Contig2_All	gi|747041301|ref|XP_011072312.1|	29.55	264	186	39	1	697	92	348	1.2e-13	83.2	PREDICTED: uncharacterized protein LOC105157598 isoform X1 [Sesamum indicum]
CL35.Contig2_All	gi|747041301|ref|XP_011072312.1|	24.42	172	130	21	343	817	9	173	0.86	40.4	PREDICTED: uncharacterized protein LOC105157598 isoform X1 [Sesamum indicum]
CL35.Contig2_All	gi|747041301|ref|XP_011072312.1|	27.74	447	323	40	860	2150	107	530	7.2e-32	143.7	PREDICTED: uncharacterized protein LOC105157598 isoform X1 [Sesamum indicum]
CL35.Contig2_All	gi|297742566|emb|CBI34715.3|	48.33	60	31	0	343	523	38	97	6.6e-09	67.4	unnamed protein product [Vitis vinifera]
CL35.Contig2_All	gi|297742566|emb|CBI34715.3|	46.55	58	31	1	890	1061	39	96	8.9e-06	57	unnamed protein product [Vitis vinifera]
CL35.Contig2_All	gi|297742566|emb|CBI34715.3|	45.45	55	30	0	1	166	42	96	1.2e-05	56.6	unnamed protein product [Vitis vinifera]
CL35.Contig2_All	gi|297742566|emb|CBI34715.3|	28.91	384	273	27	860	1976	155	523	2.1e-31	142.1	unnamed protein product [Vitis vinifera]
CL35.Contig2_All	gi|731379449|ref|XP_010661051.1|	31.61	174	119	40	1	523	12	145	1.4e-14	86.3	PREDICTED: methyl-CpG-binding domain-containing protein 13 isoform X1 [Vitis vinifera]
CL35.Contig2_All	gi|731379449|ref|XP_010661051.1|	46.55	58	31	1	890	1061	87	144	8.9e-06	57	PREDICTED: methyl-CpG-binding domain-containing protein 13 isoform X1 [Vitis vinifera]
CL35.Contig2_All	gi|731379449|ref|XP_010661051.1|	34.33	67	44	5	331	529	4	66	0.17	42.7	PREDICTED: methyl-CpG-binding domain-containing protein 13 isoform X1 [Vitis vinifera]
CL35.Contig2_All	gi|731379449|ref|XP_010661051.1|	28.91	384	273	27	860	1976	93	461	2.1e-31	142.1	PREDICTED: methyl-CpG-binding domain-containing protein 13 isoform X1 [Vitis vinifera]
CL35.Contig2_All	gi|731379455|ref|XP_010661063.1|	43.24	74	42	1	304	523	10	83	3.8e-09	68.2	PREDICTED: methyl-CpG-binding domain-containing protein 13 isoform X3 [Vitis vinifera]
CL35.Contig2_All	gi|731379455|ref|XP_010661063.1|	46.55	58	31	1	890	1061	25	82	8.9e-06	57	PREDICTED: methyl-CpG-binding domain-containing protein 13 isoform X3 [Vitis vinifera]
CL35.Contig2_All	gi|731379455|ref|XP_010661063.1|	45.45	55	30	0	1	166	28	82	1.2e-05	56.6	PREDICTED: methyl-CpG-binding domain-containing protein 13 isoform X3 [Vitis vinifera]
CL35.Contig3_All	gi|747041303|ref|XP_011072316.1|	50	448	224	35	779	2072	215	644	2.9e-99	367.5	PREDICTED: uncharacterized protein LOC105157598 isoform X2 [Sesamum indicum]
CL35.Contig3_All	gi|747041303|ref|XP_011072316.1|	44.03	243	136	6	22	742	6	245	1e-48	199.5	PREDICTED: uncharacterized protein LOC105157598 isoform X2 [Sesamum indicum]
CL35.Contig3_All	gi|747041303|ref|XP_011072316.1|	50	448	224	35	779	2072	216	645	2.9e-99	367.5	PREDICTED: uncharacterized protein LOC105157598 isoform X2 [Sesamum indicum]
CL35.Contig3_All	gi|747041301|ref|XP_011072312.1|	43.85	244	137	7	22	742	6	246	2.6e-47	194.9	PREDICTED: uncharacterized protein LOC105157598 isoform X1 [Sesamum indicum]
CL35.Contig3_All	gi|747041301|ref|XP_011072312.1|	27.74	447	323	40	782	2072	107	530	2.3e-32	145.2	PREDICTED: uncharacterized protein LOC105157598 isoform X1 [Sesamum indicum]
CL35.Contig3_All	gi|297742566|emb|CBI34715.3|	48.33	60	31	0	265	445	38	97	6.2e-09	67.4	unnamed protein product [Vitis vinifera]
CL35.Contig3_All	gi|297742566|emb|CBI34715.3|	46.55	58	31	1	812	983	39	96	8.4e-06	57	unnamed protein product [Vitis vinifera]
CL35.Contig3_All	gi|297742566|emb|CBI34715.3|	28.91	384	273	27	782	1898	155	523	2e-31	142.1	unnamed protein product [Vitis vinifera]
CL35.Contig3_All	gi|731379449|ref|XP_010661051.1|	37.09	151	95	20	22	445	5	145	1e-19	103.2	PREDICTED: methyl-CpG-binding domain-containing protein 13 isoform X1 [Vitis vinifera]
CL35.Contig3_All	gi|731379449|ref|XP_010661051.1|	46.55	58	31	1	812	983	87	144	8.4e-06	57	PREDICTED: methyl-CpG-binding domain-containing protein 13 isoform X1 [Vitis vinifera]
CL35.Contig3_All	gi|731379449|ref|XP_010661051.1|	28.91	384	273	27	782	1898	107	475	2e-31	142.1	PREDICTED: methyl-CpG-binding domain-containing protein 13 isoform X1 [Vitis vinifera]
CL35.Contig3_All	gi|731379453|ref|XP_010661055.1|	48.33	60	31	0	265	445	38	97	6.2e-09	67.4	PREDICTED: methyl-CpG-binding domain-containing protein 13 isoform X2 [Vitis vinifera]
CL35.Contig3_All	gi|731379453|ref|XP_010661055.1|	46.55	58	31	1	812	983	39	96	8.4e-06	57	PREDICTED: methyl-CpG-binding domain-containing protein 13 isoform X2 [Vitis vinifera]
CL35.Contig4_All	gi|747041303|ref|XP_011072316.1|	47.47	415	218	42	1012	2185	248	644	1.2e-82	312.4	PREDICTED: uncharacterized protein LOC105157598 isoform X2 [Sesamum indicum]
CL35.Contig4_All	gi|747041303|ref|XP_011072316.1|	44.44	243	135	6	22	742	6	245	6.5e-49	200.3	PREDICTED: uncharacterized protein LOC105157598 isoform X2 [Sesamum indicum]
CL35.Contig4_All	gi|747041303|ref|XP_011072316.1|	75.76	33	8	0	779	878	215	247	0.00049	51.2	PREDICTED: uncharacterized protein LOC105157598 isoform X2 [Sesamum indicum]
CL35.Contig4_All	gi|747041303|ref|XP_011072316.1|	47.47	415	218	42	1012	2185	249	645	1.2e-82	312.4	PREDICTED: uncharacterized protein LOC105157598 isoform X2 [Sesamum indicum]
CL35.Contig4_All	gi|747041301|ref|XP_011072312.1|	44.26	244	136	7	22	742	6	246	1.6e-47	195.7	PREDICTED: uncharacterized protein LOC105157598 isoform X1 [Sesamum indicum]
CL35.Contig4_All	gi|747041301|ref|XP_011072312.1|	75.76	33	8	0	779	878	216	248	0.00049	51.2	PREDICTED: uncharacterized protein LOC105157598 isoform X1 [Sesamum indicum]
CL35.Contig4_All	gi|747041301|ref|XP_011072312.1|	31.15	305	210	23	1318	2182	520	818	7.7e-26	123.6	PREDICTED: uncharacterized protein LOC105157598 isoform X1 [Sesamum indicum]
CL35.Contig4_All	gi|661886418|emb|CDP09782.1|	31.67	221	151	10	22	658	6	225	8.8e-22	110.2	unnamed protein product [Coffea canephora]
CL35.Contig4_All	gi|661886418|emb|CDP09782.1|	40.95	105	62	3	1012	1318	304	408	7.7e-10	70.5	unnamed protein product [Coffea canephora]
CL35.Contig4_All	gi|661886418|emb|CDP09782.1|	65.22	23	8	2	809	878	283	303	310	32	unnamed protein product [Coffea canephora]
CL35.Contig4_All	gi|661886418|emb|CDP09782.1|	33.33	45	30	2	1006	1141	26	68	680	30.8	unnamed protein product [Coffea canephora]
CL35.Contig4_All	gi|661886418|emb|CDP09782.1|	30	270	189	52	28	754	9	254	2.7e-23	115.2	unnamed protein product [Coffea canephora]
CL35.Contig4_All	gi|697160859|ref|XP_009589208.1|	29.17	336	238	70	1015	1876	605	919	3.1e-19	101.7	PREDICTED: uncharacterized protein LOC104086600 isoform X1 [Nicotiana tomentosiformis]
CL35.Contig4_All	gi|697160859|ref|XP_009589208.1|	48	75	39	6	1012	1219	1448	1522	5.6e-08	64.3	PREDICTED: uncharacterized protein LOC104086600 isoform X1 [Nicotiana tomentosiformis]
CL35.Contig4_All	gi|697160859|ref|XP_009589208.1|	23.61	288	220	29	1369	2176	1711	1988	8e-07	60.5	PREDICTED: uncharacterized protein LOC104086600 isoform X1 [Nicotiana tomentosiformis]
CL35.Contig4_All	gi|697160859|ref|XP_009589208.1|	39.19	74	45	6	1015	1219	334	407	0.0041	48.1	PREDICTED: uncharacterized protein LOC104086600 isoform X1 [Nicotiana tomentosiformis]
CL35.Contig4_All	gi|697160859|ref|XP_009589208.1|	33.72	86	57	13	145	400	551	624	7.3	37.4	PREDICTED: uncharacterized protein LOC104086600 isoform X1 [Nicotiana tomentosiformis]
CL35.Contig4_All	gi|697160859|ref|XP_009589208.1|	44.12	34	19	0	779	881	300	333	180	32.7	PREDICTED: uncharacterized protein LOC104086600 isoform X1 [Nicotiana tomentosiformis]
CL35.Contig4_All	gi|697160859|ref|XP_009589208.1|	54.17	24	11	0	809	881	581	604	230	32.3	PREDICTED: uncharacterized protein LOC104086600 isoform X1 [Nicotiana tomentosiformis]
CL35.Contig4_All	gi|697160859|ref|XP_009589208.1|	56.52	23	10	0	809	878	1425	1447	680	30.8	PREDICTED: uncharacterized protein LOC104086600 isoform X1 [Nicotiana tomentosiformis]
CL35.Contig4_All	gi|697160859|ref|XP_009589208.1|	30	270	189	52	28	754	9	254	2.7e-23	115.2	PREDICTED: uncharacterized protein LOC104086600 isoform X1 [Nicotiana tomentosiformis]
CL35.Contig4_All	gi|697160861|ref|XP_009589209.1|	29.17	336	238	70	1015	1876	334	648	3.1e-19	101.7	PREDICTED: uncharacterized protein LOC104086600 isoform X2 [Nicotiana tomentosiformis]
CL35.Contig4_All	gi|697160861|ref|XP_009589209.1|	48	75	39	6	1012	1219	1177	1251	5.6e-08	64.3	PREDICTED: uncharacterized protein LOC104086600 isoform X2 [Nicotiana tomentosiformis]
CL35.Contig4_All	gi|697160861|ref|XP_009589209.1|	23.61	288	220	29	1369	2176	1440	1717	8e-07	60.5	PREDICTED: uncharacterized protein LOC104086600 isoform X2 [Nicotiana tomentosiformis]
CL35.Contig4_All	gi|697160861|ref|XP_009589209.1|	44.12	34	19	0	779	881	300	333	180	32.7	PREDICTED: uncharacterized protein LOC104086600 isoform X2 [Nicotiana tomentosiformis]
CL35.Contig4_All	gi|697160861|ref|XP_009589209.1|	29.29	99	70	7	109	400	260	353	310	32	PREDICTED: uncharacterized protein LOC104086600 isoform X2 [Nicotiana tomentosiformis]
CL35.Contig4_All	gi|697160861|ref|XP_009589209.1|	56.52	23	10	0	809	878	1154	1176	680	30.8	PREDICTED: uncharacterized protein LOC104086600 isoform X2 [Nicotiana tomentosiformis]
CL35.Contig5_All	gi|747041303|ref|XP_011072316.1|	48.35	697	360	76	207	2244	6	644	1.1e-159	568.2	PREDICTED: uncharacterized protein LOC105157598 isoform X2 [Sesamum indicum]
CL35.Contig5_All	gi|747041301|ref|XP_011072312.1|	48.28	698	361	77	207	2244	6	645	2.7e-158	563.5	PREDICTED: uncharacterized protein LOC105157598 isoform X1 [Sesamum indicum]
CL35.Contig5_All	gi|697160861|ref|XP_009589209.1|	32.07	605	411	115	213	1710	9	604	1.4e-58	232.3	PREDICTED: uncharacterized protein LOC104086600 isoform X2 [Nicotiana tomentosiformis]
CL35.Contig5_All	gi|697160861|ref|XP_009589209.1|	50.51	99	49	6	978	1257	1153	1251	1.8e-16	92.4	PREDICTED: uncharacterized protein LOC104086600 isoform X2 [Nicotiana tomentosiformis]
CL35.Contig5_All	gi|697160861|ref|XP_009589209.1|	28.11	185	133	7	1695	2235	1535	1717	7.1e-10	70.5	PREDICTED: uncharacterized protein LOC104086600 isoform X2 [Nicotiana tomentosiformis]
CL35.Contig5_All	gi|697160861|ref|XP_009589209.1|	30	640	448	95	213	1863	9	643	3.2e-58	231.1	PREDICTED: uncharacterized protein LOC104086600 isoform X2 [Nicotiana tomentosiformis]
CL35.Contig5_All	gi|698464241|ref|XP_009782392.1|	41.26	143	84	16	978	1389	1027	1159	5.1e-16	90.9	PREDICTED: uncharacterized protein LOC104231139 isoform X3 [Nicotiana sylvestris]
CL35.Contig5_All	gi|698464241|ref|XP_009782392.1|	27.57	185	134	7	1695	2235	1409	1591	7.1e-10	70.5	PREDICTED: uncharacterized protein LOC104231139 isoform X3 [Nicotiana sylvestris]
CL35.Contig5_All	gi|698464241|ref|XP_009782392.1|	29.88	599	420	80	213	1788	9	601	1.2e-54	219.2	PREDICTED: uncharacterized protein LOC104231139 isoform X3 [Nicotiana sylvestris]
CL35.Contig5_All	gi|698464237|ref|XP_009782391.1|	32.84	338	227	46	978	1863	577	911	7.3e-31	140.2	PREDICTED: uncharacterized protein LOC104231139 isoform X2 [Nicotiana sylvestris]
CL35.Contig5_All	gi|698464237|ref|XP_009782391.1|	41.26	143	84	16	978	1389	1295	1427	5.1e-16	90.9	PREDICTED: uncharacterized protein LOC104231139 isoform X2 [Nicotiana sylvestris]
CL35.Contig5_All	gi|698464237|ref|XP_009782391.1|	27.57	185	134	7	1695	2235	1677	1859	7.1e-10	70.5	PREDICTED: uncharacterized protein LOC104231139 isoform X2 [Nicotiana sylvestris]
CL35.Contig6_All	gi|747041303|ref|XP_011072316.1|	45.17	259	142	40	352	1126	28	247	2.1e-49	201.1	PREDICTED: uncharacterized protein LOC105157598 isoform X2 [Sesamum indicum]
CL35.Contig6_All	gi|747041303|ref|XP_011072316.1|	29.34	334	236	55	1	883	29	347	2.5e-26	124.4	PREDICTED: uncharacterized protein LOC105157598 isoform X2 [Sesamum indicum]
CL35.Contig6_All	gi|747041303|ref|XP_011072316.1|	84.38	32	5	0	1260	1356	248	279	1.2e-07	62.4	PREDICTED: uncharacterized protein LOC105157598 isoform X2 [Sesamum indicum]
CL35.Contig6_All	gi|747041303|ref|XP_011072316.1|	45	260	143	41	352	1126	28	248	5.2e-48	196.4	PREDICTED: uncharacterized protein LOC105157598 isoform X2 [Sesamum indicum]
CL35.Contig6_All	gi|747041301|ref|XP_011072312.1|	29.25	335	237	56	1	883	29	348	6.2e-25	119.8	PREDICTED: uncharacterized protein LOC105157598 isoform X1 [Sesamum indicum]
CL35.Contig6_All	gi|747041301|ref|XP_011072312.1|	84.38	32	5	0	1260	1356	249	280	1.2e-07	62.4	PREDICTED: uncharacterized protein LOC105157598 isoform X1 [Sesamum indicum]
CL35.Contig6_All	gi|747041301|ref|XP_011072312.1|	24.42	172	130	21	529	1003	9	173	0.48	40.4	PREDICTED: uncharacterized protein LOC105157598 isoform X1 [Sesamum indicum]
CL35.Contig6_All	gi|747041301|ref|XP_011072312.1|	26.93	349	255	56	175	1129	10	333	1.5e-23	115.2	PREDICTED: uncharacterized protein LOC105157598 isoform X1 [Sesamum indicum]
CL35.Contig6_All	gi|697160859|ref|XP_009589208.1|	34.48	145	95	35	1	352	30	167	2.7e-12	77.8	PREDICTED: uncharacterized protein LOC104086600 isoform X1 [Nicotiana tomentosiformis]
CL35.Contig6_All	gi|697160859|ref|XP_009589208.1|	70.97	31	9	0	1263	1356	605	635	0.00046	50.4	PREDICTED: uncharacterized protein LOC104086600 isoform X1 [Nicotiana tomentosiformis]
CL35.Contig6_All	gi|697160859|ref|XP_009589208.1|	65.62	32	11	0	1260	1356	1448	1479	0.00046	50.4	PREDICTED: uncharacterized protein LOC104086600 isoform X1 [Nicotiana tomentosiformis]
CL35.Contig6_All	gi|697160859|ref|XP_009589208.1|	62.07	29	11	0	1263	1350	334	362	0.13	42.4	PREDICTED: uncharacterized protein LOC104086600 isoform X1 [Nicotiana tomentosiformis]
CL35.Contig6_All	gi|697160859|ref|XP_009589208.1|	54.17	24	11	0	1057	1129	581	604	130	32.3	PREDICTED: uncharacterized protein LOC104086600 isoform X1 [Nicotiana tomentosiformis]
CL35.Contig6_All	gi|697160859|ref|XP_009589208.1|	56.52	23	10	0	1057	1126	1425	1447	380	30.8	PREDICTED: uncharacterized protein LOC104086600 isoform X1 [Nicotiana tomentosiformis]
CL35.Contig6_All	gi|697160859|ref|XP_009589208.1|	26.93	349	255	56	175	1129	10	333	1.5e-23	115.2	PREDICTED: uncharacterized protein LOC104086600 isoform X1 [Nicotiana tomentosiformis]
CL35.Contig6_All	gi|697160861|ref|XP_009589209.1|	34.48	145	95	35	1	352	30	167	2.7e-12	77.8	PREDICTED: uncharacterized protein LOC104086600 isoform X2 [Nicotiana tomentosiformis]
CL35.Contig6_All	gi|697160861|ref|XP_009589209.1|	70.97	31	9	0	1263	1356	334	364	0.00046	50.4	PREDICTED: uncharacterized protein LOC104086600 isoform X2 [Nicotiana tomentosiformis]
CL35.Contig6_All	gi|697160861|ref|XP_009589209.1|	65.62	32	11	0	1260	1356	1177	1208	0.00046	50.4	PREDICTED: uncharacterized protein LOC104086600 isoform X2 [Nicotiana tomentosiformis]
CL35.Contig6_All	gi|697160861|ref|XP_009589209.1|	56.52	23	10	0	1057	1126	1154	1176	380	30.8	PREDICTED: uncharacterized protein LOC104086600 isoform X2 [Nicotiana tomentosiformis]
CL35.Contig6_All	gi|697160861|ref|XP_009589209.1|	29.8	349	245	51	175	1129	9	337	2.2e-22	111.3	PREDICTED: uncharacterized protein LOC104086600 isoform X2 [Nicotiana tomentosiformis]
CL35.Contig6_All	gi|460400205|ref|XP_004245626.1|	35.62	146	94	36	1	352	29	167	6e-12	76.6	PREDICTED: uncharacterized protein LOC101264354 isoform X1 [Solanum lycopersicum]
CL35.Contig6_All	gi|460400205|ref|XP_004245626.1|	71.88	32	9	0	1260	1356	1251	1282	2.4e-05	54.7	PREDICTED: uncharacterized protein LOC101264354 isoform X1 [Solanum lycopersicum]
CL35.Contig6_All	gi|460400205|ref|XP_004245626.1|	20.11	378	302	85	88	1129	281	604	0.003	47.8	PREDICTED: uncharacterized protein LOC101264354 isoform X1 [Solanum lycopersicum]
CL35.Contig6_All	gi|460400205|ref|XP_004245626.1|	21.51	279	219	35	1	811	141	393	0.003	47.8	PREDICTED: uncharacterized protein LOC101264354 isoform X1 [Solanum lycopersicum]
CL35.Contig6_All	gi|460400205|ref|XP_004245626.1|	64.52	31	11	0	1263	1356	605	635	0.0039	47.4	PREDICTED: uncharacterized protein LOC101264354 isoform X1 [Solanum lycopersicum]
CL35.Contig6_All	gi|460400205|ref|XP_004245626.1|	65.52	29	10	0	1263	1350	333	361	0.033	44.3	PREDICTED: uncharacterized protein LOC101264354 isoform X1 [Solanum lycopersicum]
CL35.Contig6_All	gi|460400205|ref|XP_004245626.1|	44.44	27	15	0	1248	1329	136	162	640	30	PREDICTED: uncharacterized protein LOC101264354 isoform X1 [Solanum lycopersicum]
CL35.Contig7_All	gi|747041303|ref|XP_011072316.1|	45.19	551	302	79	31	1609	6	502	4.8e-109	399.4	PREDICTED: uncharacterized protein LOC105157598 isoform X2 [Sesamum indicum]
CL35.Contig7_All	gi|747041301|ref|XP_011072312.1|	45.11	552	303	80	31	1609	6	503	1.2e-107	394.8	PREDICTED: uncharacterized protein LOC105157598 isoform X1 [Sesamum indicum]
CL35.Contig7_All	gi|698464241|ref|XP_009782392.1|	32.07	555	377	95	37	1420	9	562	1.9e-57	228	PREDICTED: uncharacterized protein LOC104231139 isoform X3 [Nicotiana sylvestris]
CL35.Contig7_All	gi|698464241|ref|XP_009782392.1|	33.62	235	156	30	799	1462	1027	1245	2.4e-15	88.2	PREDICTED: uncharacterized protein LOC104231139 isoform X3 [Nicotiana sylvestris]
CL35.Contig7_All	gi|698464241|ref|XP_009782392.1|	32.15	535	363	88	37	1402	9	535	3.7e-53	213.8	PREDICTED: uncharacterized protein LOC104231139 isoform X3 [Nicotiana sylvestris]
CL35.Contig7_All	gi|698464237|ref|XP_009782391.1|	38.19	254	157	47	799	1420	577	830	7.6e-30	136.3	PREDICTED: uncharacterized protein LOC104231139 isoform X2 [Nicotiana sylvestris]
CL35.Contig7_All	gi|698464237|ref|XP_009782391.1|	33.62	235	156	30	799	1462	1295	1513	2.4e-15	88.2	PREDICTED: uncharacterized protein LOC104231139 isoform X2 [Nicotiana sylvestris]
CL35.Contig7_All	gi|698464237|ref|XP_009782391.1|	31.6	538	368	91	37	1402	9	538	5.4e-52	209.9	PREDICTED: uncharacterized protein LOC104231139 isoform X2 [Nicotiana sylvestris]
CL35.Contig7_All	gi|698464233|ref|XP_009782390.1|	38.19	254	157	47	799	1420	580	833	7.6e-30	136.3	PREDICTED: uncharacterized protein LOC104231139 isoform X1 [Nicotiana sylvestris]
CL35.Contig7_All	gi|698464233|ref|XP_009782390.1|	33.62	235	156	30	799	1462	1298	1516	2.4e-15	88.2	PREDICTED: uncharacterized protein LOC104231139 isoform X1 [Nicotiana sylvestris]
CL37.Contig1_All	gi|747070798|ref|XP_011082237.1|	45.72	724	393	50	83	2213	40	727	2.9e-179	633.3	PREDICTED: wall-associated receptor kinase-like 2 [Sesamum indicum]
CL37.Contig1_All	gi|747070794|ref|XP_011082235.1|	45.73	726	394	41	86	2231	42	737	2.1e-177	627.1	PREDICTED: wall-associated receptor kinase-like 8 [Sesamum indicum]
CL37.Contig1_All	gi|823245303|ref|XP_012455323.1|	44.9	775	427	53	35	2273	10	760	1.1e-175	621.3	PREDICTED: wall-associated receptor kinase 2-like isoform X2 [Gossypium raimondii] >gi|763806215|gb|KJB73153.1| hypothetical protein B456_011G218100 [Gossypium raimondii]
CL37.Contig1_All	gi|823245297|ref|XP_012455319.1|	45.37	767	419	49	35	2264	11	752	2e-175	620.5	PREDICTED: wall-associated receptor kinase 5-like [Gossypium raimondii]
CL37.Contig1_All	gi|823245301|ref|XP_012455321.1|	44.8	779	430	57	35	2273	10	764	9.7e-175	618.2	PREDICTED: wall-associated receptor kinase 2-like isoform X1 [Gossypium raimondii]
CL37.Contig2_All	gi|702354097|ref|XP_010058352.1|	42.71	192	110	22	197	761	210	383	1.3e-35	154.5	PREDICTED: wall-associated receptor kinase 2-like [Eucalyptus grandis]
CL37.Contig2_All	gi|702506369|ref|XP_010039746.1|	39.8	196	118	29	197	761	213	387	1.7e-35	154.1	PREDICTED: wall-associated receptor kinase-like 8 [Eucalyptus grandis]
CL37.Contig2_All	gi|702515837|ref|XP_010041845.1|	38.74	191	117	19	197	761	216	390	1.7e-35	154.1	PREDICTED: wall-associated receptor kinase 2-like [Eucalyptus grandis]
CL37.Contig2_All	gi|731427902|ref|XP_010664149.1|	38.58	254	156	33	11	761	149	373	4.8e-35	152.5	PREDICTED: putative wall-associated receptor kinase-like 16 [Vitis vinifera]
CL37.Contig2_All	gi|698467733|ref|XP_009783200.1|	41.8	189	110	20	197	746	250	424	8.2e-35	151.8	PREDICTED: wall-associated receptor kinase 2-like [Nicotiana sylvestris]
CL37.Contig3_All	gi|747062306|ref|XP_011077655.1|	45.06	162	89	11	556	70	211	361	5.8e-32	142.1	PREDICTED: wall-associated receptor kinase 5-like [Sesamum indicum]
CL37.Contig3_All	gi|734427553|gb|KHN44286.1|	42.37	177	102	14	562	37	207	371	2.2e-31	140.2	Wall-associated receptor kinase 2 [Glycine soja]
CL37.Contig3_All	gi|747062308|ref|XP_011077656.1|	43.67	158	89	10	556	82	208	355	2.2e-31	140.2	PREDICTED: wall-associated receptor kinase 2-like [Sesamum indicum]
CL37.Contig3_All	gi|698467733|ref|XP_009783200.1|	46.67	150	80	20	556	124	250	385	4.9e-31	139	PREDICTED: wall-associated receptor kinase 2-like [Nicotiana sylvestris]
CL37.Contig3_All	gi|955318474|ref|XP_014630706.1|	41.81	177	103	14	562	37	1085	1249	4.9e-31	139	PREDICTED: uncharacterized protein LOC100776173 [Glycine max]
CL37.Contig3_All	gi|955318474|ref|XP_014630706.1|	45.16	124	68	6	448	82	228	347	2.8e-26	123.2	PREDICTED: uncharacterized protein LOC100776173 [Glycine max]
CL37.Contig4_All	gi|747062087|ref|XP_011077535.1|	38.87	373	228	39	1168	82	14	358	1.3e-63	248.1	PREDICTED: wall-associated receptor kinase 2-like [Sesamum indicum]
CL37.Contig4_All	gi|747062089|ref|XP_011077536.1|	36.81	383	242	39	1180	82	11	371	1.1e-62	245	PREDICTED: wall-associated receptor kinase 2-like [Sesamum indicum]
CL37.Contig4_All	gi|697160091|ref|XP_009588824.1|	38.76	338	207	26	1129	124	69	383	1.5e-62	244.6	PREDICTED: wall-associated receptor kinase 2-like [Nicotiana tomentosiformis]
CL37.Contig4_All	gi|698467733|ref|XP_009783200.1|	38.78	343	210	36	1129	124	71	385	5.6e-62	242.7	PREDICTED: wall-associated receptor kinase 2-like [Nicotiana sylvestris]
CL37.Contig4_All	gi|970050439|ref|XP_015086734.1|	38.59	368	226	40	1192	127	1	341	8e-61	238.8	PREDICTED: wall-associated receptor kinase 2-like [Solanum pennellii]
CL38.Contig1_All	gi|747070646|ref|XP_011082154.1|	67.36	144	47	5	424	7	51	194	3.8e-45	185.3	PREDICTED: uncharacterized protein LOC105164987 [Sesamum indicum]
CL38.Contig1_All	gi|225427655|ref|XP_002270708.1|	40	145	87	6	424	7	47	191	1.1e-20	104	PREDICTED: uncharacterized protein LOC100249371 isoform X1 [Vitis vinifera] >gi|731382339|ref|XP_010644631.1| PREDICTED: uncharacterized protein LOC100249371 isoform X1 [Vitis vinifera]
CL38.Contig1_All	gi|657963651|ref|XP_008373442.1|	41.38	145	85	5	424	4	61	205	1.1e-20	104	PREDICTED: uncharacterized protein DDB_G0271670 isoform X1 [Malus domestica]
CL38.Contig1_All	gi|657963653|ref|XP_008373443.1|	41.38	145	85	5	424	4	61	205	1.1e-20	104	PREDICTED: uncharacterized protein DDB_G0271670 isoform X2 [Malus domestica]
CL38.Contig1_All	gi|645265161|ref|XP_008238020.1|	38.89	144	88	4	424	4	53	196	1.9e-20	103.2	PREDICTED: uncharacterized protein LOC103336702 [Prunus mume]
CL38.Contig2_All	gi|747070646|ref|XP_011082154.1|	74.05	582	151	8	1997	263	1	578	1.9e-244	849.7	PREDICTED: uncharacterized protein LOC105164987 [Sesamum indicum]
CL38.Contig2_All	gi|697113128|ref|XP_009610445.1|	53.33	585	273	19	1997	278	1	578	3.2e-151	540	PREDICTED: uncharacterized protein LOC104104147 isoform X1 [Nicotiana tomentosiformis]
CL38.Contig2_All	gi|698530162|ref|XP_009761903.1|	53.33	585	273	21	1997	278	1	576	1e-149	535	PREDICTED: uncharacterized protein LOC104214009 isoform X1 [Nicotiana sylvestris]
CL38.Contig2_All	gi|565388345|ref|XP_006359939.1|	52.32	581	277	17	1997	287	1	575	7.4e-148	528.9	PREDICTED: uncharacterized RING finger protein C4G3.12c isoform X1 [Solanum tuberosum]
CL38.Contig2_All	gi|970043475|ref|XP_015083145.1|	52.93	580	273	18	1997	287	1	572	4.8e-147	526.2	PREDICTED: uncharacterized RING finger protein C4G3.12c isoform X1 [Solanum pennellii]
CL38.Contig3_All	gi|747070646|ref|XP_011082154.1|	80.26	309	61	3	989	68	271	578	1.5e-137	493.4	PREDICTED: uncharacterized protein LOC105164987 [Sesamum indicum]
CL38.Contig3_All	gi|743847417|ref|XP_011027973.1|	66.01	303	103	3	986	83	283	584	4.9e-104	382.1	PREDICTED: uncharacterized protein LOC105128143 [Populus euphratica]
CL38.Contig3_All	gi|920702232|gb|KOM45457.1|	66.45	304	102	5	986	80	264	564	2.4e-103	379.8	hypothetical protein LR48_Vigan06g076300 [Vigna angularis] >gi|965614149|dbj|BAT99781.1| hypothetical protein VIGAN_10129300 [Vigna angularis var. angularis]
CL38.Contig3_All	gi|593790114|ref|XP_007158096.1|	67.11	304	100	5	986	80	263	563	4.1e-103	379	hypothetical protein PHAVU_002G123800g [Phaseolus vulgaris] >gi|561031511|gb|ESW30090.1| hypothetical protein PHAVU_002G123800g [Phaseolus vulgaris]
CL38.Contig3_All	gi|951054662|ref|XP_014521283.1|	66.45	304	102	5	986	80	264	564	4.1e-103	379	PREDICTED: E3 ubiquitin-protein ligase MBR1 isoform X1 [Vigna radiata var. radiata]
CL39.Contig1_All	gi|747074119|ref|XP_011084040.1|	65.68	236	81	4	967	265	114	347	1.4e-82	312	PREDICTED: uncharacterized protein LOC105166400 [Sesamum indicum]
CL39.Contig1_All	gi|747074119|ref|XP_011084040.1|	62.39	109	41	0	1683	1356	6	114	4.6e-30	137.5	PREDICTED: uncharacterized protein LOC105166400 [Sesamum indicum]
CL39.Contig1_All	gi|747074119|ref|XP_011084040.1|	54.04	235	108	2	967	268	155	389	1.7e-64	251.9	PREDICTED: uncharacterized protein LOC105166400 [Sesamum indicum]
CL39.Contig1_All	gi|970039086|ref|XP_015080880.1|	50.33	153	76	13	1800	1368	4	152	1.6e-27	129	PREDICTED: uncharacterized protein LOC107024416 isoform X1 [Solanum pennellii] >gi|970039088|ref|XP_015080882.1| PREDICTED: uncharacterized protein LOC107024416 isoform X1 [Solanum pennellii]
CL39.Contig1_All	gi|970039086|ref|XP_015080880.1|	54.04	235	108	2	967	268	89	323	1.7e-64	251.9	PREDICTED: uncharacterized protein LOC107024416 isoform X1 [Solanum pennellii] >gi|970039088|ref|XP_015080882.1| PREDICTED: uncharacterized protein LOC107024416 isoform X1 [Solanum pennellii]
CL39.Contig1_All	gi|970039093|ref|XP_015080884.1|	58.82	85	35	2	1617	1368	2	86	6.9e-18	97.1	PREDICTED: uncharacterized protein LOC107024416 isoform X3 [Solanum pennellii]
CL39.Contig1_All	gi|970039093|ref|XP_015080884.1|	53.19	235	110	2	967	268	161	395	3.7e-64	250.8	PREDICTED: uncharacterized protein LOC107024416 isoform X3 [Solanum pennellii]
CL39.Contig1_All	gi|971543886|ref|XP_015162530.1|	47.74	155	81	11	1800	1368	4	158	3.1e-26	124.8	PREDICTED: uncharacterized protein LOC102580590 [Solanum tuberosum]
CL39.Contig1_All	gi|971543886|ref|XP_015162530.1|	53.19	235	110	2	967	268	146	380	1.1e-63	249.2	PREDICTED: uncharacterized protein LOC102580590 [Solanum tuberosum]
CL39.Contig1_All	gi|460394822|ref|XP_004242989.1|	48.68	152	78	20	1800	1368	4	143	1.4e-26	125.9	PREDICTED: uncharacterized protein LOC101247037 [Solanum lycopersicum] >gi|723712181|ref|XP_010323193.1| PREDICTED: uncharacterized protein LOC101247037 [Solanum lycopersicum]
CL39.Contig2_All	gi|747074119|ref|XP_011084040.1|	62.63	190	71	2	829	265	158	347	7.4e-62	243.4	PREDICTED: uncharacterized protein LOC105166400 [Sesamum indicum]
CL39.Contig2_All	gi|747074119|ref|XP_011084040.1|	62.39	109	41	0	2229	1902	6	114	5.8e-30	137.5	PREDICTED: uncharacterized protein LOC105166400 [Sesamum indicum]
CL39.Contig2_All	gi|747074119|ref|XP_011084040.1|	75	28	7	0	1513	1429	114	141	0.01	47	PREDICTED: uncharacterized protein LOC105166400 [Sesamum indicum]
CL39.Contig2_All	gi|747074119|ref|XP_011084040.1|	88.24	17	2	0	1337	1286	144	160	8.1	37.4	PREDICTED: uncharacterized protein LOC105166400 [Sesamum indicum]
CL39.Contig2_All	gi|747074119|ref|XP_011084040.1|	52.63	190	90	4	829	268	183	371	4.4e-46	191	PREDICTED: uncharacterized protein LOC105166400 [Sesamum indicum]
CL39.Contig2_All	gi|590579663|ref|XP_007013849.1|	47.41	135	71	20	2319	1920	19	135	6.8e-23	114	Multipolar spindle 1, putative isoform 1 [Theobroma cacao] >gi|508784212|gb|EOY31468.1| Multipolar spindle 1, putative isoform 1 [Theobroma cacao]
CL39.Contig2_All	gi|590579663|ref|XP_007013849.1|	77.27	22	5	0	1495	1429	145	166	2.1	39.3	Multipolar spindle 1, putative isoform 1 [Theobroma cacao] >gi|508784212|gb|EOY31468.1| Multipolar spindle 1, putative isoform 1 [Theobroma cacao]
CL39.Contig2_All	gi|590579663|ref|XP_007013849.1|	70.59	17	5	0	1337	1286	169	185	260	32.3	Multipolar spindle 1, putative isoform 1 [Theobroma cacao] >gi|508784212|gb|EOY31468.1| Multipolar spindle 1, putative isoform 1 [Theobroma cacao]
CL39.Contig2_All	gi|590579663|ref|XP_007013849.1|	50.79	189	93	2	829	268	201	389	5.7e-46	190.7	Multipolar spindle 1, putative isoform 1 [Theobroma cacao] >gi|508784212|gb|EOY31468.1| Multipolar spindle 1, putative isoform 1 [Theobroma cacao]
CL39.Contig2_All	gi|970039086|ref|XP_015080880.1|	50.33	153	76	13	2346	1914	4	152	2e-27	129	PREDICTED: uncharacterized protein LOC107024416 isoform X1 [Solanum pennellii] >gi|970039088|ref|XP_015080882.1| PREDICTED: uncharacterized protein LOC107024416 isoform X1 [Solanum pennellii]
CL39.Contig2_All	gi|970039086|ref|XP_015080880.1|	83.33	18	3	0	1337	1283	187	204	6.2	37.7	PREDICTED: uncharacterized protein LOC107024416 isoform X1 [Solanum pennellii] >gi|970039088|ref|XP_015080882.1| PREDICTED: uncharacterized protein LOC107024416 isoform X1 [Solanum pennellii]
CL39.Contig2_All	gi|970039086|ref|XP_015080880.1|	60.71	28	11	0	1513	1429	155	182	8.1	37.4	PREDICTED: uncharacterized protein LOC107024416 isoform X1 [Solanum pennellii] >gi|970039088|ref|XP_015080882.1| PREDICTED: uncharacterized protein LOC107024416 isoform X1 [Solanum pennellii]
CL39.Contig2_All	gi|970039086|ref|XP_015080880.1|	50.79	189	93	2	829	268	135	323	5.7e-46	190.7	PREDICTED: uncharacterized protein LOC107024416 isoform X1 [Solanum pennellii] >gi|970039088|ref|XP_015080882.1| PREDICTED: uncharacterized protein LOC107024416 isoform X1 [Solanum pennellii]
CL39.Contig2_All	gi|970039093|ref|XP_015080884.1|	58.82	85	35	2	2163	1914	2	86	8.6e-18	97.1	PREDICTED: uncharacterized protein LOC107024416 isoform X3 [Solanum pennellii]
CL39.Contig2_All	gi|970039093|ref|XP_015080884.1|	83.33	18	3	0	1337	1283	121	138	6.2	37.7	PREDICTED: uncharacterized protein LOC107024416 isoform X3 [Solanum pennellii]
CL39.Contig2_All	gi|970039093|ref|XP_015080884.1|	60.71	28	11	0	1513	1429	89	116	8.1	37.4	PREDICTED: uncharacterized protein LOC107024416 isoform X3 [Solanum pennellii]
CL39.Contig2_All	gi|970039093|ref|XP_015080884.1|	50.79	189	93	2	829	268	192	380	9.8e-46	189.9	PREDICTED: uncharacterized protein LOC107024416 isoform X3 [Solanum pennellii]
CL39.Contig2_All	gi|460394822|ref|XP_004242989.1|	48.68	152	78	20	2346	1914	4	143	1.7e-26	125.9	PREDICTED: uncharacterized protein LOC101247037 [Solanum lycopersicum] >gi|723712181|ref|XP_010323193.1| PREDICTED: uncharacterized protein LOC101247037 [Solanum lycopersicum]
CL39.Contig2_All	gi|460394822|ref|XP_004242989.1|	77.78	18	4	0	1337	1283	178	195	11	37	PREDICTED: uncharacterized protein LOC101247037 [Solanum lycopersicum] >gi|723712181|ref|XP_010323193.1| PREDICTED: uncharacterized protein LOC101247037 [Solanum lycopersicum]
CL39.Contig2_All	gi|460394822|ref|XP_004242989.1|	57.14	28	12	0	1513	1429	146	173	18	36.2	PREDICTED: uncharacterized protein LOC101247037 [Solanum lycopersicum] >gi|723712181|ref|XP_010323193.1| PREDICTED: uncharacterized protein LOC101247037 [Solanum lycopersicum]
CL39.Contig3_All	gi|747074119|ref|XP_011084040.1|	65.69	204	70	2	871	265	144	347	1.5e-71	275.4	PREDICTED: uncharacterized protein LOC105166400 [Sesamum indicum]
CL39.Contig3_All	gi|747074119|ref|XP_011084040.1|	62.39	109	41	0	1763	1436	6	114	4.8e-30	137.5	PREDICTED: uncharacterized protein LOC105166400 [Sesamum indicum]
CL39.Contig3_All	gi|747074119|ref|XP_011084040.1|	75	28	7	0	1047	963	114	141	0.0085	47	PREDICTED: uncharacterized protein LOC105166400 [Sesamum indicum]
CL39.Contig3_All	gi|747074119|ref|XP_011084040.1|	54.19	203	93	2	871	268	187	389	4.3e-55	220.7	PREDICTED: uncharacterized protein LOC105166400 [Sesamum indicum]
CL39.Contig3_All	gi|970039086|ref|XP_015080880.1|	50.33	153	76	13	1880	1448	4	152	1.7e-27	129	PREDICTED: uncharacterized protein LOC107024416 isoform X1 [Solanum pennellii] >gi|970039088|ref|XP_015080882.1| PREDICTED: uncharacterized protein LOC107024416 isoform X1 [Solanum pennellii]
CL39.Contig3_All	gi|970039086|ref|XP_015080880.1|	60.71	28	11	0	1047	963	155	182	6.7	37.4	PREDICTED: uncharacterized protein LOC107024416 isoform X1 [Solanum pennellii] >gi|970039088|ref|XP_015080882.1| PREDICTED: uncharacterized protein LOC107024416 isoform X1 [Solanum pennellii]
CL39.Contig3_All	gi|970039086|ref|XP_015080880.1|	54.19	203	93	2	871	268	121	323	4.3e-55	220.7	PREDICTED: uncharacterized protein LOC107024416 isoform X1 [Solanum pennellii] >gi|970039088|ref|XP_015080882.1| PREDICTED: uncharacterized protein LOC107024416 isoform X1 [Solanum pennellii]
CL39.Contig3_All	gi|970039093|ref|XP_015080884.1|	58.82	85	35	2	1697	1448	2	86	7.1e-18	97.1	PREDICTED: uncharacterized protein LOC107024416 isoform X3 [Solanum pennellii]
CL39.Contig3_All	gi|970039093|ref|XP_015080884.1|	60.71	28	11	0	1047	963	89	116	6.7	37.4	PREDICTED: uncharacterized protein LOC107024416 isoform X3 [Solanum pennellii]
CL39.Contig3_All	gi|970039093|ref|XP_015080884.1|	53.69	203	94	2	871	268	193	395	7.3e-55	219.9	PREDICTED: uncharacterized protein LOC107024416 isoform X3 [Solanum pennellii]
CL39.Contig3_All	gi|971543886|ref|XP_015162530.1|	47.74	155	81	11	1880	1448	4	158	3.2e-26	124.8	PREDICTED: uncharacterized protein LOC102580590 [Solanum tuberosum]
CL39.Contig3_All	gi|971543886|ref|XP_015162530.1|	57.14	28	12	0	1047	963	161	188	11	36.6	PREDICTED: uncharacterized protein LOC102580590 [Solanum tuberosum]
CL39.Contig3_All	gi|971543886|ref|XP_015162530.1|	53.69	203	94	2	871	268	178	380	1.2e-54	219.2	PREDICTED: uncharacterized protein LOC102580590 [Solanum tuberosum]
CL39.Contig3_All	gi|460394822|ref|XP_004242989.1|	48.68	152	78	20	1880	1448	4	143	1.4e-26	125.9	PREDICTED: uncharacterized protein LOC101247037 [Solanum lycopersicum] >gi|723712181|ref|XP_010323193.1| PREDICTED: uncharacterized protein LOC101247037 [Solanum lycopersicum]
CL39.Contig3_All	gi|460394822|ref|XP_004242989.1|	57.14	28	12	0	1047	963	146	173	15	36.2	PREDICTED: uncharacterized protein LOC101247037 [Solanum lycopersicum] >gi|723712181|ref|XP_010323193.1| PREDICTED: uncharacterized protein LOC101247037 [Solanum lycopersicum]
CL39.Contig4_All	gi|747074119|ref|XP_011084040.1|	62.63	190	71	2	829	265	158	347	7.2e-62	243.4	PREDICTED: uncharacterized protein LOC105166400 [Sesamum indicum]
CL39.Contig4_All	gi|747074119|ref|XP_011084040.1|	62.39	109	41	0	2149	1822	6	114	5.6e-30	137.5	PREDICTED: uncharacterized protein LOC105166400 [Sesamum indicum]
CL39.Contig4_All	gi|747074119|ref|XP_011084040.1|	73.47	49	13	2	1433	1286	114	160	7.6e-11	73.9	PREDICTED: uncharacterized protein LOC105166400 [Sesamum indicum]
CL39.Contig4_All	gi|747074119|ref|XP_011084040.1|	52.63	190	90	4	829	268	183	371	4.3e-46	191	PREDICTED: uncharacterized protein LOC105166400 [Sesamum indicum]
CL39.Contig4_All	gi|590579663|ref|XP_007013849.1|	47.41	135	71	20	2239	1840	19	135	6.6e-23	114	Multipolar spindle 1, putative isoform 1 [Theobroma cacao] >gi|508784212|gb|EOY31468.1| Multipolar spindle 1, putative isoform 1 [Theobroma cacao]
CL39.Contig4_All	gi|590579663|ref|XP_007013849.1|	67.44	43	14	2	1415	1286	145	185	3.9e-07	61.6	Multipolar spindle 1, putative isoform 1 [Theobroma cacao] >gi|508784212|gb|EOY31468.1| Multipolar spindle 1, putative isoform 1 [Theobroma cacao]
CL39.Contig4_All	gi|590579663|ref|XP_007013849.1|	50.79	189	93	2	829	268	201	389	5.6e-46	190.7	Multipolar spindle 1, putative isoform 1 [Theobroma cacao] >gi|508784212|gb|EOY31468.1| Multipolar spindle 1, putative isoform 1 [Theobroma cacao]
CL39.Contig4_All	gi|970039086|ref|XP_015080880.1|	50.33	153	76	13	2266	1834	4	152	2e-27	129	PREDICTED: uncharacterized protein LOC107024416 isoform X1 [Solanum pennellii] >gi|970039088|ref|XP_015080882.1| PREDICTED: uncharacterized protein LOC107024416 isoform X1 [Solanum pennellii]
CL39.Contig4_All	gi|970039086|ref|XP_015080880.1|	64	50	18	0	1433	1283	155	204	2.4e-09	68.9	PREDICTED: uncharacterized protein LOC107024416 isoform X1 [Solanum pennellii] >gi|970039088|ref|XP_015080882.1| PREDICTED: uncharacterized protein LOC107024416 isoform X1 [Solanum pennellii]
CL39.Contig4_All	gi|970039086|ref|XP_015080880.1|	50.79	189	93	2	829	268	135	323	5.6e-46	190.7	PREDICTED: uncharacterized protein LOC107024416 isoform X1 [Solanum pennellii] >gi|970039088|ref|XP_015080882.1| PREDICTED: uncharacterized protein LOC107024416 isoform X1 [Solanum pennellii]
CL39.Contig4_All	gi|970039093|ref|XP_015080884.1|	58.82	85	35	2	2083	1834	2	86	8.4e-18	97.1	PREDICTED: uncharacterized protein LOC107024416 isoform X3 [Solanum pennellii]
CL39.Contig4_All	gi|970039093|ref|XP_015080884.1|	64	50	18	0	1433	1283	89	138	2.4e-09	68.9	PREDICTED: uncharacterized protein LOC107024416 isoform X3 [Solanum pennellii]
CL39.Contig4_All	gi|970039093|ref|XP_015080884.1|	50.79	189	93	2	829	268	192	380	9.5e-46	189.9	PREDICTED: uncharacterized protein LOC107024416 isoform X3 [Solanum pennellii]
CL39.Contig4_All	gi|460394822|ref|XP_004242989.1|	48.68	152	78	20	2266	1834	4	143	1.7e-26	125.9	PREDICTED: uncharacterized protein LOC101247037 [Solanum lycopersicum] >gi|723712181|ref|XP_010323193.1| PREDICTED: uncharacterized protein LOC101247037 [Solanum lycopersicum]
CL39.Contig4_All	gi|460394822|ref|XP_004242989.1|	60	50	20	0	1433	1283	146	195	9.3e-09	67	PREDICTED: uncharacterized protein LOC101247037 [Solanum lycopersicum] >gi|723712181|ref|XP_010323193.1| PREDICTED: uncharacterized protein LOC101247037 [Solanum lycopersicum]
CL39.Contig5_All	gi|747074119|ref|XP_011084040.1|	55.08	187	84	33	559	97	161	347	2.4e-47	193	PREDICTED: uncharacterized protein LOC105166400 [Sesamum indicum]
CL39.Contig5_All	gi|971543886|ref|XP_015162530.1|	44.57	184	102	33	553	100	212	395	4.3e-33	145.6	PREDICTED: uncharacterized protein LOC102580590 [Solanum tuberosum]
CL39.Contig5_All	gi|356564897|ref|XP_003550683.1|	46.41	181	97	34	544	100	194	373	7.4e-33	144.8	PREDICTED: uncharacterized protein LOC100795604 [Glycine max] >gi|947053578|gb|KRH03031.1| hypothetical protein GLYMA_17G072600 [Glycine max]
CL39.Contig5_All	gi|970039093|ref|XP_015080884.1|	44.02	184	103	33	553	100	140	323	2.2e-32	143.3	PREDICTED: uncharacterized protein LOC107024416 isoform X3 [Solanum pennellii]
CL39.Contig5_All	gi|460394822|ref|XP_004242989.1|	44.02	184	103	33	553	100	197	380	2.2e-32	143.3	PREDICTED: uncharacterized protein LOC101247037 [Solanum lycopersicum] >gi|723712181|ref|XP_010323193.1| PREDICTED: uncharacterized protein LOC101247037 [Solanum lycopersicum]
CL39.Contig6_All	gi|747074119|ref|XP_011084040.1|	55.08	187	84	33	727	265	161	347	3.1e-47	193	PREDICTED: uncharacterized protein LOC105166400 [Sesamum indicum]
CL39.Contig6_All	gi|971543886|ref|XP_015162530.1|	44.57	184	102	33	721	268	212	395	5.6e-33	145.6	PREDICTED: uncharacterized protein LOC102580590 [Solanum tuberosum]
CL39.Contig6_All	gi|356564897|ref|XP_003550683.1|	46.41	181	97	34	712	268	194	373	9.6e-33	144.8	PREDICTED: uncharacterized protein LOC100795604 [Glycine max] >gi|947053578|gb|KRH03031.1| hypothetical protein GLYMA_17G072600 [Glycine max]
CL39.Contig6_All	gi|970039093|ref|XP_015080884.1|	44.02	184	103	33	721	268	140	323	2.8e-32	143.3	PREDICTED: uncharacterized protein LOC107024416 isoform X3 [Solanum pennellii]
CL39.Contig6_All	gi|460394822|ref|XP_004242989.1|	44.02	184	103	33	721	268	197	380	2.8e-32	143.3	PREDICTED: uncharacterized protein LOC101247037 [Solanum lycopersicum] >gi|723712181|ref|XP_010323193.1| PREDICTED: uncharacterized protein LOC101247037 [Solanum lycopersicum]
CL40.Contig1_All	gi|747084244|ref|XP_011089522.1|	48.98	880	449	43	2869	346	1	876	6.5e-198	695.7	PREDICTED: uncharacterized protein LOC105170457 [Sesamum indicum]
CL40.Contig1_All	gi|661887347|emb|CDP09127.1|	35.6	913	588	70	2803	238	93	993	9.9e-122	442.6	unnamed protein product [Coffea canephora]
CL40.Contig1_All	gi|731392019|ref|XP_010650961.1|	34.72	916	598	77	2806	238	24	922	7.3e-117	426.4	PREDICTED: uncharacterized protein LOC104879538 [Vitis vinifera] >gi|731392021|ref|XP_010650962.1| PREDICTED: uncharacterized protein LOC104879538 [Vitis vinifera]
CL40.Contig1_All	gi|147811098|emb|CAN70168.1|	34.86	915	596	75	2806	238	24	922	4.8e-116	423.7	hypothetical protein VITISV_006870 [Vitis vinifera]
CL40.Contig1_All	gi|590588633|ref|XP_007016250.1|	35.31	926	599	84	2800	238	3	916	1.5e-114	418.7	Uncharacterized protein isoform 1 [Theobroma cacao] >gi|590588637|ref|XP_007016251.1| Uncharacterized protein isoform 1 [Theobroma cacao] >gi|508786613|gb|EOY33869.1| Uncharacterized protein isoform 1 [Theobroma cacao] >gi|508786614|gb|EOY33870.1| Uncharacterized protein isoform 1 [Theobroma cacao]
CL40.Contig2_All	gi|747084244|ref|XP_011089522.1|	49.04	883	450	43	356	2888	1	879	7.6e-199	698.7	PREDICTED: uncharacterized protein LOC105170457 [Sesamum indicum]
CL40.Contig2_All	gi|661887347|emb|CDP09127.1|	35.16	913	592	75	422	2972	93	993	2.3e-118	431.4	unnamed protein product [Coffea canephora]
CL40.Contig2_All	gi|590588633|ref|XP_007016250.1|	35.1	926	601	89	425	2972	3	916	1.5e-114	418.7	Uncharacterized protein isoform 1 [Theobroma cacao] >gi|590588637|ref|XP_007016251.1| Uncharacterized protein isoform 1 [Theobroma cacao] >gi|508786613|gb|EOY33869.1| Uncharacterized protein isoform 1 [Theobroma cacao] >gi|508786614|gb|EOY33870.1| Uncharacterized protein isoform 1 [Theobroma cacao]
CL40.Contig2_All	gi|731392019|ref|XP_010650961.1|	34.31	918	603	86	419	2972	24	922	1.5e-114	418.7	PREDICTED: uncharacterized protein LOC104879538 [Vitis vinifera] >gi|731392021|ref|XP_010650962.1| PREDICTED: uncharacterized protein LOC104879538 [Vitis vinifera]
CL40.Contig2_All	gi|147811098|emb|CAN70168.1|	34.53	921	603	92	419	2972	24	922	9.8e-114	416	hypothetical protein VITISV_006870 [Vitis vinifera]
CL40.Contig3_All	gi|747084244|ref|XP_011089522.1|	48.81	883	452	43	378	2910	1	879	4.9e-198	696	PREDICTED: uncharacterized protein LOC105170457 [Sesamum indicum]
CL40.Contig3_All	gi|661887347|emb|CDP09127.1|	35.05	913	593	75	444	2994	93	993	6.6e-118	429.9	unnamed protein product [Coffea canephora]
CL40.Contig3_All	gi|590588633|ref|XP_007016250.1|	35.1	926	601	89	447	2994	3	916	1.2e-114	419.1	Uncharacterized protein isoform 1 [Theobroma cacao] >gi|590588637|ref|XP_007016251.1| Uncharacterized protein isoform 1 [Theobroma cacao] >gi|508786613|gb|EOY33869.1| Uncharacterized protein isoform 1 [Theobroma cacao] >gi|508786614|gb|EOY33870.1| Uncharacterized protein isoform 1 [Theobroma cacao]
CL40.Contig3_All	gi|731392019|ref|XP_010650961.1|	34.31	918	603	86	441	2994	24	922	4.4e-114	417.2	PREDICTED: uncharacterized protein LOC104879538 [Vitis vinifera] >gi|731392021|ref|XP_010650962.1| PREDICTED: uncharacterized protein LOC104879538 [Vitis vinifera]
CL40.Contig3_All	gi|147811098|emb|CAN70168.1|	34.53	921	603	92	441	2994	24	922	2.9e-113	414.5	hypothetical protein VITISV_006870 [Vitis vinifera]
CL40.Contig4_All	gi|747084244|ref|XP_011089522.1|	49.43	878	444	43	483	3000	3	876	3.6e-199	699.9	PREDICTED: uncharacterized protein LOC105170457 [Sesamum indicum]
CL40.Contig4_All	gi|661887347|emb|CDP09127.1|	35.96	915	586	74	543	3108	93	993	3.8e-124	450.7	unnamed protein product [Coffea canephora]
CL40.Contig4_All	gi|731392019|ref|XP_010650961.1|	34.83	916	597	77	540	3108	24	922	1.4e-118	432.2	PREDICTED: uncharacterized protein LOC104879538 [Vitis vinifera] >gi|731392021|ref|XP_010650962.1| PREDICTED: uncharacterized protein LOC104879538 [Vitis vinifera]
CL40.Contig4_All	gi|147811098|emb|CAN70168.1|	35	920	598	85	540	3108	24	922	9e-118	429.5	hypothetical protein VITISV_006870 [Vitis vinifera]
CL40.Contig4_All	gi|590588633|ref|XP_007016250.1|	35.38	927	599	86	546	3108	3	916	2.9e-116	424.5	Uncharacterized protein isoform 1 [Theobroma cacao] >gi|590588637|ref|XP_007016251.1| Uncharacterized protein isoform 1 [Theobroma cacao] >gi|508786613|gb|EOY33869.1| Uncharacterized protein isoform 1 [Theobroma cacao] >gi|508786614|gb|EOY33870.1| Uncharacterized protein isoform 1 [Theobroma cacao]
CL41.Contig1_All	gi|787592902|gb|AKA27878.1|	75.71	210	51	23	815	233	9	211	2.6e-80	303.1	WRKY protein [Salvia miltiorrhiza]
CL41.Contig1_All	gi|747107119|ref|XP_011101863.1|	65.8	231	79	37	818	233	10	239	1.7e-74	283.9	PREDICTED: probable WRKY transcription factor 12 [Sesamum indicum]
CL41.Contig1_All	gi|969999758|ref|XP_015084475.1|	68.75	208	65	30	773	233	36	241	4.8e-74	282.3	PREDICTED: probable WRKY transcription factor 12 [Solanum pennellii]
CL41.Contig1_All	gi|698504600|ref|XP_009797802.1|	63.91	230	83	43	806	233	10	235	6.9e-73	278.5	PREDICTED: probable WRKY transcription factor 12 [Nicotiana sylvestris]
CL41.Contig1_All	gi|697173979|ref|XP_009595924.1|	66.67	216	72	41	770	233	31	242	2.6e-72	276.6	PREDICTED: probable WRKY transcription factor 12 [Nicotiana tomentosiformis]
CL41.Contig2_All	gi|787592902|gb|AKA27878.1|	79.05	210	44	19	827	233	9	211	6.6e-85	318.5	WRKY protein [Salvia miltiorrhiza]
CL41.Contig2_All	gi|747107119|ref|XP_011101863.1|	68.97	232	72	35	830	233	10	239	1.9e-79	300.4	PREDICTED: probable WRKY transcription factor 12 [Sesamum indicum]
CL41.Contig2_All	gi|698504600|ref|XP_009797802.1|	66.96	230	76	47	806	233	14	235	2.1e-75	287	PREDICTED: probable WRKY transcription factor 12 [Nicotiana sylvestris]
CL41.Contig2_All	gi|697173979|ref|XP_009595924.1|	64.96	234	82	48	806	233	14	242	1.5e-73	280.8	PREDICTED: probable WRKY transcription factor 12 [Nicotiana tomentosiformis]
CL41.Contig2_All	gi|661887014|emb|CDP09423.1|	65.74	216	74	30	797	233	21	234	4.9e-72	275.8	unnamed protein product [Coffea canephora]
CL41.Contig3_All	gi|787592902|gb|AKA27878.1|	77.51	209	47	22	787	208	9	211	1.8e-81	307	WRKY protein [Salvia miltiorrhiza]
CL41.Contig3_All	gi|747107119|ref|XP_011101863.1|	66.67	231	77	38	790	208	10	239	8.3e-74	281.6	PREDICTED: probable WRKY transcription factor 12 [Sesamum indicum]
CL41.Contig3_All	gi|969999758|ref|XP_015084475.1|	68.27	208	66	31	745	208	36	241	8.3e-74	281.6	PREDICTED: probable WRKY transcription factor 12 [Solanum pennellii]
CL41.Contig3_All	gi|460367753|ref|XP_004229735.1|	68.57	210	66	35	745	208	31	236	4.1e-73	279.3	PREDICTED: probable WRKY transcription factor 12 [Solanum lycopersicum]
CL41.Contig3_All	gi|764627127|ref|XP_011469209.1|	64.13	223	80	46	745	208	34	254	3.5e-72	276.2	PREDICTED: probable WRKY transcription factor 12 [Fragaria vesca subsp. vesca]
CL42.Contig1_All	gi|747066381|ref|XP_011079874.1|	60.09	228	91	28	1947	1278	1	205	8.1e-65	253.1	PREDICTED: uncharacterized protein LOC105163283 [Sesamum indicum]
CL42.Contig1_All	gi|661892489|emb|CDP03647.1|	54.17	240	110	37	1947	1278	1	220	2.3e-51	208.4	unnamed protein product [Coffea canephora]
CL42.Contig1_All	gi|527207207|gb|EPS72551.1|	48.66	224	115	32	1947	1278	1	193	7.1e-45	186.8	hypothetical protein M569_02211 [Genlisea aurea]
CL42.Contig1_All	gi|565366018|ref|XP_006349693.1|	47.97	246	128	44	1962	1281	50	270	2.3e-43	181.8	PREDICTED: uncharacterized protein LOC102592129 [Solanum tuberosum]
CL42.Contig1_All	gi|460403396|ref|XP_004247177.1|	47.3	241	127	44	1947	1281	1	216	1.9e-42	178.7	PREDICTED: uncharacterized protein LOC101259575 [Solanum lycopersicum]
CL42.Contig3_All	gi|747066381|ref|XP_011079874.1|	60.09	228	91	28	2041	1372	1	205	8.4e-65	253.1	PREDICTED: uncharacterized protein LOC105163283 [Sesamum indicum]
CL42.Contig3_All	gi|661892489|emb|CDP03647.1|	54.17	240	110	37	2041	1372	1	220	2.4e-51	208.4	unnamed protein product [Coffea canephora]
CL42.Contig3_All	gi|527207207|gb|EPS72551.1|	48.66	224	115	32	2041	1372	1	193	7.4e-45	186.8	hypothetical protein M569_02211 [Genlisea aurea]
CL42.Contig3_All	gi|565366018|ref|XP_006349693.1|	47.97	246	128	44	2056	1375	50	270	2.4e-43	181.8	PREDICTED: uncharacterized protein LOC102592129 [Solanum tuberosum]
CL42.Contig3_All	gi|460403396|ref|XP_004247177.1|	47.3	241	127	44	2041	1375	1	216	2e-42	178.7	PREDICTED: uncharacterized protein LOC101259575 [Solanum lycopersicum]
CL43.Contig1_All	gi|747081489|ref|XP_011088019.1|	75.68	74	18	0	226	4	1	74	3e-23	112.1	PREDICTED: LL-diaminopimelate aminotransferase, chloroplastic [Sesamum indicum]
CL43.Contig1_All	gi|565361089|ref|XP_006347293.1|	64.86	74	26	1	226	4	1	73	1.7e-18	96.3	PREDICTED: LL-diaminopimelate aminotransferase, chloroplastic [Solanum tuberosum]
CL43.Contig1_All	gi|970036468|ref|XP_015079571.1|	63.51	74	27	1	226	4	1	73	6.5e-18	94.4	PREDICTED: LL-diaminopimelate aminotransferase, chloroplastic [Solanum pennellii]
CL43.Contig1_All	gi|460391601|ref|XP_004241409.1|	63.51	74	27	1	226	4	1	73	6.5e-18	94.4	PREDICTED: LL-diaminopimelate aminotransferase, chloroplastic [Solanum lycopersicum]
CL43.Contig1_All	gi|697130304|ref|XP_009619211.1|	59.46	74	30	2	226	4	1	72	1.8e-15	86.3	PREDICTED: LL-diaminopimelate aminotransferase, chloroplastic [Nicotiana tomentosiformis]
CL43.Contig2_All	gi|747081489|ref|XP_011088019.1|	89.83	462	47	0	127	1513	1	462	3.3e-241	838.6	PREDICTED: LL-diaminopimelate aminotransferase, chloroplastic [Sesamum indicum]
CL43.Contig2_All	gi|565361089|ref|XP_006347293.1|	83.55	462	76	1	127	1513	1	461	1.4e-228	796.6	PREDICTED: LL-diaminopimelate aminotransferase, chloroplastic [Solanum tuberosum]
CL43.Contig2_All	gi|460391601|ref|XP_004241409.1|	83.33	462	77	1	127	1513	1	461	1.6e-227	793.1	PREDICTED: LL-diaminopimelate aminotransferase, chloroplastic [Solanum lycopersicum]
CL43.Contig2_All	gi|970036468|ref|XP_015079571.1|	82.9	462	79	1	127	1513	1	461	5.1e-226	788.1	PREDICTED: LL-diaminopimelate aminotransferase, chloroplastic [Solanum pennellii]
CL43.Contig2_All	gi|720055929|ref|XP_010273540.1|	81.17	462	87	3	127	1513	1	459	1.9e-220	769.6	PREDICTED: LL-diaminopimelate aminotransferase, chloroplastic isoform X1 [Nelumbo nucifera] >gi|720055932|ref|XP_010273542.1| PREDICTED: LL-diaminopimelate aminotransferase, chloroplastic isoform X1 [Nelumbo nucifera]
CL44.Contig1_All	gi|2653671|gb|AAC15893.1|	28.31	219	157	37	363	1002	67	254	6.1e-07	60.5	120 kDa style glycoprotein [Nicotiana alata]
CL44.Contig1_All	gi|474151785|gb|EMS56991.1|	26.88	253	185	34	285	987	322	559	8e-07	60.1	hypothetical protein TRIUR3_03491 [Triticum urartu]
CL44.Contig1_All	gi|702286458|ref|XP_010046601.1|	27.78	252	182	58	156	855	12	224	1.4e-06	59.3	PREDICTED: proline-rich receptor-like protein kinase PERK9 [Eucalyptus grandis]
CL44.Contig1_All	gi|976906545|gb|KVH93965.1|	29.32	307	217	68	135	1011	70	323	3e-06	58.2	Concanavalin A-like lectin/glucanase, subgroup [Cynara cardunculus var. scolymus]
CL45.Contig1_All	gi|510794198|gb|AGN52065.1|	73.63	182	48	13	330	867	42	213	1.4e-67	261.2	MYB-related transcription factor [Salvia miltiorrhiza] >gi|510794418|gb|AGN52175.1| MYB-related transcription factor [Salvia miltiorrhiza]
CL45.Contig1_All	gi|510794198|gb|AGN52065.1|	66.18	68	23	5	88	292	1	63	5.6e-16	89.7	MYB-related transcription factor [Salvia miltiorrhiza] >gi|510794418|gb|AGN52175.1| MYB-related transcription factor [Salvia miltiorrhiza]
CL45.Contig1_All	gi|510794198|gb|AGN52065.1|	62.32	207	78	31	330	873	40	241	4.8e-60	236.1	MYB-related transcription factor [Salvia miltiorrhiza] >gi|510794418|gb|AGN52175.1| MYB-related transcription factor [Salvia miltiorrhiza]
CL45.Contig1_All	gi|747084069|ref|XP_011089426.1|	61.54	65	25	5	97	292	2	61	1.5e-13	81.6	PREDICTED: transcription factor MYB48 [Sesamum indicum]
CL45.Contig1_All	gi|747084069|ref|XP_011089426.1|	60.1	208	83	29	327	867	7	213	4.2e-56	223	PREDICTED: transcription factor MYB48 [Sesamum indicum]
CL45.Contig1_All	gi|727499989|ref|XP_010426042.1|	43.89	303	170	75	72	852	11	281	7.2e-56	222.2	PREDICTED: transcription factor MYB48 isoform X3 [Camelina sativa]
CL45.Contig1_All	gi|567864198|ref|XP_006424748.1|	50.37	270	134	45	126	831	1	260	3.6e-55	219.9	hypothetical protein CICLE_v10029019mg [Citrus clementina] >gi|557526682|gb|ESR37988.1| hypothetical protein CICLE_v10029019mg [Citrus clementina]
CL45.Contig2_All	gi|510794198|gb|AGN52065.1|	65.37	205	71	36	330	936	42	213	1.3e-63	248.1	MYB-related transcription factor [Salvia miltiorrhiza] >gi|510794418|gb|AGN52175.1| MYB-related transcription factor [Salvia miltiorrhiza]
CL45.Contig2_All	gi|510794198|gb|AGN52065.1|	66.18	68	23	5	88	292	1	63	5.9e-16	89.7	MYB-related transcription factor [Salvia miltiorrhiza] >gi|510794418|gb|AGN52175.1| MYB-related transcription factor [Salvia miltiorrhiza]
CL45.Contig2_All	gi|510794198|gb|AGN52065.1|	56.09	230	101	54	330	942	40	241	4.5e-56	223	MYB-related transcription factor [Salvia miltiorrhiza] >gi|510794418|gb|AGN52175.1| MYB-related transcription factor [Salvia miltiorrhiza]
CL45.Contig2_All	gi|747084069|ref|XP_011089426.1|	61.54	65	25	5	97	292	2	61	1.6e-13	81.6	PREDICTED: transcription factor MYB48 [Sesamum indicum]
CL45.Contig2_All	gi|747084069|ref|XP_011089426.1|	54.11	231	106	52	327	936	7	213	3.9e-52	209.9	PREDICTED: transcription factor MYB48 [Sesamum indicum]
CL45.Contig2_All	gi|727499989|ref|XP_010426042.1|	40.8	326	193	98	72	921	11	281	6.7e-52	209.1	PREDICTED: transcription factor MYB48 isoform X3 [Camelina sativa]
CL45.Contig2_All	gi|567864198|ref|XP_006424748.1|	46.42	293	157	68	126	900	1	260	3.3e-51	206.8	hypothetical protein CICLE_v10029019mg [Citrus clementina] >gi|557526682|gb|ESR37988.1| hypothetical protein CICLE_v10029019mg [Citrus clementina]
CL46.Contig1_All	gi|661892222|emb|CDP04448.1|	83.33	66	11	0	252	450	1	66	1.6e-25	120.2	unnamed protein product [Coffea canephora]
CL46.Contig1_All	gi|747078105|ref|XP_011086206.1|	81.82	66	12	0	252	450	1	66	2.7e-25	119.4	PREDICTED: BAH and coiled-coil domain-containing protein 1 [Sesamum indicum]
CL46.Contig1_All	gi|697119451|ref|XP_009613680.1|	81.82	66	12	0	252	450	1	66	2.7e-25	119.4	PREDICTED: protein polybromo-1-like isoform X2 [Nicotiana tomentosiformis]
CL46.Contig1_All	gi|697119449|ref|XP_009613679.1|	81.82	66	12	0	252	450	1	66	2.7e-25	119.4	PREDICTED: protein polybromo-1-like isoform X1 [Nicotiana tomentosiformis]
CL46.Contig1_All	gi|698582217|ref|XP_009777768.1|	80.3	66	13	0	252	450	1	66	4.5e-25	118.6	PREDICTED: protein polybromo-1 [Nicotiana sylvestris]
CL46.Contig2_All	gi|747078105|ref|XP_011086206.1|	87.26	212	27	0	919	283	1	212	2.9e-113	412.9	PREDICTED: BAH and coiled-coil domain-containing protein 1 [Sesamum indicum]
CL46.Contig2_All	gi|571491318|ref|XP_006591885.1|	77.31	216	49	4	919	283	1	216	1.6e-100	370.5	PREDICTED: uncharacterized protein LOC100800993 isoform X1 [Glycine max] >gi|955352051|ref|XP_014619825.1| PREDICTED: uncharacterized protein LOC100800993 isoform X1 [Glycine max] >gi|734393177|gb|KHN28093.1| BAH and coiled-coil domain-containing protein 1 [Glycine soja] >gi|947078470|gb|KRH27310.1| hypothetical protein GLYMA_12G227900 [Glycine max]
CL46.Contig2_All	gi|593262004|ref|XP_007133181.1|	76.85	216	50	4	919	283	1	216	3.6e-100	369.4	hypothetical protein PHAVU_011G158300g [Phaseolus vulgaris] >gi|561006181|gb|ESW05175.1| hypothetical protein PHAVU_011G158300g [Phaseolus vulgaris]
CL46.Contig2_All	gi|363814276|ref|NP_001242778.1|	76.85	216	50	4	919	283	1	216	3.6e-100	369.4	uncharacterized protein LOC100800993 [Glycine max] >gi|255641326|gb|ACU20940.1| unknown [Glycine max]
CL46.Contig2_All	gi|950947188|ref|XP_014494625.1|	76.85	216	50	4	919	283	1	216	3.6e-100	369.4	PREDICTED: protein polybromo-1-like isoform X1 [Vigna radiata var. radiata]
CL47.Contig1_All	gi|823253332|ref|XP_012459287.1|	88.2	305	36	2	213	1122	1	305	1.1e-154	550.8	PREDICTED: mitochondrial uncoupling protein 1 [Gossypium raimondii] >gi|763809973|gb|KJB76875.1| hypothetical protein B456_012G111000 [Gossypium raimondii] >gi|763809975|gb|KJB76877.1| hypothetical protein B456_012G111000 [Gossypium raimondii]
CL47.Contig1_All	gi|255573905|ref|XP_002527871.1|	89.18	305	33	2	213	1122	1	305	3.2e-154	549.3	PREDICTED: mitochondrial uncoupling protein 1 [Ricinus communis] >gi|223532722|gb|EEF34502.1| mitochondrial uncoupling protein, putative [Ricinus communis]
CL47.Contig1_All	gi|659069264|ref|XP_008448974.1|	88.78	303	34	0	213	1122	1	303	7.1e-154	548.1	PREDICTED: mitochondrial uncoupling protein 1 [Cucumis melo]
CL47.Contig1_All	gi|747062207|ref|XP_011077601.1|	89.37	301	32	2	225	1122	6	306	3.5e-153	545.8	PREDICTED: mitochondrial uncoupling protein 1 [Sesamum indicum]
CL47.Contig1_All	gi|641839103|gb|KDO58038.1|	89.51	305	32	2	213	1122	1	305	3.5e-153	545.8	hypothetical protein CISIN_1g021868mg [Citrus sinensis] >gi|641839104|gb|KDO58039.1| hypothetical protein CISIN_1g021868mg [Citrus sinensis]
CL47.Contig2_All	gi|255573905|ref|XP_002527871.1|	89.51	305	32	2	230	1139	1	305	6.6e-155	551.6	PREDICTED: mitochondrial uncoupling protein 1 [Ricinus communis] >gi|223532722|gb|EEF34502.1| mitochondrial uncoupling protein, putative [Ricinus communis]
CL47.Contig2_All	gi|659069264|ref|XP_008448974.1|	89.11	303	33	0	230	1139	1	303	1.5e-154	550.4	PREDICTED: mitochondrial uncoupling protein 1 [Cucumis melo]
CL47.Contig2_All	gi|823253332|ref|XP_012459287.1|	87.87	305	37	2	230	1139	1	305	3.3e-154	549.3	PREDICTED: mitochondrial uncoupling protein 1 [Gossypium raimondii] >gi|763809973|gb|KJB76875.1| hypothetical protein B456_012G111000 [Gossypium raimondii] >gi|763809975|gb|KJB76877.1| hypothetical protein B456_012G111000 [Gossypium raimondii]
CL47.Contig2_All	gi|747062207|ref|XP_011077601.1|	89.7	301	31	2	242	1139	6	306	7.3e-154	548.1	PREDICTED: mitochondrial uncoupling protein 1 [Sesamum indicum]
CL47.Contig2_All	gi|641839103|gb|KDO58038.1|	89.84	305	31	2	230	1139	1	305	7.3e-154	548.1	hypothetical protein CISIN_1g021868mg [Citrus sinensis] >gi|641839104|gb|KDO58039.1| hypothetical protein CISIN_1g021868mg [Citrus sinensis]
CL48.Contig1_All	gi|747093366|ref|XP_011094485.1|	90.74	108	10	0	184	508	3	110	4e-45	186	PREDICTED: V-type proton ATPase subunit G 1 [Sesamum indicum] >gi|747093368|ref|XP_011094486.1| PREDICTED: V-type proton ATPase subunit G 1 [Sesamum indicum]
CL48.Contig1_All	gi|527204949|gb|EPS70962.1|	85.19	108	16	0	184	508	1	108	3.7e-43	179.5	hypothetical protein M569_03798, partial [Genlisea aurea]
CL48.Contig1_All	gi|747106722|ref|XP_011101663.1|	75.97	129	31	10	184	571	3	121	8.3e-43	178.3	PREDICTED: V-type proton ATPase subunit G 1-like [Sesamum indicum]
CL48.Contig1_All	gi|747074718|ref|XP_011084362.1|	88.89	108	12	0	184	508	3	110	2.4e-42	176.8	PREDICTED: V-type proton ATPase subunit G 1-like [Sesamum indicum] >gi|747074720|ref|XP_011084363.1| PREDICTED: V-type proton ATPase subunit G 1-like [Sesamum indicum] >gi|747074722|ref|XP_011084364.1| PREDICTED: V-type proton ATPase subunit G 1-like [Sesamum indicum]
CL48.Contig1_All	gi|697100040|ref|XP_009589177.1|	83.33	108	18	0	184	508	3	110	3.5e-41	172.9	PREDICTED: V-type proton ATPase subunit G 1 [Nicotiana tomentosiformis] >gi|12585428|sp|O82702.1|VATG1_TOBAC RecName: Full=V-type proton ATPase subunit G 1; Short=V-ATPase subunit G 1; AltName: Full=Vacuolar proton pump subunit G 1 [Nicotiana tabacum] >gi|3717987|emb|CAA06756.1| G subunit of Vacuolar-type H+-ATPase [Nicotiana tabacum]
CL48.Contig2_All	gi|747093366|ref|XP_011094485.1|	90.74	108	10	0	131	455	3	110	3.7e-45	186	PREDICTED: V-type proton ATPase subunit G 1 [Sesamum indicum] >gi|747093368|ref|XP_011094486.1| PREDICTED: V-type proton ATPase subunit G 1 [Sesamum indicum]
CL48.Contig2_All	gi|527204949|gb|EPS70962.1|	85.19	108	16	0	131	455	1	108	3.5e-43	179.5	hypothetical protein M569_03798, partial [Genlisea aurea]
CL48.Contig2_All	gi|747106722|ref|XP_011101663.1|	75.97	129	31	10	131	518	3	121	7.8e-43	178.3	PREDICTED: V-type proton ATPase subunit G 1-like [Sesamum indicum]
CL48.Contig2_All	gi|747074718|ref|XP_011084362.1|	88.89	108	12	0	131	455	3	110	2.3e-42	176.8	PREDICTED: V-type proton ATPase subunit G 1-like [Sesamum indicum] >gi|747074720|ref|XP_011084363.1| PREDICTED: V-type proton ATPase subunit G 1-like [Sesamum indicum] >gi|747074722|ref|XP_011084364.1| PREDICTED: V-type proton ATPase subunit G 1-like [Sesamum indicum]
CL48.Contig2_All	gi|697100040|ref|XP_009589177.1|	83.33	108	18	0	131	455	3	110	3.3e-41	172.9	PREDICTED: V-type proton ATPase subunit G 1 [Nicotiana tomentosiformis] >gi|12585428|sp|O82702.1|VATG1_TOBAC RecName: Full=V-type proton ATPase subunit G 1; Short=V-ATPase subunit G 1; AltName: Full=Vacuolar proton pump subunit G 1 [Nicotiana tabacum] >gi|3717987|emb|CAA06756.1| G subunit of Vacuolar-type H+-ATPase [Nicotiana tabacum]
CL48.Contig3_All	gi|747093366|ref|XP_011094485.1|	91.67	108	9	0	89	413	3	110	4.8e-46	189.1	PREDICTED: V-type proton ATPase subunit G 1 [Sesamum indicum] >gi|747093368|ref|XP_011094486.1| PREDICTED: V-type proton ATPase subunit G 1 [Sesamum indicum]
CL48.Contig3_All	gi|527204949|gb|EPS70962.1|	86.11	108	15	0	89	413	1	108	4.5e-44	182.6	hypothetical protein M569_03798, partial [Genlisea aurea]
CL48.Contig3_All	gi|747074718|ref|XP_011084362.1|	89.81	108	11	0	89	413	3	110	2.9e-43	179.9	PREDICTED: V-type proton ATPase subunit G 1-like [Sesamum indicum] >gi|747074720|ref|XP_011084363.1| PREDICTED: V-type proton ATPase subunit G 1-like [Sesamum indicum] >gi|747074722|ref|XP_011084364.1| PREDICTED: V-type proton ATPase subunit G 1-like [Sesamum indicum]
CL48.Contig3_All	gi|747106722|ref|XP_011101663.1|	88.68	106	12	0	89	407	3	108	3.8e-43	179.5	PREDICTED: V-type proton ATPase subunit G 1-like [Sesamum indicum]
CL48.Contig3_All	gi|697100040|ref|XP_009589177.1|	84.26	108	17	0	89	413	3	110	4.2e-42	176	PREDICTED: V-type proton ATPase subunit G 1 [Nicotiana tomentosiformis] >gi|12585428|sp|O82702.1|VATG1_TOBAC RecName: Full=V-type proton ATPase subunit G 1; Short=V-ATPase subunit G 1; AltName: Full=Vacuolar proton pump subunit G 1 [Nicotiana tabacum] >gi|3717987|emb|CAA06756.1| G subunit of Vacuolar-type H+-ATPase [Nicotiana tabacum]
CL48.Contig4_All	gi|747093366|ref|XP_011094485.1|	90.74	108	10	0	89	413	3	110	3.5e-45	186	PREDICTED: V-type proton ATPase subunit G 1 [Sesamum indicum] >gi|747093368|ref|XP_011094486.1| PREDICTED: V-type proton ATPase subunit G 1 [Sesamum indicum]
CL48.Contig4_All	gi|527204949|gb|EPS70962.1|	85.19	108	16	0	89	413	1	108	3.3e-43	179.5	hypothetical protein M569_03798, partial [Genlisea aurea]
CL48.Contig4_All	gi|747106722|ref|XP_011101663.1|	75.97	129	31	10	89	476	3	121	7.3e-43	178.3	PREDICTED: V-type proton ATPase subunit G 1-like [Sesamum indicum]
CL48.Contig4_All	gi|747074718|ref|XP_011084362.1|	88.89	108	12	0	89	413	3	110	2.1e-42	176.8	PREDICTED: V-type proton ATPase subunit G 1-like [Sesamum indicum] >gi|747074720|ref|XP_011084363.1| PREDICTED: V-type proton ATPase subunit G 1-like [Sesamum indicum] >gi|747074722|ref|XP_011084364.1| PREDICTED: V-type proton ATPase subunit G 1-like [Sesamum indicum]
CL48.Contig4_All	gi|697100040|ref|XP_009589177.1|	83.33	108	18	0	89	413	3	110	3.1e-41	172.9	PREDICTED: V-type proton ATPase subunit G 1 [Nicotiana tomentosiformis] >gi|12585428|sp|O82702.1|VATG1_TOBAC RecName: Full=V-type proton ATPase subunit G 1; Short=V-ATPase subunit G 1; AltName: Full=Vacuolar proton pump subunit G 1 [Nicotiana tabacum] >gi|3717987|emb|CAA06756.1| G subunit of Vacuolar-type H+-ATPase [Nicotiana tabacum]
CL48.Contig5_All	gi|747093366|ref|XP_011094485.1|	90.74	108	10	0	176	500	3	110	4e-45	186	PREDICTED: V-type proton ATPase subunit G 1 [Sesamum indicum] >gi|747093368|ref|XP_011094486.1| PREDICTED: V-type proton ATPase subunit G 1 [Sesamum indicum]
CL48.Contig5_All	gi|527204949|gb|EPS70962.1|	85.19	108	16	0	176	500	1	108	3.7e-43	179.5	hypothetical protein M569_03798, partial [Genlisea aurea]
CL48.Contig5_All	gi|747074718|ref|XP_011084362.1|	88.89	108	12	0	176	500	3	110	2.4e-42	176.8	PREDICTED: V-type proton ATPase subunit G 1-like [Sesamum indicum] >gi|747074720|ref|XP_011084363.1| PREDICTED: V-type proton ATPase subunit G 1-like [Sesamum indicum] >gi|747074722|ref|XP_011084364.1| PREDICTED: V-type proton ATPase subunit G 1-like [Sesamum indicum]
CL48.Contig5_All	gi|747106722|ref|XP_011101663.1|	87.74	106	13	0	176	494	3	108	3.1e-42	176.4	PREDICTED: V-type proton ATPase subunit G 1-like [Sesamum indicum]
CL48.Contig5_All	gi|697100040|ref|XP_009589177.1|	83.33	108	18	0	176	500	3	110	3.5e-41	172.9	PREDICTED: V-type proton ATPase subunit G 1 [Nicotiana tomentosiformis] >gi|12585428|sp|O82702.1|VATG1_TOBAC RecName: Full=V-type proton ATPase subunit G 1; Short=V-ATPase subunit G 1; AltName: Full=Vacuolar proton pump subunit G 1 [Nicotiana tabacum] >gi|3717987|emb|CAA06756.1| G subunit of Vacuolar-type H+-ATPase [Nicotiana tabacum]
CL48.Contig6_All	gi|747093366|ref|XP_011094485.1|	92.59	108	8	0	152	476	3	110	1.4e-46	191	PREDICTED: V-type proton ATPase subunit G 1 [Sesamum indicum] >gi|747093368|ref|XP_011094486.1| PREDICTED: V-type proton ATPase subunit G 1 [Sesamum indicum]
CL48.Contig6_All	gi|527204949|gb|EPS70962.1|	87.04	108	14	0	152	476	1	108	4.4e-45	186	hypothetical protein M569_03798, partial [Genlisea aurea]
CL48.Contig6_All	gi|747074718|ref|XP_011084362.1|	91.67	108	9	0	152	476	3	110	7.5e-45	185.3	PREDICTED: V-type proton ATPase subunit G 1-like [Sesamum indicum] >gi|747074720|ref|XP_011084363.1| PREDICTED: V-type proton ATPase subunit G 1-like [Sesamum indicum] >gi|747074722|ref|XP_011084364.1| PREDICTED: V-type proton ATPase subunit G 1-like [Sesamum indicum]
CL48.Contig6_All	gi|747106722|ref|XP_011101663.1|	89.62	106	11	0	152	470	3	108	2.2e-44	183.7	PREDICTED: V-type proton ATPase subunit G 1-like [Sesamum indicum]
CL48.Contig6_All	gi|697100040|ref|XP_009589177.1|	85.19	108	16	0	152	476	3	110	3.2e-43	179.9	PREDICTED: V-type proton ATPase subunit G 1 [Nicotiana tomentosiformis] >gi|12585428|sp|O82702.1|VATG1_TOBAC RecName: Full=V-type proton ATPase subunit G 1; Short=V-ATPase subunit G 1; AltName: Full=Vacuolar proton pump subunit G 1 [Nicotiana tabacum] >gi|3717987|emb|CAA06756.1| G subunit of Vacuolar-type H+-ATPase [Nicotiana tabacum]
CL49.Contig1_All	gi|510794238|gb|AGN52085.1|	76.06	259	62	14	1080	342	44	301	1.8e-99	367.1	MYB-related transcription factor [Salvia miltiorrhiza] >gi|510794458|gb|AGN52195.1| MYB-related transcription factor [Salvia miltiorrhiza]
CL49.Contig1_All	gi|747051112|ref|XP_011071639.1|	65.14	284	99	39	1080	339	44	325	6.6e-89	332	PREDICTED: myb-related protein 306-like [Sesamum indicum]
CL49.Contig1_All	gi|510794174|gb|AGN52053.1|	67.95	259	83	19	1080	339	44	295	1.8e-86	323.9	MYB-related transcription factor [Salvia miltiorrhiza] >gi|510794394|gb|AGN52163.1| MYB-related transcription factor [Salvia miltiorrhiza]
CL49.Contig1_All	gi|914408363|gb|AKV71948.1|	65.58	276	95	29	1080	339	44	319	3.1e-86	323.2	R2R3-MYB protein [Rehmannia glutinosa]
CL49.Contig1_All	gi|747080026|ref|XP_011087249.1|	60.21	289	115	42	1080	339	44	332	2.5e-80	303.5	PREDICTED: myb-related protein 306-like [Sesamum indicum]
CL49.Contig3_All	gi|510794238|gb|AGN52085.1|	71.71	304	86	24	293	1142	1	301	1.1e-115	421	MYB-related transcription factor [Salvia miltiorrhiza] >gi|510794458|gb|AGN52195.1| MYB-related transcription factor [Salvia miltiorrhiza]
CL49.Contig3_All	gi|510794174|gb|AGN52053.1|	69.93	296	89	13	293	1145	1	295	2.4e-110	403.3	MYB-related transcription factor [Salvia miltiorrhiza] >gi|510794394|gb|AGN52163.1| MYB-related transcription factor [Salvia miltiorrhiza]
CL49.Contig3_All	gi|747051112|ref|XP_011071639.1|	66.15	325	110	41	293	1145	1	325	3.4e-109	399.4	PREDICTED: myb-related protein 306-like [Sesamum indicum]
CL49.Contig3_All	gi|914408363|gb|AKV71948.1|	65.62	320	110	37	293	1145	1	319	5.5e-107	392.1	R2R3-MYB protein [Rehmannia glutinosa]
CL49.Contig3_All	gi|747080026|ref|XP_011087249.1|	62.65	332	124	48	293	1145	1	332	4.3e-104	382.5	PREDICTED: myb-related protein 306-like [Sesamum indicum]
CL49.Contig4_All	gi|510794238|gb|AGN52085.1|	79.47	302	62	16	1297	436	1	301	1.3e-127	461.1	MYB-related transcription factor [Salvia miltiorrhiza] >gi|510794458|gb|AGN52195.1| MYB-related transcription factor [Salvia miltiorrhiza]
CL49.Contig4_All	gi|747051112|ref|XP_011071639.1|	69.51	328	100	43	1297	433	1	325	1.7e-114	417.5	PREDICTED: myb-related protein 306-like [Sesamum indicum]
CL49.Contig4_All	gi|914408363|gb|AKV71948.1|	68.65	319	100	31	1297	433	1	319	3.2e-113	413.3	R2R3-MYB protein [Rehmannia glutinosa]
CL49.Contig4_All	gi|510794174|gb|AGN52053.1|	71.9	306	86	29	1297	433	1	295	1.2e-112	411.4	MYB-related transcription factor [Salvia miltiorrhiza] >gi|510794394|gb|AGN52163.1| MYB-related transcription factor [Salvia miltiorrhiza]
CL49.Contig4_All	gi|747080026|ref|XP_011087249.1|	64.46	332	118	44	1297	433	1	332	9.1e-108	395.2	PREDICTED: myb-related protein 306-like [Sesamum indicum]
CL51.Contig2_All	gi|747071780|ref|XP_011082778.1|	54.55	264	120	47	296	956	225	485	2e-61	240.7	PREDICTED: uncharacterized protein LOC105165458 [Sesamum indicum]
CL51.Contig2_All	gi|747071780|ref|XP_011082778.1|	67.44	43	14	0	4	133	204	246	8.3e-07	59.3	PREDICTED: uncharacterized protein LOC105165458 [Sesamum indicum]
CL51.Contig2_All	gi|747071780|ref|XP_011082778.1|	50.38	264	131	47	296	953	224	485	2.1e-55	220.7	PREDICTED: uncharacterized protein LOC105165458 [Sesamum indicum]
CL51.Contig2_All	gi|661890532|emb|CDP06029.1|	65.12	43	15	0	4	133	203	245	1.6e-05	55.1	unnamed protein product [Coffea canephora]
CL51.Contig2_All	gi|661890532|emb|CDP06029.1|	45.7	256	139	43	296	944	229	481	3e-49	200.3	unnamed protein product [Coffea canephora]
CL51.Contig2_All	gi|743917533|ref|XP_011002755.1|	62.79	43	16	0	4	133	208	250	9.2e-06	55.8	PREDICTED: uncharacterized protein LOC105109676 [Populus euphratica] >gi|743917535|ref|XP_011002757.1| PREDICTED: uncharacterized protein LOC105109676 [Populus euphratica]
CL51.Contig2_All	gi|743917533|ref|XP_011002755.1|	44.62	260	144	44	296	953	225	481	6.7e-49	199.1	PREDICTED: uncharacterized protein LOC105109676 [Populus euphratica] >gi|743917535|ref|XP_011002757.1| PREDICTED: uncharacterized protein LOC105109676 [Populus euphratica]
CL51.Contig2_All	gi|694411309|ref|XP_009334025.1|	64.29	42	15	0	4	130	204	245	2e-05	54.7	PREDICTED: uncharacterized protein LOC103926868 isoform X2 [Pyrus x bretschneideri]
CL51.Contig2_All	gi|694411309|ref|XP_009334025.1|	46.69	257	137	44	305	953	232	485	3.3e-48	196.8	PREDICTED: uncharacterized protein LOC103926868 isoform X2 [Pyrus x bretschneideri]
CL51.Contig2_All	gi|702377551|ref|XP_010062837.1|	67.65	34	11	0	4	106	204	237	0.00023	51.2	PREDICTED: uncharacterized protein LOC104450103 [Eucalyptus grandis] >gi|629104499|gb|KCW69968.1| hypothetical protein EUGRSUZ_F03283 [Eucalyptus grandis]
CL51.Contig3_All	gi|747071780|ref|XP_011082778.1|	78.7	493	105	14	187	1648	1	485	8.3e-214	747.7	PREDICTED: uncharacterized protein LOC105165458 [Sesamum indicum]
CL51.Contig3_All	gi|731431912|ref|XP_010644103.1|	69.43	494	151	17	187	1645	1	485	7.1e-181	638.3	PREDICTED: uncharacterized protein LOC100245328 isoform X1 [Vitis vinifera]
CL51.Contig3_All	gi|731431914|ref|XP_010644104.1|	69.43	494	151	18	187	1645	1	484	1.2e-180	637.5	PREDICTED: uncharacterized protein LOC100245328 isoform X2 [Vitis vinifera]
CL51.Contig3_All	gi|225461726|ref|XP_002285515.1|	69.23	494	152	18	187	1645	1	484	2.1e-180	636.7	PREDICTED: uncharacterized protein LOC100245328 isoform X3 [Vitis vinifera] >gi|302142876|emb|CBI20171.3| unnamed protein product [Vitis vinifera]
CL51.Contig3_All	gi|661890532|emb|CDP06029.1|	66.94	493	163	15	187	1645	1	485	9.9e-175	617.8	unnamed protein product [Coffea canephora]
CL51.Contig4_All	gi|747071780|ref|XP_011082778.1|	78.59	439	94	12	1485	183	54	485	2.8e-191	672.5	PREDICTED: uncharacterized protein LOC105165458 [Sesamum indicum]
CL51.Contig4_All	gi|225461726|ref|XP_002285515.1|	71.07	439	127	14	1485	186	54	484	1.6e-165	587	PREDICTED: uncharacterized protein LOC100245328 isoform X3 [Vitis vinifera] >gi|302142876|emb|CBI20171.3| unnamed protein product [Vitis vinifera]
CL51.Contig4_All	gi|731431912|ref|XP_010644103.1|	71.07	439	127	14	1485	186	55	485	1.6e-165	587	PREDICTED: uncharacterized protein LOC100245328 isoform X1 [Vitis vinifera]
CL51.Contig4_All	gi|731431914|ref|XP_010644104.1|	71.07	439	127	15	1485	186	55	484	2.7e-165	586.3	PREDICTED: uncharacterized protein LOC100245328 isoform X2 [Vitis vinifera]
CL51.Contig4_All	gi|697103605|ref|XP_009605606.1|	68.05	435	139	19	1485	192	53	472	4.5e-157	558.9	PREDICTED: uncharacterized protein LOC104100142 [Nicotiana tomentosiformis]
CL52.Contig1_All	gi|743846337|ref|XP_010938809.1|	63.39	112	41	0	169	505	186	297	5.8e-37	158.3	PREDICTED: uncharacterized protein LOC105057807 [Elaeis guineensis]
CL52.Contig1_All	gi|727485729|ref|XP_010418799.1|	64.6	113	40	1	169	505	583	695	7.6e-37	157.9	PREDICTED: uncharacterized protein LOC104704398 [Camelina sativa]
CL52.Contig1_All	gi|147852240|emb|CAN80132.1|	64.66	116	41	0	157	505	561	676	1e-36	157.5	hypothetical protein VITISV_012031 [Vitis vinifera]
CL52.Contig1_All	gi|208609060|dbj|BAG72152.1|	54.48	134	61	0	103	505	382	515	2.2e-36	156.4	hypothetical protein [Lotus japonicus]
CL52.Contig1_All	gi|727520723|ref|XP_010436610.1|	52.67	150	71	3	58	505	501	648	2.2e-36	156.4	PREDICTED: uncharacterized protein LOC104720402 [Camelina sativa]
CL52.Contig2_All	gi|731403730|ref|XP_010655166.1|	54.41	68	31	0	206	2	411	478	1.7e-14	83.2	PREDICTED: uncharacterized protein LOC104880390 [Vitis vinifera]
CL52.Contig2_All	gi|208609060|dbj|BAG72152.1|	45.68	81	44	0	245	2	382	462	1.2e-12	77	hypothetical protein [Lotus japonicus]
CL52.Contig2_All	gi|727485729|ref|XP_010418799.1|	55.93	59	26	1	179	5	583	641	1.6e-12	76.6	PREDICTED: uncharacterized protein LOC104704398 [Camelina sativa]
CL52.Contig2_All	gi|147772855|emb|CAN73669.1|	51.47	68	33	0	206	2	383	450	2.7e-12	75.9	hypothetical protein VITISV_003711 [Vitis vinifera]
CL52.Contig2_All	gi|571495444|ref|XP_006593215.1|	48.61	72	37	2	218	2	512	581	4.6e-12	75.1	PREDICTED: uncharacterized protein LOC102668698 [Glycine max]
CL53.Contig1_All	gi|747089828|ref|XP_011092568.1|	37.5	200	125	35	118	613	28	227	1.3e-21	108.2	PREDICTED: uncharacterized protein LOC105172718 isoform X2 [Sesamum indicum]
CL53.Contig1_All	gi|747089826|ref|XP_011092567.1|	36.1	205	131	40	118	613	28	232	6.6e-21	105.9	PREDICTED: uncharacterized protein LOC105172718 isoform X1 [Sesamum indicum]
CL53.Contig1_All	gi|747089830|ref|XP_011092569.1|	36.1	205	131	40	118	613	28	232	6.6e-21	105.9	PREDICTED: uncharacterized protein LOC105172718 isoform X3 [Sesamum indicum]
CL53.Contig1_All	gi|747081917|ref|XP_011088256.1|	32.11	190	129	38	163	619	6	195	6.2e-11	72.8	PREDICTED: uncharacterized protein LOC105169540 isoform X2 [Sesamum indicum] >gi|747081919|ref|XP_011088257.1| PREDICTED: uncharacterized protein LOC105169540 isoform X2 [Sesamum indicum] >gi|747081921|ref|XP_011088258.1| PREDICTED: uncharacterized protein LOC105169540 isoform X2 [Sesamum indicum]
CL53.Contig1_All	gi|747081915|ref|XP_011088255.1|	31.73	208	142	41	118	619	30	237	8e-11	72.4	PREDICTED: uncharacterized protein LOC105169540 isoform X1 [Sesamum indicum]
CL53.Contig2_All	gi|747089828|ref|XP_011092568.1|	38.29	175	108	29	91	529	49	223	5.2e-21	105.5	PREDICTED: uncharacterized protein LOC105172718 isoform X2 [Sesamum indicum]
CL53.Contig2_All	gi|747089830|ref|XP_011092569.1|	36.67	180	114	34	91	529	49	228	2.6e-20	103.2	PREDICTED: uncharacterized protein LOC105172718 isoform X3 [Sesamum indicum]
CL53.Contig2_All	gi|747089826|ref|XP_011092567.1|	36.67	180	114	34	91	529	49	228	2.6e-20	103.2	PREDICTED: uncharacterized protein LOC105172718 isoform X1 [Sesamum indicum]
CL53.Contig2_All	gi|976916431|gb|KVI01943.1|	33.14	172	115	29	103	532	59	230	2.2e-11	73.6	hypothetical protein Ccrd_019775 [Cynara cardunculus var. scolymus]
CL53.Contig2_All	gi|747081917|ref|XP_011088256.1|	30.43	184	128	35	82	529	6	189	1.1e-10	71.2	PREDICTED: uncharacterized protein LOC105169540 isoform X2 [Sesamum indicum] >gi|747081919|ref|XP_011088257.1| PREDICTED: uncharacterized protein LOC105169540 isoform X2 [Sesamum indicum] >gi|747081921|ref|XP_011088258.1| PREDICTED: uncharacterized protein LOC105169540 isoform X2 [Sesamum indicum]
CL54.Contig1_All	gi|747074455|ref|XP_011084218.1|	93.63	471	30	0	1651	238	1	471	7.9e-264	913.7	PREDICTED: serine hydroxymethyltransferase 4 [Sesamum indicum]
CL54.Contig1_All	gi|698541451|ref|XP_009766092.1|	93.42	471	31	0	1651	238	1	471	9.6e-262	906.7	PREDICTED: serine hydroxymethyltransferase 4 [Nicotiana sylvestris]
CL54.Contig1_All	gi|697124576|ref|XP_009616291.1|	93.21	471	32	0	1651	238	1	471	2.8e-261	905.2	PREDICTED: serine hydroxymethyltransferase 4-like [Nicotiana tomentosiformis]
CL54.Contig1_All	gi|702440920|ref|XP_010023651.1|	92.78	471	34	0	1651	238	1	471	1.1e-260	903.3	PREDICTED: serine hydroxymethyltransferase 4 [Eucalyptus grandis] >gi|629093959|gb|KCW59954.1| hypothetical protein EUGRSUZ_H02679 [Eucalyptus grandis]
CL54.Contig1_All	gi|225433510|ref|XP_002266276.1|	92.57	471	35	0	1651	238	1	471	5.3e-260	901	PREDICTED: serine hydroxymethyltransferase 4 [Vitis vinifera]
CL54.Contig2_All	gi|747074455|ref|XP_011084218.1|	93.84	471	29	0	1706	293	1	471	1.4e-263	912.9	PREDICTED: serine hydroxymethyltransferase 4 [Sesamum indicum]
CL54.Contig2_All	gi|698541451|ref|XP_009766092.1|	93.42	471	31	0	1706	293	1	471	2.3e-261	905.6	PREDICTED: serine hydroxymethyltransferase 4 [Nicotiana sylvestris]
CL54.Contig2_All	gi|697124576|ref|XP_009616291.1|	93.21	471	32	0	1706	293	1	471	6.6e-261	904	PREDICTED: serine hydroxymethyltransferase 4-like [Nicotiana tomentosiformis]
CL54.Contig2_All	gi|702440920|ref|XP_010023651.1|	92.78	471	34	0	1706	293	1	471	4.3e-260	901.4	PREDICTED: serine hydroxymethyltransferase 4 [Eucalyptus grandis] >gi|629093959|gb|KCW59954.1| hypothetical protein EUGRSUZ_H02679 [Eucalyptus grandis]
CL54.Contig2_All	gi|225433510|ref|XP_002266276.1|	92.36	471	36	0	1706	293	1	471	3.6e-259	898.3	PREDICTED: serine hydroxymethyltransferase 4 [Vitis vinifera]
CL54.Contig3_All	gi|747074455|ref|XP_011084218.1|	95.56	248	11	0	1017	273	224	471	3.2e-135	485.7	PREDICTED: serine hydroxymethyltransferase 4 [Sesamum indicum]
CL54.Contig3_All	gi|225433510|ref|XP_002266276.1|	94.35	248	14	0	1017	273	224	471	5.1e-133	478.4	PREDICTED: serine hydroxymethyltransferase 4 [Vitis vinifera]
CL54.Contig3_All	gi|298205243|emb|CBI17302.3|	94.35	248	14	0	1017	273	9	256	5.1e-133	478.4	unnamed protein product [Vitis vinifera]
CL54.Contig3_All	gi|697105555|ref|XP_009606592.1|	94.35	248	14	0	1017	273	224	471	1.1e-132	477.2	PREDICTED: serine hydroxymethyltransferase 4 [Nicotiana tomentosiformis]
CL54.Contig3_All	gi|645232314|ref|XP_008222809.1|	93.95	248	15	0	1017	273	224	471	1.1e-132	477.2	PREDICTED: serine hydroxymethyltransferase 4 [Prunus mume]
CL54.Contig4_All	gi|747074455|ref|XP_011084218.1|	95.29	382	18	0	1474	328	90	471	9.2e-216	753.8	PREDICTED: serine hydroxymethyltransferase 4 [Sesamum indicum]
CL54.Contig4_All	gi|697105555|ref|XP_009606592.1|	94.5	382	21	0	1474	328	90	471	1.6e-212	743	PREDICTED: serine hydroxymethyltransferase 4 [Nicotiana tomentosiformis]
CL54.Contig4_All	gi|698541451|ref|XP_009766092.1|	93.46	382	25	0	1474	328	90	471	2.8e-212	742.3	PREDICTED: serine hydroxymethyltransferase 4 [Nicotiana sylvestris]
CL54.Contig4_All	gi|698480063|ref|XP_009787093.1|	94.24	382	22	0	1474	328	90	471	3.6e-212	741.9	PREDICTED: serine hydroxymethyltransferase 4-like [Nicotiana sylvestris]
CL54.Contig4_All	gi|697124576|ref|XP_009616291.1|	93.19	382	26	0	1474	328	90	471	1.4e-211	740	PREDICTED: serine hydroxymethyltransferase 4-like [Nicotiana tomentosiformis]
CL56.Contig1_All	gi|747069280|ref|XP_011081427.1|	84.37	371	58	9	279	1365	1	371	7.4e-184	647.9	PREDICTED: alpha/beta hydrolase domain-containing protein 17B isoform X1 [Sesamum indicum]
CL56.Contig1_All	gi|970044527|ref|XP_015083684.1|	74.87	378	95	20	279	1362	1	375	1.1e-158	564.3	PREDICTED: alpha/beta hydrolase domain-containing protein 17B [Solanum pennellii]
CL56.Contig1_All	gi|723725685|ref|XP_010325577.1|	74.34	378	97	20	279	1362	1	375	2.4e-158	563.1	PREDICTED: alpha/beta hydrolase domain-containing protein 17B [Solanum lycopersicum]
CL56.Contig1_All	gi|565372674|ref|XP_006352914.1|	73.74	377	99	18	279	1362	1	375	2e-157	560.1	PREDICTED: alpha/beta hydrolase domain-containing protein 17B [Solanum tuberosum]
CL56.Contig1_All	gi|661884612|emb|CDP11678.1|	73.94	376	98	17	279	1356	1	376	1e-156	557.8	unnamed protein product [Coffea canephora]
CL56.Contig2_All	gi|747069280|ref|XP_011081427.1|	84.1	371	59	9	300	1386	1	371	2.9e-183	646	PREDICTED: alpha/beta hydrolase domain-containing protein 17B isoform X1 [Sesamum indicum]
CL56.Contig2_All	gi|970044527|ref|XP_015083684.1|	74.87	378	95	20	300	1383	1	375	1.1e-158	564.3	PREDICTED: alpha/beta hydrolase domain-containing protein 17B [Solanum pennellii]
CL56.Contig2_All	gi|723725685|ref|XP_010325577.1|	74.34	378	97	20	300	1383	1	375	2.5e-158	563.1	PREDICTED: alpha/beta hydrolase domain-containing protein 17B [Solanum lycopersicum]
CL56.Contig2_All	gi|565372674|ref|XP_006352914.1|	73.74	377	99	18	300	1383	1	375	2.1e-157	560.1	PREDICTED: alpha/beta hydrolase domain-containing protein 17B [Solanum tuberosum]
CL56.Contig2_All	gi|661884612|emb|CDP11678.1|	73.94	376	98	17	300	1377	1	376	1e-156	557.8	unnamed protein product [Coffea canephora]
CL56.Contig3_All	gi|747069280|ref|XP_011081427.1|	80.3	269	53	9	292	1072	103	371	3.5e-126	456.1	PREDICTED: alpha/beta hydrolase domain-containing protein 17B isoform X1 [Sesamum indicum]
CL56.Contig3_All	gi|747069284|ref|XP_011081430.1|	81.51	265	49	9	304	1072	25	289	4.5e-126	455.7	PREDICTED: alpha/beta hydrolase domain-containing protein 17B isoform X3 [Sesamum indicum]
CL56.Contig3_All	gi|747069288|ref|XP_011081432.1|	81.82	264	48	9	307	1072	9	272	5.9e-126	455.3	PREDICTED: alpha/beta hydrolase domain-containing protein 17B isoform X5 [Sesamum indicum]
CL56.Contig3_All	gi|747069292|ref|XP_011081434.1|	81.82	264	48	9	307	1072	2	265	5.9e-126	455.3	PREDICTED: alpha/beta hydrolase domain-containing protein 17B isoform X7 [Sesamum indicum] >gi|747069294|ref|XP_011081435.1| PREDICTED: alpha/beta hydrolase domain-containing protein 17B isoform X8 [Sesamum indicum]
CL56.Contig3_All	gi|747069286|ref|XP_011081431.1|	80.95	252	48	9	343	1072	27	278	3.5e-118	429.5	PREDICTED: alpha/beta hydrolase domain-containing protein 17B isoform X4 [Sesamum indicum]
CL56.Contig4_All	gi|747069280|ref|XP_011081427.1|	73.45	177	47	5	171	690	196	371	2.3e-76	290	PREDICTED: alpha/beta hydrolase domain-containing protein 17B isoform X1 [Sesamum indicum]
CL56.Contig4_All	gi|747069288|ref|XP_011081432.1|	73.45	177	47	5	171	690	97	272	2.3e-76	290	PREDICTED: alpha/beta hydrolase domain-containing protein 17B isoform X5 [Sesamum indicum]
CL56.Contig4_All	gi|747069290|ref|XP_011081433.1|	73.45	177	47	5	171	690	91	266	2.3e-76	290	PREDICTED: alpha/beta hydrolase domain-containing protein 17B isoform X6 [Sesamum indicum]
CL56.Contig4_All	gi|747069292|ref|XP_011081434.1|	73.45	177	47	5	171	690	90	265	2.3e-76	290	PREDICTED: alpha/beta hydrolase domain-containing protein 17B isoform X7 [Sesamum indicum] >gi|747069294|ref|XP_011081435.1| PREDICTED: alpha/beta hydrolase domain-containing protein 17B isoform X8 [Sesamum indicum]
CL56.Contig4_All	gi|747069286|ref|XP_011081431.1|	73.45	177	47	5	171	690	103	278	2.3e-76	290	PREDICTED: alpha/beta hydrolase domain-containing protein 17B isoform X4 [Sesamum indicum]
CL57.Contig1_All	gi|747082342|ref|XP_011088488.1|	95.1	102	5	0	371	677	1	102	4.6e-53	213.4	PREDICTED: B-box zinc finger protein 19 [Sesamum indicum]
CL57.Contig1_All	gi|747082342|ref|XP_011088488.1|	64.62	130	46	2	706	1096	84	211	1.1e-38	165.6	PREDICTED: B-box zinc finger protein 19 [Sesamum indicum]
CL57.Contig1_All	gi|747082342|ref|XP_011088488.1|	94.17	103	6	0	368	677	48	150	7.8e-53	212.6	PREDICTED: B-box zinc finger protein 19 [Sesamum indicum]
CL57.Contig1_All	gi|590685164|ref|XP_007042027.1|	51.52	132	64	4	706	1096	132	261	2.8e-26	124.4	B-box type zinc finger family protein [Theobroma cacao] >gi|508705962|gb|EOX97858.1| B-box type zinc finger family protein [Theobroma cacao]
CL57.Contig1_All	gi|590685164|ref|XP_007042027.1|	95.1	102	5	0	371	677	1	102	1.3e-52	211.8	B-box type zinc finger family protein [Theobroma cacao] >gi|508705962|gb|EOX97858.1| B-box type zinc finger family protein [Theobroma cacao]
CL57.Contig1_All	gi|225427770|ref|XP_002267957.1|	53.85	130	60	3	706	1096	84	210	7.4e-27	126.3	PREDICTED: B-box zinc finger protein 19 [Vitis vinifera] >gi|297744726|emb|CBI37988.3| unnamed protein product [Vitis vinifera]
CL57.Contig1_All	gi|225427770|ref|XP_002267957.1|	94.12	102	6	0	371	677	1	102	1.7e-52	211.5	PREDICTED: B-box zinc finger protein 19 [Vitis vinifera] >gi|297744726|emb|CBI37988.3| unnamed protein product [Vitis vinifera]
CL57.Contig1_All	gi|359476640|ref|XP_003631872.1|	50.96	104	51	6	706	1012	84	183	1.4e-17	95.5	PREDICTED: B-box zinc finger protein 19-like isoform X2 [Vitis vinifera] >gi|297735043|emb|CBI17405.3| unnamed protein product [Vitis vinifera]
CL57.Contig1_All	gi|359476640|ref|XP_003631872.1|	94.12	102	6	0	371	677	1	102	1.7e-52	211.5	PREDICTED: B-box zinc finger protein 19-like isoform X2 [Vitis vinifera] >gi|297735043|emb|CBI17405.3| unnamed protein product [Vitis vinifera]
CL57.Contig1_All	gi|731386899|ref|XP_010649070.1|	50.96	104	51	6	706	1012	84	183	1.4e-17	95.5	PREDICTED: B-box zinc finger protein 19-like isoform X1 [Vitis vinifera]
CL57.Contig2_All	gi|747082342|ref|XP_011088488.1|	73.22	183	49	4	899	356	31	211	6.3e-70	268.9	PREDICTED: B-box zinc finger protein 19 [Sesamum indicum]
CL57.Contig2_All	gi|747082342|ref|XP_011088488.1|	45.45	33	18	0	824	725	5	37	0.62	39.7	PREDICTED: B-box zinc finger protein 19 [Sesamum indicum]
CL57.Contig2_All	gi|747082342|ref|XP_011088488.1|	61.88	181	69	8	899	356	31	203	2.2e-59	233.8	PREDICTED: B-box zinc finger protein 19 [Sesamum indicum]
CL57.Contig2_All	gi|224080459|ref|XP_002306138.1|	45.45	33	18	0	824	725	5	37	0.47	40	zinc finger family protein [Populus trichocarpa] >gi|222849102|gb|EEE86649.1| zinc finger family protein [Populus trichocarpa]
CL57.Contig2_All	gi|224080459|ref|XP_002306138.1|	62.43	181	68	8	899	356	31	203	5e-59	232.6	zinc finger family protein [Populus trichocarpa] >gi|222849102|gb|EEE86649.1| zinc finger family protein [Populus trichocarpa]
CL57.Contig2_All	gi|743884129|ref|XP_011037202.1|	45.45	33	18	0	824	725	5	37	0.47	40	PREDICTED: B-box zinc finger protein 19-like isoform X1 [Populus euphratica] >gi|743884133|ref|XP_011037203.1| PREDICTED: B-box zinc finger protein 19-like isoform X1 [Populus euphratica] >gi|743884137|ref|XP_011037204.1| PREDICTED: B-box zinc finger protein 19-like isoform X1 [Populus euphratica] >gi|743884141|ref|XP_011037205.1| PREDICTED: B-box zinc finger protein 19-like isoform X1 [Populus e…
CL57.Contig2_All	gi|743884129|ref|XP_011037202.1|	64.17	187	67	13	899	356	31	210	1.9e-58	230.7	PREDICTED: B-box zinc finger protein 19-like isoform X1 [Populus euphratica] >gi|743884133|ref|XP_011037203.1| PREDICTED: B-box zinc finger protein 19-like isoform X1 [Populus euphratica] >gi|743884137|ref|XP_011037204.1| PREDICTED: B-box zinc finger protein 19-like isoform X1 [Populus euphratica] >gi|743884141|ref|XP_011037205.1| PREDICTED: B-box zinc finger protein 19-like isoform X1 [Populus e…
CL57.Contig2_All	gi|590685164|ref|XP_007042027.1|	62.7	185	69	6	899	356	79	261	5.5e-58	229.2	B-box type zinc finger family protein [Theobroma cacao] >gi|508705962|gb|EOX97858.1| B-box type zinc finger family protein [Theobroma cacao]
CL57.Contig2_All	gi|590685164|ref|XP_007042027.1|	45.45	33	18	0	824	725	53	85	0.47	40	B-box type zinc finger family protein [Theobroma cacao] >gi|508705962|gb|EOX97858.1| B-box type zinc finger family protein [Theobroma cacao]
CL57.Contig3_All	gi|747082342|ref|XP_011088488.1|	75.59	213	52	4	989	356	1	211	1.5e-87	327.8	PREDICTED: B-box zinc finger protein 19 [Sesamum indicum]
CL57.Contig3_All	gi|224080459|ref|XP_002306138.1|	65.4	211	73	8	989	356	1	203	4.6e-76	289.7	zinc finger family protein [Populus trichocarpa] >gi|222849102|gb|EEE86649.1| zinc finger family protein [Populus trichocarpa]
CL57.Contig3_All	gi|225427770|ref|XP_002267957.1|	67.74	217	70	13	989	356	1	210	1e-75	288.5	PREDICTED: B-box zinc finger protein 19 [Vitis vinifera] >gi|297744726|emb|CBI37988.3| unnamed protein product [Vitis vinifera]
CL57.Contig3_All	gi|743884129|ref|XP_011037202.1|	65.88	211	72	8	989	356	1	203	1e-75	288.5	PREDICTED: B-box zinc finger protein 19-like isoform X1 [Populus euphratica] >gi|743884133|ref|XP_011037203.1| PREDICTED: B-box zinc finger protein 19-like isoform X1 [Populus euphratica] >gi|743884137|ref|XP_011037204.1| PREDICTED: B-box zinc finger protein 19-like isoform X1 [Populus euphratica] >gi|743884141|ref|XP_011037205.1| PREDICTED: B-box zinc finger protein 19-like isoform X1 [Populus e…
CL57.Contig3_All	gi|590685164|ref|XP_007042027.1|	66.51	215	72	6	989	356	49	261	2.3e-75	287.3	B-box type zinc finger family protein [Theobroma cacao] >gi|508705962|gb|EOX97858.1| B-box type zinc finger family protein [Theobroma cacao]
CL57.Contig4_All	gi|747082342|ref|XP_011088488.1|	68	150	48	4	800	356	64	211	2.9e-49	200.7	PREDICTED: B-box zinc finger protein 19 [Sesamum indicum]
CL57.Contig4_All	gi|747082342|ref|XP_011088488.1|	93.65	63	4	0	1072	883	1	63	1.7e-28	131.7	PREDICTED: B-box zinc finger protein 19 [Sesamum indicum]
CL57.Contig4_All	gi|747082342|ref|XP_011088488.1|	48.48	33	17	0	1060	961	56	88	0.67	40	PREDICTED: B-box zinc finger protein 19 [Sesamum indicum]
CL57.Contig4_All	gi|747082342|ref|XP_011088488.1|	56.76	148	64	8	800	356	64	203	1.5e-40	171.8	PREDICTED: B-box zinc finger protein 19 [Sesamum indicum]
CL57.Contig4_All	gi|224080459|ref|XP_002306138.1|	85.71	63	9	0	1072	883	1	63	1e-25	122.5	zinc finger family protein [Populus trichocarpa] >gi|222849102|gb|EEE86649.1| zinc finger family protein [Populus trichocarpa]
CL57.Contig4_All	gi|224080459|ref|XP_002306138.1|	34.85	66	43	6	1060	871	56	118	0.51	40.4	zinc finger family protein [Populus trichocarpa] >gi|222849102|gb|EEE86649.1| zinc finger family protein [Populus trichocarpa]
CL57.Contig4_All	gi|224080459|ref|XP_002306138.1|	56.76	148	64	8	800	356	64	203	9.5e-40	169.1	zinc finger family protein [Populus trichocarpa] >gi|222849102|gb|EEE86649.1| zinc finger family protein [Populus trichocarpa]
CL57.Contig4_All	gi|743884129|ref|XP_011037202.1|	87.3	63	8	0	1072	883	1	63	3.5e-26	124	PREDICTED: B-box zinc finger protein 19-like isoform X1 [Populus euphratica] >gi|743884133|ref|XP_011037203.1| PREDICTED: B-box zinc finger protein 19-like isoform X1 [Populus euphratica] >gi|743884137|ref|XP_011037204.1| PREDICTED: B-box zinc finger protein 19-like isoform X1 [Populus euphratica] >gi|743884141|ref|XP_011037205.1| PREDICTED: B-box zinc finger protein 19-like isoform X1 [Populus e…
CL57.Contig4_All	gi|743884129|ref|XP_011037202.1|	34.29	70	46	6	1060	859	56	122	0.39	40.8	PREDICTED: B-box zinc finger protein 19-like isoform X1 [Populus euphratica] >gi|743884133|ref|XP_011037203.1| PREDICTED: B-box zinc finger protein 19-like isoform X1 [Populus euphratica] >gi|743884137|ref|XP_011037204.1| PREDICTED: B-box zinc finger protein 19-like isoform X1 [Populus euphratica] >gi|743884141|ref|XP_011037205.1| PREDICTED: B-box zinc finger protein 19-like isoform X1 [Populus e…
CL57.Contig4_All	gi|743884129|ref|XP_011037202.1|	56.76	148	64	8	800	356	64	203	1.4e-38	165.2	PREDICTED: B-box zinc finger protein 19-like isoform X1 [Populus euphratica] >gi|743884133|ref|XP_011037203.1| PREDICTED: B-box zinc finger protein 19-like isoform X1 [Populus euphratica] >gi|743884137|ref|XP_011037204.1| PREDICTED: B-box zinc finger protein 19-like isoform X1 [Populus euphratica] >gi|743884141|ref|XP_011037205.1| PREDICTED: B-box zinc finger protein 19-like isoform X1 [Populus e…
CL57.Contig4_All	gi|224103321|ref|XP_002313009.1|	85.71	63	9	0	1072	883	1	63	3.5e-26	124	zinc finger family protein [Populus trichocarpa] >gi|222849417|gb|EEE86964.1| zinc finger family protein [Populus trichocarpa]
CL57.Contig4_All	gi|224103321|ref|XP_002313009.1|	42.86	49	28	3	1108	961	43	88	0.51	40.4	zinc finger family protein [Populus trichocarpa] >gi|222849417|gb|EEE86964.1| zinc finger family protein [Populus trichocarpa]
CL57.Contig4_All	gi|224103321|ref|XP_002313009.1|	58.44	154	64	13	800	356	64	210	1.8e-38	164.9	zinc finger family protein [Populus trichocarpa] >gi|222849417|gb|EEE86964.1| zinc finger family protein [Populus trichocarpa]
CL57.Contig4_All	gi|225427770|ref|XP_002267957.1|	90.48	63	6	0	1072	883	1	63	1.9e-27	128.3	PREDICTED: B-box zinc finger protein 19 [Vitis vinifera] >gi|297744726|emb|CBI37988.3| unnamed protein product [Vitis vinifera]
CL57.Contig4_All	gi|225427770|ref|XP_002267957.1|	28.41	88	63	7	1060	817	56	143	0.51	40.4	PREDICTED: B-box zinc finger protein 19 [Vitis vinifera] >gi|297744726|emb|CBI37988.3| unnamed protein product [Vitis vinifera]
CL57.Contig5_All	gi|747082342|ref|XP_011088488.1|	76.76	185	43	2	1464	909	1	183	6.5e-78	296.2	PREDICTED: B-box zinc finger protein 19 [Sesamum indicum]
CL57.Contig5_All	gi|747082342|ref|XP_011088488.1|	70.37	27	8	0	799	718	185	211	0.84	40	PREDICTED: B-box zinc finger protein 19 [Sesamum indicum]
CL57.Contig5_All	gi|747082342|ref|XP_011088488.1|	70.27	185	55	2	1464	909	1	183	1.4e-72	278.5	PREDICTED: B-box zinc finger protein 19 [Sesamum indicum]
CL57.Contig5_All	gi|743884152|ref|XP_011037208.1|	69.31	189	58	2	1464	897	1	187	1.8e-72	278.1	PREDICTED: B-box zinc finger protein 19-like isoform X2 [Populus euphratica]
CL57.Contig5_All	gi|743884129|ref|XP_011037202.1|	70.81	185	54	2	1464	909	1	183	3.1e-72	277.3	PREDICTED: B-box zinc finger protein 19-like isoform X1 [Populus euphratica] >gi|743884133|ref|XP_011037203.1| PREDICTED: B-box zinc finger protein 19-like isoform X1 [Populus euphratica] >gi|743884137|ref|XP_011037204.1| PREDICTED: B-box zinc finger protein 19-like isoform X1 [Populus euphratica] >gi|743884141|ref|XP_011037205.1| PREDICTED: B-box zinc finger protein 19-like isoform X1 [Populus e…
CL57.Contig5_All	gi|976919007|gb|KVI04153.1|	71.89	185	52	3	1464	909	1	182	1.6e-71	275	Zinc finger, B-box [Cynara cardunculus var. scolymus]
CL57.Contig6_All	gi|747082342|ref|XP_011088488.1|	68	150	48	4	800	356	64	211	2.3e-49	200.7	PREDICTED: B-box zinc finger protein 19 [Sesamum indicum]
CL57.Contig6_All	gi|747082342|ref|XP_011088488.1|	86.84	38	5	0	979	865	31	68	1.9e-11	74.7	PREDICTED: B-box zinc finger protein 19 [Sesamum indicum]
CL57.Contig6_All	gi|747082342|ref|XP_011088488.1|	56.76	148	64	8	800	356	64	203	1.1e-40	171.8	PREDICTED: B-box zinc finger protein 19 [Sesamum indicum]
CL57.Contig6_All	gi|224080459|ref|XP_002306138.1|	76.32	38	9	0	979	865	31	68	1.3e-09	68.6	zinc finger family protein [Populus trichocarpa] >gi|222849102|gb|EEE86649.1| zinc finger family protein [Populus trichocarpa]
CL57.Contig6_All	gi|224080459|ref|XP_002306138.1|	56.76	148	64	8	800	356	64	203	7.3e-40	169.1	zinc finger family protein [Populus trichocarpa] >gi|222849102|gb|EEE86649.1| zinc finger family protein [Populus trichocarpa]
CL57.Contig6_All	gi|743884129|ref|XP_011037202.1|	78.95	38	8	0	979	865	31	68	4.6e-10	70.1	PREDICTED: B-box zinc finger protein 19-like isoform X1 [Populus euphratica] >gi|743884133|ref|XP_011037203.1| PREDICTED: B-box zinc finger protein 19-like isoform X1 [Populus euphratica] >gi|743884137|ref|XP_011037204.1| PREDICTED: B-box zinc finger protein 19-like isoform X1 [Populus euphratica] >gi|743884141|ref|XP_011037205.1| PREDICTED: B-box zinc finger protein 19-like isoform X1 [Populus e…
CL57.Contig6_All	gi|743884129|ref|XP_011037202.1|	56.76	148	64	8	800	356	64	203	1.1e-38	165.2	PREDICTED: B-box zinc finger protein 19-like isoform X1 [Populus euphratica] >gi|743884133|ref|XP_011037203.1| PREDICTED: B-box zinc finger protein 19-like isoform X1 [Populus euphratica] >gi|743884137|ref|XP_011037204.1| PREDICTED: B-box zinc finger protein 19-like isoform X1 [Populus euphratica] >gi|743884141|ref|XP_011037205.1| PREDICTED: B-box zinc finger protein 19-like isoform X1 [Populus e…
CL57.Contig6_All	gi|224103321|ref|XP_002313009.1|	76.32	38	9	0	979	865	31	68	1.3e-09	68.6	zinc finger family protein [Populus trichocarpa] >gi|222849417|gb|EEE86964.1| zinc finger family protein [Populus trichocarpa]
CL57.Contig6_All	gi|224103321|ref|XP_002313009.1|	58.44	154	64	13	800	356	64	210	1.4e-38	164.9	zinc finger family protein [Populus trichocarpa] >gi|222849417|gb|EEE86964.1| zinc finger family protein [Populus trichocarpa]
CL57.Contig6_All	gi|225427770|ref|XP_002267957.1|	81.58	38	7	0	979	865	31	68	9.3e-11	72.4	PREDICTED: B-box zinc finger protein 19 [Vitis vinifera] >gi|297744726|emb|CBI37988.3| unnamed protein product [Vitis vinifera]
CL57.Contig7_All	gi|629090414|gb|KCW56667.1|	80.36	56	11	5	271	424	64	119	3.3e-16	89.4	hypothetical protein EUGRSUZ_I02368 [Eucalyptus grandis]
CL57.Contig7_All	gi|629090414|gb|KCW56667.1|	81.58	38	7	0	92	206	31	68	7.1e-11	71.6	hypothetical protein EUGRSUZ_I02368 [Eucalyptus grandis]
CL57.Contig7_All	gi|629090414|gb|KCW56667.1|	80	55	11	0	271	436	64	118	3.3e-16	89.4	hypothetical protein EUGRSUZ_I02368 [Eucalyptus grandis]
CL57.Contig7_All	gi|225427770|ref|XP_002267957.1|	81.58	38	7	0	92	206	31	68	4.2e-11	72.4	PREDICTED: B-box zinc finger protein 19 [Vitis vinifera] >gi|297744726|emb|CBI37988.3| unnamed protein product [Vitis vinifera]
CL57.Contig7_All	gi|225427770|ref|XP_002267957.1|	93.18	44	3	0	271	403	46	89	7.4e-16	88.2	PREDICTED: B-box zinc finger protein 19 [Vitis vinifera] >gi|297744726|emb|CBI37988.3| unnamed protein product [Vitis vinifera]
CL57.Contig7_All	gi|702467390|ref|XP_010029712.1|	84.21	38	6	0	92	206	13	50	2.5e-11	73.2	PREDICTED: salt tolerance protein-like isoform X4 [Eucalyptus grandis]
CL57.Contig7_All	gi|702467390|ref|XP_010029712.1|	79.63	54	11	0	271	433	64	117	7.4e-16	88.2	PREDICTED: salt tolerance protein-like isoform X4 [Eucalyptus grandis]
CL57.Contig7_All	gi|823129709|ref|XP_012449830.1|	81.58	38	7	0	92	206	31	68	4.2e-11	72.4	PREDICTED: B-box zinc finger protein 18-like isoform X3 [Gossypium raimondii]
CL57.Contig7_All	gi|823129709|ref|XP_012449830.1|	93.18	44	3	0	271	403	64	107	7.4e-16	88.2	PREDICTED: B-box zinc finger protein 18-like isoform X3 [Gossypium raimondii]
CL57.Contig7_All	gi|702467382|ref|XP_010029710.1|	81.58	38	7	0	92	206	31	68	7.1e-11	71.6	PREDICTED: probable salt tolerance-like protein At1g78600 isoform X2 [Eucalyptus grandis] >gi|629090413|gb|KCW56666.1| hypothetical protein EUGRSUZ_I02368 [Eucalyptus grandis]
CL58.Contig1_All	gi|747100225|ref|XP_011098193.1|	86.5	474	64	1	1727	305	1	473	3.9e-245	852	PREDICTED: uncharacterized protein LOC105176924 [Sesamum indicum] >gi|747100227|ref|XP_011098194.1| PREDICTED: uncharacterized protein LOC105176924 [Sesamum indicum] >gi|747100229|ref|XP_011098195.1| PREDICTED: uncharacterized protein LOC105176924 [Sesamum indicum] >gi|747100231|ref|XP_011098196.1| PREDICTED: uncharacterized protein LOC105176924 [Sesamum indicum] >gi|747100233|ref|XP_011098197.1|…
CL58.Contig1_All	gi|661890538|emb|CDP06035.1|	76.48	472	111	3	1724	308	1	469	4.3e-212	742.3	unnamed protein product [Coffea canephora]
CL58.Contig1_All	gi|225461754|ref|XP_002285533.1|	73.15	473	127	3	1724	305	1	470	3e-205	719.5	PREDICTED: uncharacterized protein LOC100252018 [Vitis vinifera] >gi|302142861|emb|CBI20156.3| unnamed protein product [Vitis vinifera]
CL58.Contig1_All	gi|720081079|ref|XP_010242169.1|	71.46	473	135	1	1724	305	1	472	1.4e-202	710.7	PREDICTED: uncharacterized protein LOC104586582 isoform X1 [Nelumbo nucifera]
CL58.Contig1_All	gi|951062538|ref|XP_014523066.1|	71.13	478	138	6	1724	305	1	477	1.1e-199	701	PREDICTED: uncharacterized protein LOC106779471 [Vigna radiata var. radiata]
CL58.Contig2_All	gi|747100225|ref|XP_011098193.1|	86.29	474	65	1	395	1817	1	473	4.9e-244	848.2	PREDICTED: uncharacterized protein LOC105176924 [Sesamum indicum] >gi|747100227|ref|XP_011098194.1| PREDICTED: uncharacterized protein LOC105176924 [Sesamum indicum] >gi|747100229|ref|XP_011098195.1| PREDICTED: uncharacterized protein LOC105176924 [Sesamum indicum] >gi|747100231|ref|XP_011098196.1| PREDICTED: uncharacterized protein LOC105176924 [Sesamum indicum] >gi|747100233|ref|XP_011098197.1|…
CL58.Contig2_All	gi|661890538|emb|CDP06035.1|	76.06	472	113	3	398	1814	1	469	9.3e-211	737.6	unnamed protein product [Coffea canephora]
CL58.Contig2_All	gi|225461754|ref|XP_002285533.1|	72.94	473	128	3	398	1817	1	470	1.3e-204	717.2	PREDICTED: uncharacterized protein LOC100252018 [Vitis vinifera] >gi|302142861|emb|CBI20156.3| unnamed protein product [Vitis vinifera]
CL58.Contig2_All	gi|720081079|ref|XP_010242169.1|	71.67	473	134	1	398	1817	1	472	1.9e-203	713.4	PREDICTED: uncharacterized protein LOC104586582 isoform X1 [Nelumbo nucifera]
CL58.Contig2_All	gi|743917553|ref|XP_011002766.1|	70.02	477	143	7	398	1817	1	474	2.8e-199	699.5	PREDICTED: uncharacterized protein LOC105109682 [Populus euphratica]
CL58.Contig3_All	gi|747100225|ref|XP_011098193.1|	85.65	474	68	4	209	1622	1	473	2.6e-240	835.5	PREDICTED: uncharacterized protein LOC105176924 [Sesamum indicum] >gi|747100227|ref|XP_011098194.1| PREDICTED: uncharacterized protein LOC105176924 [Sesamum indicum] >gi|747100229|ref|XP_011098195.1| PREDICTED: uncharacterized protein LOC105176924 [Sesamum indicum] >gi|747100231|ref|XP_011098196.1| PREDICTED: uncharacterized protein LOC105176924 [Sesamum indicum] >gi|747100233|ref|XP_011098197.1|…
CL58.Contig3_All	gi|661890538|emb|CDP06035.1|	76.27	472	112	6	212	1619	1	469	9.2e-209	730.7	unnamed protein product [Coffea canephora]
CL58.Contig3_All	gi|225461754|ref|XP_002285533.1|	72.94	473	128	6	212	1622	1	470	3.7e-202	708.8	PREDICTED: uncharacterized protein LOC100252018 [Vitis vinifera] >gi|302142861|emb|CBI20156.3| unnamed protein product [Vitis vinifera]
CL58.Contig3_All	gi|720081079|ref|XP_010242169.1|	71.46	473	135	4	212	1622	1	472	2e-200	703	PREDICTED: uncharacterized protein LOC104586582 isoform X1 [Nelumbo nucifera]
CL58.Contig3_All	gi|951062538|ref|XP_014523066.1|	71.34	478	137	9	212	1622	1	477	4.3e-198	695.3	PREDICTED: uncharacterized protein LOC106779471 [Vigna radiata var. radiata]
CL58.Contig4_All	gi|747100225|ref|XP_011098193.1|	86.29	474	65	1	382	1804	1	473	9.8e-245	850.5	PREDICTED: uncharacterized protein LOC105176924 [Sesamum indicum] >gi|747100227|ref|XP_011098194.1| PREDICTED: uncharacterized protein LOC105176924 [Sesamum indicum] >gi|747100229|ref|XP_011098195.1| PREDICTED: uncharacterized protein LOC105176924 [Sesamum indicum] >gi|747100231|ref|XP_011098196.1| PREDICTED: uncharacterized protein LOC105176924 [Sesamum indicum] >gi|747100233|ref|XP_011098197.1|…
CL58.Contig4_All	gi|661890538|emb|CDP06035.1|	76.27	472	112	3	385	1801	1	469	1.1e-211	740.7	unnamed protein product [Coffea canephora]
CL58.Contig4_All	gi|225461754|ref|XP_002285533.1|	73.36	473	126	3	385	1804	1	470	8.9e-206	721.1	PREDICTED: uncharacterized protein LOC100252018 [Vitis vinifera] >gi|302142861|emb|CBI20156.3| unnamed protein product [Vitis vinifera]
CL58.Contig4_All	gi|720081079|ref|XP_010242169.1|	71.25	473	136	1	385	1804	1	472	3.5e-202	709.1	PREDICTED: uncharacterized protein LOC104586582 isoform X1 [Nelumbo nucifera]
CL58.Contig4_All	gi|951062538|ref|XP_014523066.1|	71.34	478	137	6	385	1804	1	477	3.3e-200	702.6	PREDICTED: uncharacterized protein LOC106779471 [Vigna radiata var. radiata]
CL58.Contig5_All	gi|747100225|ref|XP_011098193.1|	86.29	474	65	1	455	1877	1	473	1e-244	850.5	PREDICTED: uncharacterized protein LOC105176924 [Sesamum indicum] >gi|747100227|ref|XP_011098194.1| PREDICTED: uncharacterized protein LOC105176924 [Sesamum indicum] >gi|747100229|ref|XP_011098195.1| PREDICTED: uncharacterized protein LOC105176924 [Sesamum indicum] >gi|747100231|ref|XP_011098196.1| PREDICTED: uncharacterized protein LOC105176924 [Sesamum indicum] >gi|747100233|ref|XP_011098197.1|…
CL58.Contig5_All	gi|661890538|emb|CDP06035.1|	76.27	472	112	3	458	1874	1	469	1.1e-211	740.7	unnamed protein product [Coffea canephora]
CL58.Contig5_All	gi|225461754|ref|XP_002285533.1|	73.36	473	126	3	458	1877	1	470	9.2e-206	721.1	PREDICTED: uncharacterized protein LOC100252018 [Vitis vinifera] >gi|302142861|emb|CBI20156.3| unnamed protein product [Vitis vinifera]
CL58.Contig5_All	gi|720081079|ref|XP_010242169.1|	71.25	473	136	1	458	1877	1	472	3.6e-202	709.1	PREDICTED: uncharacterized protein LOC104586582 isoform X1 [Nelumbo nucifera]
CL58.Contig5_All	gi|951062538|ref|XP_014523066.1|	71.34	478	137	6	458	1877	1	477	3.4e-200	702.6	PREDICTED: uncharacterized protein LOC106779471 [Vigna radiata var. radiata]
CL58.Contig6_All	gi|747100225|ref|XP_011098193.1|	84.57	473	73	8	387	1782	1	473	1.1e-235	820.5	PREDICTED: uncharacterized protein LOC105176924 [Sesamum indicum] >gi|747100227|ref|XP_011098194.1| PREDICTED: uncharacterized protein LOC105176924 [Sesamum indicum] >gi|747100229|ref|XP_011098195.1| PREDICTED: uncharacterized protein LOC105176924 [Sesamum indicum] >gi|747100231|ref|XP_011098196.1| PREDICTED: uncharacterized protein LOC105176924 [Sesamum indicum] >gi|747100233|ref|XP_011098197.1|…
CL58.Contig6_All	gi|661890538|emb|CDP06035.1|	76.65	471	110	10	390	1779	1	469	1.9e-208	729.9	unnamed protein product [Coffea canephora]
CL58.Contig6_All	gi|225461754|ref|XP_002285533.1|	72.25	472	131	10	390	1782	1	470	1.9e-200	703.4	PREDICTED: uncharacterized protein LOC100252018 [Vitis vinifera] >gi|302142861|emb|CBI20156.3| unnamed protein product [Vitis vinifera]
CL58.Contig6_All	gi|356549628|ref|XP_003543194.1|	71.31	474	136	11	390	1782	1	473	4.3e-197	692.2	PREDICTED: uncharacterized protein LOC100794833 isoform X1 [Glycine max] >gi|947073019|gb|KRH21910.1| hypothetical protein GLYMA_13G266400 [Glycine max]
CL58.Contig6_All	gi|951062538|ref|XP_014523066.1|	71.34	478	137	15	390	1782	1	477	5.7e-197	691.8	PREDICTED: uncharacterized protein LOC106779471 [Vigna radiata var. radiata]
CL59.Contig1_All	gi|747092059|ref|XP_011093781.1|	85.81	310	44	1	1314	387	1	310	8e-154	548.1	PREDICTED: protein bem46-like isoform X2 [Sesamum indicum]
CL59.Contig1_All	gi|565350800|ref|XP_006342350.1|	86.41	309	42	0	1314	387	1	309	8e-154	548.1	PREDICTED: protein bem46 isoform X2 [Solanum tuberosum]
CL59.Contig1_All	gi|565350798|ref|XP_006342349.1|	86.41	309	42	0	1314	387	1	309	8e-154	548.1	PREDICTED: protein bem46 isoform X1 [Solanum tuberosum]
CL59.Contig1_All	gi|970037886|ref|XP_015080280.1|	86.08	309	43	0	1314	387	1	309	1.8e-153	547	PREDICTED: protein bem46 isoform X2 [Solanum pennellii]
CL59.Contig1_All	gi|970037884|ref|XP_015080279.1|	86.08	309	43	0	1314	387	1	309	1.8e-153	547	PREDICTED: protein bem46 isoform X1 [Solanum pennellii]
CL59.Contig2_All	gi|747092059|ref|XP_011093781.1|	84.84	310	47	0	1247	317	1	310	9.1e-154	547.7	PREDICTED: protein bem46-like isoform X2 [Sesamum indicum]
CL59.Contig2_All	gi|747092057|ref|XP_011093780.1|	85.06	308	46	0	1247	323	1	308	2.6e-153	546.2	PREDICTED: protein bem46-like isoform X1 [Sesamum indicum]
CL59.Contig2_All	gi|565350798|ref|XP_006342349.1|	85.71	308	44	0	1247	323	1	308	1e-152	544.3	PREDICTED: protein bem46 isoform X1 [Solanum tuberosum]
CL59.Contig2_All	gi|565350800|ref|XP_006342350.1|	85.71	308	44	0	1247	323	1	308	1e-152	544.3	PREDICTED: protein bem46 isoform X2 [Solanum tuberosum]
CL59.Contig2_All	gi|970037884|ref|XP_015080279.1|	85.39	308	45	0	1247	323	1	308	2.2e-152	543.1	PREDICTED: protein bem46 isoform X1 [Solanum pennellii]
CL59.Contig3_All	gi|747092057|ref|XP_011093780.1|	85.39	308	45	0	1379	455	7	314	9.3e-154	547.7	PREDICTED: protein bem46-like isoform X1 [Sesamum indicum]
CL59.Contig3_All	gi|747092059|ref|XP_011093781.1|	86.75	302	40	0	1379	473	7	308	1.2e-153	547.4	PREDICTED: protein bem46-like isoform X2 [Sesamum indicum]
CL59.Contig3_All	gi|565350800|ref|XP_006342350.1|	87.04	301	39	0	1376	473	8	308	1e-152	544.3	PREDICTED: protein bem46 isoform X2 [Solanum tuberosum]
CL59.Contig3_All	gi|565350798|ref|XP_006342349.1|	87.04	301	39	0	1376	473	8	308	1e-152	544.3	PREDICTED: protein bem46 isoform X1 [Solanum tuberosum]
CL59.Contig3_All	gi|970037884|ref|XP_015080279.1|	86.71	301	40	0	1376	473	8	308	2.3e-152	543.1	PREDICTED: protein bem46 isoform X1 [Solanum pennellii]
CL59.Contig4_All	gi|747092059|ref|XP_011093781.1|	83.11	219	37	0	974	317	92	310	3.5e-104	383.3	PREDICTED: protein bem46-like isoform X2 [Sesamum indicum]
CL59.Contig4_All	gi|747092059|ref|XP_011093781.1|	91.4	93	8	0	1392	1113	1	93	1.1e-41	175.6	PREDICTED: protein bem46-like isoform X2 [Sesamum indicum]
CL59.Contig4_All	gi|747092059|ref|XP_011093781.1|	84.79	217	33	0	974	323	92	308	1e-103	381.7	PREDICTED: protein bem46-like isoform X2 [Sesamum indicum]
CL59.Contig4_All	gi|565350798|ref|XP_006342349.1|	90.32	93	9	0	1392	1113	1	93	4.2e-41	173.7	PREDICTED: protein bem46 isoform X1 [Solanum tuberosum]
CL59.Contig4_All	gi|565350798|ref|XP_006342349.1|	84.79	217	33	0	974	323	92	308	1e-103	381.7	PREDICTED: protein bem46 isoform X1 [Solanum tuberosum]
CL59.Contig4_All	gi|970037886|ref|XP_015080280.1|	89.25	93	10	0	1392	1113	1	93	9.4e-41	172.6	PREDICTED: protein bem46 isoform X2 [Solanum pennellii]
CL59.Contig4_All	gi|970037886|ref|XP_015080280.1|	84.79	217	33	0	974	323	92	308	1e-103	381.7	PREDICTED: protein bem46 isoform X2 [Solanum pennellii]
CL59.Contig4_All	gi|460396327|ref|XP_004243727.1|	88.17	93	11	0	1392	1113	1	93	2.1e-40	171.4	PREDICTED: protein bem46 isoform X1 [Solanum lycopersicum]
CL59.Contig4_All	gi|460396327|ref|XP_004243727.1|	84.79	217	33	0	974	323	92	308	1e-103	381.7	PREDICTED: protein bem46 isoform X1 [Solanum lycopersicum]
CL59.Contig4_All	gi|723716955|ref|XP_010324017.1|	88.17	93	11	0	1392	1113	1	93	2.1e-40	171.4	PREDICTED: protein bem46 isoform X2 [Solanum lycopersicum]
CL59.Contig5_All	gi|747092059|ref|XP_011093781.1|	83.11	219	37	0	974	317	92	310	3.3e-104	383.3	PREDICTED: protein bem46-like isoform X2 [Sesamum indicum]
CL59.Contig5_All	gi|747092059|ref|XP_011093781.1|	87.1	93	12	0	1392	1113	1	93	9.7e-40	169.1	PREDICTED: protein bem46-like isoform X2 [Sesamum indicum]
CL59.Contig5_All	gi|747092059|ref|XP_011093781.1|	84.79	217	33	0	974	323	92	308	9.6e-104	381.7	PREDICTED: protein bem46-like isoform X2 [Sesamum indicum]
CL59.Contig5_All	gi|565350800|ref|XP_006342350.1|	86.02	93	13	0	1392	1113	1	93	3.7e-39	167.2	PREDICTED: protein bem46 isoform X2 [Solanum tuberosum]
CL59.Contig5_All	gi|565350800|ref|XP_006342350.1|	84.79	217	33	0	974	323	92	308	9.6e-104	381.7	PREDICTED: protein bem46 isoform X2 [Solanum tuberosum]
CL59.Contig5_All	gi|970037884|ref|XP_015080279.1|	84.95	93	14	0	1392	1113	1	93	8.2e-39	166	PREDICTED: protein bem46 isoform X1 [Solanum pennellii]
CL59.Contig5_All	gi|970037884|ref|XP_015080279.1|	84.79	217	33	0	974	323	92	308	9.6e-104	381.7	PREDICTED: protein bem46 isoform X1 [Solanum pennellii]
CL59.Contig5_All	gi|460396327|ref|XP_004243727.1|	83.87	93	15	0	1392	1113	1	93	1.8e-38	164.9	PREDICTED: protein bem46 isoform X1 [Solanum lycopersicum]
CL59.Contig5_All	gi|460396327|ref|XP_004243727.1|	84.79	217	33	0	974	323	92	308	9.6e-104	381.7	PREDICTED: protein bem46 isoform X1 [Solanum lycopersicum]
CL59.Contig5_All	gi|723716958|ref|XP_010324018.1|	83.87	93	15	0	1392	1113	1	93	1.8e-38	164.9	PREDICTED: protein bem46 isoform X3 [Solanum lycopersicum]
CL59.Contig6_All	gi|747092059|ref|XP_011093781.1|	86.13	310	43	0	1361	431	1	310	8e-157	558.1	PREDICTED: protein bem46-like isoform X2 [Sesamum indicum]
CL59.Contig6_All	gi|747092057|ref|XP_011093780.1|	86.36	308	42	0	1361	437	1	308	3e-156	556.2	PREDICTED: protein bem46-like isoform X1 [Sesamum indicum]
CL59.Contig6_All	gi|565350798|ref|XP_006342349.1|	86.69	308	41	0	1361	437	1	308	2.6e-155	553.1	PREDICTED: protein bem46 isoform X1 [Solanum tuberosum]
CL59.Contig6_All	gi|565350800|ref|XP_006342350.1|	86.69	308	41	0	1361	437	1	308	2.6e-155	553.1	PREDICTED: protein bem46 isoform X2 [Solanum tuberosum]
CL59.Contig6_All	gi|970037884|ref|XP_015080279.1|	86.36	308	42	0	1361	437	1	308	5.7e-155	552	PREDICTED: protein bem46 isoform X1 [Solanum pennellii]
CL60.Contig1_All	gi|747058789|ref|XP_011075740.1|	74.21	318	82	0	1281	327	1	318	1.4e-144	517.3	PREDICTED: purple acid phosphatase 4-like [Sesamum indicum]
CL60.Contig1_All	gi|970020760|ref|XP_015071625.1|	64.78	318	112	0	1281	327	4	321	2.2e-129	466.8	PREDICTED: purple acid phosphatase 4-like [Solanum pennellii]
CL60.Contig1_All	gi|698563426|ref|XP_009772693.1|	63.47	323	118	0	1296	327	1	323	8.4e-129	464.9	PREDICTED: purple acid phosphatase 3 [Nicotiana sylvestris]
CL60.Contig1_All	gi|568214685|ref|NP_001275216.1|	64.47	318	113	0	1281	327	4	321	1.1e-128	464.5	purple acid phosphatase 1 precursor [Solanum tuberosum] >gi|47716659|gb|AAT37529.1| purple acid phosphatase 1 [Solanum tuberosum]
CL60.Contig1_All	gi|460382376|ref|XP_004236915.1|	64.47	318	113	0	1281	327	4	321	1.4e-128	464.2	PREDICTED: purple acid phosphatase 4 [Solanum lycopersicum]
CL60.Contig2_All	gi|747058789|ref|XP_011075740.1|	73.75	320	84	2	1142	182	1	318	1.9e-143	513.5	PREDICTED: purple acid phosphatase 4-like [Sesamum indicum]
CL60.Contig2_All	gi|970020760|ref|XP_015071625.1|	64.06	320	115	2	1142	182	4	321	4.9e-128	462.2	PREDICTED: purple acid phosphatase 4-like [Solanum pennellii]
CL60.Contig2_All	gi|568214685|ref|NP_001275216.1|	64.06	320	115	2	1142	182	4	321	6.4e-128	461.8	purple acid phosphatase 1 precursor [Solanum tuberosum] >gi|47716659|gb|AAT37529.1| purple acid phosphatase 1 [Solanum tuberosum]
CL60.Contig2_All	gi|703134056|ref|XP_010105542.1|	64.38	320	114	2	1136	176	9	326	1.1e-127	461.1	Purple acid phosphatase 3 [Morus notabilis] >gi|587917469|gb|EXC05037.1| Purple acid phosphatase 3 [Morus notabilis]
CL60.Contig2_All	gi|460382376|ref|XP_004236915.1|	64.06	320	115	2	1142	182	4	321	1.1e-127	461.1	PREDICTED: purple acid phosphatase 4 [Solanum lycopersicum]
CL60.Contig3_All	gi|747058789|ref|XP_011075740.1|	73.96	96	25	0	289	1	25	120	3.9e-38	161.4	PREDICTED: purple acid phosphatase 4-like [Sesamum indicum]
CL60.Contig3_All	gi|255573248|ref|XP_002527553.1|	76.04	96	23	0	289	1	28	123	3.9e-38	161.4	PREDICTED: purple acid phosphatase 3 [Ricinus communis] >gi|223533103|gb|EEF34862.1| Tartrate-resistant acid phosphatase type 5 precursor, putative [Ricinus communis]
CL60.Contig3_All	gi|702273544|ref|XP_010043924.1|	74.49	98	25	2	289	1	30	127	4.4e-37	157.9	PREDICTED: purple acid phosphatase 3-like [Eucalyptus grandis] >gi|629121461|gb|KCW85951.1| hypothetical protein EUGRSUZ_B02657 [Eucalyptus grandis]
CL60.Contig3_All	gi|702273538|ref|XP_010043923.1|	75	96	24	0	289	1	30	125	5.7e-37	157.5	PREDICTED: purple acid phosphatase 3-like [Eucalyptus grandis] >gi|629121460|gb|KCW85950.1| hypothetical protein EUGRSUZ_B02656 [Eucalyptus grandis]
CL60.Contig3_All	gi|590697520|ref|XP_007045463.1|	75	96	24	0	289	1	34	129	7.4e-37	157.1	Purple acid phosphatase 3 isoform 2 [Theobroma cacao] >gi|508709398|gb|EOY01295.1| Purple acid phosphatase 3 isoform 2 [Theobroma cacao]
CL61.Contig1_All	gi|747053678|ref|XP_011073010.1|	78.83	548	116	3	1806	168	12	558	1.5e-255	886.3	PREDICTED: malate synthase, glyoxysomal [Sesamum indicum]
CL61.Contig1_All	gi|922333458|ref|XP_013444720.1|	78.52	540	116	1	1782	165	20	559	2.6e-255	885.6	glyoxysomal malate synthase [Medicago truncatula] >gi|657372975|gb|KEH18745.1| glyoxysomal malate synthase [Medicago truncatula]
CL61.Contig1_All	gi|217074760|gb|ACJ85740.1|	78.33	540	117	1	1782	165	20	559	7.6e-255	884	unknown [Medicago truncatula] >gi|388522243|gb|AFK49183.1| unknown [Medicago truncatula]
CL61.Contig1_All	gi|743814573|ref|XP_010930077.1|	78.66	539	115	1	1782	168	10	548	1.9e-253	879.4	PREDICTED: malate synthase, glyoxysomal [Elaeis guineensis]
CL61.Contig1_All	gi|590669943|ref|XP_007037917.1|	77.48	555	125	1	1830	168	4	558	3.2e-253	878.6	Malate synthase, glyoxysomal [Theobroma cacao] >gi|508775162|gb|EOY22418.1| Malate synthase, glyoxysomal [Theobroma cacao]
CL61.Contig2_All	gi|747053678|ref|XP_011073010.1|	77.47	324	73	6	1122	168	235	558	6.7e-142	508.1	PREDICTED: malate synthase, glyoxysomal [Sesamum indicum]
CL61.Contig2_All	gi|922333458|ref|XP_013444720.1|	77.23	325	74	6	1122	165	235	559	1.5e-141	506.9	glyoxysomal malate synthase [Medicago truncatula] >gi|657372975|gb|KEH18745.1| glyoxysomal malate synthase [Medicago truncatula]
CL61.Contig2_All	gi|502156954|ref|XP_004510708.1|	76.62	325	76	6	1122	165	236	560	1.9e-141	506.5	PREDICTED: malate synthase, glyoxysomal [Cicer arietinum]
CL61.Contig2_All	gi|217074760|gb|ACJ85740.1|	76.92	325	75	6	1122	165	235	559	4.3e-141	505.4	unknown [Medicago truncatula] >gi|388522243|gb|AFK49183.1| unknown [Medicago truncatula]
CL61.Contig2_All	gi|695053894|ref|XP_009415056.1|	77.71	323	72	6	1122	171	224	546	1.3e-140	503.8	PREDICTED: malate synthase, glyoxysomal [Musa acuminata subsp. malaccensis]
CL62.Contig1_All	gi|743918130|ref|XP_011003067.1|	61.54	52	20	1	335	182	189	240	5.3e-07	58.9	PREDICTED: protein FD-like isoform X1 [Populus euphratica]
CL62.Contig1_All	gi|743918130|ref|XP_011003067.1|	51.06	47	23	5	174	48	230	276	0.051	42.4	PREDICTED: protein FD-like isoform X1 [Populus euphratica]
CL62.Contig1_All	gi|743918130|ref|XP_011003067.1|	69.57	46	14	1	338	200	163	207	2.6e-06	56.6	PREDICTED: protein FD-like isoform X1 [Populus euphratica]
CL62.Contig1_All	gi|1000943060|ref|XP_015582076.1|	51.28	39	19	2	159	48	183	221	3.6	36.2	PREDICTED: protein FD, partial [Ricinus communis]
CL62.Contig1_All	gi|1000943060|ref|XP_015582076.1|	61.22	49	19	0	353	206	142	190	2.6e-06	56.6	PREDICTED: protein FD, partial [Ricinus communis]
CL62.Contig1_All	gi|697114291|ref|XP_009611048.1|	53.19	47	22	2	174	39	163	209	0.0035	46.2	PREDICTED: protein FD-like [Nicotiana tomentosiformis]
CL62.Contig1_All	gi|697114291|ref|XP_009611048.1|	61.9	21	8	0	410	347	44	64	200	30.4	PREDICTED: protein FD-like [Nicotiana tomentosiformis]
CL62.Contig1_All	gi|697114291|ref|XP_009611048.1|	65.31	49	17	1	353	206	139	186	4.5e-06	55.8	PREDICTED: protein FD-like [Nicotiana tomentosiformis]
CL62.Contig1_All	gi|823138897|ref|XP_012469288.1|	56.82	44	19	2	159	33	164	207	0.0027	46.6	PREDICTED: protein FD-like [Gossypium raimondii] >gi|763750213|gb|KJB17601.1| hypothetical protein B456_003G007000 [Gossypium raimondii]
CL62.Contig1_All	gi|823138897|ref|XP_012469288.1|	50	28	14	0	413	329	24	51	4.8	35.8	PREDICTED: protein FD-like [Gossypium raimondii] >gi|763750213|gb|KJB17601.1| hypothetical protein B456_003G007000 [Gossypium raimondii]
CL62.Contig2_All	gi|747103397|ref|XP_011099889.1|	71.76	85	24	1	385	130	137	220	1.5e-23	114	PREDICTED: protein FD [Sesamum indicum]
CL62.Contig2_All	gi|747103397|ref|XP_011099889.1|	57.14	28	12	0	475	391	29	56	6.6	35.4	PREDICTED: protein FD [Sesamum indicum]
CL62.Contig2_All	gi|747103397|ref|XP_011099889.1|	65.56	90	31	0	400	130	141	230	5.6e-23	112.1	PREDICTED: protein FD [Sesamum indicum]
CL62.Contig2_All	gi|698515974|ref|XP_009802867.1|	61.9	21	8	0	457	394	42	62	160	30.8	PREDICTED: protein FD-like [Nicotiana sylvestris]
CL62.Contig2_All	gi|698515974|ref|XP_009802867.1|	65.56	90	31	0	400	130	142	231	7.3e-23	111.7	PREDICTED: protein FD-like [Nicotiana sylvestris]
CL62.Contig2_All	gi|697114291|ref|XP_009611048.1|	61.9	21	8	0	457	394	44	64	210	30.4	PREDICTED: protein FD-like [Nicotiana tomentosiformis]
CL62.Contig2_All	gi|697114291|ref|XP_009611048.1|	67.06	85	28	1	385	130	174	257	2.3e-21	106.7	PREDICTED: protein FD-like [Nicotiana tomentosiformis]
CL62.Contig2_All	gi|486138869|gb|AGK89941.1|	58.82	17	7	0	460	409	58	74	470	29.3	FD protein [Actinidia chinensis]
CL62.Contig2_All	gi|486138869|gb|AGK89941.1|	67.06	85	28	1	385	130	186	269	4e-21	105.9	FD protein [Actinidia chinensis]
CL63.Contig1_All	gi|747097675|ref|XP_011096810.1|	81.76	148	27	0	116	560	6	153	4.9e-67	258.8	PREDICTED: glycine cleavage system H protein 2, mitochondrial [Sesamum indicum]
CL63.Contig1_All	gi|527205872|gb|EPS71608.1|	80.79	151	29	0	104	557	1	151	2.4e-66	256.5	hypothetical protein M569_03153 [Genlisea aurea]
CL63.Contig1_All	gi|527193026|gb|EPS63218.1|	71.9	153	43	0	104	563	1	153	1e-61	241.1	hypothetical protein M569_11570 [Genlisea aurea]
CL63.Contig1_All	gi|720065218|ref|XP_010276207.1|	73.2	153	41	0	104	563	1	153	2e-60	236.9	PREDICTED: glycine cleavage system H protein 2, mitochondrial [Nelumbo nucifera]
CL63.Contig1_All	gi|823204688|ref|XP_012436556.1|	77.12	153	35	1	104	560	1	153	3.4e-60	236.1	PREDICTED: glycine cleavage system H protein 2, mitochondrial [Gossypium raimondii] >gi|763780852|gb|KJB47923.1| hypothetical protein B456_008G048100 [Gossypium raimondii]
CL63.Contig2_All	gi|527205872|gb|EPS71608.1|	85	60	9	0	73	253	1	60	5.3e-23	110.9	hypothetical protein M569_03153 [Genlisea aurea]
CL63.Contig2_All	gi|747097675|ref|XP_011096810.1|	83.05	59	10	0	76	253	3	61	3.5e-22	108.2	PREDICTED: glycine cleavage system H protein 2, mitochondrial [Sesamum indicum]
CL63.Contig2_All	gi|527193026|gb|EPS63218.1|	75	60	15	0	73	253	1	60	6.5e-21	104	hypothetical protein M569_11570 [Genlisea aurea]
CL63.Contig2_All	gi|629110344|gb|KCW75490.1|	83.05	59	10	0	76	253	3	61	8.5e-21	103.6	hypothetical protein EUGRSUZ_E04249 [Eucalyptus grandis]
CL63.Contig2_All	gi|629110343|gb|KCW75489.1|	83.05	59	10	0	76	253	3	61	8.5e-21	103.6	hypothetical protein EUGRSUZ_E04249 [Eucalyptus grandis]
CL63.Contig3_All	gi|747097675|ref|XP_011096810.1|	80.67	150	29	0	90	540	6	155	4.3e-68	262.3	PREDICTED: glycine cleavage system H protein 2, mitochondrial [Sesamum indicum]
CL63.Contig3_All	gi|527205872|gb|EPS71608.1|	79.87	154	31	0	78	540	1	154	1.6e-67	260.4	hypothetical protein M569_03153 [Genlisea aurea]
CL63.Contig3_All	gi|527193026|gb|EPS63218.1|	72.08	154	43	0	78	540	1	154	4.1e-63	245.7	hypothetical protein M569_11570 [Genlisea aurea]
CL63.Contig3_All	gi|720065218|ref|XP_010276207.1|	74.03	154	40	0	78	540	1	154	6e-62	241.9	PREDICTED: glycine cleavage system H protein 2, mitochondrial [Nelumbo nucifera]
CL63.Contig3_All	gi|698529177|ref|XP_009761418.1|	73.38	154	41	0	78	540	1	154	1e-61	241.1	PREDICTED: glycine cleavage system H protein 2, mitochondrial-like [Nicotiana sylvestris]
CL65.Contig1_All	gi|747052138|ref|XP_011072176.1|	68.11	461	147	7	1590	216	232	688	3.9e-179	632.9	PREDICTED: ferric reduction oxidase 8, mitochondrial, partial [Sesamum indicum]
CL65.Contig1_All	gi|747052138|ref|XP_011072176.1|	65.07	146	51	1	2281	1846	1	146	2.6e-50	204.9	PREDICTED: ferric reduction oxidase 8, mitochondrial, partial [Sesamum indicum]
CL65.Contig1_All	gi|747052138|ref|XP_011072176.1|	81.16	69	13	0	1778	1571	148	216	1.6e-26	125.9	PREDICTED: ferric reduction oxidase 8, mitochondrial, partial [Sesamum indicum]
CL65.Contig1_All	gi|747052138|ref|XP_011072176.1|	54.51	499	227	18	1626	174	216	711	3.5e-151	540	PREDICTED: ferric reduction oxidase 8, mitochondrial, partial [Sesamum indicum]
CL65.Contig1_All	gi|703122046|ref|XP_010102484.1|	49.64	139	70	1	2266	1849	7	144	7e-35	153.7	Ferric reduction oxidase 8 [Morus notabilis] >gi|587905386|gb|EXB93548.1| Ferric reduction oxidase 8 [Morus notabilis]
CL65.Contig1_All	gi|703122046|ref|XP_010102484.1|	71.01	69	20	0	1778	1571	147	215	4e-22	111.3	Ferric reduction oxidase 8 [Morus notabilis] >gi|587905386|gb|EXB93548.1| Ferric reduction oxidase 8 [Morus notabilis]
CL65.Contig1_All	gi|703122046|ref|XP_010102484.1|	57.29	473	202	9	1572	174	233	703	2.9e-150	537	Ferric reduction oxidase 8 [Morus notabilis] >gi|587905386|gb|EXB93548.1| Ferric reduction oxidase 8 [Morus notabilis]
CL65.Contig1_All	gi|297733716|emb|CBI14963.3|	53.15	143	67	1	2281	1852	1	142	1e-38	166.4	unnamed protein product [Vitis vinifera]
CL65.Contig1_All	gi|297733716|emb|CBI14963.3|	73.53	68	18	0	1775	1571	144	211	2e-21	109	unnamed protein product [Vitis vinifera]
CL65.Contig1_All	gi|297733716|emb|CBI14963.3|	57.29	473	202	9	1572	174	255	725	2.9e-150	537	unnamed protein product [Vitis vinifera]
CL65.Contig1_All	gi|731425023|ref|XP_010663103.1|	53.15	143	67	1	2281	1852	1	142	1e-38	166.4	PREDICTED: ferric reduction oxidase 8, mitochondrial [Vitis vinifera]
CL65.Contig1_All	gi|731425023|ref|XP_010663103.1|	73.53	68	18	0	1775	1571	166	233	2e-21	109	PREDICTED: ferric reduction oxidase 8, mitochondrial [Vitis vinifera]
CL65.Contig1_All	gi|731425023|ref|XP_010663103.1|	54.56	493	224	12	1632	174	213	700	5e-150	536.2	PREDICTED: ferric reduction oxidase 8, mitochondrial [Vitis vinifera]
CL65.Contig1_All	gi|697119573|ref|XP_009613740.1|	57.64	144	61	1	2281	1849	1	143	4.5e-42	177.6	PREDICTED: ferric reduction oxidase 8, mitochondrial isoform X2 [Nicotiana tomentosiformis]
CL65.Contig1_All	gi|697119573|ref|XP_009613740.1|	81.16	69	13	0	1778	1571	146	214	3.1e-27	128.3	PREDICTED: ferric reduction oxidase 8, mitochondrial isoform X2 [Nicotiana tomentosiformis]
CL65.Contig2_All	gi|747052138|ref|XP_011072176.1|	68.11	461	147	7	1677	303	232	688	4.2e-179	632.9	PREDICTED: ferric reduction oxidase 8, mitochondrial, partial [Sesamum indicum]
CL65.Contig2_All	gi|747052138|ref|XP_011072176.1|	67.47	83	27	0	2462	2213	1	83	2.6e-27	128.6	PREDICTED: ferric reduction oxidase 8, mitochondrial, partial [Sesamum indicum]
CL65.Contig2_All	gi|747052138|ref|XP_011072176.1|	81.16	69	13	0	1865	1658	148	216	1.7e-26	125.9	PREDICTED: ferric reduction oxidase 8, mitochondrial, partial [Sesamum indicum]
CL65.Contig2_All	gi|747052138|ref|XP_011072176.1|	70.91	55	16	0	2098	1933	92	146	1.9e-14	85.9	PREDICTED: ferric reduction oxidase 8, mitochondrial, partial [Sesamum indicum]
CL65.Contig2_All	gi|747052138|ref|XP_011072176.1|	54.51	499	227	18	1713	261	216	711	3.7e-151	540	PREDICTED: ferric reduction oxidase 8, mitochondrial, partial [Sesamum indicum]
CL65.Contig2_All	gi|703122046|ref|XP_010102484.1|	71.01	69	20	0	1865	1658	147	215	4.3e-22	111.3	Ferric reduction oxidase 8 [Morus notabilis] >gi|587905386|gb|EXB93548.1| Ferric reduction oxidase 8 [Morus notabilis]
CL65.Contig2_All	gi|703122046|ref|XP_010102484.1|	56.58	76	33	0	2447	2219	7	82	2.6e-19	102.1	Ferric reduction oxidase 8 [Morus notabilis] >gi|587905386|gb|EXB93548.1| Ferric reduction oxidase 8 [Morus notabilis]
CL65.Contig2_All	gi|703122046|ref|XP_010102484.1|	43.1	58	33	0	2110	1936	87	144	4.3e-06	58.2	Ferric reduction oxidase 8 [Morus notabilis] >gi|587905386|gb|EXB93548.1| Ferric reduction oxidase 8 [Morus notabilis]
CL65.Contig2_All	gi|703122046|ref|XP_010102484.1|	57.29	473	202	9	1659	261	233	703	3.2e-150	537	Ferric reduction oxidase 8 [Morus notabilis] >gi|587905386|gb|EXB93548.1| Ferric reduction oxidase 8 [Morus notabilis]
CL65.Contig2_All	gi|297733716|emb|CBI14963.3|	56.63	83	36	0	2462	2213	1	83	1.2e-21	109.8	unnamed protein product [Vitis vinifera]
CL65.Contig2_All	gi|297733716|emb|CBI14963.3|	73.53	68	18	0	1862	1658	144	211	2.1e-21	109	unnamed protein product [Vitis vinifera]
CL65.Contig2_All	gi|297733716|emb|CBI14963.3|	49.18	61	31	0	2122	1939	82	142	1.2e-08	66.6	unnamed protein product [Vitis vinifera]
CL65.Contig2_All	gi|297733716|emb|CBI14963.3|	57.29	473	202	9	1659	261	255	725	3.2e-150	537	unnamed protein product [Vitis vinifera]
CL65.Contig2_All	gi|731425023|ref|XP_010663103.1|	56.63	83	36	0	2462	2213	1	83	1.2e-21	109.8	PREDICTED: ferric reduction oxidase 8, mitochondrial [Vitis vinifera]
CL65.Contig2_All	gi|731425023|ref|XP_010663103.1|	73.53	68	18	0	1862	1658	166	233	2.1e-21	109	PREDICTED: ferric reduction oxidase 8, mitochondrial [Vitis vinifera]
CL65.Contig2_All	gi|731425023|ref|XP_010663103.1|	49.18	61	31	0	2122	1939	82	142	1.2e-08	66.6	PREDICTED: ferric reduction oxidase 8, mitochondrial [Vitis vinifera]
CL65.Contig2_All	gi|731425023|ref|XP_010663103.1|	54.56	493	224	12	1719	261	213	700	5.4e-150	536.2	PREDICTED: ferric reduction oxidase 8, mitochondrial [Vitis vinifera]
CL65.Contig2_All	gi|697119573|ref|XP_009613740.1|	81.16	69	13	0	1865	1658	146	214	3.4e-27	128.3	PREDICTED: ferric reduction oxidase 8, mitochondrial isoform X2 [Nicotiana tomentosiformis]
CL65.Contig2_All	gi|697119573|ref|XP_009613740.1|	57.83	83	35	0	2462	2213	1	83	1.6e-21	109.4	PREDICTED: ferric reduction oxidase 8, mitochondrial isoform X2 [Nicotiana tomentosiformis]
CL65.Contig2_All	gi|697119573|ref|XP_009613740.1|	58.62	58	24	0	2110	1936	86	143	2e-11	75.9	PREDICTED: ferric reduction oxidase 8, mitochondrial isoform X2 [Nicotiana tomentosiformis]
CL65.Contig3_All	gi|747052138|ref|XP_011072176.1|	71.81	227	64	1	707	29	1	227	4.1e-94	349	PREDICTED: ferric reduction oxidase 8, mitochondrial, partial [Sesamum indicum]
CL65.Contig3_All	gi|697119573|ref|XP_009613740.1|	67.7	226	73	1	707	29	1	225	3.7e-87	325.9	PREDICTED: ferric reduction oxidase 8, mitochondrial isoform X2 [Nicotiana tomentosiformis]
CL65.Contig3_All	gi|697119575|ref|XP_009613741.1|	67.69	229	74	4	707	29	1	228	1.4e-86	323.9	PREDICTED: ferric reduction oxidase 8, mitochondrial isoform X3 [Nicotiana tomentosiformis]
CL65.Contig3_All	gi|697119571|ref|XP_009613739.1|	67.69	229	74	4	707	29	1	228	1.4e-86	323.9	PREDICTED: ferric reduction oxidase 8, mitochondrial isoform X1 [Nicotiana tomentosiformis]
CL65.Contig3_All	gi|698505877|ref|XP_009798365.1|	66.37	226	76	1	707	29	1	225	4.1e-86	322.4	PREDICTED: ferric reduction oxidase 8, mitochondrial isoform X2 [Nicotiana sylvestris]
CL65.Contig4_All	gi|747052138|ref|XP_011072176.1|	71.05	601	174	7	1991	197	92	688	1.1e-253	880.6	PREDICTED: ferric reduction oxidase 8, mitochondrial, partial [Sesamum indicum]
CL65.Contig4_All	gi|747052138|ref|XP_011072176.1|	67.47	83	27	0	2355	2106	1	83	2.4e-27	128.6	PREDICTED: ferric reduction oxidase 8, mitochondrial, partial [Sesamum indicum]
CL65.Contig4_All	gi|747052138|ref|XP_011072176.1|	59.84	620	249	9	2003	155	86	700	2.7e-220	769.6	PREDICTED: ferric reduction oxidase 8, mitochondrial, partial [Sesamum indicum]
CL65.Contig4_All	gi|697119573|ref|XP_009613740.1|	57.83	83	35	0	2355	2106	1	83	1.5e-21	109.4	PREDICTED: ferric reduction oxidase 8, mitochondrial isoform X2 [Nicotiana tomentosiformis]
CL65.Contig4_All	gi|697119573|ref|XP_009613740.1|	59.84	620	249	9	2003	155	89	703	2.7e-220	769.6	PREDICTED: ferric reduction oxidase 8, mitochondrial isoform X2 [Nicotiana tomentosiformis]
CL65.Contig4_All	gi|697119571|ref|XP_009613739.1|	58.14	86	36	3	2355	2106	1	86	5.7e-21	107.5	PREDICTED: ferric reduction oxidase 8, mitochondrial isoform X1 [Nicotiana tomentosiformis]
CL65.Contig4_All	gi|697119571|ref|XP_009613739.1|	58.87	620	255	9	2003	155	86	700	4.3e-218	762.3	PREDICTED: ferric reduction oxidase 8, mitochondrial isoform X1 [Nicotiana tomentosiformis]
CL65.Contig4_All	gi|698505877|ref|XP_009798365.1|	57.83	83	35	0	2355	2106	1	83	1.1e-21	109.8	PREDICTED: ferric reduction oxidase 8, mitochondrial isoform X2 [Nicotiana sylvestris]
CL65.Contig4_All	gi|698505877|ref|XP_009798365.1|	58.87	620	255	9	2003	155	89	703	4.3e-218	762.3	PREDICTED: ferric reduction oxidase 8, mitochondrial isoform X2 [Nicotiana sylvestris]
CL65.Contig4_All	gi|698505875|ref|XP_009798364.1|	58.14	86	36	3	2355	2106	1	86	4.4e-21	107.8	PREDICTED: ferric reduction oxidase 8, mitochondrial isoform X1 [Nicotiana sylvestris]
CL65.Contig5_All	gi|747052138|ref|XP_011072176.1|	71.05	601	174	7	2097	303	92	688	1.2e-253	880.6	PREDICTED: ferric reduction oxidase 8, mitochondrial, partial [Sesamum indicum]
CL65.Contig5_All	gi|747052138|ref|XP_011072176.1|	59.32	59	24	0	2540	2363	1	59	1.2e-13	83.2	PREDICTED: ferric reduction oxidase 8, mitochondrial, partial [Sesamum indicum]
CL65.Contig5_All	gi|747052138|ref|XP_011072176.1|	68.75	32	10	0	2308	2212	52	83	0.00018	52.8	PREDICTED: ferric reduction oxidase 8, mitochondrial, partial [Sesamum indicum]
CL65.Contig5_All	gi|747052138|ref|XP_011072176.1|	59.84	620	249	9	2109	261	86	700	2.9e-220	769.6	PREDICTED: ferric reduction oxidase 8, mitochondrial, partial [Sesamum indicum]
CL65.Contig5_All	gi|697119573|ref|XP_009613740.1|	65.22	46	16	0	2540	2402	1	46	6.4e-10	70.9	PREDICTED: ferric reduction oxidase 8, mitochondrial isoform X2 [Nicotiana tomentosiformis]
CL65.Contig5_All	gi|697119573|ref|XP_009613740.1|	56.25	32	14	0	2308	2212	52	83	0.022	45.8	PREDICTED: ferric reduction oxidase 8, mitochondrial isoform X2 [Nicotiana tomentosiformis]
CL65.Contig5_All	gi|697119573|ref|XP_009613740.1|	59.84	620	249	9	2109	261	89	703	2.9e-220	769.6	PREDICTED: ferric reduction oxidase 8, mitochondrial isoform X2 [Nicotiana tomentosiformis]
CL65.Contig5_All	gi|697119571|ref|XP_009613739.1|	65.22	46	16	0	2540	2402	1	46	6.4e-10	70.9	PREDICTED: ferric reduction oxidase 8, mitochondrial isoform X1 [Nicotiana tomentosiformis]
CL65.Contig5_All	gi|697119571|ref|XP_009613739.1|	56.25	32	14	0	2308	2212	55	86	0.022	45.8	PREDICTED: ferric reduction oxidase 8, mitochondrial isoform X1 [Nicotiana tomentosiformis]
CL65.Contig5_All	gi|697119571|ref|XP_009613739.1|	58.87	620	255	9	2109	261	86	700	4.6e-218	762.3	PREDICTED: ferric reduction oxidase 8, mitochondrial isoform X1 [Nicotiana tomentosiformis]
CL65.Contig5_All	gi|698505877|ref|XP_009798365.1|	52.54	59	28	0	2540	2363	1	59	4.9e-10	71.2	PREDICTED: ferric reduction oxidase 8, mitochondrial isoform X2 [Nicotiana sylvestris]
CL65.Contig5_All	gi|698505877|ref|XP_009798365.1|	57.58	33	14	0	2311	2212	51	83	0.0058	47.8	PREDICTED: ferric reduction oxidase 8, mitochondrial isoform X2 [Nicotiana sylvestris]
CL65.Contig5_All	gi|698505877|ref|XP_009798365.1|	58.87	620	255	9	2109	261	89	703	4.6e-218	762.3	PREDICTED: ferric reduction oxidase 8, mitochondrial isoform X2 [Nicotiana sylvestris]
CL65.Contig5_All	gi|698505875|ref|XP_009798364.1|	59.62	52	21	0	2540	2384	1	52	6.4e-10	70.9	PREDICTED: ferric reduction oxidase 8, mitochondrial isoform X1 [Nicotiana sylvestris]
CL65.Contig5_All	gi|698505875|ref|XP_009798364.1|	57.58	33	14	0	2311	2212	54	86	0.0058	47.8	PREDICTED: ferric reduction oxidase 8, mitochondrial isoform X1 [Nicotiana sylvestris]
CL65.Contig6_All	gi|747052138|ref|XP_011072176.1|	71.19	545	157	7	1823	197	148	688	1.6e-229	800.4	PREDICTED: ferric reduction oxidase 8, mitochondrial, partial [Sesamum indicum]
CL65.Contig6_All	gi|747052138|ref|XP_011072176.1|	70.91	55	16	0	2056	1891	92	146	2e-14	85.9	PREDICTED: ferric reduction oxidase 8, mitochondrial, partial [Sesamum indicum]
CL65.Contig6_All	gi|747052138|ref|XP_011072176.1|	59.32	59	24	0	2499	2322	1	59	1.3e-13	83.2	PREDICTED: ferric reduction oxidase 8, mitochondrial, partial [Sesamum indicum]
CL65.Contig6_All	gi|747052138|ref|XP_011072176.1|	68.75	32	10	0	2267	2171	52	83	0.00018	52.8	PREDICTED: ferric reduction oxidase 8, mitochondrial, partial [Sesamum indicum]
CL65.Contig6_All	gi|747052138|ref|XP_011072176.1|	60.18	560	223	9	1823	155	146	700	3.7e-199	699.5	PREDICTED: ferric reduction oxidase 8, mitochondrial, partial [Sesamum indicum]
CL65.Contig6_All	gi|697119573|ref|XP_009613740.1|	58.62	58	24	0	2068	1894	86	143	2e-11	75.9	PREDICTED: ferric reduction oxidase 8, mitochondrial isoform X2 [Nicotiana tomentosiformis]
CL65.Contig6_All	gi|697119573|ref|XP_009613740.1|	65.22	46	16	0	2499	2361	1	46	6.5e-10	70.9	PREDICTED: ferric reduction oxidase 8, mitochondrial isoform X2 [Nicotiana tomentosiformis]
CL65.Contig6_All	gi|697119573|ref|XP_009613740.1|	56.25	32	14	0	2267	2171	52	83	0.022	45.8	PREDICTED: ferric reduction oxidase 8, mitochondrial isoform X2 [Nicotiana tomentosiformis]
CL65.Contig6_All	gi|697119573|ref|XP_009613740.1|	60.18	560	223	9	1823	155	149	703	3.7e-199	699.5	PREDICTED: ferric reduction oxidase 8, mitochondrial isoform X2 [Nicotiana tomentosiformis]
CL65.Contig6_All	gi|697119571|ref|XP_009613739.1|	58.62	58	24	0	2068	1894	89	146	2e-11	75.9	PREDICTED: ferric reduction oxidase 8, mitochondrial isoform X1 [Nicotiana tomentosiformis]
CL65.Contig6_All	gi|697119571|ref|XP_009613739.1|	65.22	46	16	0	2499	2361	1	46	6.5e-10	70.9	PREDICTED: ferric reduction oxidase 8, mitochondrial isoform X1 [Nicotiana tomentosiformis]
CL65.Contig6_All	gi|697119571|ref|XP_009613739.1|	56.25	32	14	0	2267	2171	55	86	0.022	45.8	PREDICTED: ferric reduction oxidase 8, mitochondrial isoform X1 [Nicotiana tomentosiformis]
CL65.Contig6_All	gi|697119571|ref|XP_009613739.1|	59.46	560	227	9	1823	155	146	700	4.1e-198	696	PREDICTED: ferric reduction oxidase 8, mitochondrial isoform X1 [Nicotiana tomentosiformis]
CL65.Contig6_All	gi|698505877|ref|XP_009798365.1|	55.17	58	26	0	2068	1894	86	143	2.9e-10	72	PREDICTED: ferric reduction oxidase 8, mitochondrial isoform X2 [Nicotiana sylvestris]
CL65.Contig6_All	gi|698505877|ref|XP_009798365.1|	52.54	59	28	0	2499	2322	1	59	5e-10	71.2	PREDICTED: ferric reduction oxidase 8, mitochondrial isoform X2 [Nicotiana sylvestris]
CL65.Contig6_All	gi|698505877|ref|XP_009798365.1|	57.58	33	14	0	2270	2171	51	83	0.0059	47.8	PREDICTED: ferric reduction oxidase 8, mitochondrial isoform X2 [Nicotiana sylvestris]
CL65.Contig6_All	gi|698505877|ref|XP_009798365.1|	59.46	560	227	9	1823	155	149	703	4.1e-198	696	PREDICTED: ferric reduction oxidase 8, mitochondrial isoform X2 [Nicotiana sylvestris]
CL65.Contig6_All	gi|698505875|ref|XP_009798364.1|	55.17	58	26	0	2068	1894	89	146	2.9e-10	72	PREDICTED: ferric reduction oxidase 8, mitochondrial isoform X1 [Nicotiana sylvestris]
CL65.Contig6_All	gi|698505875|ref|XP_009798364.1|	59.62	52	21	0	2499	2343	1	52	6.5e-10	70.9	PREDICTED: ferric reduction oxidase 8, mitochondrial isoform X1 [Nicotiana sylvestris]
CL65.Contig6_All	gi|698505875|ref|XP_009798364.1|	57.58	33	14	0	2270	2171	54	86	0.0059	47.8	PREDICTED: ferric reduction oxidase 8, mitochondrial isoform X1 [Nicotiana sylvestris]
CL65.Contig7_All	gi|747052138|ref|XP_011072176.1|	71.19	545	157	7	1929	303	148	688	2e-229	800	PREDICTED: ferric reduction oxidase 8, mitochondrial, partial [Sesamum indicum]
CL65.Contig7_All	gi|747052138|ref|XP_011072176.1|	67.47	83	27	0	2526	2277	1	83	2.7e-27	128.6	PREDICTED: ferric reduction oxidase 8, mitochondrial, partial [Sesamum indicum]
CL65.Contig7_All	gi|747052138|ref|XP_011072176.1|	70.91	55	16	0	2162	1997	92	146	2e-14	85.9	PREDICTED: ferric reduction oxidase 8, mitochondrial, partial [Sesamum indicum]
CL65.Contig7_All	gi|747052138|ref|XP_011072176.1|	60.36	560	222	9	1929	261	146	700	1.3e-199	701	PREDICTED: ferric reduction oxidase 8, mitochondrial, partial [Sesamum indicum]
CL65.Contig7_All	gi|697119573|ref|XP_009613740.1|	57.83	83	35	0	2526	2277	1	83	1.7e-21	109.4	PREDICTED: ferric reduction oxidase 8, mitochondrial isoform X2 [Nicotiana tomentosiformis]
CL65.Contig7_All	gi|697119573|ref|XP_009613740.1|	58.62	58	24	0	2174	2000	86	143	2e-11	75.9	PREDICTED: ferric reduction oxidase 8, mitochondrial isoform X2 [Nicotiana tomentosiformis]
CL65.Contig7_All	gi|697119573|ref|XP_009613740.1|	60.36	560	222	9	1929	261	149	703	1.3e-199	701	PREDICTED: ferric reduction oxidase 8, mitochondrial isoform X2 [Nicotiana tomentosiformis]
CL65.Contig7_All	gi|697119571|ref|XP_009613739.1|	58.14	86	36	3	2526	2277	1	86	6.3e-21	107.5	PREDICTED: ferric reduction oxidase 8, mitochondrial isoform X1 [Nicotiana tomentosiformis]
CL65.Contig7_All	gi|697119571|ref|XP_009613739.1|	58.62	58	24	0	2174	2000	89	146	2e-11	75.9	PREDICTED: ferric reduction oxidase 8, mitochondrial isoform X1 [Nicotiana tomentosiformis]
CL65.Contig7_All	gi|697119571|ref|XP_009613739.1|	59.64	560	226	9	1929	261	146	700	1.4e-198	697.6	PREDICTED: ferric reduction oxidase 8, mitochondrial isoform X1 [Nicotiana tomentosiformis]
CL65.Contig7_All	gi|698505877|ref|XP_009798365.1|	57.83	83	35	0	2526	2277	1	83	1.3e-21	109.8	PREDICTED: ferric reduction oxidase 8, mitochondrial isoform X2 [Nicotiana sylvestris]
CL65.Contig7_All	gi|698505877|ref|XP_009798365.1|	55.17	58	26	0	2174	2000	86	143	2.9e-10	72	PREDICTED: ferric reduction oxidase 8, mitochondrial isoform X2 [Nicotiana sylvestris]
CL65.Contig7_All	gi|698505877|ref|XP_009798365.1|	59.64	560	226	9	1929	261	149	703	1.4e-198	697.6	PREDICTED: ferric reduction oxidase 8, mitochondrial isoform X2 [Nicotiana sylvestris]
CL65.Contig7_All	gi|698505875|ref|XP_009798364.1|	58.14	86	36	3	2526	2277	1	86	4.8e-21	107.8	PREDICTED: ferric reduction oxidase 8, mitochondrial isoform X1 [Nicotiana sylvestris]
CL65.Contig7_All	gi|698505875|ref|XP_009798364.1|	55.17	58	26	0	2174	2000	89	146	2.9e-10	72	PREDICTED: ferric reduction oxidase 8, mitochondrial isoform X1 [Nicotiana sylvestris]
CL65.Contig8_All	gi|747052138|ref|XP_011072176.1|	70.23	692	206	8	2367	303	1	688	5.7e-290	1001.1	PREDICTED: ferric reduction oxidase 8, mitochondrial, partial [Sesamum indicum]
CL65.Contig8_All	gi|697119573|ref|XP_009613740.1|	60.34	706	280	10	2367	261	1	700	1e-251	874	PREDICTED: ferric reduction oxidase 8, mitochondrial isoform X2 [Nicotiana tomentosiformis]
CL65.Contig8_All	gi|697119571|ref|XP_009613739.1|	60.37	709	281	13	2367	261	1	703	4e-251	872.1	PREDICTED: ferric reduction oxidase 8, mitochondrial isoform X1 [Nicotiana tomentosiformis]
CL65.Contig8_All	gi|698505877|ref|XP_009798365.1|	59.49	706	286	10	2367	261	1	700	9.8e-250	867.5	PREDICTED: ferric reduction oxidase 8, mitochondrial isoform X2 [Nicotiana sylvestris]
CL65.Contig8_All	gi|698505875|ref|XP_009798364.1|	59.52	709	287	13	2367	261	1	703	3.7e-249	865.5	PREDICTED: ferric reduction oxidase 8, mitochondrial isoform X1 [Nicotiana sylvestris]
CL65.Contig9_All	gi|747052138|ref|XP_011072176.1|	71.19	545	157	7	1842	216	148	688	1.9e-229	800	PREDICTED: ferric reduction oxidase 8, mitochondrial, partial [Sesamum indicum]
CL65.Contig9_All	gi|747052138|ref|XP_011072176.1|	65.07	146	51	1	2345	1910	1	146	2.7e-50	204.9	PREDICTED: ferric reduction oxidase 8, mitochondrial, partial [Sesamum indicum]
CL65.Contig9_All	gi|747052138|ref|XP_011072176.1|	60.36	560	222	9	1842	174	146	700	1.2e-199	701	PREDICTED: ferric reduction oxidase 8, mitochondrial, partial [Sesamum indicum]
CL65.Contig9_All	gi|697119573|ref|XP_009613740.1|	57.64	144	61	1	2345	1913	1	143	4.6e-42	177.6	PREDICTED: ferric reduction oxidase 8, mitochondrial isoform X2 [Nicotiana tomentosiformis]
CL65.Contig9_All	gi|697119573|ref|XP_009613740.1|	60.36	560	222	9	1842	174	149	703	1.2e-199	701	PREDICTED: ferric reduction oxidase 8, mitochondrial isoform X2 [Nicotiana tomentosiformis]
CL65.Contig9_All	gi|697119571|ref|XP_009613739.1|	57.82	147	62	4	2345	1913	1	146	1.8e-41	175.6	PREDICTED: ferric reduction oxidase 8, mitochondrial isoform X1 [Nicotiana tomentosiformis]
CL65.Contig9_All	gi|697119571|ref|XP_009613739.1|	59.64	560	226	9	1842	174	146	700	1.3e-198	697.6	PREDICTED: ferric reduction oxidase 8, mitochondrial isoform X1 [Nicotiana tomentosiformis]
CL65.Contig9_All	gi|698505877|ref|XP_009798365.1|	56.25	144	63	1	2345	1913	1	143	5.1e-41	174.1	PREDICTED: ferric reduction oxidase 8, mitochondrial isoform X2 [Nicotiana sylvestris]
CL65.Contig9_All	gi|698505877|ref|XP_009798365.1|	59.64	560	226	9	1842	174	149	703	1.3e-198	697.6	PREDICTED: ferric reduction oxidase 8, mitochondrial isoform X2 [Nicotiana sylvestris]
CL65.Contig9_All	gi|698505875|ref|XP_009798364.1|	56.46	147	64	4	2345	1913	1	146	2e-40	172.2	PREDICTED: ferric reduction oxidase 8, mitochondrial isoform X1 [Nicotiana sylvestris]
CL65.Contig10_All	gi|747052138|ref|XP_011072176.1|	68.91	608	189	12	2407	598	2	602	2.9e-246	855.9	PREDICTED: ferric reduction oxidase 8, mitochondrial, partial [Sesamum indicum]
CL65.Contig10_All	gi|697119573|ref|XP_009613740.1|	61.9	588	224	7	2383	628	11	594	8.2e-217	758.1	PREDICTED: ferric reduction oxidase 8, mitochondrial isoform X2 [Nicotiana tomentosiformis]
CL65.Contig10_All	gi|698505877|ref|XP_009798365.1|	61.39	588	227	7	2383	628	11	594	1.1e-216	757.7	PREDICTED: ferric reduction oxidase 8, mitochondrial isoform X2 [Nicotiana sylvestris]
CL65.Contig10_All	gi|697119571|ref|XP_009613739.1|	61.93	591	225	10	2383	628	11	597	3.1e-216	756.1	PREDICTED: ferric reduction oxidase 8, mitochondrial isoform X1 [Nicotiana tomentosiformis]
CL65.Contig10_All	gi|697119575|ref|XP_009613741.1|	61.93	591	225	10	2383	628	11	597	3.1e-216	756.1	PREDICTED: ferric reduction oxidase 8, mitochondrial isoform X3 [Nicotiana tomentosiformis]
CL65.Contig11_All	gi|747052138|ref|XP_011072176.1|	62.64	273	102	10	1408	598	337	602	2.2e-88	331.3	PREDICTED: ferric reduction oxidase 8, mitochondrial, partial [Sesamum indicum]
CL65.Contig11_All	gi|747052138|ref|XP_011072176.1|	75.96	104	25	0	1802	1490	232	335	1.3e-40	172.6	PREDICTED: ferric reduction oxidase 8, mitochondrial, partial [Sesamum indicum]
CL65.Contig11_All	gi|747052138|ref|XP_011072176.1|	81.16	69	13	0	1990	1783	148	216	1.4e-26	125.9	PREDICTED: ferric reduction oxidase 8, mitochondrial, partial [Sesamum indicum]
CL65.Contig11_All	gi|747052138|ref|XP_011072176.1|	70.91	55	16	0	2223	2058	92	146	1.6e-14	85.9	PREDICTED: ferric reduction oxidase 8, mitochondrial, partial [Sesamum indicum]
CL65.Contig11_All	gi|747052138|ref|XP_011072176.1|	80.81	198	38	1	2	593	457	654	3.8e-88	330.5	PREDICTED: ferric reduction oxidase 8, mitochondrial, partial [Sesamum indicum]
CL65.Contig11_All	gi|697119569|ref|XP_009613738.1|	71.57	204	58	1	2	611	460	663	4.2e-79	300.4	PREDICTED: L-type lectin-domain containing receptor kinase S.1 [Nicotiana tomentosiformis]
CL65.Contig11_All	gi|698505882|ref|XP_009798367.1|	71.08	204	59	1	2	611	460	663	3.6e-78	297.4	PREDICTED: L-type lectin-domain containing receptor kinase S.1 [Nicotiana sylvestris]
CL65.Contig11_All	gi|661883656|emb|CDP12741.1|	73.2	194	52	1	2	584	467	659	3.6e-78	297.4	unnamed protein product [Coffea canephora]
CL65.Contig12_All	gi|747052138|ref|XP_011072176.1|	64.33	356	127	7	1356	297	337	688	6.3e-125	453	PREDICTED: ferric reduction oxidase 8, mitochondrial, partial [Sesamum indicum]
CL65.Contig12_All	gi|747052138|ref|XP_011072176.1|	81.38	188	35	0	2002	1438	148	335	7.8e-91	339.7	PREDICTED: ferric reduction oxidase 8, mitochondrial, partial [Sesamum indicum]
CL65.Contig12_All	gi|747052138|ref|XP_011072176.1|	67.47	83	27	0	2599	2350	1	83	2.7e-27	128.6	PREDICTED: ferric reduction oxidase 8, mitochondrial, partial [Sesamum indicum]
CL65.Contig12_All	gi|747052138|ref|XP_011072176.1|	70.91	55	16	0	2235	2070	92	146	2e-14	85.9	PREDICTED: ferric reduction oxidase 8, mitochondrial, partial [Sesamum indicum]
CL65.Contig12_All	gi|747052138|ref|XP_011072176.1|	50.13	379	189	15	1356	255	336	711	3.7e-101	374	PREDICTED: ferric reduction oxidase 8, mitochondrial, partial [Sesamum indicum]
CL65.Contig12_All	gi|703122046|ref|XP_010102484.1|	73.94	188	49	0	2002	1438	147	334	1.9e-81	308.5	Ferric reduction oxidase 8 [Morus notabilis] >gi|587905386|gb|EXB93548.1| Ferric reduction oxidase 8 [Morus notabilis]
CL65.Contig12_All	gi|703122046|ref|XP_010102484.1|	56.58	76	33	0	2584	2356	7	82	2.7e-19	102.1	Ferric reduction oxidase 8 [Morus notabilis] >gi|587905386|gb|EXB93548.1| Ferric reduction oxidase 8 [Morus notabilis]
CL65.Contig12_All	gi|703122046|ref|XP_010102484.1|	43.1	58	33	0	2247	2073	87	144	4.5e-06	58.2	Ferric reduction oxidase 8 [Morus notabilis] >gi|587905386|gb|EXB93548.1| Ferric reduction oxidase 8 [Morus notabilis]
CL65.Contig12_All	gi|703122046|ref|XP_010102484.1|	50.93	375	184	9	1359	255	331	703	8.3e-101	372.9	Ferric reduction oxidase 8 [Morus notabilis] >gi|587905386|gb|EXB93548.1| Ferric reduction oxidase 8 [Morus notabilis]
CL65.Contig12_All	gi|297733716|emb|CBI14963.3|	77.01	187	43	0	1999	1438	144	330	1.5e-81	308.9	unnamed protein product [Vitis vinifera]
CL65.Contig12_All	gi|297733716|emb|CBI14963.3|	56.63	83	36	0	2599	2350	1	83	1.3e-21	109.8	unnamed protein product [Vitis vinifera]
CL65.Contig12_All	gi|297733716|emb|CBI14963.3|	49.18	61	31	0	2259	2076	82	142	1.3e-08	66.6	unnamed protein product [Vitis vinifera]
CL65.Contig12_All	gi|297733716|emb|CBI14963.3|	50.93	375	184	9	1359	255	353	725	8.3e-101	372.9	unnamed protein product [Vitis vinifera]
CL65.Contig12_All	gi|731425023|ref|XP_010663103.1|	77.01	187	43	0	1999	1438	166	352	1.5e-81	308.9	PREDICTED: ferric reduction oxidase 8, mitochondrial [Vitis vinifera]
CL65.Contig12_All	gi|731425023|ref|XP_010663103.1|	56.63	83	36	0	2599	2350	1	83	1.3e-21	109.8	PREDICTED: ferric reduction oxidase 8, mitochondrial [Vitis vinifera]
CL65.Contig12_All	gi|731425023|ref|XP_010663103.1|	49.18	61	31	0	2259	2076	82	142	1.3e-08	66.6	PREDICTED: ferric reduction oxidase 8, mitochondrial [Vitis vinifera]
CL65.Contig12_All	gi|731425023|ref|XP_010663103.1|	49.6	371	187	9	1356	255	335	700	1.2e-99	369	PREDICTED: ferric reduction oxidase 8, mitochondrial [Vitis vinifera]
CL65.Contig12_All	gi|697119573|ref|XP_009613740.1|	78.72	188	40	0	2002	1438	146	333	8.1e-88	329.7	PREDICTED: ferric reduction oxidase 8, mitochondrial isoform X2 [Nicotiana tomentosiformis]
CL65.Contig12_All	gi|697119573|ref|XP_009613740.1|	57.83	83	35	0	2599	2350	1	83	1.7e-21	109.4	PREDICTED: ferric reduction oxidase 8, mitochondrial isoform X2 [Nicotiana tomentosiformis]
CL65.Contig12_All	gi|697119573|ref|XP_009613740.1|	58.62	58	24	0	2247	2073	86	143	2.1e-11	75.9	PREDICTED: ferric reduction oxidase 8, mitochondrial isoform X2 [Nicotiana tomentosiformis]
CL65.Contig13_All	gi|747052138|ref|XP_011072176.1|	68.09	467	149	7	1572	180	226	688	5.9e-184	648.3	PREDICTED: ferric reduction oxidase 8, mitochondrial, partial [Sesamum indicum]
CL65.Contig13_All	gi|703122046|ref|XP_010102484.1|	55.4	491	219	15	1575	138	224	711	1.3e-154	550.8	Ferric reduction oxidase 8 [Morus notabilis] >gi|587905386|gb|EXB93548.1| Ferric reduction oxidase 8 [Morus notabilis]
CL65.Contig13_All	gi|297733716|emb|CBI14963.3|	56.7	485	210	9	1572	138	221	703	8.3e-154	548.1	unnamed protein product [Vitis vinifera]
CL65.Contig13_All	gi|731425023|ref|XP_010663103.1|	56.7	485	210	9	1572	138	243	725	8.3e-154	548.1	PREDICTED: ferric reduction oxidase 8, mitochondrial [Vitis vinifera]
CL65.Contig13_All	gi|697119573|ref|XP_009613740.1|	55.39	482	215	9	1572	138	224	700	1.4e-153	547.4	PREDICTED: ferric reduction oxidase 8, mitochondrial isoform X2 [Nicotiana tomentosiformis]
CL66.Contig1_All	gi|747091443|ref|XP_011093451.1|	78.12	329	72	0	151	1138	4	332	4.1e-151	538.9	PREDICTED: uric acid degradation bifunctional protein TTL isoform X1 [Sesamum indicum]
CL66.Contig1_All	gi|747091445|ref|XP_011093452.1|	78.12	329	72	1	151	1138	4	331	1.3e-149	533.9	PREDICTED: uric acid degradation bifunctional protein TTL isoform X2 [Sesamum indicum]
CL66.Contig1_All	gi|298204732|emb|CBI25230.3|	70.61	330	97	3	151	1138	3	330	4.6e-134	482.3	unnamed protein product [Vitis vinifera]
CL66.Contig1_All	gi|359483124|ref|XP_003632908.1|	70.61	330	97	3	151	1138	7	334	4.6e-134	482.3	PREDICTED: uric acid degradation bifunctional protein TTL isoform X1 [Vitis vinifera]
CL66.Contig1_All	gi|731403599|ref|XP_010655124.1|	69.6	329	100	2	151	1138	7	333	8.6e-133	478	PREDICTED: uric acid degradation bifunctional protein TTL isoform X2 [Vitis vinifera]
CL66.Contig2_All	gi|747091443|ref|XP_011093451.1|	79.03	329	69	0	155	1142	4	332	2e-153	546.6	PREDICTED: uric acid degradation bifunctional protein TTL isoform X1 [Sesamum indicum]
CL66.Contig2_All	gi|747091445|ref|XP_011093452.1|	78.72	329	70	1	155	1142	4	331	1.9e-151	540	PREDICTED: uric acid degradation bifunctional protein TTL isoform X2 [Sesamum indicum]
CL66.Contig2_All	gi|359483124|ref|XP_003632908.1|	69.35	336	103	4	140	1142	1	334	3e-133	479.6	PREDICTED: uric acid degradation bifunctional protein TTL isoform X1 [Vitis vinifera]
CL66.Contig2_All	gi|298204732|emb|CBI25230.3|	69.7	330	100	3	155	1142	3	330	5.2e-133	478.8	unnamed protein product [Vitis vinifera]
CL66.Contig2_All	gi|698496684|ref|XP_009794374.1|	69.3	329	101	0	155	1142	7	335	4.4e-132	475.7	PREDICTED: uric acid degradation bifunctional protein TTL isoform X1 [Nicotiana sylvestris]
CL66.Contig3_All	gi|747091443|ref|XP_011093451.1|	79.03	329	69	0	155	1142	4	332	2e-153	546.6	PREDICTED: uric acid degradation bifunctional protein TTL isoform X1 [Sesamum indicum]
CL66.Contig3_All	gi|747091445|ref|XP_011093452.1|	78.72	329	70	1	155	1142	4	331	1.9e-151	540	PREDICTED: uric acid degradation bifunctional protein TTL isoform X2 [Sesamum indicum]
CL66.Contig3_All	gi|359483124|ref|XP_003632908.1|	69.35	336	103	4	140	1142	1	334	3e-133	479.6	PREDICTED: uric acid degradation bifunctional protein TTL isoform X1 [Vitis vinifera]
CL66.Contig3_All	gi|298204732|emb|CBI25230.3|	69.7	330	100	3	155	1142	3	330	5.1e-133	478.8	unnamed protein product [Vitis vinifera]
CL66.Contig3_All	gi|698496684|ref|XP_009794374.1|	69.3	329	101	0	155	1142	7	335	4.3e-132	475.7	PREDICTED: uric acid degradation bifunctional protein TTL isoform X1 [Nicotiana sylvestris]
CL66.Contig4_All	gi|747091443|ref|XP_011093451.1|	71.05	152	44	0	300	756	181	332	1.7e-59	233.8	PREDICTED: uric acid degradation bifunctional protein TTL isoform X1 [Sesamum indicum]
CL66.Contig4_All	gi|747091443|ref|XP_011093451.1|	72.09	43	12	0	2	131	132	174	5.1e-08	62.8	PREDICTED: uric acid degradation bifunctional protein TTL isoform X1 [Sesamum indicum]
CL66.Contig4_All	gi|747091443|ref|XP_011093451.1|	71.52	151	43	0	303	756	181	331	2.2e-59	233.4	PREDICTED: uric acid degradation bifunctional protein TTL isoform X1 [Sesamum indicum]
CL66.Contig4_All	gi|747091445|ref|XP_011093452.1|	72.09	43	12	0	2	131	132	174	5.1e-08	62.8	PREDICTED: uric acid degradation bifunctional protein TTL isoform X2 [Sesamum indicum]
CL66.Contig4_All	gi|747091445|ref|XP_011093452.1|	69.08	152	47	0	300	756	184	335	3e-56	223	PREDICTED: uric acid degradation bifunctional protein TTL isoform X2 [Sesamum indicum]
CL66.Contig4_All	gi|778677588|ref|XP_011650818.1|	62.86	35	13	0	2	107	136	170	0.00026	50.4	PREDICTED: uric acid degradation bifunctional protein TTL isoform X2 [Cucumis sativus]
CL66.Contig4_All	gi|778677588|ref|XP_011650818.1|	69.08	152	47	0	300	756	185	336	3e-56	223	PREDICTED: uric acid degradation bifunctional protein TTL isoform X2 [Cucumis sativus]
CL66.Contig4_All	gi|449432313|ref|XP_004133944.1|	62.86	35	13	0	2	107	136	170	0.00026	50.4	PREDICTED: uric acid degradation bifunctional protein TTL isoform X1 [Cucumis sativus] >gi|700201512|gb|KGN56645.1| hypothetical protein Csa_3G127080 [Cucumis sativus]
CL66.Contig4_All	gi|449432313|ref|XP_004133944.1|	67.76	152	49	0	300	756	183	334	5e-56	222.2	PREDICTED: uric acid degradation bifunctional protein TTL isoform X1 [Cucumis sativus] >gi|700201512|gb|KGN56645.1| hypothetical protein Csa_3G127080 [Cucumis sativus]
CL66.Contig4_All	gi|698496686|ref|XP_009794375.1|	67.57	37	12	0	2	113	135	171	3.1e-05	53.5	PREDICTED: uric acid degradation bifunctional protein TTL isoform X2 [Nicotiana sylvestris]
CL67.Contig1_All	gi|747062519|ref|XP_011077774.1|	72	125	35	17	26	353	261	384	6.7e-38	161	PREDICTED: micronuclear linker histone polyprotein-like [Sesamum indicum] >gi|747062521|ref|XP_011077775.1| PREDICTED: micronuclear linker histone polyprotein-like [Sesamum indicum]
CL67.Contig1_All	gi|685305784|ref|XP_009143624.1|	66.67	114	38	5	26	353	254	367	2.9e-33	145.6	PREDICTED: neurofilament heavy polypeptide-like [Brassica rapa]
CL67.Contig1_All	gi|674958835|emb|CDX75079.1|	66.67	114	38	5	26	353	254	367	2.9e-33	145.6	BnaA05g08250D [Brassica napus]
CL67.Contig1_All	gi|697109368|ref|XP_009608539.1|	69.57	115	35	7	26	362	258	368	3.8e-33	145.2	PREDICTED: rab11 family-interacting protein 1-like [Nicotiana tomentosiformis] >gi|697109370|ref|XP_009608540.1| PREDICTED: rab11 family-interacting protein 1-like [Nicotiana tomentosiformis]
CL67.Contig1_All	gi|470135157|ref|XP_004303390.1|	75	96	24	4	26	302	276	371	6.5e-33	144.4	PREDICTED: uncharacterized protein LOC101300076 isoform X1 [Fragaria vesca subsp. vesca]
CL67.Contig2_All	gi|747062519|ref|XP_011077774.1|	51.75	228	110	27	366	1002	168	384	1.3e-45	188.3	PREDICTED: micronuclear linker histone polyprotein-like [Sesamum indicum] >gi|747062521|ref|XP_011077775.1| PREDICTED: micronuclear linker histone polyprotein-like [Sesamum indicum]
CL67.Contig2_All	gi|747062519|ref|XP_011077774.1|	28.37	282	202	36	288	1065	75	343	2.2e-13	81.3	PREDICTED: micronuclear linker histone polyprotein-like [Sesamum indicum] >gi|747062521|ref|XP_011077775.1| PREDICTED: micronuclear linker histone polyprotein-like [Sesamum indicum]
CL67.Contig2_All	gi|747062519|ref|XP_011077774.1|	42.51	287	165	27	207	1002	86	367	1.3e-42	178.3	PREDICTED: micronuclear linker histone polyprotein-like [Sesamum indicum] >gi|747062521|ref|XP_011077775.1| PREDICTED: micronuclear linker histone polyprotein-like [Sesamum indicum]
CL67.Contig2_All	gi|685305784|ref|XP_009143624.1|	42.51	287	165	27	207	1002	86	367	6.5e-42	176	PREDICTED: neurofilament heavy polypeptide-like [Brassica rapa]
CL67.Contig2_All	gi|923624387|ref|XP_013748529.1|	42.66	286	164	27	207	1002	86	365	1.1e-41	175.3	PREDICTED: neurofilament heavy polypeptide-like [Brassica napus]
CL67.Contig2_All	gi|923605822|ref|XP_013742631.1|	42.31	286	165	31	207	1002	86	361	7.2e-41	172.6	PREDICTED: protein WVD2-like 1 [Brassica napus] >gi|923605826|ref|XP_013742632.1| PREDICTED: protein WVD2-like 1 [Brassica napus] >gi|923816280|ref|XP_013692556.1| PREDICTED: protein WVD2-like 1 [Brassica napus] >gi|923816282|ref|XP_013692557.1| PREDICTED: protein WVD2-like 1 [Brassica napus] >gi|674949169|emb|CDX84165.1| BnaC04g09270D [Brassica napus]
CL67.Contig3_All	gi|747062519|ref|XP_011077774.1|	42.05	302	175	28	152	1007	94	384	3.4e-46	190.3	PREDICTED: micronuclear linker histone polyprotein-like [Sesamum indicum] >gi|747062521|ref|XP_011077775.1| PREDICTED: micronuclear linker histone polyprotein-like [Sesamum indicum]
CL67.Contig3_All	gi|747062519|ref|XP_011077774.1|	26.88	320	234	48	179	1070	49	343	5.8e-14	83.2	PREDICTED: micronuclear linker histone polyprotein-like [Sesamum indicum] >gi|747062521|ref|XP_011077775.1| PREDICTED: micronuclear linker histone polyprotein-like [Sesamum indicum]
CL67.Contig3_All	gi|747062519|ref|XP_011077774.1|	42.51	287	165	27	212	1007	86	367	1.3e-42	178.3	PREDICTED: micronuclear linker histone polyprotein-like [Sesamum indicum] >gi|747062521|ref|XP_011077775.1| PREDICTED: micronuclear linker histone polyprotein-like [Sesamum indicum]
CL67.Contig3_All	gi|685305784|ref|XP_009143624.1|	42.51	287	165	27	212	1007	86	367	6.6e-42	176	PREDICTED: neurofilament heavy polypeptide-like [Brassica rapa]
CL67.Contig3_All	gi|923624387|ref|XP_013748529.1|	42.66	286	164	27	212	1007	86	365	1.1e-41	175.3	PREDICTED: neurofilament heavy polypeptide-like [Brassica napus]
CL67.Contig3_All	gi|356534576|ref|XP_003535829.1|	37.94	311	193	46	152	1004	80	371	5.6e-41	172.9	PREDICTED: uncharacterized protein LOC100798810 [Glycine max] >gi|734415460|gb|KHN37759.1| hypothetical protein glysoja_043788 [Glycine soja] >gi|947084170|gb|KRH32891.1| hypothetical protein GLYMA_10G084200 [Glycine max]
CL67.Contig4_All	gi|747062519|ref|XP_011077774.1|	44.03	293	164	41	201	1029	116	384	1.2e-43	181.8	PREDICTED: micronuclear linker histone polyprotein-like [Sesamum indicum] >gi|747062521|ref|XP_011077775.1| PREDICTED: micronuclear linker histone polyprotein-like [Sesamum indicum]
CL67.Contig4_All	gi|747062519|ref|XP_011077774.1|	27.24	312	227	48	204	1077	59	343	1.3e-13	82	PREDICTED: micronuclear linker histone polyprotein-like [Sesamum indicum] >gi|747062521|ref|XP_011077775.1| PREDICTED: micronuclear linker histone polyprotein-like [Sesamum indicum]
CL67.Contig4_All	gi|747062519|ref|XP_011077774.1|	39.74	312	188	46	216	1026	1	308	1.5e-41	174.9	PREDICTED: micronuclear linker histone polyprotein-like [Sesamum indicum] >gi|747062521|ref|XP_011077775.1| PREDICTED: micronuclear linker histone polyprotein-like [Sesamum indicum]
CL67.Contig4_All	gi|674958835|emb|CDX75079.1|	39.87	311	187	32	207	1086	86	382	2.5e-41	174.1	BnaA05g08250D [Brassica napus]
CL67.Contig4_All	gi|685305784|ref|XP_009143624.1|	40.53	301	179	32	207	1056	86	372	2.1e-40	171	PREDICTED: neurofilament heavy polypeptide-like [Brassica rapa]
CL67.Contig4_All	gi|923624387|ref|XP_013748529.1|	40.73	302	179	36	207	1056	86	370	2.8e-40	170.6	PREDICTED: neurofilament heavy polypeptide-like [Brassica napus]
CL67.Contig5_All	gi|747062519|ref|XP_011077774.1|	44.79	317	175	46	121	1009	93	384	5.9e-46	189.5	PREDICTED: micronuclear linker histone polyprotein-like [Sesamum indicum] >gi|747062521|ref|XP_011077775.1| PREDICTED: micronuclear linker histone polyprotein-like [Sesamum indicum]
CL67.Contig5_All	gi|747062519|ref|XP_011077774.1|	27.02	322	235	45	160	1072	49	343	2e-14	84.7	PREDICTED: micronuclear linker histone polyprotein-like [Sesamum indicum] >gi|747062521|ref|XP_011077775.1| PREDICTED: micronuclear linker histone polyprotein-like [Sesamum indicum]
CL67.Contig5_All	gi|747062519|ref|XP_011077774.1|	39.49	314	190	44	202	1033	1	307	3.9e-42	176.8	PREDICTED: micronuclear linker histone polyprotein-like [Sesamum indicum] >gi|747062521|ref|XP_011077775.1| PREDICTED: micronuclear linker histone polyprotein-like [Sesamum indicum]
CL67.Contig5_All	gi|674958835|emb|CDX75079.1|	41.64	293	171	32	193	1009	86	367	1.5e-41	174.9	BnaA05g08250D [Brassica napus]
CL67.Contig5_All	gi|922395287|ref|XP_003588767.2|	41.03	329	194	49	139	1021	54	368	4.4e-41	173.3	TPX2 (targeting protein for Xklp2) family protein [Medicago truncatula] >gi|657400717|gb|AES59018.2| TPX2 (targeting protein for Xklp2) family protein [Medicago truncatula]
CL67.Contig5_All	gi|923624387|ref|XP_013748529.1|	46.56	247	132	26	295	1009	136	365	7.4e-41	172.6	PREDICTED: neurofilament heavy polypeptide-like [Brassica napus]
CL67.Contig7_All	gi|747062519|ref|XP_011077774.1|	66.94	124	41	13	91	424	261	384	1.8e-35	153.7	PREDICTED: micronuclear linker histone polyprotein-like [Sesamum indicum] >gi|747062521|ref|XP_011077775.1| PREDICTED: micronuclear linker histone polyprotein-like [Sesamum indicum]
CL67.Contig7_All	gi|697109368|ref|XP_009608539.1|	68.75	112	35	4	91	418	258	368	1.9e-32	143.7	PREDICTED: rab11 family-interacting protein 1-like [Nicotiana tomentosiformis] >gi|697109370|ref|XP_009608540.1| PREDICTED: rab11 family-interacting protein 1-like [Nicotiana tomentosiformis]
CL67.Contig7_All	gi|470135157|ref|XP_004303390.1|	72.92	96	26	4	91	367	276	371	4.2e-32	142.5	PREDICTED: uncharacterized protein LOC101300076 isoform X1 [Fragaria vesca subsp. vesca]
CL67.Contig7_All	gi|698489608|ref|XP_009791345.1|	64.41	118	42	4	91	436	255	371	4.2e-32	142.5	PREDICTED: rab11 family-interacting protein 1-like [Nicotiana sylvestris]
CL67.Contig7_All	gi|674958835|emb|CDX75079.1|	58.33	132	55	5	91	481	254	382	1.6e-31	140.6	BnaA05g08250D [Brassica napus]
CL68.Contig1_All	gi|747070149|ref|XP_011081881.1|	60.64	1062	418	51	143	3227	1	1045	0	1150.2	PREDICTED: uncharacterized protein LOC105164803 [Sesamum indicum]
CL68.Contig1_All	gi|747040564|ref|XP_011087545.1|	57.66	1044	442	61	197	3227	1	1017	1.9e-304	1049.7	PREDICTED: uncharacterized protein LOC105168969 [Sesamum indicum]
CL68.Contig1_All	gi|661877766|emb|CDP18421.1|	45.38	1071	585	91	143	3218	1	1026	1e-225	788.1	unnamed protein product [Coffea canephora]
CL68.Contig1_All	gi|697162726|ref|XP_009590166.1|	45.76	1086	589	87	143	3224	1	1058	1.8e-222	777.3	PREDICTED: death-inducer obliterator 1 [Nicotiana tomentosiformis]
CL68.Contig1_All	gi|698574133|ref|XP_009775581.1|	45.76	1086	589	85	143	3224	1	1060	1.3e-220	771.2	PREDICTED: death-inducer obliterator 1-like [Nicotiana sylvestris] >gi|698574136|ref|XP_009775582.1| PREDICTED: death-inducer obliterator 1-like [Nicotiana sylvestris]
CL68.Contig2_All	gi|747070149|ref|XP_011081881.1|	55.56	72	32	3	209	2	634	705	2e-12	75.5	PREDICTED: uncharacterized protein LOC105164803 [Sesamum indicum]
CL68.Contig2_All	gi|567917120|ref|XP_006450566.1|	53.45	58	27	1	173	2	470	527	3.4e-07	58.2	hypothetical protein CICLE_v10007403mg [Citrus clementina] >gi|557553792|gb|ESR63806.1| hypothetical protein CICLE_v10007403mg [Citrus clementina]
CL68.Contig2_All	gi|641860943|gb|KDO79631.1|	53.45	58	27	1	173	2	704	761	4.4e-07	57.8	hypothetical protein CISIN_1g001177mg [Citrus sinensis]
CL68.Contig2_All	gi|568844632|ref|XP_006476188.1|	53.45	58	27	1	173	2	704	761	4.4e-07	57.8	PREDICTED: uncharacterized protein LOC102629288 [Citrus sinensis] >gi|641860941|gb|KDO79629.1| hypothetical protein CISIN_1g001177mg [Citrus sinensis] >gi|641860942|gb|KDO79630.1| hypothetical protein CISIN_1g001177mg [Citrus sinensis]
CL68.Contig2_All	gi|641860944|gb|KDO79632.1|	53.45	58	27	1	173	2	704	761	4.4e-07	57.8	hypothetical protein CISIN_1g001177mg [Citrus sinensis]
CL68.Contig3_All	gi|747070149|ref|XP_011081881.1|	64.94	753	264	37	972	3144	301	1045	1.1e-259	901	PREDICTED: uncharacterized protein LOC105164803 [Sesamum indicum]
CL68.Contig3_All	gi|747070149|ref|XP_011081881.1|	51.62	277	134	13	143	959	1	269	4.1e-62	244.6	PREDICTED: uncharacterized protein LOC105164803 [Sesamum indicum]
CL68.Contig3_All	gi|747070149|ref|XP_011081881.1|	61.61	758	291	48	966	3144	276	1017	5.6e-237	825.5	PREDICTED: uncharacterized protein LOC105164803 [Sesamum indicum]
CL68.Contig3_All	gi|747040564|ref|XP_011087545.1|	49.81	259	130	3	197	965	1	259	2.3e-57	228.8	PREDICTED: uncharacterized protein LOC105168969 [Sesamum indicum]
CL68.Contig3_All	gi|747040564|ref|XP_011087545.1|	52.3	740	353	55	1053	3141	330	1058	1.7e-188	664.5	PREDICTED: uncharacterized protein LOC105168969 [Sesamum indicum]
CL68.Contig3_All	gi|697162726|ref|XP_009590166.1|	34.15	284	187	24	143	968	1	269	3.6e-26	125.2	PREDICTED: death-inducer obliterator 1 [Nicotiana tomentosiformis]
CL68.Contig3_All	gi|697162726|ref|XP_009590166.1|	51.2	752	367	63	981	3135	304	1026	2.4e-187	660.6	PREDICTED: death-inducer obliterator 1 [Nicotiana tomentosiformis]
CL68.Contig3_All	gi|661877766|emb|CDP18421.1|	34.05	279	184	18	143	965	1	266	1e-28	133.7	unnamed protein product [Coffea canephora]
CL68.Contig3_All	gi|661877766|emb|CDP18421.1|	52.03	740	355	53	1053	3141	330	1060	9.1e-187	658.7	unnamed protein product [Coffea canephora]
CL68.Contig3_All	gi|698574133|ref|XP_009775581.1|	34.66	277	181	20	143	959	1	262	3.6e-26	125.2	PREDICTED: death-inducer obliterator 1-like [Nicotiana sylvestris] >gi|698574136|ref|XP_009775582.1| PREDICTED: death-inducer obliterator 1-like [Nicotiana sylvestris]
CL68.Contig4_All	gi|747070149|ref|XP_011081881.1|	59.73	293	118	23	1023	198	758	1045	9.4e-86	321.6	PREDICTED: uncharacterized protein LOC105164803 [Sesamum indicum]
CL68.Contig4_All	gi|747070149|ref|XP_011081881.1|	51.72	29	14	0	1190	1103	729	757	23	34.7	PREDICTED: uncharacterized protein LOC105164803 [Sesamum indicum]
CL68.Contig4_All	gi|747070149|ref|XP_011081881.1|	55.59	295	131	28	1020	198	730	1017	5.7e-75	285.8	PREDICTED: uncharacterized protein LOC105164803 [Sesamum indicum]
CL68.Contig4_All	gi|747040564|ref|XP_011087545.1|	55.17	29	13	0	1190	1103	700	728	6.1	36.6	PREDICTED: uncharacterized protein LOC105168969 [Sesamum indicum]
CL68.Contig4_All	gi|747040564|ref|XP_011087545.1|	44.37	293	163	33	1023	207	746	1026	2.4e-57	227.3	PREDICTED: uncharacterized protein LOC105168969 [Sesamum indicum]
CL68.Contig4_All	gi|661877766|emb|CDP18421.1|	44.83	29	16	0	1190	1103	717	745	87	32.7	unnamed protein product [Coffea canephora]
CL68.Contig4_All	gi|661877766|emb|CDP18421.1|	46.23	292	157	28	1023	201	779	1060	1.7e-55	221.1	unnamed protein product [Coffea canephora]
CL68.Contig4_All	gi|698574133|ref|XP_009775581.1|	48.28	29	15	0	1190	1103	750	778	39	33.9	PREDICTED: death-inducer obliterator 1-like [Nicotiana sylvestris] >gi|698574136|ref|XP_009775582.1| PREDICTED: death-inducer obliterator 1-like [Nicotiana sylvestris]
CL68.Contig4_All	gi|698574133|ref|XP_009775581.1|	45.89	292	158	30	1023	201	779	1058	2.9e-55	220.3	PREDICTED: death-inducer obliterator 1-like [Nicotiana sylvestris] >gi|698574136|ref|XP_009775582.1| PREDICTED: death-inducer obliterator 1-like [Nicotiana sylvestris]
CL68.Contig4_All	gi|697162726|ref|XP_009590166.1|	48.28	29	15	0	1190	1103	750	778	39	33.9	PREDICTED: death-inducer obliterator 1 [Nicotiana tomentosiformis]
CL68.Contig5_All	gi|747070149|ref|XP_011081881.1|	65.21	753	262	35	2376	198	301	1045	1.1e-261	907.5	PREDICTED: uncharacterized protein LOC105164803 [Sesamum indicum]
CL68.Contig5_All	gi|747070149|ref|XP_011081881.1|	51.99	277	133	13	3205	2389	1	269	2.4e-62	245.4	PREDICTED: uncharacterized protein LOC105164803 [Sesamum indicum]
CL68.Contig5_All	gi|747070149|ref|XP_011081881.1|	61.66	759	291	48	2382	198	276	1017	3.9e-238	829.3	PREDICTED: uncharacterized protein LOC105164803 [Sesamum indicum]
CL68.Contig5_All	gi|747040564|ref|XP_011087545.1|	50.19	259	129	3	3151	2383	1	259	2.1e-58	232.3	PREDICTED: uncharacterized protein LOC105168969 [Sesamum indicum]
CL68.Contig5_All	gi|747040564|ref|XP_011087545.1|	51.06	752	368	61	2367	207	304	1026	6.3e-188	662.5	PREDICTED: uncharacterized protein LOC105168969 [Sesamum indicum]
CL68.Contig5_All	gi|661877766|emb|CDP18421.1|	34.77	279	182	18	3205	2383	1	266	5.4e-30	137.9	unnamed protein product [Coffea canephora]
CL68.Contig5_All	gi|661877766|emb|CDP18421.1|	51.96	741	356	55	2295	201	330	1058	8.3e-188	662.1	unnamed protein product [Coffea canephora]
CL68.Contig5_All	gi|697162726|ref|XP_009590166.1|	34.51	284	186	24	3205	2380	1	269	3.6e-26	125.2	PREDICTED: death-inducer obliterator 1 [Nicotiana tomentosiformis]
CL68.Contig5_All	gi|697162726|ref|XP_009590166.1|	51.69	741	358	53	2295	201	330	1060	1e-185	655.2	PREDICTED: death-inducer obliterator 1 [Nicotiana tomentosiformis]
CL68.Contig5_All	gi|698574133|ref|XP_009775581.1|	35.02	277	180	20	3205	2389	1	262	3.6e-26	125.2	PREDICTED: death-inducer obliterator 1-like [Nicotiana sylvestris] >gi|698574136|ref|XP_009775582.1| PREDICTED: death-inducer obliterator 1-like [Nicotiana sylvestris]
CL68.Contig6_All	gi|747070149|ref|XP_011081881.1|	60.92	1062	415	50	3285	198	1	1045	0	1154.4	PREDICTED: uncharacterized protein LOC105164803 [Sesamum indicum]
CL68.Contig6_All	gi|747040564|ref|XP_011087545.1|	57.76	1044	441	60	3231	198	1	1017	7.6e-306	1054.3	PREDICTED: uncharacterized protein LOC105168969 [Sesamum indicum]
CL68.Contig6_All	gi|661877766|emb|CDP18421.1|	45.66	1071	582	90	3285	207	1	1026	2.9e-228	796.6	unnamed protein product [Coffea canephora]
CL68.Contig6_All	gi|697162726|ref|XP_009590166.1|	45.72	1087	590	88	3285	201	1	1058	8.9e-222	775	PREDICTED: death-inducer obliterator 1 [Nicotiana tomentosiformis]
CL68.Contig6_All	gi|698574133|ref|XP_009775581.1|	45.63	1087	591	86	3285	201	1	1060	1.9e-219	767.3	PREDICTED: death-inducer obliterator 1-like [Nicotiana sylvestris] >gi|698574136|ref|XP_009775582.1| PREDICTED: death-inducer obliterator 1-like [Nicotiana sylvestris]
CL68.Contig7_All	gi|747070149|ref|XP_011081881.1|	58.51	323	134	25	947	35	729	1045	1.8e-95	353.6	PREDICTED: uncharacterized protein LOC105164803 [Sesamum indicum]
CL68.Contig7_All	gi|747040564|ref|XP_011087545.1|	54.63	324	147	26	947	35	700	1017	5.4e-84	315.5	PREDICTED: uncharacterized protein LOC105168969 [Sesamum indicum]
CL68.Contig7_All	gi|661877766|emb|CDP18421.1|	44.86	321	177	31	947	44	717	1026	1.3e-66	257.7	unnamed protein product [Coffea canephora]
CL68.Contig7_All	gi|698574133|ref|XP_009775581.1|	46.73	321	171	28	947	38	750	1060	1.1e-65	254.6	PREDICTED: death-inducer obliterator 1-like [Nicotiana sylvestris] >gi|698574136|ref|XP_009775582.1| PREDICTED: death-inducer obliterator 1-like [Nicotiana sylvestris]
CL68.Contig7_All	gi|697162726|ref|XP_009590166.1|	47.35	321	169	30	947	38	750	1058	1.5e-65	254.2	PREDICTED: death-inducer obliterator 1 [Nicotiana tomentosiformis]
CL68.Contig8_All	gi|747070149|ref|XP_011081881.1|	58.48	171	71	14	745	268	758	926	3.6e-45	186.4	PREDICTED: uncharacterized protein LOC105164803 [Sesamum indicum]
CL68.Contig8_All	gi|747070149|ref|XP_011081881.1|	60.24	83	33	9	263	35	965	1045	1.5e-19	101.3	PREDICTED: uncharacterized protein LOC105164803 [Sesamum indicum]
CL68.Contig8_All	gi|747070149|ref|XP_011081881.1|	51.72	29	14	0	912	825	729	757	18	34.7	PREDICTED: uncharacterized protein LOC105164803 [Sesamum indicum]
CL68.Contig8_All	gi|747070149|ref|XP_011081881.1|	55.11	176	79	17	742	256	730	902	1.3e-42	177.9	PREDICTED: uncharacterized protein LOC105164803 [Sesamum indicum]
CL68.Contig8_All	gi|747040564|ref|XP_011087545.1|	51.95	77	37	4	257	35	942	1017	2.4e-12	77.4	PREDICTED: uncharacterized protein LOC105168969 [Sesamum indicum]
CL68.Contig8_All	gi|747040564|ref|XP_011087545.1|	55.17	29	13	0	912	825	700	728	4.6	36.6	PREDICTED: uncharacterized protein LOC105168969 [Sesamum indicum]
CL68.Contig8_All	gi|747040564|ref|XP_011087545.1|	53.05	164	77	12	745	274	779	937	1.4e-36	157.9	PREDICTED: uncharacterized protein LOC105168969 [Sesamum indicum]
CL68.Contig8_All	gi|697162726|ref|XP_009590166.1|	40.79	76	45	6	257	38	986	1058	0.0009	48.9	PREDICTED: death-inducer obliterator 1 [Nicotiana tomentosiformis]
CL68.Contig8_All	gi|697162726|ref|XP_009590166.1|	48.28	29	15	0	912	825	750	778	30	33.9	PREDICTED: death-inducer obliterator 1 [Nicotiana tomentosiformis]
CL68.Contig8_All	gi|697162726|ref|XP_009590166.1|	51.83	164	79	12	745	274	779	937	4e-36	156.4	PREDICTED: death-inducer obliterator 1 [Nicotiana tomentosiformis]
CL68.Contig8_All	gi|698574133|ref|XP_009775581.1|	41.03	78	46	7	257	38	985	1060	0.00031	50.4	PREDICTED: death-inducer obliterator 1-like [Nicotiana sylvestris] >gi|698574136|ref|XP_009775582.1| PREDICTED: death-inducer obliterator 1-like [Nicotiana sylvestris]
CL68.Contig8_All	gi|698574133|ref|XP_009775581.1|	48.28	29	15	0	912	825	750	778	30	33.9	PREDICTED: death-inducer obliterator 1-like [Nicotiana sylvestris] >gi|698574136|ref|XP_009775582.1| PREDICTED: death-inducer obliterator 1-like [Nicotiana sylvestris]
CL68.Contig8_All	gi|698574133|ref|XP_009775581.1|	47.37	171	90	14	745	274	746	916	4e-36	156.4	PREDICTED: death-inducer obliterator 1-like [Nicotiana sylvestris] >gi|698574136|ref|XP_009775582.1| PREDICTED: death-inducer obliterator 1-like [Nicotiana sylvestris]
CL68.Contig8_All	gi|661877766|emb|CDP18421.1|	41.77	79	46	8	263	44	950	1026	0.00011	52	unnamed protein product [Coffea canephora]
CL68.Contig8_All	gi|661877766|emb|CDP18421.1|	44.83	29	16	0	912	825	717	745	67	32.7	unnamed protein product [Coffea canephora]
CL68.Contig9_All	gi|747070149|ref|XP_011081881.1|	61.62	357	137	22	1288	268	575	926	1e-109	401.4	PREDICTED: uncharacterized protein LOC105164803 [Sesamum indicum]
CL68.Contig9_All	gi|747070149|ref|XP_011081881.1|	60.24	83	33	9	263	35	965	1045	2.2e-19	101.3	PREDICTED: uncharacterized protein LOC105164803 [Sesamum indicum]
CL68.Contig9_All	gi|747070149|ref|XP_011081881.1|	57.73	362	153	23	1288	256	546	902	2.3e-101	373.6	PREDICTED: uncharacterized protein LOC105164803 [Sesamum indicum]
CL68.Contig9_All	gi|747040564|ref|XP_011087545.1|	51.95	77	37	4	257	35	942	1017	3.3e-12	77.4	PREDICTED: uncharacterized protein LOC105168969 [Sesamum indicum]
CL68.Contig9_All	gi|747040564|ref|XP_011087545.1|	51.64	366	177	35	1285	274	578	937	3e-85	320.1	PREDICTED: uncharacterized protein LOC105168969 [Sesamum indicum]
CL68.Contig9_All	gi|697162726|ref|XP_009590166.1|	40.79	76	45	6	257	38	986	1058	0.0013	48.9	PREDICTED: death-inducer obliterator 1 [Nicotiana tomentosiformis]
CL68.Contig9_All	gi|697162726|ref|XP_009590166.1|	50.27	366	182	35	1285	274	578	937	3.6e-83	313.2	PREDICTED: death-inducer obliterator 1 [Nicotiana tomentosiformis]
CL68.Contig9_All	gi|698574133|ref|XP_009775581.1|	41.03	78	46	7	257	38	985	1060	0.00044	50.4	PREDICTED: death-inducer obliterator 1-like [Nicotiana sylvestris] >gi|698574136|ref|XP_009775582.1| PREDICTED: death-inducer obliterator 1-like [Nicotiana sylvestris]
CL68.Contig9_All	gi|698574133|ref|XP_009775581.1|	47.09	361	191	27	1288	274	560	916	4e-82	309.7	PREDICTED: death-inducer obliterator 1-like [Nicotiana sylvestris] >gi|698574136|ref|XP_009775582.1| PREDICTED: death-inducer obliterator 1-like [Nicotiana sylvestris]
CL68.Contig9_All	gi|661877766|emb|CDP18421.1|	41.77	79	46	8	263	44	950	1026	0.00015	52	unnamed protein product [Coffea canephora]
CL68.Contig10_All	gi|747070149|ref|XP_011081881.1|	68.16	446	142	13	971	2279	301	743	6.7e-158	562.4	PREDICTED: uncharacterized protein LOC105164803 [Sesamum indicum]
CL68.Contig10_All	gi|747070149|ref|XP_011081881.1|	51.62	277	134	13	142	958	1	269	3.1e-62	244.6	PREDICTED: uncharacterized protein LOC105164803 [Sesamum indicum]
CL68.Contig10_All	gi|747070149|ref|XP_011081881.1|	64.96	448	157	19	965	2279	276	714	5e-145	519.6	PREDICTED: uncharacterized protein LOC105164803 [Sesamum indicum]
CL68.Contig10_All	gi|747040564|ref|XP_011087545.1|	49.81	259	130	3	196	964	1	259	1.8e-57	228.8	PREDICTED: uncharacterized protein LOC105168969 [Sesamum indicum]
CL68.Contig10_All	gi|747040564|ref|XP_011087545.1|	56.68	434	188	31	1025	2264	307	730	7.5e-117	426	PREDICTED: uncharacterized protein LOC105168969 [Sesamum indicum]
CL68.Contig10_All	gi|590579285|ref|XP_007013744.1|	32.29	288	195	27	142	970	1	273	1.8e-17	95.9	SPOC domain / Transcription elongation factor S-II protein, putative isoform 1 [Theobroma cacao] >gi|508784107|gb|EOY31363.1| SPOC domain / Transcription elongation factor S-II protein, putative isoform 1 [Theobroma cacao]
CL68.Contig10_All	gi|590579285|ref|XP_007013744.1|	55.63	435	193	26	1052	2279	330	764	3.7e-116	423.7	SPOC domain / Transcription elongation factor S-II protein, putative isoform 1 [Theobroma cacao] >gi|508784107|gb|EOY31363.1| SPOC domain / Transcription elongation factor S-II protein, putative isoform 1 [Theobroma cacao]
CL68.Contig10_All	gi|697162726|ref|XP_009590166.1|	34.15	284	187	24	142	967	1	269	2.8e-26	125.2	PREDICTED: death-inducer obliterator 1 [Nicotiana tomentosiformis]
CL68.Contig10_All	gi|697162726|ref|XP_009590166.1|	55.94	463	204	45	995	2270	320	775	8.3e-116	422.5	PREDICTED: death-inducer obliterator 1 [Nicotiana tomentosiformis]
CL68.Contig10_All	gi|225430091|ref|XP_002281873.1|	34.53	278	182	14	142	955	1	271	1.3e-23	116.3	PREDICTED: uncharacterized protein LOC100267937 [Vitis vinifera] >gi|731385592|ref|XP_010648556.1| PREDICTED: uncharacterized protein LOC100267937 [Vitis vinifera]
CL68.Contig11_All	gi|747070149|ref|XP_011081881.1|	60.79	755	296	27	143	2363	1	743	6.6e-233	811.6	PREDICTED: uncharacterized protein LOC105164803 [Sesamum indicum]
CL68.Contig11_All	gi|747040564|ref|XP_011087545.1|	58.04	734	308	32	197	2363	1	714	1.7e-212	743.8	PREDICTED: uncharacterized protein LOC105168969 [Sesamum indicum]
CL68.Contig11_All	gi|661877766|emb|CDP18421.1|	45.42	764	417	57	143	2363	1	731	3.4e-152	543.5	unnamed protein product [Coffea canephora]
CL68.Contig11_All	gi|697162726|ref|XP_009590166.1|	45.07	781	429	58	143	2363	1	764	4.1e-150	536.6	PREDICTED: death-inducer obliterator 1 [Nicotiana tomentosiformis]
CL68.Contig11_All	gi|225430091|ref|XP_002281873.1|	46	787	425	62	143	2354	1	775	5.9e-149	532.7	PREDICTED: uncharacterized protein LOC100267937 [Vitis vinifera] >gi|731385592|ref|XP_010648556.1| PREDICTED: uncharacterized protein LOC100267937 [Vitis vinifera]
CL68.Contig12_All	gi|661877766|emb|CDP18421.1|	52.56	78	37	5	221	2	854	931	5.2e-14	81.3	unnamed protein product [Coffea canephora]
CL68.Contig12_All	gi|747070149|ref|XP_011081881.1|	45.45	110	60	21	269	2	830	939	1.1e-11	73.6	PREDICTED: uncharacterized protein LOC105164803 [Sesamum indicum]
CL68.Contig12_All	gi|747040564|ref|XP_011087545.1|	41.59	113	66	24	269	2	802	914	2.4e-11	72.4	PREDICTED: uncharacterized protein LOC105168969 [Sesamum indicum]
CL68.Contig12_All	gi|728839909|gb|KHG19352.1|	41.84	98	57	18	260	2	918	1009	7e-11	70.9	PHD finger 3 [Gossypium arboreum]
CL68.Contig12_All	gi|823222267|ref|XP_012443841.1|	40.82	98	58	20	260	2	918	1007	1.6e-10	69.7	PREDICTED: uncharacterized protein LOC105768467 [Gossypium raimondii] >gi|763786936|gb|KJB53932.1| hypothetical protein B456_009G011500 [Gossypium raimondii]
CL69.Contig2_All	gi|747099193|ref|XP_011097642.1|	80.39	306	60	8	76	970	4	309	1.4e-127	460.3	PREDICTED: porphobilinogen deaminase, chloroplastic [Sesamum indicum]
CL69.Contig2_All	gi|976926362|gb|KVI10228.1|	76.92	299	69	4	85	970	3	301	5.6e-121	438.3	Porphobilinogen deaminase, C-terminal [Cynara cardunculus var. scolymus]
CL69.Contig2_All	gi|661882599|emb|CDP13602.1|	76.72	305	71	11	79	970	14	315	7.3e-121	438	unnamed protein product [Coffea canephora]
CL69.Contig2_All	gi|970041812|ref|XP_015082296.1|	81.75	274	50	0	148	970	24	297	9.6e-121	437.6	PREDICTED: porphobilinogen deaminase, chloroplastic [Solanum pennellii]
CL69.Contig2_All	gi|460396846|ref|XP_004243981.1|	81.39	274	51	0	148	970	24	297	2.1e-120	436.4	PREDICTED: porphobilinogen deaminase, chloroplastic [Solanum lycopersicum]
CL69.Contig3_All	gi|747099193|ref|XP_011097642.1|	80.26	309	61	5	915	3	1	309	8.2e-131	471.1	PREDICTED: porphobilinogen deaminase, chloroplastic [Sesamum indicum]
CL69.Contig3_All	gi|661882599|emb|CDP13602.1|	78.72	296	63	5	876	3	20	315	6.9e-122	441.4	unnamed protein product [Coffea canephora]
CL69.Contig3_All	gi|976926362|gb|KVI10228.1|	77.1	297	68	1	891	3	5	301	1.5e-121	440.3	Porphobilinogen deaminase, C-terminal [Cynara cardunculus var. scolymus]
CL69.Contig3_All	gi|527192750|gb|EPS63046.1|	79.93	289	58	8	870	3	8	288	2.6e-121	439.5	hypothetical protein M569_11740, partial [Genlisea aurea]
CL69.Contig3_All	gi|731436956|ref|XP_010647324.1|	78.15	302	66	4	906	3	3	301	7.7e-121	438	PREDICTED: porphobilinogen deaminase, chloroplastic [Vitis vinifera]
CL69.Contig4_All	gi|747099193|ref|XP_011097642.1|	79.95	374	75	5	1407	300	4	377	1.4e-163	580.5	PREDICTED: porphobilinogen deaminase, chloroplastic [Sesamum indicum]
CL69.Contig4_All	gi|731436956|ref|XP_010647324.1|	81.46	356	66	2	1368	303	14	368	3e-158	562.8	PREDICTED: porphobilinogen deaminase, chloroplastic [Vitis vinifera]
CL69.Contig4_All	gi|359807499|ref|NP_001240888.1|	82.4	341	60	3	1326	306	16	354	2.2e-156	556.6	uncharacterized protein LOC100779132 [Glycine max] >gi|255640018|gb|ACU20300.1| unknown [Glycine max] >gi|734388359|gb|KHN25625.1| Porphobilinogen deaminase, chloroplastic [Glycine soja] >gi|947129823|gb|KRH77677.1| hypothetical protein GLYMA_01G227400 [Glycine max]
CL69.Contig4_All	gi|970041812|ref|XP_015082296.1|	78.65	356	76	3	1368	306	9	363	1.4e-155	553.9	PREDICTED: porphobilinogen deaminase, chloroplastic [Solanum pennellii]
CL69.Contig4_All	gi|661882599|emb|CDP13602.1|	77.84	370	82	8	1398	303	16	382	1.8e-155	553.5	unnamed protein product [Coffea canephora]
CL70.Contig1_All	gi|16904543|emb|CAD10740.1|	76.35	406	96	0	1	1219	453	858	1e-193	680.6	lipoxygenase [Corylus avellana]
CL70.Contig1_All	gi|16904543|emb|CAD10740.1|	65.96	47	16	0	1217	1358	827	873	2.5e-11	74.7	lipoxygenase [Corylus avellana]
CL70.Contig1_All	gi|16904543|emb|CAD10740.1|	75.12	406	101	0	1	1219	441	846	1.5e-189	666.8	lipoxygenase [Corylus avellana]
CL70.Contig1_All	gi|460398697|ref|XP_004244890.1|	63.83	47	17	0	1217	1358	815	861	9.6e-11	72.8	PREDICTED: probable linoleate 9S-lipoxygenase 5 [Solanum lycopersicum]
CL70.Contig1_All	gi|460398697|ref|XP_004244890.1|	75.12	406	101	0	1	1219	454	859	3.3e-189	665.6	PREDICTED: probable linoleate 9S-lipoxygenase 5 [Solanum lycopersicum]
CL70.Contig1_All	gi|567881559|ref|XP_006433338.1|	61.7	47	18	0	1217	1358	828	874	9.9e-08	62.8	hypothetical protein CICLE_v10000236mg [Citrus clementina] >gi|568835980|ref|XP_006472028.1| PREDICTED: probable linoleate 9S-lipoxygenase 5 isoform X1 [Citrus sinensis] >gi|557535460|gb|ESR46578.1| hypothetical protein CICLE_v10000236mg [Citrus clementina]
CL70.Contig1_All	gi|567881559|ref|XP_006433338.1|	75.12	406	101	0	1	1219	454	859	3.3e-189	665.6	hypothetical protein CICLE_v10000236mg [Citrus clementina] >gi|568835980|ref|XP_006472028.1| PREDICTED: probable linoleate 9S-lipoxygenase 5 isoform X1 [Citrus sinensis] >gi|557535460|gb|ESR46578.1| hypothetical protein CICLE_v10000236mg [Citrus clementina]
CL70.Contig1_All	gi|641837347|gb|KDO56302.1|	61.7	47	18	0	1217	1358	828	874	9.9e-08	62.8	hypothetical protein CISIN_1g002839mg [Citrus sinensis]
CL70.Contig1_All	gi|641837347|gb|KDO56302.1|	75.62	406	99	0	1	1219	445	850	3.3e-189	665.6	hypothetical protein CISIN_1g002839mg [Citrus sinensis]
CL70.Contig1_All	gi|124365601|gb|AAK50778.4|AF361893_1	65.96	47	16	0	1217	1358	819	865	2.8e-10	71.2	bacterial-induced lipoxygenase [Gossypium hirsutum]
CL70.Contig2_All	gi|16904543|emb|CAD10740.1|	76.04	338	81	0	2	1016	536	873	1.7e-158	563.1	lipoxygenase [Corylus avellana]
CL70.Contig2_All	gi|747080316|ref|XP_011087404.1|	74.56	338	86	0	2	1016	530	867	8e-156	554.3	PREDICTED: probable linoleate 9S-lipoxygenase 5 [Sesamum indicum]
CL70.Contig2_All	gi|565355494|ref|XP_006344621.1|	76.11	339	81	1	2	1016	524	862	1.8e-155	553.1	PREDICTED: probable linoleate 9S-lipoxygenase 5 [Solanum tuberosum]
CL70.Contig2_All	gi|698568458|ref|XP_009774053.1|	75.15	338	84	0	2	1016	525	862	2.3e-155	552.7	PREDICTED: probable linoleate 9S-lipoxygenase 5 [Nicotiana sylvestris]
CL70.Contig2_All	gi|460398697|ref|XP_004244890.1|	73.37	338	90	0	2	1016	524	861	5.2e-155	551.6	PREDICTED: probable linoleate 9S-lipoxygenase 5 [Solanum lycopersicum]
CL70.Contig3_All	gi|698568458|ref|XP_009774053.1|	63.2	250	92	9	94	817	613	862	3.2e-86	322.8	PREDICTED: probable linoleate 9S-lipoxygenase 5 [Nicotiana sylvestris]
CL70.Contig3_All	gi|747080316|ref|XP_011087404.1|	60.4	250	99	9	94	817	618	867	9.3e-86	321.2	PREDICTED: probable linoleate 9S-lipoxygenase 5 [Sesamum indicum]
CL70.Contig3_All	gi|565355494|ref|XP_006344621.1|	62.55	251	94	10	94	817	612	862	4.6e-85	318.9	PREDICTED: probable linoleate 9S-lipoxygenase 5 [Solanum tuberosum]
CL70.Contig3_All	gi|16904543|emb|CAD10740.1|	62.4	250	94	9	94	817	624	873	2.3e-84	316.6	lipoxygenase [Corylus avellana]
CL70.Contig3_All	gi|70608338|gb|AAZ04411.1|	60	250	100	9	94	817	614	863	2.3e-84	316.6	lipoxygenase [Adelostemma gracillimum]
CL70.Contig4_All	gi|747080316|ref|XP_011087404.1|	67.46	338	110	9	1126	139	530	867	2e-133	479.9	PREDICTED: probable linoleate 9S-lipoxygenase 5 [Sesamum indicum]
CL70.Contig4_All	gi|16904543|emb|CAD10740.1|	67.75	338	109	9	1126	139	536	873	9.1e-131	471.1	lipoxygenase [Corylus avellana]
CL70.Contig4_All	gi|565355494|ref|XP_006344621.1|	67.85	339	109	10	1126	139	524	862	5.9e-130	468.4	PREDICTED: probable linoleate 9S-lipoxygenase 5 [Solanum tuberosum]
CL70.Contig4_All	gi|698568458|ref|XP_009774053.1|	66.86	338	112	9	1126	139	525	862	7.7e-130	468	PREDICTED: probable linoleate 9S-lipoxygenase 5 [Nicotiana sylvestris]
CL70.Contig4_All	gi|350538669|ref|NP_001234098.1|	66.96	339	112	10	1126	139	524	862	2.9e-129	466.1	lipoxygenase [Solanum lycopersicum] >gi|10764845|gb|AAG21691.1| lipoxygenase [Solanum lycopersicum]
CL71.Contig1_All	gi|723744706|ref|XP_010313245.1|	90.52	327	31	6	403	1375	1	324	1.1e-158	564.3	PREDICTED: transcription factor HBP-1b(c38) [Solanum lycopersicum] >gi|970059692|ref|XP_015056595.1| PREDICTED: transcription factor HBP-1b(c38)-like [Solanum pennellii]
CL71.Contig1_All	gi|444300788|gb|AGD98703.1|	88.72	328	37	4	403	1375	1	328	1.5e-158	563.9	bZIP transcription factor family protein 5 [Camellia sinensis]
CL71.Contig1_All	gi|720091694|ref|XP_010245498.1|	82.42	347	61	8	358	1375	122	468	4.9e-154	548.9	PREDICTED: transcription factor TGA2-like isoform X2 [Nelumbo nucifera]
CL71.Contig1_All	gi|969996259|ref|XP_015062252.1|	85.32	327	48	3	403	1375	1	327	5.4e-153	545.4	PREDICTED: transcription factor HBP-1b(c38)-like [Solanum pennellii]
CL71.Contig1_All	gi|802574149|ref|XP_012068684.1|	83.73	338	55	8	385	1375	128	465	1.2e-152	544.3	PREDICTED: transcription factor TGA6 isoform X1 [Jatropha curcas] >gi|802574151|ref|XP_012068685.1| PREDICTED: transcription factor TGA6 isoform X1 [Jatropha curcas] >gi|802574153|ref|XP_012068686.1| PREDICTED: transcription factor TGA6 isoform X1 [Jatropha curcas] >gi|802574155|ref|XP_012068687.1| PREDICTED: transcription factor TGA6 isoform X1 [Jatropha curcas] >gi|802574157|ref|XP_012068688.1|…
CL71.Contig2_All	gi|723744706|ref|XP_010313245.1|	90.52	327	31	6	403	1375	1	324	1.1e-158	564.3	PREDICTED: transcription factor HBP-1b(c38) [Solanum lycopersicum] >gi|970059692|ref|XP_015056595.1| PREDICTED: transcription factor HBP-1b(c38)-like [Solanum pennellii]
CL71.Contig2_All	gi|444300788|gb|AGD98703.1|	88.72	328	37	4	403	1375	1	328	1.4e-158	563.9	bZIP transcription factor family protein 5 [Camellia sinensis]
CL71.Contig2_All	gi|720091694|ref|XP_010245498.1|	82.42	347	61	8	358	1375	122	468	4.8e-154	548.9	PREDICTED: transcription factor TGA2-like isoform X2 [Nelumbo nucifera]
CL71.Contig2_All	gi|969996259|ref|XP_015062252.1|	85.32	327	48	3	403	1375	1	327	5.3e-153	545.4	PREDICTED: transcription factor HBP-1b(c38)-like [Solanum pennellii]
CL71.Contig2_All	gi|802574149|ref|XP_012068684.1|	83.73	338	55	8	385	1375	128	465	1.2e-152	544.3	PREDICTED: transcription factor TGA6 isoform X1 [Jatropha curcas] >gi|802574151|ref|XP_012068685.1| PREDICTED: transcription factor TGA6 isoform X1 [Jatropha curcas] >gi|802574153|ref|XP_012068686.1| PREDICTED: transcription factor TGA6 isoform X1 [Jatropha curcas] >gi|802574155|ref|XP_012068687.1| PREDICTED: transcription factor TGA6 isoform X1 [Jatropha curcas] >gi|802574157|ref|XP_012068688.1|…
CL71.Contig3_All	gi|723744706|ref|XP_010313245.1|	90.52	327	31	6	144	1116	1	324	9.9e-159	564.3	PREDICTED: transcription factor HBP-1b(c38) [Solanum lycopersicum] >gi|970059692|ref|XP_015056595.1| PREDICTED: transcription factor HBP-1b(c38)-like [Solanum pennellii]
CL71.Contig3_All	gi|444300788|gb|AGD98703.1|	88.72	328	37	4	144	1116	1	328	1.3e-158	563.9	bZIP transcription factor family protein 5 [Camellia sinensis]
CL71.Contig3_All	gi|720091694|ref|XP_010245498.1|	82.95	346	59	11	111	1116	123	468	4.3e-154	548.9	PREDICTED: transcription factor TGA2-like isoform X2 [Nelumbo nucifera]
CL71.Contig3_All	gi|969996259|ref|XP_015062252.1|	85.32	327	48	3	144	1116	1	327	4.8e-153	545.4	PREDICTED: transcription factor HBP-1b(c38)-like [Solanum pennellii]
CL71.Contig3_All	gi|802574149|ref|XP_012068684.1|	82.99	341	58	8	117	1116	125	465	1.8e-152	543.5	PREDICTED: transcription factor TGA6 isoform X1 [Jatropha curcas] >gi|802574151|ref|XP_012068685.1| PREDICTED: transcription factor TGA6 isoform X1 [Jatropha curcas] >gi|802574153|ref|XP_012068686.1| PREDICTED: transcription factor TGA6 isoform X1 [Jatropha curcas] >gi|802574155|ref|XP_012068687.1| PREDICTED: transcription factor TGA6 isoform X1 [Jatropha curcas] >gi|802574157|ref|XP_012068688.1|…
CL71.Contig4_All	gi|747058185|ref|XP_011075425.1|	81.94	465	84	7	1558	175	5	466	2.4e-211	739.6	PREDICTED: transcription factor HBP-1b(c38)-like isoform X1 [Sesamum indicum]
CL71.Contig4_All	gi|661886851|emb|CDP09569.1|	74.62	465	118	11	1558	175	5	462	5.1e-190	668.7	unnamed protein product [Coffea canephora]
CL71.Contig4_All	gi|595815220|ref|XP_007203875.1|	73.66	467	123	8	1558	175	5	469	2.9e-185	652.9	hypothetical protein PRUPE_ppa005279mg [Prunus persica] >gi|462399406|gb|EMJ05074.1| hypothetical protein PRUPE_ppa005279mg [Prunus persica]
CL71.Contig4_All	gi|590633576|ref|XP_007028143.1|	74.89	450	113	5	1522	175	20	465	2.1e-183	646.7	TGACG motif-binding factor 6 isoform 1 [Theobroma cacao] >gi|590633579|ref|XP_007028144.1| TGACG motif-binding factor 6 isoform 1 [Theobroma cacao] >gi|590633590|ref|XP_007028145.1| TGACG motif-binding factor 6 isoform 1 [Theobroma cacao] >gi|508716748|gb|EOY08645.1| TGACG motif-binding factor 6 isoform 1 [Theobroma cacao] >gi|508716749|gb|EOY08646.1| TGACG motif-binding factor 6 isoform 1 [Theob…
CL71.Contig4_All	gi|527204757|gb|EPS70828.1|	71.97	471	132	12	1558	175	6	474	4.6e-183	645.6	hypothetical protein M569_03931 [Genlisea aurea]
CL71.Contig5_All	gi|747058185|ref|XP_011075425.1|	82.93	451	77	4	1525	175	19	466	7.1e-209	731.1	PREDICTED: transcription factor HBP-1b(c38)-like isoform X1 [Sesamum indicum]
CL71.Contig5_All	gi|661886851|emb|CDP09569.1|	75.44	452	111	8	1528	175	18	462	4.1e-188	662.1	unnamed protein product [Coffea canephora]
CL71.Contig5_All	gi|595815220|ref|XP_007203875.1|	75.22	452	112	5	1522	175	20	469	9.3e-185	651	hypothetical protein PRUPE_ppa005279mg [Prunus persica] >gi|462399406|gb|EMJ05074.1| hypothetical protein PRUPE_ppa005279mg [Prunus persica]
CL71.Contig5_All	gi|590633576|ref|XP_007028143.1|	74.89	450	113	5	1522	175	20	465	1.8e-183	646.7	TGACG motif-binding factor 6 isoform 1 [Theobroma cacao] >gi|590633579|ref|XP_007028144.1| TGACG motif-binding factor 6 isoform 1 [Theobroma cacao] >gi|590633590|ref|XP_007028145.1| TGACG motif-binding factor 6 isoform 1 [Theobroma cacao] >gi|508716748|gb|EOY08645.1| TGACG motif-binding factor 6 isoform 1 [Theobroma cacao] >gi|508716749|gb|EOY08646.1| TGACG motif-binding factor 6 isoform 1 [Theob…
CL71.Contig5_All	gi|224139726|ref|XP_002323247.1|	73.32	461	123	4	1552	175	5	463	6.7e-183	644.8	DNA-binding protein VBP1 [Populus trichocarpa] >gi|222867877|gb|EEF05008.1| DNA-binding protein VBP1 [Populus trichocarpa]
CL71.Contig6_All	gi|444300788|gb|AGD98703.1|	89.33	328	35	3	250	1225	1	328	1.6e-159	567	bZIP transcription factor family protein 5 [Camellia sinensis]
CL71.Contig6_All	gi|723744706|ref|XP_010313245.1|	90.83	327	30	5	250	1225	1	324	4.5e-159	565.5	PREDICTED: transcription factor HBP-1b(c38) [Solanum lycopersicum] >gi|970059692|ref|XP_015056595.1| PREDICTED: transcription factor HBP-1b(c38)-like [Solanum pennellii]
CL71.Contig6_All	gi|720091694|ref|XP_010245498.1|	83.53	346	57	10	217	1225	123	468	7.5e-154	548.1	PREDICTED: transcription factor TGA2-like isoform X2 [Nelumbo nucifera]
CL71.Contig6_All	gi|969996259|ref|XP_015062252.1|	86.24	327	45	2	250	1225	1	327	9.8e-154	547.7	PREDICTED: transcription factor HBP-1b(c38)-like [Solanum pennellii]
CL71.Contig6_All	gi|460365227|ref|XP_004228505.1|	85.63	327	47	2	250	1225	1	327	6.4e-153	545	PREDICTED: transcription factor HBP-1b(c38)-like [Solanum lycopersicum] >gi|723655233|ref|XP_010314690.1| PREDICTED: transcription factor HBP-1b(c38)-like [Solanum lycopersicum]
CL71.Contig7_All	gi|444300788|gb|AGD98703.1|	89.02	328	36	3	285	1260	1	328	1.4e-158	563.9	bZIP transcription factor family protein 5 [Camellia sinensis]
CL71.Contig7_All	gi|723744706|ref|XP_010313245.1|	90.21	327	32	5	285	1260	1	324	1.5e-157	560.5	PREDICTED: transcription factor HBP-1b(c38) [Solanum lycopersicum] >gi|970059692|ref|XP_015056595.1| PREDICTED: transcription factor HBP-1b(c38)-like [Solanum pennellii]
CL71.Contig7_All	gi|527199421|gb|EPS67211.1|	86.42	324	44	3	297	1260	1	324	3.4e-154	549.3	hypothetical protein M569_07557, partial [Genlisea aurea]
CL71.Contig7_All	gi|969996259|ref|XP_015062252.1|	85.63	327	47	2	285	1260	1	327	2.5e-152	543.1	PREDICTED: transcription factor HBP-1b(c38)-like [Solanum pennellii]
CL71.Contig7_All	gi|720091694|ref|XP_010245498.1|	82.42	347	61	7	240	1260	122	468	3.2e-152	542.7	PREDICTED: transcription factor TGA2-like isoform X2 [Nelumbo nucifera]
CL71.Contig8_All	gi|723744706|ref|XP_010313245.1|	90.83	327	30	6	422	1394	1	324	8.8e-159	564.7	PREDICTED: transcription factor HBP-1b(c38) [Solanum lycopersicum] >gi|970059692|ref|XP_015056595.1| PREDICTED: transcription factor HBP-1b(c38)-like [Solanum pennellii]
CL71.Contig8_All	gi|444300788|gb|AGD98703.1|	89.02	328	36	4	422	1394	1	328	1.2e-158	564.3	bZIP transcription factor family protein 5 [Camellia sinensis]
CL71.Contig8_All	gi|976923726|gb|KVI07989.1|	87.2	328	42	4	422	1394	1	328	1.4e-156	557.4	hypothetical protein Ccrd_013645 [Cynara cardunculus var. scolymus]
CL71.Contig8_All	gi|720091694|ref|XP_010245498.1|	82.13	347	62	8	377	1394	122	468	6.5e-154	548.5	PREDICTED: transcription factor TGA2-like isoform X2 [Nelumbo nucifera]
CL71.Contig8_All	gi|969996259|ref|XP_015062252.1|	85.63	327	47	3	422	1394	1	327	4.2e-153	545.8	PREDICTED: transcription factor HBP-1b(c38)-like [Solanum pennellii]
CL71.Contig9_All	gi|444300788|gb|AGD98703.1|	89.63	328	34	3	1150	175	1	328	6.8e-160	568.2	bZIP transcription factor family protein 5 [Camellia sinensis]
CL71.Contig9_All	gi|723744706|ref|XP_010313245.1|	90.83	327	30	5	1150	175	1	324	5.7e-159	565.1	PREDICTED: transcription factor HBP-1b(c38) [Solanum lycopersicum] >gi|970059692|ref|XP_015056595.1| PREDICTED: transcription factor HBP-1b(c38)-like [Solanum pennellii]
CL71.Contig9_All	gi|969996259|ref|XP_015062252.1|	86.24	327	45	2	1150	175	1	327	1.2e-153	547.4	PREDICTED: transcription factor HBP-1b(c38)-like [Solanum pennellii]
CL71.Contig9_All	gi|720091694|ref|XP_010245498.1|	82.95	346	59	10	1183	175	123	468	3.6e-153	545.8	PREDICTED: transcription factor TGA2-like isoform X2 [Nelumbo nucifera]
CL71.Contig9_All	gi|460365227|ref|XP_004228505.1|	85.63	327	47	2	1150	175	1	327	8e-153	544.7	PREDICTED: transcription factor HBP-1b(c38)-like [Solanum lycopersicum] >gi|723655233|ref|XP_010314690.1| PREDICTED: transcription factor HBP-1b(c38)-like [Solanum lycopersicum]
CL72.Contig1_All	gi|747084467|ref|XP_011089645.1|	74.75	99	25	1	129	426	1	98	1.4e-37	160.6	PREDICTED: putative quinone-oxidoreductase homolog, chloroplastic [Sesamum indicum]
CL72.Contig1_All	gi|523457151|gb|AGQ45094.1|	74.49	98	25	1	129	423	1	97	5.9e-36	155.2	QR1 [Triphysaria versicolor]
CL72.Contig1_All	gi|523457227|gb|AGQ45132.1|	74.49	98	25	1	129	423	1	97	5.9e-36	155.2	QR1 [Triphysaria versicolor] >gi|523457229|gb|AGQ45133.1| QR1 [Triphysaria versicolor]
CL72.Contig1_All	gi|523457179|gb|AGQ45108.1|	73.47	98	26	1	129	423	1	97	7.7e-36	154.8	QR1 [Triphysaria versicolor] >gi|523457181|gb|AGQ45109.1| QR1 [Triphysaria versicolor]
CL72.Contig1_All	gi|523457167|gb|AGQ45102.1|	73.47	98	26	1	129	423	1	97	7.7e-36	154.8	QR1 [Triphysaria versicolor] >gi|523457169|gb|AGQ45103.1| QR1 [Triphysaria versicolor]
CL72.Contig2_All	gi|661892770|emb|CDP03928.1|	75	328	82	1	168	1149	1	328	2.6e-137	493	unnamed protein product [Coffea canephora]
CL72.Contig2_All	gi|747084467|ref|XP_011089645.1|	74.09	328	85	1	168	1149	1	328	2.9e-136	489.6	PREDICTED: putative quinone-oxidoreductase homolog, chloroplastic [Sesamum indicum]
CL72.Contig2_All	gi|743918220|ref|XP_011003113.1|	74.7	328	83	1	168	1149	1	328	2.7e-134	483	PREDICTED: putative quinone-oxidoreductase homolog, chloroplastic [Populus euphratica]
CL72.Contig2_All	gi|743922939|ref|XP_011005548.1|	74.7	328	83	1	168	1149	1	328	2.7e-134	483	PREDICTED: putative quinone-oxidoreductase homolog, chloroplastic [Populus euphratica]
CL72.Contig2_All	gi|802546524|ref|XP_012085318.1|	73.78	328	86	1	168	1149	1	328	1e-133	481.1	PREDICTED: putative quinone-oxidoreductase homolog, chloroplastic [Jatropha curcas]
CL72.Contig3_All	gi|661892770|emb|CDP03928.1|	74.77	329	83	1	150	1134	1	329	2.4e-138	496.5	unnamed protein product [Coffea canephora]
CL72.Contig3_All	gi|747084467|ref|XP_011089645.1|	73.56	329	87	1	150	1134	1	329	1.3e-136	490.7	PREDICTED: putative quinone-oxidoreductase homolog, chloroplastic [Sesamum indicum]
CL72.Contig3_All	gi|823123066|ref|XP_012473851.1|	73.33	330	88	1	147	1134	3	332	7.1e-135	485	PREDICTED: putative quinone-oxidoreductase homolog, chloroplastic [Gossypium raimondii] >gi|763741289|gb|KJB08788.1| hypothetical protein B456_001G103800 [Gossypium raimondii]
CL72.Contig3_All	gi|802546524|ref|XP_012085318.1|	73.56	329	87	1	150	1134	1	329	1.6e-134	483.8	PREDICTED: putative quinone-oxidoreductase homolog, chloroplastic [Jatropha curcas]
CL72.Contig3_All	gi|727556214|ref|XP_010450263.1|	73.86	329	86	1	150	1134	1	329	2.1e-134	483.4	PREDICTED: putative quinone-oxidoreductase homolog, chloroplastic [Camelina sativa]
CL72.Contig4_All	gi|661892770|emb|CDP03928.1|	74.47	329	84	1	168	1152	1	329	1.2e-136	490.7	unnamed protein product [Coffea canephora]
CL72.Contig4_All	gi|747084467|ref|XP_011089645.1|	72.64	329	90	1	168	1152	1	329	9.7e-134	481.1	PREDICTED: putative quinone-oxidoreductase homolog, chloroplastic [Sesamum indicum]
CL72.Contig4_All	gi|743922939|ref|XP_011005548.1|	73.86	329	86	1	168	1152	1	329	1.8e-132	476.9	PREDICTED: putative quinone-oxidoreductase homolog, chloroplastic [Populus euphratica]
CL72.Contig4_All	gi|743918220|ref|XP_011003113.1|	73.86	329	86	1	168	1152	1	329	1.8e-132	476.9	PREDICTED: putative quinone-oxidoreductase homolog, chloroplastic [Populus euphratica]
CL72.Contig4_All	gi|823123066|ref|XP_012473851.1|	72.42	330	91	1	165	1152	3	332	5.3e-132	475.3	PREDICTED: putative quinone-oxidoreductase homolog, chloroplastic [Gossypium raimondii] >gi|763741289|gb|KJB08788.1| hypothetical protein B456_001G103800 [Gossypium raimondii]
CL72.Contig5_All	gi|661892770|emb|CDP03928.1|	74.24	330	85	2	150	1137	1	329	1.6e-134	483.8	unnamed protein product [Coffea canephora]
CL72.Contig5_All	gi|747084467|ref|XP_011089645.1|	72.73	330	90	2	150	1137	1	329	1.5e-132	477.2	PREDICTED: putative quinone-oxidoreductase homolog, chloroplastic [Sesamum indicum]
CL72.Contig5_All	gi|823123066|ref|XP_012473851.1|	73.11	331	89	2	147	1137	3	332	2.5e-132	476.5	PREDICTED: putative quinone-oxidoreductase homolog, chloroplastic [Gossypium raimondii] >gi|763741289|gb|KJB08788.1| hypothetical protein B456_001G103800 [Gossypium raimondii]
CL72.Contig5_All	gi|728843004|gb|KHG22447.1|	73.03	330	89	2	150	1137	1	329	2.1e-131	473.4	hypothetical protein F383_27148 [Gossypium arboreum]
CL72.Contig5_All	gi|802546524|ref|XP_012085318.1|	72.12	330	92	2	150	1137	1	329	3.7e-131	472.6	PREDICTED: putative quinone-oxidoreductase homolog, chloroplastic [Jatropha curcas]
CL72.Contig6_All	gi|661892770|emb|CDP03928.1|	75.96	287	69	1	168	1026	1	287	9e-121	438	unnamed protein product [Coffea canephora]
CL72.Contig6_All	gi|661892770|emb|CDP03928.1|	80.65	31	6	0	1025	1118	299	329	2.8e-05	54.3	unnamed protein product [Coffea canephora]
CL72.Contig6_All	gi|661892770|emb|CDP03928.1|	74.22	287	74	1	168	1026	1	287	3.2e-118	429.5	unnamed protein product [Coffea canephora]
CL72.Contig6_All	gi|747084467|ref|XP_011089645.1|	74.19	31	8	0	1025	1118	299	329	0.00018	51.6	PREDICTED: putative quinone-oxidoreductase homolog, chloroplastic [Sesamum indicum]
CL72.Contig6_All	gi|747084467|ref|XP_011089645.1|	74.22	287	74	1	168	1026	1	287	5.1e-116	422.2	PREDICTED: putative quinone-oxidoreductase homolog, chloroplastic [Sesamum indicum]
CL72.Contig6_All	gi|802546524|ref|XP_012085318.1|	77.42	31	7	0	1025	1118	299	329	1.6e-05	55.1	PREDICTED: putative quinone-oxidoreductase homolog, chloroplastic [Jatropha curcas]
CL72.Contig6_All	gi|802546524|ref|XP_012085318.1|	74.56	287	73	1	168	1026	1	287	5.1e-116	422.2	PREDICTED: putative quinone-oxidoreductase homolog, chloroplastic [Jatropha curcas]
CL72.Contig6_All	gi|743922939|ref|XP_011005548.1|	80.65	31	6	0	1025	1118	299	329	1.6e-05	55.1	PREDICTED: putative quinone-oxidoreductase homolog, chloroplastic [Populus euphratica]
CL72.Contig6_All	gi|743922939|ref|XP_011005548.1|	73.26	288	77	1	165	1026	3	290	5.1e-116	422.2	PREDICTED: putative quinone-oxidoreductase homolog, chloroplastic [Populus euphratica]
CL72.Contig6_All	gi|823123066|ref|XP_012473851.1|	80.65	31	6	0	1025	1118	302	332	1.3e-05	55.5	PREDICTED: putative quinone-oxidoreductase homolog, chloroplastic [Gossypium raimondii] >gi|763741289|gb|KJB08788.1| hypothetical protein B456_001G103800 [Gossypium raimondii]
CL73.Contig1_All	gi|747075534|ref|XP_011084806.1|	90.81	272	25	0	1003	187	261	532	4.7e-137	491.9	PREDICTED: uncharacterized aarF domain-containing protein kinase At5g05200, chloroplastic [Sesamum indicum]
CL73.Contig1_All	gi|565403997|ref|XP_006367437.1|	85.56	270	39	0	1003	193	260	529	6.7e-128	461.5	PREDICTED: uncharacterized aarF domain-containing protein kinase At5g05200, chloroplastic isoform X1 [Solanum tuberosum]
CL73.Contig1_All	gi|971586827|ref|XP_015160901.1|	85.56	270	39	0	1003	193	175	444	6.7e-128	461.5	PREDICTED: uncharacterized aarF domain-containing protein kinase At5g05200, chloroplastic isoform X2 [Solanum tuberosum]
CL73.Contig1_All	gi|902207306|gb|KNA15667.1|	85.5	269	39	0	1003	196	265	533	8.8e-128	461.1	hypothetical protein SOVF_095310 [Spinacia oleracea]
CL73.Contig1_All	gi|823252300|ref|XP_012458774.1|	83.58	274	45	0	1003	181	277	550	8.8e-128	461.1	PREDICTED: uncharacterized aarF domain-containing protein kinase At5g05200, chloroplastic [Gossypium raimondii] >gi|763807999|gb|KJB74901.1| hypothetical protein B456_012G013600 [Gossypium raimondii]
CL73.Contig2_All	gi|565403997|ref|XP_006367437.1|	80.11	533	106	7	1782	192	1	529	1.1e-242	843.6	PREDICTED: uncharacterized aarF domain-containing protein kinase At5g05200, chloroplastic isoform X1 [Solanum tuberosum]
CL73.Contig2_All	gi|225448729|ref|XP_002275465.1|	79.06	530	111	3	1773	192	1	530	4.5e-241	838.2	PREDICTED: uncharacterized aarF domain-containing protein kinase At5g05200, chloroplastic [Vitis vinifera] >gi|297736469|emb|CBI25340.3| unnamed protein product [Vitis vinifera]
CL73.Contig2_All	gi|970018734|ref|XP_015070545.1|	79.66	531	108	3	1782	192	1	529	5.9e-241	837.8	PREDICTED: uncharacterized aarF domain-containing protein kinase At5g05200, chloroplastic [Solanum pennellii]
CL73.Contig2_All	gi|698524329|ref|XP_009758969.1|	79.29	536	111	7	1782	192	1	535	8.5e-240	833.9	PREDICTED: uncharacterized aarF domain-containing protein kinase At5g05200, chloroplastic [Nicotiana sylvestris]
CL73.Contig2_All	gi|697157194|ref|XP_009587351.1|	79.66	536	109	8	1782	192	1	534	1.1e-239	833.6	PREDICTED: uncharacterized aarF domain-containing protein kinase At5g05200, chloroplastic [Nicotiana tomentosiformis]
CL73.Contig3_All	gi|565403997|ref|XP_006367437.1|	83.98	493	79	1	1667	191	37	529	8.2e-238	827.4	PREDICTED: uncharacterized aarF domain-containing protein kinase At5g05200, chloroplastic isoform X1 [Solanum tuberosum]
CL73.Contig3_All	gi|970018734|ref|XP_015070545.1|	83.77	493	80	1	1667	191	37	529	3.1e-237	825.5	PREDICTED: uncharacterized aarF domain-containing protein kinase At5g05200, chloroplastic [Solanum pennellii]
CL73.Contig3_All	gi|870866439|gb|KMT17421.1|	82.4	500	88	1	1688	191	32	531	1.5e-236	823.2	hypothetical protein BVRB_2g038740 [Beta vulgaris subsp. vulgaris]
CL73.Contig3_All	gi|731319060|ref|XP_010670055.1|	82.4	500	88	1	1688	191	35	534	1.5e-236	823.2	PREDICTED: uncharacterized aarF domain-containing protein kinase At5g05200, chloroplastic [Beta vulgaris subsp. vulgaris]
CL73.Contig3_All	gi|698524329|ref|XP_009758969.1|	83.37	493	82	1	1667	191	43	535	1e-235	820.5	PREDICTED: uncharacterized aarF domain-containing protein kinase At5g05200, chloroplastic [Nicotiana sylvestris]
CL73.Contig4_All	gi|565403997|ref|XP_006367437.1|	79.92	533	107	7	1781	191	1	529	4.1e-242	841.6	PREDICTED: uncharacterized aarF domain-containing protein kinase At5g05200, chloroplastic isoform X1 [Solanum tuberosum]
CL73.Contig4_All	gi|225448729|ref|XP_002275465.1|	79.06	530	111	3	1772	191	1	530	3.5e-241	838.6	PREDICTED: uncharacterized aarF domain-containing protein kinase At5g05200, chloroplastic [Vitis vinifera] >gi|297736469|emb|CBI25340.3| unnamed protein product [Vitis vinifera]
CL73.Contig4_All	gi|970018734|ref|XP_015070545.1|	79.47	531	109	3	1781	191	1	529	2.3e-240	835.9	PREDICTED: uncharacterized aarF domain-containing protein kinase At5g05200, chloroplastic [Solanum pennellii]
CL73.Contig4_All	gi|698524329|ref|XP_009758969.1|	79.29	536	111	7	1781	191	1	535	8.6e-240	833.9	PREDICTED: uncharacterized aarF domain-containing protein kinase At5g05200, chloroplastic [Nicotiana sylvestris]
CL73.Contig4_All	gi|697157194|ref|XP_009587351.1|	79.66	536	109	8	1781	191	1	534	1.1e-239	833.6	PREDICTED: uncharacterized aarF domain-containing protein kinase At5g05200, chloroplastic [Nicotiana tomentosiformis]
CL74.Contig1_All	gi|527199036|gb|EPS66966.1|	58.61	575	238	35	53	1760	2	547	1.7e-184	650.2	hypothetical protein M569_07808, partial [Genlisea aurea]
CL74.Contig1_All	gi|661885720|emb|CDP10725.1|	57.7	591	250	36	41	1712	3	591	4e-181	639	unnamed protein product [Coffea canephora]
CL74.Contig1_All	gi|698430656|ref|XP_009793308.1|	57.02	591	254	34	41	1760	3	577	1.5e-180	637.1	PREDICTED: protein KRI1 homolog [Nicotiana sylvestris] >gi|698430663|ref|XP_009793317.1| PREDICTED: protein KRI1 homolog [Nicotiana sylvestris]
CL74.Contig1_All	gi|697132089|ref|XP_009620087.1|	55.57	610	271	48	41	1775	3	596	2.6e-180	636.3	PREDICTED: protein KRI1 homolog [Nicotiana tomentosiformis] >gi|697132091|ref|XP_009620088.1| PREDICTED: protein KRI1 homolog [Nicotiana tomentosiformis]
CL74.Contig1_All	gi|971584150|ref|XP_015160189.1|	56.88	589	254	42	41	1742	3	571	2.2e-179	633.3	PREDICTED: protein KRI1 homolog [Solanum tuberosum]
CL74.Contig2_All	gi|747047222|ref|XP_011069569.1|	59	200	82	13	2	575	87	282	6.4e-56	221.5	PREDICTED: protein KRI1 homolog [Sesamum indicum]
CL74.Contig2_All	gi|661885720|emb|CDP10725.1|	49.32	219	111	31	2	575	88	303	9.2e-47	191	unnamed protein product [Coffea canephora]
CL74.Contig2_All	gi|971584150|ref|XP_015160189.1|	51.27	197	96	12	2	575	76	266	3.5e-46	189.1	PREDICTED: protein KRI1 homolog [Solanum tuberosum]
CL74.Contig2_All	gi|731321132|ref|XP_010671184.1|	47.21	197	104	8	2	575	81	275	4.6e-46	188.7	PREDICTED: protein KRI1 homolog [Beta vulgaris subsp. vulgaris] >gi|731326204|ref|XP_010673901.1| PREDICTED: protein KRI1 homolog [Beta vulgaris subsp. vulgaris] >gi|870865696|gb|KMT16746.1| hypothetical protein BVRB_3g050290 [Beta vulgaris subsp. vulgaris]
CL74.Contig2_All	gi|976910948|gb|KVH97612.1|	48.21	195	101	11	2	575	90	277	6.6e-45	184.9	Kri1-like, C-terminal [Cynara cardunculus var. scolymus]
CL74.Contig3_All	gi|747066238|ref|XP_011079797.1|	50.11	461	230	71	103	1276	1	460	3.2e-105	386.7	PREDICTED: uncharacterized protein LOC105163226 [Sesamum indicum]
CL74.Contig3_All	gi|747071347|ref|XP_011082538.1|	51.89	397	191	37	103	1192	1	394	2e-99	367.5	PREDICTED: glutamic acid-rich protein-like [Sesamum indicum]
CL74.Contig3_All	gi|747071347|ref|XP_011082538.1|	46.45	155	83	16	856	1276	322	475	1.2e-24	119	PREDICTED: glutamic acid-rich protein-like [Sesamum indicum]
CL74.Contig3_All	gi|747071347|ref|XP_011082538.1|	31.43	35	24	0	745	850	437	471	150	32.3	PREDICTED: glutamic acid-rich protein-like [Sesamum indicum]
CL74.Contig3_All	gi|747071347|ref|XP_011082538.1|	44.55	440	244	68	136	1273	37	469	1.3e-82	311.6	PREDICTED: glutamic acid-rich protein-like [Sesamum indicum]
CL74.Contig3_All	gi|225432484|ref|XP_002279111.1|	43.35	436	247	55	103	1276	1	426	1.9e-81	307.8	PREDICTED: BSD domain-containing protein 1-like [Vitis vinifera]
CL74.Contig3_All	gi|719999704|ref|XP_010255803.1|	41.55	438	256	59	133	1273	32	468	2.1e-80	304.3	PREDICTED: LOW QUALITY PROTEIN: BSD domain-containing protein 1-like [Nelumbo nucifera]
CL74.Contig4_All	gi|697132089|ref|XP_009620087.1|	48.7	653	335	60	736	2611	15	635	2.7e-155	553.9	PREDICTED: protein KRI1 homolog [Nicotiana tomentosiformis] >gi|697132091|ref|XP_009620088.1| PREDICTED: protein KRI1 homolog [Nicotiana tomentosiformis]
CL74.Contig4_All	gi|661885720|emb|CDP10725.1|	48.82	637	326	15	733	2611	31	663	9.4e-153	545.4	unnamed protein product [Coffea canephora]
CL74.Contig4_All	gi|698430656|ref|XP_009793308.1|	48.28	640	331	37	736	2611	15	632	1.2e-152	545	PREDICTED: protein KRI1 homolog [Nicotiana sylvestris] >gi|698430663|ref|XP_009793317.1| PREDICTED: protein KRI1 homolog [Nicotiana sylvestris]
CL74.Contig4_All	gi|970041183|ref|XP_015081986.1|	47.09	635	336	53	733	2611	26	616	2.5e-145	520.8	PREDICTED: protein KRI1 homolog [Solanum pennellii]
CL74.Contig4_All	gi|971584150|ref|XP_015160189.1|	51.71	555	268	42	970	2611	95	615	4.3e-145	520	PREDICTED: protein KRI1 homolog [Solanum tuberosum]
CL76.Contig1_All	gi|747057377|ref|XP_011074986.1|	71.83	71	20	1	217	4	82	151	2.1e-20	102.1	PREDICTED: HEAT repeat-containing protein 6 isoform X4 [Sesamum indicum]
CL76.Contig1_All	gi|747057375|ref|XP_011074985.1|	71.83	71	20	1	217	4	212	281	2.1e-20	102.1	PREDICTED: HEAT repeat-containing protein 6 isoform X3 [Sesamum indicum]
CL76.Contig1_All	gi|747057373|ref|XP_011074984.1|	71.83	71	20	1	217	4	216	285	2.1e-20	102.1	PREDICTED: HEAT repeat-containing protein 6 isoform X2 [Sesamum indicum]
CL76.Contig1_All	gi|747057371|ref|XP_011074983.1|	71.83	71	20	1	217	4	216	285	2.1e-20	102.1	PREDICTED: HEAT repeat-containing protein 6 isoform X1 [Sesamum indicum]
CL76.Contig1_All	gi|590674814|ref|XP_007039272.1|	61.97	71	27	0	217	4	223	293	1.5e-18	95.9	ARM repeat superfamily protein, putative isoform 1 [Theobroma cacao] >gi|508776517|gb|EOY23773.1| ARM repeat superfamily protein, putative isoform 1 [Theobroma cacao]
CL76.Contig2_All	gi|747057375|ref|XP_011074985.1|	70.28	720	214	7	3	2157	102	816	6e-279	964.9	PREDICTED: HEAT repeat-containing protein 6 isoform X3 [Sesamum indicum]
CL76.Contig2_All	gi|747057375|ref|XP_011074985.1|	72.24	353	98	6	2177	3230	820	1168	4.6e-138	496.9	PREDICTED: HEAT repeat-containing protein 6 isoform X3 [Sesamum indicum]
CL76.Contig2_All	gi|747057375|ref|XP_011074985.1|	70.03	724	217	11	3	2157	102	820	8.7e-278	961.1	PREDICTED: HEAT repeat-containing protein 6 isoform X3 [Sesamum indicum]
CL76.Contig2_All	gi|747057371|ref|XP_011074983.1|	72.24	353	98	6	2177	3230	824	1172	4.6e-138	496.9	PREDICTED: HEAT repeat-containing protein 6 isoform X1 [Sesamum indicum]
CL76.Contig2_All	gi|747057371|ref|XP_011074983.1|	70.03	724	217	11	3	2157	102	820	8.7e-278	961.1	PREDICTED: HEAT repeat-containing protein 6 isoform X1 [Sesamum indicum]
CL76.Contig2_All	gi|747057373|ref|XP_011074984.1|	72.24	353	98	6	2177	3230	823	1171	4.6e-138	496.9	PREDICTED: HEAT repeat-containing protein 6 isoform X2 [Sesamum indicum]
CL76.Contig2_All	gi|747057373|ref|XP_011074984.1|	71.32	673	193	7	144	2157	19	686	4.2e-264	915.6	PREDICTED: HEAT repeat-containing protein 6 isoform X2 [Sesamum indicum]
CL76.Contig2_All	gi|747057377|ref|XP_011074986.1|	72.24	353	98	6	2177	3230	690	1038	4.6e-138	496.9	PREDICTED: HEAT repeat-containing protein 6 isoform X4 [Sesamum indicum]
CL76.Contig2_All	gi|747057377|ref|XP_011074986.1|	53.62	733	340	24	12	2151	120	848	3.4e-205	719.9	PREDICTED: HEAT repeat-containing protein 6 isoform X4 [Sesamum indicum]
CL76.Contig2_All	gi|731379015|ref|XP_010660414.1|	53.91	358	165	21	2177	3230	853	1196	4.2e-99	367.5	PREDICTED: HEAT repeat-containing protein 6 [Vitis vinifera]
CL76.Contig3_All	gi|747057373|ref|XP_011074984.1|	72.3	881	244	12	2725	94	295	1167	0	1216.4	PREDICTED: HEAT repeat-containing protein 6 isoform X2 [Sesamum indicum]
CL76.Contig3_All	gi|747057377|ref|XP_011074986.1|	72.22	882	245	13	2725	94	161	1034	0	1211.8	PREDICTED: HEAT repeat-containing protein 6 isoform X4 [Sesamum indicum]
CL76.Contig3_All	gi|747057375|ref|XP_011074985.1|	72.22	882	245	13	2725	94	291	1164	0	1211.8	PREDICTED: HEAT repeat-containing protein 6 isoform X3 [Sesamum indicum]
CL76.Contig3_All	gi|747057371|ref|XP_011074983.1|	72.22	882	245	13	2725	94	295	1168	0	1211.8	PREDICTED: HEAT repeat-containing protein 6 isoform X1 [Sesamum indicum]
CL76.Contig3_All	gi|731379015|ref|XP_010660414.1|	56.93	866	373	30	2644	94	341	1192	1e-265	920.6	PREDICTED: HEAT repeat-containing protein 6 [Vitis vinifera]
CL77.Contig1_All	gi|747107491|ref|XP_011102047.1|	72.39	431	119	7	15	1308	2	425	1.2e-165	587.4	PREDICTED: probable sodium/metabolite cotransporter BASS4, chloroplastic [Sesamum indicum]
CL77.Contig1_All	gi|565387909|ref|XP_006359728.1|	67.29	428	140	13	33	1299	1	421	8.3e-146	521.5	PREDICTED: probable sodium/metabolite cotransporter BASS4, chloroplastic [Solanum tuberosum]
CL77.Contig1_All	gi|970042558|ref|XP_015082671.1|	66.82	428	142	13	33	1299	1	421	9.1e-145	518.1	PREDICTED: probable sodium/metabolite cotransporter BASS4, chloroplastic isoform X1 [Solanum pennellii]
CL77.Contig1_All	gi|460394577|ref|XP_004242878.1|	66.67	426	142	9	33	1299	1	421	1.6e-144	517.3	PREDICTED: probable sodium/metabolite cotransporter BASS4, chloroplastic [Solanum lycopersicum]
CL77.Contig1_All	gi|225464144|ref|XP_002266805.1|	63.7	427	155	10	33	1308	1	419	4e-140	502.7	PREDICTED: probable sodium/metabolite cotransporter BASS4, chloroplastic isoform X1 [Vitis vinifera]
CL77.Contig2_All	gi|747107952|ref|XP_011102288.1|	64.77	176	62	4	803	275	2	173	6.3e-52	209.1	PREDICTED: probable sodium/metabolite cotransporter BASS4, chloroplastic [Sesamum indicum]
CL77.Contig2_All	gi|747107491|ref|XP_011102047.1|	81.4	129	24	0	662	275	297	425	2.4e-51	207.2	PREDICTED: probable sodium/metabolite cotransporter BASS4, chloroplastic [Sesamum indicum]
CL77.Contig2_All	gi|460394577|ref|XP_004242878.1|	73.68	133	35	0	683	284	289	421	4e-46	189.9	PREDICTED: probable sodium/metabolite cotransporter BASS4, chloroplastic [Solanum lycopersicum]
CL77.Contig2_All	gi|225464144|ref|XP_002266805.1|	61.59	164	63	4	767	275	260	419	4e-46	189.9	PREDICTED: probable sodium/metabolite cotransporter BASS4, chloroplastic isoform X1 [Vitis vinifera]
CL77.Contig2_All	gi|565387909|ref|XP_006359728.1|	73.68	133	35	0	683	284	289	421	4e-46	189.9	PREDICTED: probable sodium/metabolite cotransporter BASS4, chloroplastic [Solanum tuberosum]
CL77.Contig3_All	gi|747107917|ref|XP_011102269.1|	70.59	323	95	2	2114	1145	1	321	8.1e-120	435.6	PREDICTED: probable sodium/metabolite cotransporter BASS4, chloroplastic, partial [Sesamum indicum]
CL77.Contig3_All	gi|747107491|ref|XP_011102047.1|	64.8	358	126	7	2132	1058	2	352	1.3e-117	428.3	PREDICTED: probable sodium/metabolite cotransporter BASS4, chloroplastic [Sesamum indicum]
CL77.Contig3_All	gi|747107491|ref|XP_011102047.1|	79.25	106	22	0	593	275	320	425	7.7e-38	163.3	PREDICTED: probable sodium/metabolite cotransporter BASS4, chloroplastic [Sesamum indicum]
CL77.Contig3_All	gi|747107491|ref|XP_011102047.1|	62.86	350	130	14	2114	1085	1	343	3.1e-103	380.6	PREDICTED: probable sodium/metabolite cotransporter BASS4, chloroplastic [Sesamum indicum]
CL77.Contig3_All	gi|565387909|ref|XP_006359728.1|	72.45	98	27	0	578	284	324	421	8.3e-32	143.3	PREDICTED: probable sodium/metabolite cotransporter BASS4, chloroplastic [Solanum tuberosum]
CL77.Contig3_All	gi|565387909|ref|XP_006359728.1|	62.29	350	132	14	2114	1085	1	343	3.4e-102	377.1	PREDICTED: probable sodium/metabolite cotransporter BASS4, chloroplastic [Solanum tuberosum]
CL77.Contig3_All	gi|970042558|ref|XP_015082671.1|	72.45	98	27	0	578	284	324	421	8.3e-32	143.3	PREDICTED: probable sodium/metabolite cotransporter BASS4, chloroplastic isoform X1 [Solanum pennellii]
CL77.Contig3_All	gi|970042558|ref|XP_015082671.1|	62.07	348	132	10	2114	1085	1	343	5.8e-102	376.3	PREDICTED: probable sodium/metabolite cotransporter BASS4, chloroplastic isoform X1 [Solanum pennellii]
CL77.Contig3_All	gi|460394577|ref|XP_004242878.1|	72.45	98	27	0	578	284	324	421	8.3e-32	143.3	PREDICTED: probable sodium/metabolite cotransporter BASS4, chloroplastic [Solanum lycopersicum]
CL77.Contig4_All	gi|747107491|ref|XP_011102047.1|	71.69	431	122	7	1568	275	2	425	1.5e-163	580.5	PREDICTED: probable sodium/metabolite cotransporter BASS4, chloroplastic [Sesamum indicum]
CL77.Contig4_All	gi|565387909|ref|XP_006359728.1|	66.82	428	142	13	1550	284	1	421	7.7e-144	515	PREDICTED: probable sodium/metabolite cotransporter BASS4, chloroplastic [Solanum tuberosum]
CL77.Contig4_All	gi|970042558|ref|XP_015082671.1|	66.36	428	144	13	1550	284	1	421	8.5e-143	511.5	PREDICTED: probable sodium/metabolite cotransporter BASS4, chloroplastic isoform X1 [Solanum pennellii]
CL77.Contig4_All	gi|460394577|ref|XP_004242878.1|	66.2	426	144	9	1550	284	1	421	1.5e-142	510.8	PREDICTED: probable sodium/metabolite cotransporter BASS4, chloroplastic [Solanum lycopersicum]
CL77.Contig4_All	gi|225464144|ref|XP_002266805.1|	63.7	427	155	10	1550	275	1	419	4e-140	502.7	PREDICTED: probable sodium/metabolite cotransporter BASS4, chloroplastic isoform X1 [Vitis vinifera]
CL77.Contig5_All	gi|747107917|ref|XP_011102269.1|	70.59	323	95	2	1839	870	1	321	1.2e-119	434.9	PREDICTED: probable sodium/metabolite cotransporter BASS4, chloroplastic, partial [Sesamum indicum]
CL77.Contig5_All	gi|747107491|ref|XP_011102047.1|	64.8	358	126	7	1857	783	2	352	1.9e-117	427.6	PREDICTED: probable sodium/metabolite cotransporter BASS4, chloroplastic [Sesamum indicum]
CL77.Contig5_All	gi|747107491|ref|XP_011102047.1|	83	100	17	0	575	275	326	425	1.1e-37	162.5	PREDICTED: probable sodium/metabolite cotransporter BASS4, chloroplastic [Sesamum indicum]
CL77.Contig5_All	gi|747107491|ref|XP_011102047.1|	62.86	350	130	14	1839	810	1	343	4.6e-103	379.8	PREDICTED: probable sodium/metabolite cotransporter BASS4, chloroplastic [Sesamum indicum]
CL77.Contig5_All	gi|565387909|ref|XP_006359728.1|	72.45	98	27	0	578	284	324	421	7.2e-32	143.3	PREDICTED: probable sodium/metabolite cotransporter BASS4, chloroplastic [Solanum tuberosum]
CL77.Contig5_All	gi|565387909|ref|XP_006359728.1|	62.29	350	132	14	1839	810	1	343	5e-102	376.3	PREDICTED: probable sodium/metabolite cotransporter BASS4, chloroplastic [Solanum tuberosum]
CL77.Contig5_All	gi|970042558|ref|XP_015082671.1|	72.45	98	27	0	578	284	324	421	7.2e-32	143.3	PREDICTED: probable sodium/metabolite cotransporter BASS4, chloroplastic isoform X1 [Solanum pennellii]
CL77.Contig5_All	gi|970042558|ref|XP_015082671.1|	62.07	348	132	10	1839	810	1	343	8.6e-102	375.6	PREDICTED: probable sodium/metabolite cotransporter BASS4, chloroplastic isoform X1 [Solanum pennellii]
CL77.Contig5_All	gi|460394577|ref|XP_004242878.1|	72.45	98	27	0	578	284	324	421	7.2e-32	143.3	PREDICTED: probable sodium/metabolite cotransporter BASS4, chloroplastic [Solanum lycopersicum]
CL77.Contig6_All	gi|747107917|ref|XP_011102269.1|	70.95	296	86	2	33	921	1	294	6.5e-109	399.4	PREDICTED: probable sodium/metabolite cotransporter BASS4, chloroplastic, partial [Sesamum indicum]
CL77.Contig6_All	gi|747107917|ref|XP_011102269.1|	81.48	27	5	0	1497	1578	295	321	0.0016	49.3	PREDICTED: probable sodium/metabolite cotransporter BASS4, chloroplastic, partial [Sesamum indicum]
CL77.Contig6_All	gi|747107917|ref|XP_011102269.1|	68.87	302	94	7	15	921	2	296	3.3e-105	387.1	PREDICTED: probable sodium/metabolite cotransporter BASS4, chloroplastic, partial [Sesamum indicum]
CL77.Contig6_All	gi|747107491|ref|XP_011102047.1|	81.4	129	24	0	1497	1884	297	425	4.7e-51	207.2	PREDICTED: probable sodium/metabolite cotransporter BASS4, chloroplastic [Sesamum indicum]
CL77.Contig6_All	gi|747107491|ref|XP_011102047.1|	64	300	108	13	33	915	1	293	1e-90	339	PREDICTED: probable sodium/metabolite cotransporter BASS4, chloroplastic [Sesamum indicum]
CL77.Contig6_All	gi|565387909|ref|XP_006359728.1|	73.68	133	35	0	1476	1875	289	421	7.8e-46	189.9	PREDICTED: probable sodium/metabolite cotransporter BASS4, chloroplastic [Solanum tuberosum]
CL77.Contig6_All	gi|565387909|ref|XP_006359728.1|	61.69	308	118	13	33	939	1	301	8.8e-90	335.9	PREDICTED: probable sodium/metabolite cotransporter BASS4, chloroplastic [Solanum tuberosum]
CL77.Contig6_All	gi|970042560|ref|XP_015082673.1|	75	64	16	2	1683	1875	288	349	1.3e-16	92.8	PREDICTED: probable sodium/metabolite cotransporter BASS4, chloroplastic isoform X2 [Solanum pennellii]
CL77.Contig6_All	gi|970042560|ref|XP_015082673.1|	63.33	300	110	13	33	915	1	293	1.1e-89	335.5	PREDICTED: probable sodium/metabolite cotransporter BASS4, chloroplastic isoform X2 [Solanum pennellii]
CL77.Contig6_All	gi|970042558|ref|XP_015082671.1|	73.68	133	35	0	1476	1875	289	421	7.8e-46	189.9	PREDICTED: probable sodium/metabolite cotransporter BASS4, chloroplastic isoform X1 [Solanum pennellii]
CL77.Contig7_All	gi|747107491|ref|XP_011102047.1|	83	100	17	0	575	275	326	425	8.6e-38	162.5	PREDICTED: probable sodium/metabolite cotransporter BASS4, chloroplastic [Sesamum indicum]
CL77.Contig7_All	gi|747107491|ref|XP_011102047.1|	50	56	28	0	951	783	297	352	3.3e-05	54.3	PREDICTED: probable sodium/metabolite cotransporter BASS4, chloroplastic [Sesamum indicum]
CL77.Contig7_All	gi|747107491|ref|XP_011102047.1|	82	100	18	0	575	275	74	173	1.9e-37	161.4	PREDICTED: probable sodium/metabolite cotransporter BASS4, chloroplastic [Sesamum indicum]
CL77.Contig7_All	gi|747107952|ref|XP_011102288.1|	36.89	103	65	4	1092	783	2	100	3.9e-06	57.4	PREDICTED: probable sodium/metabolite cotransporter BASS4, chloroplastic [Sesamum indicum]
CL77.Contig7_All	gi|747107952|ref|XP_011102288.1|	69.31	101	31	0	578	275	348	448	2.4e-32	144.4	PREDICTED: probable sodium/metabolite cotransporter BASS4, chloroplastic [Sesamum indicum]
CL77.Contig7_All	gi|296087978|emb|CBI35261.3|	65.12	43	15	1	963	837	316	358	9.6e-05	52.8	unnamed protein product [Vitis vinifera]
CL77.Contig7_All	gi|296087978|emb|CBI35261.3|	69.31	101	31	0	578	275	319	419	2.4e-32	144.4	unnamed protein product [Vitis vinifera]
CL77.Contig7_All	gi|225464144|ref|XP_002266805.1|	47.3	74	39	5	1056	837	260	329	7.3e-05	53.1	PREDICTED: probable sodium/metabolite cotransporter BASS4, chloroplastic isoform X1 [Vitis vinifera]
CL77.Contig7_All	gi|225464144|ref|XP_002266805.1|	72.45	98	27	0	578	284	324	421	5.4e-32	143.3	PREDICTED: probable sodium/metabolite cotransporter BASS4, chloroplastic isoform X1 [Vitis vinifera]
CL77.Contig7_All	gi|565387909|ref|XP_006359728.1|	58.18	55	23	1	972	810	289	343	2.5e-05	54.7	PREDICTED: probable sodium/metabolite cotransporter BASS4, chloroplastic [Solanum tuberosum]
CL77.Contig8_All	gi|747107491|ref|XP_011102047.1|	79.25	106	22	0	593	275	320	425	6e-38	163.3	PREDICTED: probable sodium/metabolite cotransporter BASS4, chloroplastic [Sesamum indicum]
CL77.Contig8_All	gi|747107491|ref|XP_011102047.1|	50	56	28	0	1226	1058	297	352	3.9e-05	54.3	PREDICTED: probable sodium/metabolite cotransporter BASS4, chloroplastic [Sesamum indicum]
CL77.Contig8_All	gi|747107491|ref|XP_011102047.1|	78.3	106	23	0	593	275	68	173	1.3e-37	162.2	PREDICTED: probable sodium/metabolite cotransporter BASS4, chloroplastic [Sesamum indicum]
CL77.Contig8_All	gi|747107952|ref|XP_011102288.1|	36.89	103	65	4	1367	1058	2	100	4.6e-06	57.4	PREDICTED: probable sodium/metabolite cotransporter BASS4, chloroplastic [Sesamum indicum]
CL77.Contig8_All	gi|747107952|ref|XP_011102288.1|	69.31	101	31	0	578	275	348	448	2.9e-32	144.4	PREDICTED: probable sodium/metabolite cotransporter BASS4, chloroplastic [Sesamum indicum]
CL77.Contig8_All	gi|296087978|emb|CBI35261.3|	65.12	43	15	1	1238	1112	316	358	0.00011	52.8	unnamed protein product [Vitis vinifera]
CL77.Contig8_All	gi|296087978|emb|CBI35261.3|	69.31	101	31	0	578	275	319	419	2.9e-32	144.4	unnamed protein product [Vitis vinifera]
CL77.Contig8_All	gi|225464144|ref|XP_002266805.1|	47.3	74	39	5	1331	1112	260	329	8.8e-05	53.1	PREDICTED: probable sodium/metabolite cotransporter BASS4, chloroplastic isoform X1 [Vitis vinifera]
CL77.Contig8_All	gi|225464144|ref|XP_002266805.1|	72.45	98	27	0	578	284	324	421	6.4e-32	143.3	PREDICTED: probable sodium/metabolite cotransporter BASS4, chloroplastic isoform X1 [Vitis vinifera]
CL77.Contig8_All	gi|565387909|ref|XP_006359728.1|	58.18	55	23	1	1247	1085	289	343	3e-05	54.7	PREDICTED: probable sodium/metabolite cotransporter BASS4, chloroplastic [Solanum tuberosum]
CL77.Contig9_All	gi|747107491|ref|XP_011102047.1|	79.25	106	22	0	579	897	320	425	4.2e-38	163.3	PREDICTED: probable sodium/metabolite cotransporter BASS4, chloroplastic [Sesamum indicum]
CL77.Contig9_All	gi|747107952|ref|XP_011102288.1|	78.3	106	23	0	579	897	68	173	9.4e-38	162.2	PREDICTED: probable sodium/metabolite cotransporter BASS4, chloroplastic [Sesamum indicum]
CL77.Contig9_All	gi|225464144|ref|XP_002266805.1|	69.31	101	31	0	594	897	319	419	2e-32	144.4	PREDICTED: probable sodium/metabolite cotransporter BASS4, chloroplastic isoform X1 [Vitis vinifera]
CL77.Contig9_All	gi|296087978|emb|CBI35261.3|	69.31	101	31	0	594	897	348	448	2e-32	144.4	unnamed protein product [Vitis vinifera]
CL77.Contig9_All	gi|565387909|ref|XP_006359728.1|	72.45	98	27	0	594	888	324	421	4.5e-32	143.3	PREDICTED: probable sodium/metabolite cotransporter BASS4, chloroplastic [Solanum tuberosum]
CL78.Contig1_All	gi|747077913|ref|XP_011086105.1|	62.82	277	103	25	1124	365	1	276	1e-87	328.2	PREDICTED: clathrin light chain 2-like [Sesamum indicum]
CL78.Contig1_All	gi|747077913|ref|XP_011086105.1|	60.42	96	38	7	499	232	231	326	9e-23	112.5	PREDICTED: clathrin light chain 2-like [Sesamum indicum]
CL78.Contig1_All	gi|747077913|ref|XP_011086105.1|	60.17	241	96	34	1124	488	1	236	3.1e-71	273.5	PREDICTED: clathrin light chain 2-like [Sesamum indicum]
CL78.Contig1_All	gi|970010798|ref|XP_015066302.1|	48.94	94	48	10	499	235	236	325	4.5e-14	83.6	PREDICTED: clathrin light chain 1-like [Solanum pennellii]
CL78.Contig1_All	gi|970010798|ref|XP_015066302.1|	60.17	241	96	34	1124	488	1	236	3.1e-71	273.5	PREDICTED: clathrin light chain 1-like [Solanum pennellii]
CL78.Contig1_All	gi|460374093|ref|XP_004232846.1|	53.85	78	36	8	499	283	236	311	3.8e-13	80.5	PREDICTED: clathrin light chain 1-like [Solanum lycopersicum]
CL78.Contig1_All	gi|460374093|ref|XP_004232846.1|	60.33	242	96	36	1124	488	1	236	4e-71	273.1	PREDICTED: clathrin light chain 1-like [Solanum lycopersicum]
CL78.Contig1_All	gi|565360627|ref|XP_006347068.1|	45.65	92	50	3	499	232	236	327	2.2e-13	81.3	PREDICTED: clathrin light chain 1-like [Solanum tuberosum]
CL78.Contig1_All	gi|565360627|ref|XP_006347068.1|	76.16	172	41	2	1001	488	92	262	1.7e-69	267.7	PREDICTED: clathrin light chain 1-like [Solanum tuberosum]
CL78.Contig1_All	gi|747096640|ref|XP_011096250.1|	31.52	330	226	50	1141	247	34	345	8.2e-24	115.9	PREDICTED: clathrin light chain 2-like [Sesamum indicum]
CL78.Contig2_All	gi|747077913|ref|XP_011086105.1|	69.54	325	99	26	1130	233	1	325	2.8e-125	453	PREDICTED: clathrin light chain 2-like [Sesamum indicum]
CL78.Contig2_All	gi|747096640|ref|XP_011096250.1|	72.37	257	71	6	1007	245	92	345	1.1e-100	371.3	PREDICTED: clathrin light chain 2-like [Sesamum indicum]
CL78.Contig2_All	gi|747096640|ref|XP_011096250.1|	60.53	38	15	1	1147	1036	34	71	0.023	44.7	PREDICTED: clathrin light chain 2-like [Sesamum indicum]
CL78.Contig2_All	gi|747096640|ref|XP_011096250.1|	58.36	329	137	34	1130	233	1	325	5.4e-100	369	PREDICTED: clathrin light chain 2-like [Sesamum indicum]
CL78.Contig2_All	gi|460374093|ref|XP_004232846.1|	58.05	329	138	34	1130	233	1	325	2.7e-99	366.7	PREDICTED: clathrin light chain 1-like [Solanum lycopersicum]
CL78.Contig2_All	gi|565360627|ref|XP_006347068.1|	58.31	331	138	37	1130	233	1	326	5.9e-99	365.5	PREDICTED: clathrin light chain 1-like [Solanum tuberosum]
CL78.Contig3_All	gi|747077913|ref|XP_011086105.1|	70.69	232	68	21	933	297	1	231	1.2e-87	327.8	PREDICTED: clathrin light chain 2-like [Sesamum indicum]
CL78.Contig3_All	gi|747077913|ref|XP_011086105.1|	69.23	65	20	5	308	128	231	295	5.9e-15	86.3	PREDICTED: clathrin light chain 2-like [Sesamum indicum]
CL78.Contig3_All	gi|747077913|ref|XP_011086105.1|	60.17	241	96	34	933	297	1	236	2.6e-71	273.5	PREDICTED: clathrin light chain 2-like [Sesamum indicum]
CL78.Contig3_All	gi|970010798|ref|XP_015066302.1|	71.11	45	13	0	308	173	236	280	2.5e-10	70.9	PREDICTED: clathrin light chain 1-like [Solanum pennellii]
CL78.Contig3_All	gi|970010798|ref|XP_015066302.1|	60.17	241	96	34	933	297	1	236	2.6e-71	273.5	PREDICTED: clathrin light chain 1-like [Solanum pennellii]
CL78.Contig3_All	gi|460374093|ref|XP_004232846.1|	71.11	45	13	0	308	173	236	280	2.5e-10	70.9	PREDICTED: clathrin light chain 1-like [Solanum lycopersicum]
CL78.Contig3_All	gi|460374093|ref|XP_004232846.1|	60.33	242	96	36	933	297	1	236	3.4e-71	273.1	PREDICTED: clathrin light chain 1-like [Solanum lycopersicum]
CL78.Contig3_All	gi|565360627|ref|XP_006347068.1|	71.11	45	13	0	308	173	236	280	2.5e-10	70.9	PREDICTED: clathrin light chain 1-like [Solanum tuberosum]
CL78.Contig3_All	gi|565360627|ref|XP_006347068.1|	76.16	172	41	2	810	297	92	262	1.4e-69	267.7	PREDICTED: clathrin light chain 1-like [Solanum tuberosum]
CL78.Contig3_All	gi|747096640|ref|XP_011096250.1|	30.59	304	211	45	950	128	34	322	1.3e-19	101.7	PREDICTED: clathrin light chain 2-like [Sesamum indicum]
CL78.Contig4_All	gi|747077913|ref|XP_011086105.1|	68.59	312	98	26	1082	224	14	325	1.2e-117	427.6	PREDICTED: clathrin light chain 2-like [Sesamum indicum]
CL78.Contig4_All	gi|747096640|ref|XP_011096250.1|	72.37	257	71	6	998	236	92	345	1e-100	371.3	PREDICTED: clathrin light chain 2-like [Sesamum indicum]
CL78.Contig4_All	gi|970010798|ref|XP_015066302.1|	58.97	312	128	30	1082	224	18	325	1.1e-96	357.8	PREDICTED: clathrin light chain 1-like [Solanum pennellii]
CL78.Contig4_All	gi|460374093|ref|XP_004232846.1|	58.65	312	129	30	1082	224	18	325	5.7e-96	355.5	PREDICTED: clathrin light chain 1-like [Solanum lycopersicum]
CL78.Contig4_All	gi|565360627|ref|XP_006347068.1|	58.6	314	130	33	1082	224	18	326	1.6e-95	354	PREDICTED: clathrin light chain 1-like [Solanum tuberosum]
CL78.Contig5_All	gi|747077913|ref|XP_011086105.1|	71.04	297	86	19	1067	224	32	325	1.1e-114	417.9	PREDICTED: clathrin light chain 2-like [Sesamum indicum]
CL78.Contig5_All	gi|747077913|ref|XP_011086105.1|	65	20	7	0	1122	1062	14	33	45	33.9	PREDICTED: clathrin light chain 2-like [Sesamum indicum]
CL78.Contig5_All	gi|747077913|ref|XP_011086105.1|	69.36	297	91	9	1118	236	55	345	2.1e-110	403.7	PREDICTED: clathrin light chain 2-like [Sesamum indicum]
CL78.Contig5_All	gi|661896383|emb|CDO99572.1|	60.71	308	121	28	1067	224	33	339	2.5e-95	353.6	unnamed protein product [Coffea canephora]
CL78.Contig5_All	gi|970010798|ref|XP_015066302.1|	61.22	294	114	14	1067	224	33	325	3.3e-95	353.2	PREDICTED: clathrin light chain 1-like [Solanum pennellii]
CL78.Contig5_All	gi|460376678|ref|XP_004234124.1|	64.21	285	102	19	1082	269	17	296	1.6e-94	350.9	PREDICTED: clathrin light chain 1 [Solanum lycopersicum]
CL79.Contig1_All	gi|922345769|ref|XP_013449799.1|	55.03	358	161	42	1214	257	4	358	2.9e-94	350.1	heat shock transcription factor A3 [Medicago truncatula] >gi|657379447|gb|KEH23827.1| heat shock transcription factor A3 [Medicago truncatula]
CL79.Contig1_All	gi|902193261|gb|KNA12252.1|	52.73	385	182	74	1205	251	8	385	4.1e-93	346.3	hypothetical protein SOVF_127680 [Spinacia oleracea]
CL79.Contig1_All	gi|720075182|ref|XP_010279247.1|	54.29	361	165	45	1208	251	6	363	4.1e-93	346.3	PREDICTED: heat stress transcription factor A-2c [Nelumbo nucifera]
CL79.Contig1_All	gi|657988482|ref|XP_008386414.1|	55.62	365	162	52	1208	251	16	374	4.6e-92	342.8	PREDICTED: heat stress transcription factor A-6b-like [Malus domestica]
CL79.Contig1_All	gi|743867060|ref|XP_011032638.1|	52.75	364	172	58	1211	251	5	354	1e-91	341.7	PREDICTED: heat stress transcription factor A-6b-like isoform X1 [Populus euphratica]
CL79.Contig2_All	gi|922345769|ref|XP_013449799.1|	55.03	358	161	42	173	1130	4	358	2e-93	347.4	heat shock transcription factor A3 [Medicago truncatula] >gi|657379447|gb|KEH23827.1| heat shock transcription factor A3 [Medicago truncatula]
CL79.Contig2_All	gi|902193261|gb|KNA12252.1|	52.47	385	183	74	182	1136	8	385	4.8e-92	342.8	hypothetical protein SOVF_127680 [Spinacia oleracea]
CL79.Contig2_All	gi|720075182|ref|XP_010279247.1|	54.02	361	166	45	179	1136	6	363	4.8e-92	342.8	PREDICTED: heat stress transcription factor A-2c [Nelumbo nucifera]
CL79.Contig2_All	gi|743867060|ref|XP_011032638.1|	52.73	366	173	62	176	1136	5	354	4.1e-91	339.7	PREDICTED: heat stress transcription factor A-6b-like isoform X1 [Populus euphratica]
CL79.Contig2_All	gi|657988482|ref|XP_008386414.1|	55.34	365	163	52	179	1136	16	374	5.3e-91	339.3	PREDICTED: heat stress transcription factor A-6b-like [Malus domestica]
CL79.Contig3_All	gi|747066473|ref|XP_011079918.1|	56.7	358	155	53	1187	257	5	357	5.1e-96	355.9	PREDICTED: heat stress transcription factor A-7a [Sesamum indicum]
CL79.Contig3_All	gi|697154760|ref|XP_009631618.1|	53.39	339	158	51	1151	251	31	357	1.1e-87	328.2	PREDICTED: heat stress transcription factor A-7a-like isoform X1 [Nicotiana tomentosiformis]
CL79.Contig3_All	gi|902193261|gb|KNA12252.1|	51.76	369	178	69	1172	251	24	385	2.8e-86	323.6	hypothetical protein SOVF_127680 [Spinacia oleracea]
CL79.Contig3_All	gi|922345769|ref|XP_013449799.1|	55.21	326	146	32	1148	257	36	358	2.8e-86	323.6	heat shock transcription factor A3 [Medicago truncatula] >gi|657379447|gb|KEH23827.1| heat shock transcription factor A3 [Medicago truncatula]
CL79.Contig3_All	gi|697154762|ref|XP_009631619.1|	52.89	329	155	51	1151	281	31	347	7.7e-84	315.5	PREDICTED: heat stress transcription factor A-7a-like isoform X2 [Nicotiana tomentosiformis]
CL79.Contig4_All	gi|747066473|ref|XP_011079918.1|	56.86	357	154	51	173	1103	5	357	4.9e-97	359.4	PREDICTED: heat stress transcription factor A-7a [Sesamum indicum]
CL79.Contig4_All	gi|697154760|ref|XP_009631618.1|	53.98	339	156	51	209	1109	31	357	6e-87	325.9	PREDICTED: heat stress transcription factor A-7a-like isoform X1 [Nicotiana tomentosiformis]
CL79.Contig4_All	gi|922345769|ref|XP_013449799.1|	55.21	326	146	32	212	1103	36	358	1.9e-85	320.9	heat shock transcription factor A3 [Medicago truncatula] >gi|657379447|gb|KEH23827.1| heat shock transcription factor A3 [Medicago truncatula]
CL79.Contig4_All	gi|902193261|gb|KNA12252.1|	51.49	369	179	69	188	1109	24	385	3.3e-85	320.1	hypothetical protein SOVF_127680 [Spinacia oleracea]
CL79.Contig4_All	gi|697154762|ref|XP_009631619.1|	53.5	329	153	51	209	1079	31	347	4e-83	313.2	PREDICTED: heat stress transcription factor A-7a-like isoform X2 [Nicotiana tomentosiformis]
CL80.Contig1_All	gi|452182102|gb|AGG09670.1|	96.52	115	4	1	49	394	5	118	3.2e-59	231.9	R2R3-MYB transcription factor An [Salvia miltiorrhiza] >gi|452182104|gb|AGG09671.1| R2R3-MYB transcription factor An [Salvia miltiorrhiza]
CL80.Contig1_All	gi|510794134|gb|AGN52033.1|	93.69	111	7	0	61	394	5	115	4e-57	224.9	MYB-related transcription factor [Salvia miltiorrhiza] >gi|510794354|gb|AGN52143.1| MYB-related transcription factor [Salvia miltiorrhiza]
CL80.Contig1_All	gi|698473452|ref|XP_009784472.1|	86.32	117	16	0	43	394	1	117	1.8e-54	216.1	PREDICTED: transcription factor MYB108-like [Nicotiana sylvestris]
CL80.Contig1_All	gi|697097349|ref|XP_009621085.1|	85.47	117	17	0	43	394	1	117	9.1e-54	213.8	PREDICTED: transcription factor MYB108-like [Nicotiana tomentosiformis]
CL80.Contig1_All	gi|747104925|ref|XP_011100718.1|	87.29	118	15	3	49	394	8	125	1.2e-53	213.4	PREDICTED: transcription factor MYB108-like [Sesamum indicum]
CL80.Contig2_All	gi|747050562|ref|XP_011071358.1|	65.13	304	106	46	154	952	14	309	4.1e-97	359.4	PREDICTED: transcription factor MYB108-like [Sesamum indicum]
CL80.Contig2_All	gi|661874012|emb|CDP20749.1|	65.62	288	99	33	181	958	3	286	3e-95	353.2	unnamed protein product [Coffea canephora]
CL80.Contig2_All	gi|452182102|gb|AGG09670.1|	67.38	282	92	51	163	949	13	263	9.6e-94	348.2	R2R3-MYB transcription factor An [Salvia miltiorrhiza] >gi|452182104|gb|AGG09671.1| R2R3-MYB transcription factor An [Salvia miltiorrhiza]
CL80.Contig2_All	gi|510794134|gb|AGN52033.1|	67.75	276	89	48	172	949	16	260	1.2e-93	347.8	MYB-related transcription factor [Salvia miltiorrhiza] >gi|510794354|gb|AGN52143.1| MYB-related transcription factor [Salvia miltiorrhiza]
CL80.Contig2_All	gi|565341653|ref|XP_006337993.1|	61.99	292	111	34	145	949	10	291	4.7e-93	345.9	PREDICTED: transcription factor MYB108-like [Solanum tuberosum]
CL81.Contig1_All	gi|747067943|ref|XP_011080715.1|	75.8	219	53	14	134	749	1	219	3.7e-88	330.1	PREDICTED: uncharacterized protein At1g18480 [Sesamum indicum]
CL81.Contig1_All	gi|747067943|ref|XP_011080715.1|	83.24	185	31	3	751	1297	219	403	2.5e-84	317.4	PREDICTED: uncharacterized protein At1g18480 [Sesamum indicum]
CL81.Contig1_All	gi|747067943|ref|XP_011080715.1|	70.42	213	63	8	134	749	1	213	1.1e-79	302	PREDICTED: uncharacterized protein At1g18480 [Sesamum indicum]
CL81.Contig1_All	gi|698464628|ref|XP_009782483.1|	73.51	185	49	4	751	1297	213	396	3.1e-71	273.9	PREDICTED: uncharacterized protein At1g18480 [Nicotiana sylvestris]
CL81.Contig1_All	gi|698464628|ref|XP_009782483.1|	71.89	217	61	12	134	749	1	217	4.1e-79	300.1	PREDICTED: uncharacterized protein At1g18480 [Nicotiana sylvestris]
CL81.Contig1_All	gi|527210045|gb|EPS74617.1|	72.09	172	48	1	751	1264	217	388	1.8e-66	258.1	hypothetical protein M569_00136, partial [Genlisea aurea]
CL81.Contig1_All	gi|527210045|gb|EPS74617.1|	69.48	213	65	8	134	749	1	213	1.2e-78	298.5	hypothetical protein M569_00136, partial [Genlisea aurea]
CL81.Contig1_All	gi|697125504|ref|XP_009616772.1|	74.05	185	48	4	751	1297	213	396	8.2e-72	275.8	PREDICTED: uncharacterized protein At1g18480 [Nicotiana tomentosiformis] >gi|697125506|ref|XP_009616773.1| PREDICTED: uncharacterized protein At1g18480 [Nicotiana tomentosiformis]
CL81.Contig1_All	gi|697125504|ref|XP_009616772.1|	77.96	186	41	3	751	1300	233	418	3.4e-78	297	PREDICTED: uncharacterized protein At1g18480 [Nicotiana tomentosiformis] >gi|697125506|ref|XP_009616773.1| PREDICTED: uncharacterized protein At1g18480 [Nicotiana tomentosiformis]
CL81.Contig1_All	gi|657985190|ref|XP_008384699.1|	66.15	195	66	0	164	749	39	233	4.5e-70	270	PREDICTED: uncharacterized protein At1g18480 [Malus domestica]
CL81.Contig2_All	gi|747067943|ref|XP_011080715.1|	75.8	219	53	14	134	749	1	219	3.7e-88	330.1	PREDICTED: uncharacterized protein At1g18480 [Sesamum indicum]
CL81.Contig2_All	gi|747067943|ref|XP_011080715.1|	82.8	186	32	3	751	1300	219	404	3.3e-84	317	PREDICTED: uncharacterized protein At1g18480 [Sesamum indicum]
CL81.Contig2_All	gi|747067943|ref|XP_011080715.1|	70.42	213	63	8	134	749	1	213	1.1e-79	302	PREDICTED: uncharacterized protein At1g18480 [Sesamum indicum]
CL81.Contig2_All	gi|698464628|ref|XP_009782483.1|	73.66	186	49	4	751	1300	213	397	6.4e-72	276.2	PREDICTED: uncharacterized protein At1g18480 [Nicotiana sylvestris]
CL81.Contig2_All	gi|698464628|ref|XP_009782483.1|	71.89	217	61	12	134	749	1	217	4.1e-79	300.1	PREDICTED: uncharacterized protein At1g18480 [Nicotiana sylvestris]
CL81.Contig2_All	gi|527210045|gb|EPS74617.1|	72.67	172	47	1	751	1264	217	388	6.2e-67	259.6	hypothetical protein M569_00136, partial [Genlisea aurea]
CL81.Contig2_All	gi|527210045|gb|EPS74617.1|	69.48	213	65	8	134	749	1	213	1.2e-78	298.5	hypothetical protein M569_00136, partial [Genlisea aurea]
CL81.Contig2_All	gi|697125504|ref|XP_009616772.1|	74.19	186	48	4	751	1300	213	397	1.7e-72	278.1	PREDICTED: uncharacterized protein At1g18480 [Nicotiana tomentosiformis] >gi|697125506|ref|XP_009616773.1| PREDICTED: uncharacterized protein At1g18480 [Nicotiana tomentosiformis]
CL81.Contig2_All	gi|697125504|ref|XP_009616772.1|	69.52	210	64	5	134	749	1	210	4.6e-78	296.6	PREDICTED: uncharacterized protein At1g18480 [Nicotiana tomentosiformis] >gi|697125506|ref|XP_009616773.1| PREDICTED: uncharacterized protein At1g18480 [Nicotiana tomentosiformis]
CL81.Contig2_All	gi|743795755|ref|XP_011003244.1|	72.04	186	52	3	751	1300	210	395	1.9e-71	274.6	PREDICTED: uncharacterized protein At1g18480 [Populus euphratica]
CL81.Contig3_All	gi|747067943|ref|XP_011080715.1|	77.42	62	14	0	424	238	158	219	9.6e-25	117.5	PREDICTED: uncharacterized protein At1g18480 [Sesamum indicum]
CL81.Contig3_All	gi|747067943|ref|XP_011080715.1|	83.67	49	8	0	236	89	219	267	1.6e-16	90.1	PREDICTED: uncharacterized protein At1g18480 [Sesamum indicum]
CL81.Contig3_All	gi|747067943|ref|XP_011080715.1|	70.97	62	18	0	424	238	156	217	4.5e-22	108.6	PREDICTED: uncharacterized protein At1g18480 [Sesamum indicum]
CL81.Contig3_All	gi|527210045|gb|EPS74617.1|	73.47	49	13	0	236	89	217	265	6.8e-15	84.7	hypothetical protein M569_00136, partial [Genlisea aurea]
CL81.Contig3_All	gi|527210045|gb|EPS74617.1|	70.97	62	18	0	424	238	152	213	7.6e-22	107.8	hypothetical protein M569_00136, partial [Genlisea aurea]
CL81.Contig3_All	gi|698464628|ref|XP_009782483.1|	77.55	49	11	0	236	89	213	261	4e-15	85.5	PREDICTED: uncharacterized protein At1g18480 [Nicotiana sylvestris]
CL81.Contig3_All	gi|698464628|ref|XP_009782483.1|	69.35	62	19	0	424	238	152	213	9.9e-22	107.5	PREDICTED: uncharacterized protein At1g18480 [Nicotiana sylvestris]
CL81.Contig3_All	gi|697125504|ref|XP_009616772.1|	77.55	49	11	0	236	89	213	261	4e-15	85.5	PREDICTED: uncharacterized protein At1g18480 [Nicotiana tomentosiformis] >gi|697125506|ref|XP_009616773.1| PREDICTED: uncharacterized protein At1g18480 [Nicotiana tomentosiformis]
CL81.Contig3_All	gi|697125504|ref|XP_009616772.1|	70.97	62	18	0	424	238	151	212	2.9e-21	105.9	PREDICTED: uncharacterized protein At1g18480 [Nicotiana tomentosiformis] >gi|697125506|ref|XP_009616773.1| PREDICTED: uncharacterized protein At1g18480 [Nicotiana tomentosiformis]
CL81.Contig3_All	gi|731349230|ref|XP_010685890.1|	75.51	49	12	0	236	89	212	260	5.2e-15	85.1	PREDICTED: uncharacterized protein At1g18480 [Beta vulgaris subsp. vulgaris] >gi|870853495|gb|KMT05376.1| hypothetical protein BVRB_7g175080 [Beta vulgaris subsp. vulgaris]
CL82.Contig1_All	gi|747080918|ref|XP_011087726.1|	53.3	197	92	6	737	164	66	262	3.7e-56	223	PREDICTED: E3 ubiquitin-protein ligase RNF170-like [Sesamum indicum]
CL82.Contig1_All	gi|565365315|ref|XP_006349360.1|	46.49	185	99	10	695	170	37	221	1.9e-44	184.1	PREDICTED: E3 ubiquitin-protein ligase RNF170-like [Solanum tuberosum]
CL82.Contig1_All	gi|460369254|ref|XP_004230478.1|	45.7	186	101	10	698	170	18	203	3.6e-43	179.9	PREDICTED: E3 ubiquitin-protein ligase RNF170-like isoform X2 [Solanum lycopersicum]
CL82.Contig1_All	gi|460369252|ref|XP_004230477.1|	45.7	186	101	10	698	170	37	222	3.6e-43	179.9	PREDICTED: E3 ubiquitin-protein ligase RNF170-like isoform X1 [Solanum lycopersicum]
CL82.Contig1_All	gi|970002234|ref|XP_015061131.1|	44.86	185	102	10	695	170	19	203	8.8e-42	175.3	PREDICTED: E3 ubiquitin-protein ligase RNF170-like isoform X2 [Solanum pennellii]
CL82.Contig2_All	gi|747080918|ref|XP_011087726.1|	54.74	190	86	6	716	164	73	262	4.7e-56	222.6	PREDICTED: E3 ubiquitin-protein ligase RNF170-like [Sesamum indicum]
CL82.Contig2_All	gi|565365315|ref|XP_006349360.1|	43.22	199	113	10	737	170	23	221	3.1e-44	183.3	PREDICTED: E3 ubiquitin-protein ligase RNF170-like [Solanum tuberosum]
CL82.Contig2_All	gi|460369254|ref|XP_004230478.1|	45.16	186	102	10	698	170	18	203	1.3e-42	177.9	PREDICTED: E3 ubiquitin-protein ligase RNF170-like isoform X2 [Solanum lycopersicum]
CL82.Contig2_All	gi|460369252|ref|XP_004230477.1|	45.16	186	102	10	698	170	37	222	1.3e-42	177.9	PREDICTED: E3 ubiquitin-protein ligase RNF170-like isoform X1 [Solanum lycopersicum]
CL82.Contig2_All	gi|970002234|ref|XP_015061131.1|	44.32	185	103	10	695	170	19	203	3.2e-41	173.3	PREDICTED: E3 ubiquitin-protein ligase RNF170-like isoform X2 [Solanum pennellii]
CL83.Contig1_All	gi|747053590|ref|XP_011072964.1|	62.07	58	22	4	172	1	27	81	3.6e-10	68.9	PREDICTED: psbP-like protein 1, chloroplastic [Sesamum indicum] >gi|747053592|ref|XP_011072965.1| PREDICTED: psbP-like protein 1, chloroplastic [Sesamum indicum]
CL83.Contig1_All	gi|661881069|emb|CDP15251.1|	48.28	58	30	1	172	1	27	84	3.7e-07	58.9	unnamed protein product [Coffea canephora]
CL83.Contig1_All	gi|527203184|gb|EPS69731.1|	51.67	60	29	2	181	1	28	85	1.4e-06	57	hypothetical protein M569_05031, partial [Genlisea aurea]
CL83.Contig2_All	gi|747053590|ref|XP_011072964.1|	58.91	129	53	17	589	205	27	139	1.6e-28	131.3	PREDICTED: psbP-like protein 1, chloroplastic [Sesamum indicum] >gi|747053592|ref|XP_011072965.1| PREDICTED: psbP-like protein 1, chloroplastic [Sesamum indicum]
CL83.Contig2_All	gi|747053590|ref|XP_011072964.1|	84.78	46	7	0	141	3	147	192	3e-14	84	PREDICTED: psbP-like protein 1, chloroplastic [Sesamum indicum] >gi|747053592|ref|XP_011072965.1| PREDICTED: psbP-like protein 1, chloroplastic [Sesamum indicum]
CL83.Contig2_All	gi|747053590|ref|XP_011072964.1|	51.94	129	62	14	589	205	27	142	9.9e-26	122.1	PREDICTED: psbP-like protein 1, chloroplastic [Sesamum indicum] >gi|747053592|ref|XP_011072965.1| PREDICTED: psbP-like protein 1, chloroplastic [Sesamum indicum]
CL83.Contig2_All	gi|661881069|emb|CDP15251.1|	71.74	46	13	0	141	3	150	195	8.1e-12	75.9	unnamed protein product [Coffea canephora]
CL83.Contig2_All	gi|661881069|emb|CDP15251.1|	52.67	131	62	15	598	205	28	143	5.5e-24	116.3	unnamed protein product [Coffea canephora]
CL83.Contig2_All	gi|527203184|gb|EPS69731.1|	84.78	46	7	0	141	3	151	196	5.1e-14	83.2	hypothetical protein M569_05031, partial [Genlisea aurea]
CL83.Contig2_All	gi|527203184|gb|EPS69731.1|	54.55	132	60	18	586	205	23	141	1.2e-23	115.2	hypothetical protein M569_05031, partial [Genlisea aurea]
CL83.Contig2_All	gi|698519289|ref|XP_009804509.1|	80.43	46	9	0	141	3	149	194	8.7e-14	82.4	PREDICTED: psbP-like protein 1, chloroplastic [Nicotiana sylvestris]
CL83.Contig2_All	gi|698519289|ref|XP_009804509.1|	54.55	132	60	18	586	205	23	141	1.2e-23	115.2	PREDICTED: psbP-like protein 1, chloroplastic [Nicotiana sylvestris]
CL83.Contig2_All	gi|697124684|ref|XP_009616348.1|	80.43	46	9	0	141	3	149	194	8.7e-14	82.4	PREDICTED: psbP-like protein 1, chloroplastic [Nicotiana tomentosiformis]
CL84.Contig1_All	gi|763787742|gb|KJB54738.1|	39.13	92	56	10	231	477	17	108	1.4e-07	61.2	hypothetical protein B456_009G047100, partial [Gossypium raimondii]
CL84.Contig1_All	gi|147799467|emb|CAN70605.1|	49.23	65	33	4	291	474	1	65	1.8e-07	60.8	hypothetical protein VITISV_040195 [Vitis vinifera]
CL84.Contig1_All	gi|947113184|gb|KRH61486.1|	53.23	62	29	0	291	477	1	62	1.8e-07	60.8	hypothetical protein GLYMA_04G050100 [Glycine max]
CL84.Contig1_All	gi|527196501|gb|EPS65353.1|	53.73	67	31	4	288	477	12	78	1.2e-06	58.2	hypothetical protein M569_09432 [Genlisea aurea]
CL84.Contig1_All	gi|674936331|emb|CDX97142.1|	50	64	32	2	291	477	1	64	1.5e-06	57.8	BnaC09g44830D [Brassica napus]
CL84.Contig2_All	gi|763787742|gb|KJB54738.1|	48.44	64	33	0	308	500	45	108	8.3e-08	62	hypothetical protein B456_009G047100, partial [Gossypium raimondii]
CL84.Contig2_All	gi|147799467|emb|CAN70605.1|	49.23	65	33	4	314	497	1	65	2.4e-07	60.5	hypothetical protein VITISV_040195 [Vitis vinifera]
CL84.Contig2_All	gi|947113184|gb|KRH61486.1|	51.61	62	30	0	314	500	1	62	4.1e-07	59.7	hypothetical protein GLYMA_04G050100 [Glycine max]
CL84.Contig2_All	gi|527196501|gb|EPS65353.1|	55.22	67	30	4	311	500	12	78	5.4e-07	59.3	hypothetical protein M569_09432 [Genlisea aurea]
CL84.Contig2_All	gi|25992536|gb|AAN77148.1|	49.21	63	32	1	314	500	1	63	2e-06	57.4	fiber protein Fb7 [Gossypium barbadense] >gi|763796438|gb|KJB63393.1| hypothetical protein B456_010G103100 [Gossypium raimondii] >gi|763796439|gb|KJB63394.1| hypothetical protein B456_010G103100 [Gossypium raimondii]
CL85.Contig1_All	gi|661884140|emb|CDP12057.1|	82.31	130	23	5	6	381	323	452	7.5e-54	214.2	unnamed protein product [Coffea canephora]
CL85.Contig1_All	gi|763785107|gb|KJB52178.1|	75.71	140	34	6	6	411	327	465	8.3e-53	210.7	hypothetical protein B456_008G248900 [Gossypium raimondii]
CL85.Contig1_All	gi|698511415|ref|XP_009800804.1|	81.4	129	24	6	6	375	297	425	3.2e-52	208.8	PREDICTED: homeobox protein BEL1 homolog [Nicotiana sylvestris] >gi|698511417|ref|XP_009800805.1| PREDICTED: homeobox protein BEL1 homolog [Nicotiana sylvestris] >gi|698511420|ref|XP_009800806.1| PREDICTED: homeobox protein BEL1 homolog [Nicotiana sylvestris]
CL85.Contig1_All	gi|697191212|ref|XP_009604673.1|	81.4	129	24	6	6	375	293	421	5.4e-52	208	PREDICTED: homeobox protein BEL1 homolog [Nicotiana tomentosiformis] >gi|697191214|ref|XP_009604675.1| PREDICTED: homeobox protein BEL1 homolog [Nicotiana tomentosiformis] >gi|697191216|ref|XP_009604676.1| PREDICTED: homeobox protein BEL1 homolog [Nicotiana tomentosiformis]
CL85.Contig1_All	gi|823213919|ref|XP_012439704.1|	80.47	128	25	5	6	375	327	454	1.6e-51	206.5	PREDICTED: homeobox protein BEL1 homolog [Gossypium raimondii] >gi|823213921|ref|XP_012439705.1| PREDICTED: homeobox protein BEL1 homolog [Gossypium raimondii] >gi|763785105|gb|KJB52176.1| hypothetical protein B456_008G248900 [Gossypium raimondii] >gi|763785106|gb|KJB52177.1| hypothetical protein B456_008G248900 [Gossypium raimondii] >gi|763785108|gb|KJB52179.1| hypothetical protein B456_008G2489…
CL85.Contig2_All	gi|747068338|ref|XP_011080922.1|	56.54	237	103	70	746	239	414	648	4.5e-55	219.2	PREDICTED: homeobox protein BEL1 homolog [Sesamum indicum]
CL85.Contig2_All	gi|568845304|ref|XP_006476516.1|	54.55	231	105	64	746	239	462	690	1.4e-51	207.6	PREDICTED: homeobox protein BEL1 homolog [Citrus sinensis]
CL85.Contig2_All	gi|641857558|gb|KDO76303.1|	54.55	231	105	64	746	239	488	716	1.4e-51	207.6	hypothetical protein CISIN_1g005058mg [Citrus sinensis] >gi|641857559|gb|KDO76304.1| hypothetical protein CISIN_1g005058mg [Citrus sinensis]
CL85.Contig2_All	gi|567894012|ref|XP_006439494.1|	54.55	231	105	64	746	239	462	690	1.4e-51	207.6	hypothetical protein CICLE_v10019130mg [Citrus clementina] >gi|557541756|gb|ESR52734.1| hypothetical protein CICLE_v10019130mg [Citrus clementina]
CL85.Contig2_All	gi|641857560|gb|KDO76305.1|	54.55	231	105	64	746	239	427	655	1.4e-51	207.6	hypothetical protein CISIN_1g005058mg [Citrus sinensis] >gi|641857561|gb|KDO76306.1| hypothetical protein CISIN_1g005058mg [Citrus sinensis] >gi|641857562|gb|KDO76307.1| hypothetical protein CISIN_1g005058mg [Citrus sinensis]
CL85.Contig3_All	gi|568845304|ref|XP_006476516.1|	55.84	231	102	71	725	239	462	690	2.5e-50	203.4	PREDICTED: homeobox protein BEL1 homolog [Citrus sinensis]
CL85.Contig3_All	gi|641857564|gb|KDO76309.1|	55.84	231	102	71	725	239	407	635	2.5e-50	203.4	hypothetical protein CISIN_1g005058mg [Citrus sinensis] >gi|641857565|gb|KDO76310.1| hypothetical protein CISIN_1g005058mg [Citrus sinensis]
CL85.Contig3_All	gi|567894012|ref|XP_006439494.1|	55.84	231	102	71	725	239	462	690	2.5e-50	203.4	hypothetical protein CICLE_v10019130mg [Citrus clementina] >gi|557541756|gb|ESR52734.1| hypothetical protein CICLE_v10019130mg [Citrus clementina]
CL85.Contig3_All	gi|641857558|gb|KDO76303.1|	55.84	231	102	71	725	239	488	716	2.5e-50	203.4	hypothetical protein CISIN_1g005058mg [Citrus sinensis] >gi|641857559|gb|KDO76304.1| hypothetical protein CISIN_1g005058mg [Citrus sinensis]
CL85.Contig3_All	gi|590678508|ref|XP_007040322.1|	56	225	99	65	725	239	439	661	2.5e-50	203.4	POX family protein isoform 1 [Theobroma cacao] >gi|590678512|ref|XP_007040323.1| POX family protein isoform 1 [Theobroma cacao] >gi|590678515|ref|XP_007040324.1| POX family protein isoform 1 [Theobroma cacao] >gi|590678518|ref|XP_007040325.1| POX family protein isoform 1 [Theobroma cacao] >gi|590678521|ref|XP_007040326.1| POX family protein isoform 1 [Theobroma cacao] >gi|508777567|gb|EOY24823.1|…
CL85.Contig4_All	gi|747068338|ref|XP_011080922.1|	62.1	343	130	75	1092	282	308	648	7.8e-103	378.3	PREDICTED: homeobox protein BEL1 homolog [Sesamum indicum]
CL85.Contig4_All	gi|590678508|ref|XP_007040322.1|	62.24	331	125	63	1092	282	333	661	4.7e-100	369	POX family protein isoform 1 [Theobroma cacao] >gi|590678512|ref|XP_007040323.1| POX family protein isoform 1 [Theobroma cacao] >gi|590678515|ref|XP_007040324.1| POX family protein isoform 1 [Theobroma cacao] >gi|590678518|ref|XP_007040325.1| POX family protein isoform 1 [Theobroma cacao] >gi|590678521|ref|XP_007040326.1| POX family protein isoform 1 [Theobroma cacao] >gi|508777567|gb|EOY24823.1|…
CL85.Contig4_All	gi|641857558|gb|KDO76303.1|	61.42	337	130	69	1092	282	382	716	1.8e-99	367.1	hypothetical protein CISIN_1g005058mg [Citrus sinensis] >gi|641857559|gb|KDO76304.1| hypothetical protein CISIN_1g005058mg [Citrus sinensis]
CL85.Contig4_All	gi|567894012|ref|XP_006439494.1|	61.42	337	130	69	1092	282	356	690	1.8e-99	367.1	hypothetical protein CICLE_v10019130mg [Citrus clementina] >gi|557541756|gb|ESR52734.1| hypothetical protein CICLE_v10019130mg [Citrus clementina]
CL85.Contig4_All	gi|641857560|gb|KDO76305.1|	61.42	337	130	69	1092	282	321	655	1.8e-99	367.1	hypothetical protein CISIN_1g005058mg [Citrus sinensis] >gi|641857561|gb|KDO76306.1| hypothetical protein CISIN_1g005058mg [Citrus sinensis] >gi|641857562|gb|KDO76307.1| hypothetical protein CISIN_1g005058mg [Citrus sinensis]
[truncated: 434,728+ more rows]
