# Supplementary material for: Comparative transcriptomic analysis provides insights into the development of a Salvia splendens Ker-Gawler mutant, SX919M
Source: PLoS One. 2019 Mar 14;14(3):e0213446. doi: 10.1371/journal.pone.0213446 (PMC6417697; doi:10.1371/journal.pone.0213446)
Supplement: S7 Table — (XLSX) [file pone.0213446.s008.xlsx]

## Sheet: Table S7_All-Unigene.fa.blast.n
Table S7 All unigenes annotated by NT database in the study.
Query_id	Subject_id	Identity	Align_length	Miss_match	Gap	Query_start	Query_end	Subject_start	Subject_end	E_value	Score	Subject_annotation
CL2.Contig1_All	gi|848929961|ref|XR_001172102.1|	80	195	39	3	29	220	240	46	8.04427e-31	141.466	PREDICTED: Erythranthe guttatus uncharacterized LOC105949544 (LOC105949544), ncRNA
CL2.Contig3_All	gi|848929961|ref|XR_001172102.1|	89.41	85	9	0	147	231	130	46	8.45159e-21	108.226	PREDICTED: Erythranthe guttatus uncharacterized LOC105949544 (LOC105949544), ncRNA
CL4.Contig1_All	gi|848865232|ref|XM_012977874.1|	84.43	636	99	0	165	800	163	798	3.00732e-176	627.135	PREDICTED: Erythranthe guttatus IST1 homolog (LOC105954201), mRNA
CL4.Contig1_All	gi|731370375|ref|XM_002282660.2|	77.93	589	130	3	179	766	438	1024	2.60342e-97	364.91	PREDICTED: Vitis vinifera IST1-like protein (LOC100261039), mRNA
CL4.Contig1_All	gi|566183550|ref|XM_006379680.1|	78.27	520	113	2	185	703	164	682	7.34164e-88	333.517	Populus trichocarpa hypothetical protein (POPTR_0008s12030g) mRNA, complete cds
CL4.Contig1_All	gi|118485689|gb|EF146638.1|	78.27	520	113	2	185	703	151	669	7.34164e-88	333.517	Populus trichocarpa clone WS01211_C05 unknown mRNA
CL4.Contig1_All	gi|743784368|ref|XM_011023912.1|	77.88	520	115	2	185	703	127	645	1.58918e-84	322.437	PREDICTED: Populus euphratica IST1 homolog (LOC105124055), mRNA
CL4.Contig2_All	gi|848865232|ref|XM_012977874.1|	84.43	636	99	0	112	747	163	798	2.85298e-176	627.135	PREDICTED: Erythranthe guttatus IST1 homolog (LOC105954201), mRNA
CL4.Contig2_All	gi|731370375|ref|XM_002282660.2|	77.93	589	130	3	126	713	438	1024	2.46981e-97	364.91	PREDICTED: Vitis vinifera IST1-like protein (LOC100261039), mRNA
CL4.Contig2_All	gi|566183550|ref|XM_006379680.1|	78.27	520	113	2	132	650	164	682	6.96486e-88	333.517	Populus trichocarpa hypothetical protein (POPTR_0008s12030g) mRNA, complete cds
CL4.Contig2_All	gi|118485689|gb|EF146638.1|	78.27	520	113	2	132	650	151	669	6.96486e-88	333.517	Populus trichocarpa clone WS01211_C05 unknown mRNA
CL4.Contig2_All	gi|743784368|ref|XM_011023912.1|	77.88	520	115	2	132	650	127	645	1.50763e-84	322.437	PREDICTED: Populus euphratica IST1 homolog (LOC105124055), mRNA
CL6.Contig1_All	gi|747051325|ref|XM_011073449.1|	82.12	481	86	8	624	1102	613	1087	1.5027e-109	405.537	PREDICTED: Sesamum indicum probable ATP-dependent RNA helicase DDX46 (LOC105157139), mRNA
CL6.Contig1_All	gi|731425364|ref|XM_010664919.1|	79.37	286	59	3	653	938	713	995	2.73734e-47	198.712	PREDICTED: Vitis vinifera probable ATP-dependent RNA helicase DDX46 (LOC100258813), transcript variant X2, mRNA
CL6.Contig1_All	gi|731425362|ref|XM_010664918.1|	79.37	286	59	3	653	938	715	997	2.73734e-47	198.712	PREDICTED: Vitis vinifera probable ATP-dependent RNA helicase DDX46 (LOC100258813), transcript variant X1, mRNA
CL6.Contig1_All	gi|402794509|ref|NM_001254061.2|	78.71	202	43	13	683	882	582	772	1.69474e-24	122.999	Glycine max uncharacterized LOC100795790 (LOC100795790), mRNA
CL6.Contig1_All	gi|255647900|gb|BT099235.1|	78.71	202	43	13	683	882	1026	836	1.69474e-24	122.999	Soybean clone JCVI-FLGm-26J18 unknown mRNA
CL6.Contig2_All	gi|747051325|ref|XM_011073449.1|	82.28	429	76	7	238	664	664	1087	1.66226e-97	364.91	PREDICTED: Sesamum indicum probable ATP-dependent RNA helicase DDX46 (LOC105157139), mRNA
CL6.Contig2_All	gi|731425364|ref|XM_010664919.1|	79.1	268	56	4	233	500	732	995	1.79679e-42	182.092	PREDICTED: Vitis vinifera probable ATP-dependent RNA helicase DDX46 (LOC100258813), transcript variant X2, mRNA
CL6.Contig2_All	gi|731425362|ref|XM_010664918.1|	79.1	268	56	4	233	500	734	997	1.79679e-42	182.092	PREDICTED: Vitis vinifera probable ATP-dependent RNA helicase DDX46 (LOC100258813), transcript variant X1, mRNA
CL6.Contig2_All	gi|402794509|ref|NM_001254061.2|	78.71	202	43	13	245	444	582	772	1.10458e-24	122.999	Glycine max uncharacterized LOC100795790 (LOC100795790), mRNA
CL6.Contig2_All	gi|255647900|gb|BT099235.1|	78.71	202	43	13	245	444	1026	836	1.10458e-24	122.999	Soybean clone JCVI-FLGm-26J18 unknown mRNA
CL7.Contig4_All	gi|519755084|gb|JX618802.1|	100	64	0	0	583	646	272	209	1.0391e-23	119.306	Gossypium hirsutum clone NBRI_GE64434 microsatellite sequence
CL7.Contig4_All	gi|519755084|gb|JX618802.1|	100	59	0	0	588	646	261	203	6.25379e-21	110.073	Gossypium hirsutum clone NBRI_GE64434 microsatellite sequence
CL7.Contig4_All	gi|519755084|gb|JX618802.1|	100	59	0	0	588	646	264	206	6.25379e-21	110.073	Gossypium hirsutum clone NBRI_GE64434 microsatellite sequence
CL7.Contig4_All	gi|519755084|gb|JX618802.1|	100	53	0	0	588	640	255	203	1.35371e-17	98.9927	Gossypium hirsutum clone NBRI_GE64434 microsatellite sequence
CL7.Contig4_All	gi|519755084|gb|JX618802.1|	100	53	0	0	594	646	267	215	1.35371e-17	98.9927	Gossypium hirsutum clone NBRI_GE64434 microsatellite sequence
CL7.Contig4_All	gi|519755084|gb|JX618802.1|	100	47	0	0	588	634	249	203	2.93026e-14	87.9128	Gossypium hirsutum clone NBRI_GE64434 microsatellite sequence
CL7.Contig4_All	gi|519755084|gb|JX618802.1|	100	47	0	0	600	646	267	221	2.93026e-14	87.9128	Gossypium hirsutum clone NBRI_GE64434 microsatellite sequence
CL7.Contig4_All	gi|519755084|gb|JX618802.1|	100	41	0	0	588	628	243	203	6.3429e-11	76.8329	Gossypium hirsutum clone NBRI_GE64434 microsatellite sequence
CL7.Contig4_All	gi|519755084|gb|JX618802.1|	100	41	0	0	606	646	267	227	6.3429e-11	76.8329	Gossypium hirsutum clone NBRI_GE64434 microsatellite sequence
CL7.Contig4_All	gi|519755084|gb|JX618802.1|	100	35	0	0	588	622	237	203	1.373e-07	65.753	Gossypium hirsutum clone NBRI_GE64434 microsatellite sequence
CL7.Contig4_All	gi|519755084|gb|JX618802.1|	100	35	0	0	612	646	267	233	1.373e-07	65.753	Gossypium hirsutum clone NBRI_GE64434 microsatellite sequence
CL7.Contig4_All	gi|965668308|dbj|AP015037.1|	100	62	0	0	585	646	27042697	27042636	1.34416e-22	115.613	Vigna angularis var. angularis DNA, chromosome 4, almost complete sequence, cultivar: Shumari
CL7.Contig4_All	gi|965668308|dbj|AP015037.1|	98.46	65	1	1	583	646	13730442	13730378	4.83447e-22	113.766	Vigna angularis var. angularis DNA, chromosome 4, almost complete sequence, cultivar: Shumari
CL7.Contig4_All	gi|965668308|dbj|AP015037.1|	100	60	0	0	587	646	8486212	8486271	1.73879e-21	111.919	Vigna angularis var. angularis DNA, chromosome 4, almost complete sequence, cultivar: Shumari
CL7.Contig4_All	gi|965668308|dbj|AP015037.1|	97.01	67	2	2	581	646	24249150	24249085	1.73879e-21	111.919	Vigna angularis var. angularis DNA, chromosome 4, almost complete sequence, cultivar: Shumari
CL7.Contig4_All	gi|965668308|dbj|AP015037.1|	100	59	0	0	588	646	830833	830891	6.25379e-21	110.073	Vigna angularis var. angularis DNA, chromosome 4, almost complete sequence, cultivar: Shumari
CL7.Contig4_All	gi|965668308|dbj|AP015037.1|	100	59	0	0	588	646	830836	830894	6.25379e-21	110.073	Vigna angularis var. angularis DNA, chromosome 4, almost complete sequence, cultivar: Shumari
CL7.Contig4_All	gi|965668308|dbj|AP015037.1|	100	59	0	0	588	646	830839	830897	6.25379e-21	110.073	Vigna angularis var. angularis DNA, chromosome 4, almost complete sequence, cultivar: Shumari
CL7.Contig4_All	gi|965668308|dbj|AP015037.1|	100	59	0	0	588	646	830842	830900	6.25379e-21	110.073	Vigna angularis var. angularis DNA, chromosome 4, almost complete sequence, cultivar: Shumari
CL7.Contig4_All	gi|965668308|dbj|AP015037.1|	100	59	0	0	588	646	830845	830903	6.25379e-21	110.073	Vigna angularis var. angularis DNA, chromosome 4, almost complete sequence, cultivar: Shumari
CL7.Contig4_All	gi|965668308|dbj|AP015037.1|	100	59	0	0	588	646	830848	830906	6.25379e-21	110.073	Vigna angularis var. angularis DNA, chromosome 4, almost complete sequence, cultivar: Shumari
CL7.Contig4_All	gi|965668308|dbj|AP015037.1|	100	59	0	0	588	646	830851	830909	6.25379e-21	110.073	Vigna angularis var. angularis DNA, chromosome 4, almost complete sequence, cultivar: Shumari
CL7.Contig4_All	gi|965668308|dbj|AP015037.1|	100	59	0	0	588	646	830854	830912	6.25379e-21	110.073	Vigna angularis var. angularis DNA, chromosome 4, almost complete sequence, cultivar: Shumari
CL7.Contig4_All	gi|965668308|dbj|AP015037.1|	100	59	0	0	588	646	830857	830915	6.25379e-21	110.073	Vigna angularis var. angularis DNA, chromosome 4, almost complete sequence, cultivar: Shumari
CL7.Contig4_All	gi|965668308|dbj|AP015037.1|	100	59	0	0	588	646	830860	830918	6.25379e-21	110.073	Vigna angularis var. angularis DNA, chromosome 4, almost complete sequence, cultivar: Shumari
CL7.Contig4_All	gi|965668308|dbj|AP015037.1|	100	59	0	0	588	646	3793880	3793822	6.25379e-21	110.073	Vigna angularis var. angularis DNA, chromosome 4, almost complete sequence, cultivar: Shumari
CL7.Contig4_All	gi|965668308|dbj|AP015037.1|	100	59	0	0	588	646	3793883	3793825	6.25379e-21	110.073	Vigna angularis var. angularis DNA, chromosome 4, almost complete sequence, cultivar: Shumari
CL7.Contig4_All	gi|965668308|dbj|AP015037.1|	100	59	0	0	588	646	3793886	3793828	6.25379e-21	110.073	Vigna angularis var. angularis DNA, chromosome 4, almost complete sequence, cultivar: Shumari
CL7.Contig4_All	gi|965668308|dbj|AP015037.1|	100	59	0	0	588	646	3793889	3793831	6.25379e-21	110.073	Vigna angularis var. angularis DNA, chromosome 4, almost complete sequence, cultivar: Shumari
CL7.Contig4_All	gi|965668308|dbj|AP015037.1|	100	59	0	0	588	646	3793892	3793834	6.25379e-21	110.073	Vigna angularis var. angularis DNA, chromosome 4, almost complete sequence, cultivar: Shumari
CL7.Contig4_All	gi|965668308|dbj|AP015037.1|	100	59	0	0	588	646	3793895	3793837	6.25379e-21	110.073	Vigna angularis var. angularis DNA, chromosome 4, almost complete sequence, cultivar: Shumari
CL7.Contig4_All	gi|965668308|dbj|AP015037.1|	100	59	0	0	588	646	3793898	3793840	6.25379e-21	110.073	Vigna angularis var. angularis DNA, chromosome 4, almost complete sequence, cultivar: Shumari
CL7.Contig4_All	gi|965668308|dbj|AP015037.1|	100	59	0	0	588	646	3793901	3793843	6.25379e-21	110.073	Vigna angularis var. angularis DNA, chromosome 4, almost complete sequence, cultivar: Shumari
CL7.Contig4_All	gi|965668308|dbj|AP015037.1|	100	59	0	0	588	646	3793904	3793846	6.25379e-21	110.073	Vigna angularis var. angularis DNA, chromosome 4, almost complete sequence, cultivar: Shumari
CL7.Contig4_All	gi|965668308|dbj|AP015037.1|	100	59	0	0	588	646	3793907	3793849	6.25379e-21	110.073	Vigna angularis var. angularis DNA, chromosome 4, almost complete sequence, cultivar: Shumari
CL7.Contig4_All	gi|965668308|dbj|AP015037.1|	100	59	0	0	588	646	3793910	3793852	6.25379e-21	110.073	Vigna angularis var. angularis DNA, chromosome 4, almost complete sequence, cultivar: Shumari
CL7.Contig4_All	gi|965668308|dbj|AP015037.1|	100	59	0	0	588	646	3793913	3793855	6.25379e-21	110.073	Vigna angularis var. angularis DNA, chromosome 4, almost complete sequence, cultivar: Shumari
CL7.Contig4_All	gi|965668308|dbj|AP015037.1|	100	59	0	0	588	646	3793916	3793858	6.25379e-21	110.073	Vigna angularis var. angularis DNA, chromosome 4, almost complete sequence, cultivar: Shumari
CL7.Contig4_All	gi|965668308|dbj|AP015037.1|	100	59	0	0	588	646	3793919	3793861	6.25379e-21	110.073	Vigna angularis var. angularis DNA, chromosome 4, almost complete sequence, cultivar: Shumari
CL7.Contig4_All	gi|965668308|dbj|AP015037.1|	100	59	0	0	588	646	3793922	3793864	6.25379e-21	110.073	Vigna angularis var. angularis DNA, chromosome 4, almost complete sequence, cultivar: Shumari
CL7.Contig4_All	gi|965668308|dbj|AP015037.1|	100	59	0	0	588	646	3793925	3793867	6.25379e-21	110.073	Vigna angularis var. angularis DNA, chromosome 4, almost complete sequence, cultivar: Shumari
CL7.Contig4_All	gi|965668308|dbj|AP015037.1|	100	59	0	0	588	646	3793928	3793870	6.25379e-21	110.073	Vigna angularis var. angularis DNA, chromosome 4, almost complete sequence, cultivar: Shumari
CL7.Contig4_All	gi|965668308|dbj|AP015037.1|	100	59	0	0	588	646	3793931	3793873	6.25379e-21	110.073	Vigna angularis var. angularis DNA, chromosome 4, almost complete sequence, cultivar: Shumari
CL7.Contig4_All	gi|965668308|dbj|AP015037.1|	100	59	0	0	588	646	3793934	3793876	6.25379e-21	110.073	Vigna angularis var. angularis DNA, chromosome 4, almost complete sequence, cultivar: Shumari
CL7.Contig4_All	gi|965668308|dbj|AP015037.1|	100	59	0	0	588	646	3793937	3793879	6.25379e-21	110.073	Vigna angularis var. angularis DNA, chromosome 4, almost complete sequence, cultivar: Shumari
CL7.Contig4_All	gi|965668308|dbj|AP015037.1|	100	59	0	0	588	646	3793940	3793882	6.25379e-21	110.073	Vigna angularis var. angularis DNA, chromosome 4, almost complete sequence, cultivar: Shumari
CL7.Contig4_All	gi|965668308|dbj|AP015037.1|	100	59	0	0	588	646	3793943	3793885	6.25379e-21	110.073	Vigna angularis var. angularis DNA, chromosome 4, almost complete sequence, cultivar: Shumari
CL7.Contig4_All	gi|965668308|dbj|AP015037.1|	100	59	0	0	588	646	4756606	4756548	6.25379e-21	110.073	Vigna angularis var. angularis DNA, chromosome 4, almost complete sequence, cultivar: Shumari
CL7.Contig4_All	gi|965668308|dbj|AP015037.1|	100	59	0	0	588	646	4756609	4756551	6.25379e-21	110.073	Vigna angularis var. angularis DNA, chromosome 4, almost complete sequence, cultivar: Shumari
CL7.Contig4_All	gi|965668308|dbj|AP015037.1|	100	59	0	0	588	646	5881258	5881316	6.25379e-21	110.073	Vigna angularis var. angularis DNA, chromosome 4, almost complete sequence, cultivar: Shumari
CL7.Contig4_All	gi|965668308|dbj|AP015037.1|	100	59	0	0	588	646	5881261	5881319	6.25379e-21	110.073	Vigna angularis var. angularis DNA, chromosome 4, almost complete sequence, cultivar: Shumari
CL7.Contig4_All	gi|965668308|dbj|AP015037.1|	100	59	0	0	588	646	5881264	5881322	6.25379e-21	110.073	Vigna angularis var. angularis DNA, chromosome 4, almost complete sequence, cultivar: Shumari
CL7.Contig4_All	gi|965668308|dbj|AP015037.1|	100	59	0	0	588	646	5881267	5881325	6.25379e-21	110.073	Vigna angularis var. angularis DNA, chromosome 4, almost complete sequence, cultivar: Shumari
CL7.Contig4_All	gi|965668308|dbj|AP015037.1|	100	59	0	0	588	646	5881270	5881328	6.25379e-21	110.073	Vigna angularis var. angularis DNA, chromosome 4, almost complete sequence, cultivar: Shumari
CL7.Contig4_All	gi|965668308|dbj|AP015037.1|	100	59	0	0	588	646	5881273	5881331	6.25379e-21	110.073	Vigna angularis var. angularis DNA, chromosome 4, almost complete sequence, cultivar: Shumari
CL7.Contig4_All	gi|965668308|dbj|AP015037.1|	100	59	0	0	588	646	5881276	5881334	6.25379e-21	110.073	Vigna angularis var. angularis DNA, chromosome 4, almost complete sequence, cultivar: Shumari
CL7.Contig4_All	gi|965668308|dbj|AP015037.1|	100	59	0	0	588	646	5881279	5881337	6.25379e-21	110.073	Vigna angularis var. angularis DNA, chromosome 4, almost complete sequence, cultivar: Shumari
CL7.Contig4_All	gi|965668308|dbj|AP015037.1|	100	59	0	0	588	646	5881282	5881340	6.25379e-21	110.073	Vigna angularis var. angularis DNA, chromosome 4, almost complete sequence, cultivar: Shumari
CL7.Contig4_All	gi|965668308|dbj|AP015037.1|	100	59	0	0	588	646	5881285	5881343	6.25379e-21	110.073	Vigna angularis var. angularis DNA, chromosome 4, almost complete sequence, cultivar: Shumari
CL7.Contig4_All	gi|965668308|dbj|AP015037.1|	100	59	0	0	588	646	5881288	5881346	6.25379e-21	110.073	Vigna angularis var. angularis DNA, chromosome 4, almost complete sequence, cultivar: Shumari
CL7.Contig4_All	gi|965668308|dbj|AP015037.1|	100	59	0	0	588	646	5881291	5881349	6.25379e-21	110.073	Vigna angularis var. angularis DNA, chromosome 4, almost complete sequence, cultivar: Shumari
CL7.Contig4_All	gi|965668308|dbj|AP015037.1|	100	59	0	0	588	646	5881294	5881352	6.25379e-21	110.073	Vigna angularis var. angularis DNA, chromosome 4, almost complete sequence, cultivar: Shumari
CL7.Contig4_All	gi|965668308|dbj|AP015037.1|	100	59	0	0	588	646	5881297	5881355	6.25379e-21	110.073	Vigna angularis var. angularis DNA, chromosome 4, almost complete sequence, cultivar: Shumari
CL7.Contig4_All	gi|965668308|dbj|AP015037.1|	100	59	0	0	588	646	5881300	5881358	6.25379e-21	110.073	Vigna angularis var. angularis DNA, chromosome 4, almost complete sequence, cultivar: Shumari
CL7.Contig4_All	gi|965668308|dbj|AP015037.1|	100	59	0	0	588	646	7503162	7503104	6.25379e-21	110.073	Vigna angularis var. angularis DNA, chromosome 4, almost complete sequence, cultivar: Shumari
CL7.Contig4_All	gi|965668308|dbj|AP015037.1|	100	59	0	0	588	646	7503165	7503107	6.25379e-21	110.073	Vigna angularis var. angularis DNA, chromosome 4, almost complete sequence, cultivar: Shumari
CL7.Contig4_All	gi|965668308|dbj|AP015037.1|	100	59	0	0	588	646	7503168	7503110	6.25379e-21	110.073	Vigna angularis var. angularis DNA, chromosome 4, almost complete sequence, cultivar: Shumari
CL7.Contig4_All	gi|965668308|dbj|AP015037.1|	100	59	0	0	588	646	7503171	7503113	6.25379e-21	110.073	Vigna angularis var. angularis DNA, chromosome 4, almost complete sequence, cultivar: Shumari
CL7.Contig4_All	gi|965668308|dbj|AP015037.1|	100	59	0	0	588	646	7503174	7503116	6.25379e-21	110.073	Vigna angularis var. angularis DNA, chromosome 4, almost complete sequence, cultivar: Shumari
CL7.Contig4_All	gi|965668308|dbj|AP015037.1|	100	59	0	0	588	646	7503177	7503119	6.25379e-21	110.073	Vigna angularis var. angularis DNA, chromosome 4, almost complete sequence, cultivar: Shumari
CL7.Contig4_All	gi|965668308|dbj|AP015037.1|	100	59	0	0	588	646	7503180	7503122	6.25379e-21	110.073	Vigna angularis var. angularis DNA, chromosome 4, almost complete sequence, cultivar: Shumari
CL7.Contig4_All	gi|965668308|dbj|AP015037.1|	100	59	0	0	588	646	7503183	7503125	6.25379e-21	110.073	Vigna angularis var. angularis DNA, chromosome 4, almost complete sequence, cultivar: Shumari
CL7.Contig4_All	gi|965668308|dbj|AP015037.1|	100	59	0	0	588	646	7503186	7503128	6.25379e-21	110.073	Vigna angularis var. angularis DNA, chromosome 4, almost complete sequence, cultivar: Shumari
CL7.Contig4_All	gi|965668308|dbj|AP015037.1|	100	59	0	0	588	646	7503189	7503131	6.25379e-21	110.073	Vigna angularis var. angularis DNA, chromosome 4, almost complete sequence, cultivar: Shumari
CL7.Contig4_All	gi|965668308|dbj|AP015037.1|	100	59	0	0	588	646	7503192	7503134	6.25379e-21	110.073	Vigna angularis var. angularis DNA, chromosome 4, almost complete sequence, cultivar: Shumari
CL7.Contig4_All	gi|965668308|dbj|AP015037.1|	100	59	0	0	588	646	7503195	7503137	6.25379e-21	110.073	Vigna angularis var. angularis DNA, chromosome 4, almost complete sequence, cultivar: Shumari
CL7.Contig4_All	gi|965668308|dbj|AP015037.1|	100	59	0	0	588	646	7503198	7503140	6.25379e-21	110.073	Vigna angularis var. angularis DNA, chromosome 4, almost complete sequence, cultivar: Shumari
CL7.Contig4_All	gi|965668308|dbj|AP015037.1|	100	59	0	0	588	646	7503201	7503143	6.25379e-21	110.073	Vigna angularis var. angularis DNA, chromosome 4, almost complete sequence, cultivar: Shumari
CL7.Contig4_All	gi|965668308|dbj|AP015037.1|	100	59	0	0	588	646	7503204	7503146	6.25379e-21	110.073	Vigna angularis var. angularis DNA, chromosome 4, almost complete sequence, cultivar: Shumari
CL7.Contig4_All	gi|965668308|dbj|AP015037.1|	100	59	0	0	588	646	7503207	7503149	6.25379e-21	110.073	Vigna angularis var. angularis DNA, chromosome 4, almost complete sequence, cultivar: Shumari
CL7.Contig4_All	gi|965668308|dbj|AP015037.1|	100	59	0	0	588	646	7503210	7503152	6.25379e-21	110.073	Vigna angularis var. angularis DNA, chromosome 4, almost complete sequence, cultivar: Shumari
CL7.Contig4_All	gi|965668308|dbj|AP015037.1|	100	59	0	0	588	646	7503271	7503213	6.25379e-21	110.073	Vigna angularis var. angularis DNA, chromosome 4, almost complete sequence, cultivar: Shumari
CL7.Contig4_All	gi|965668308|dbj|AP015037.1|	100	59	0	0	588	646	7503274	7503216	6.25379e-21	110.073	Vigna angularis var. angularis DNA, chromosome 4, almost complete sequence, cultivar: Shumari
CL7.Contig4_All	gi|965668308|dbj|AP015037.1|	100	59	0	0	588	646	7503277	7503219	6.25379e-21	110.073	Vigna angularis var. angularis DNA, chromosome 4, almost complete sequence, cultivar: Shumari
CL7.Contig4_All	gi|965668308|dbj|AP015037.1|	100	59	0	0	588	646	7503280	7503222	6.25379e-21	110.073	Vigna angularis var. angularis DNA, chromosome 4, almost complete sequence, cultivar: Shumari
CL7.Contig4_All	gi|965668308|dbj|AP015037.1|	100	59	0	0	588	646	7503283	7503225	6.25379e-21	110.073	Vigna angularis var. angularis DNA, chromosome 4, almost complete sequence, cultivar: Shumari
CL7.Contig4_All	gi|965668308|dbj|AP015037.1|	100	59	0	0	588	646	7503286	7503228	6.25379e-21	110.073	Vigna angularis var. angularis DNA, chromosome 4, almost complete sequence, cultivar: Shumari
CL7.Contig4_All	gi|965668308|dbj|AP015037.1|	100	59	0	0	588	646	7503289	7503231	6.25379e-21	110.073	Vigna angularis var. angularis DNA, chromosome 4, almost complete sequence, cultivar: Shumari
CL7.Contig4_All	gi|965668308|dbj|AP015037.1|	100	59	0	0	588	646	7503292	7503234	6.25379e-21	110.073	Vigna angularis var. angularis DNA, chromosome 4, almost complete sequence, cultivar: Shumari
CL7.Contig4_All	gi|965668308|dbj|AP015037.1|	100	59	0	0	588	646	7503295	7503237	6.25379e-21	110.073	Vigna angularis var. angularis DNA, chromosome 4, almost complete sequence, cultivar: Shumari
CL7.Contig4_All	gi|965668308|dbj|AP015037.1|	100	59	0	0	588	646	7503298	7503240	6.25379e-21	110.073	Vigna angularis var. angularis DNA, chromosome 4, almost complete sequence, cultivar: Shumari
CL7.Contig4_All	gi|965668308|dbj|AP015037.1|	100	59	0	0	588	646	7503301	7503243	6.25379e-21	110.073	Vigna angularis var. angularis DNA, chromosome 4, almost complete sequence, cultivar: Shumari
CL7.Contig4_All	gi|965668308|dbj|AP015037.1|	100	59	0	0	588	646	7503304	7503246	6.25379e-21	110.073	Vigna angularis var. angularis DNA, chromosome 4, almost complete sequence, cultivar: Shumari
CL7.Contig4_All	gi|965668308|dbj|AP015037.1|	100	59	0	0	588	646	7503307	7503249	6.25379e-21	110.073	Vigna angularis var. angularis DNA, chromosome 4, almost complete sequence, cultivar: Shumari
CL7.Contig4_All	gi|965668308|dbj|AP015037.1|	100	59	0	0	588	646	7503310	7503252	6.25379e-21	110.073	Vigna angularis var. angularis DNA, chromosome 4, almost complete sequence, cultivar: Shumari
CL7.Contig4_All	gi|965668308|dbj|AP015037.1|	100	59	0	0	588	646	7503313	7503255	6.25379e-21	110.073	Vigna angularis var. angularis DNA, chromosome 4, almost complete sequence, cultivar: Shumari
CL7.Contig4_All	gi|965668308|dbj|AP015037.1|	100	59	0	0	588	646	7503316	7503258	6.25379e-21	110.073	Vigna angularis var. angularis DNA, chromosome 4, almost complete sequence, cultivar: Shumari
CL7.Contig4_All	gi|965668308|dbj|AP015037.1|	100	59	0	0	588	646	7503319	7503261	6.25379e-21	110.073	Vigna angularis var. angularis DNA, chromosome 4, almost complete sequence, cultivar: Shumari
CL7.Contig4_All	gi|965668308|dbj|AP015037.1|	100	59	0	0	588	646	7503322	7503264	6.25379e-21	110.073	Vigna angularis var. angularis DNA, chromosome 4, almost complete sequence, cultivar: Shumari
CL7.Contig4_All	gi|965668308|dbj|AP015037.1|	100	59	0	0	588	646	7503325	7503267	6.25379e-21	110.073	Vigna angularis var. angularis DNA, chromosome 4, almost complete sequence, cultivar: Shumari
CL7.Contig4_All	gi|965668308|dbj|AP015037.1|	100	59	0	0	588	646	7503328	7503270	6.25379e-21	110.073	Vigna angularis var. angularis DNA, chromosome 4, almost complete sequence, cultivar: Shumari
CL7.Contig4_All	gi|965668308|dbj|AP015037.1|	100	59	0	0	588	646	7503331	7503273	6.25379e-21	110.073	Vigna angularis var. angularis DNA, chromosome 4, almost complete sequence, cultivar: Shumari
CL7.Contig4_All	gi|965668308|dbj|AP015037.1|	100	59	0	0	588	646	7503334	7503276	6.25379e-21	110.073	Vigna angularis var. angularis DNA, chromosome 4, almost complete sequence, cultivar: Shumari
CL7.Contig4_All	gi|965668308|dbj|AP015037.1|	100	59	0	0	588	646	7503337	7503279	6.25379e-21	110.073	Vigna angularis var. angularis DNA, chromosome 4, almost complete sequence, cultivar: Shumari
CL7.Contig4_All	gi|965668308|dbj|AP015037.1|	100	59	0	0	588	646	7503340	7503282	6.25379e-21	110.073	Vigna angularis var. angularis DNA, chromosome 4, almost complete sequence, cultivar: Shumari
CL7.Contig4_All	gi|965668308|dbj|AP015037.1|	100	59	0	0	588	646	7503343	7503285	6.25379e-21	110.073	Vigna angularis var. angularis DNA, chromosome 4, almost complete sequence, cultivar: Shumari
CL7.Contig4_All	gi|965668308|dbj|AP015037.1|	100	59	0	0	588	646	7503346	7503288	6.25379e-21	110.073	Vigna angularis var. angularis DNA, chromosome 4, almost complete sequence, cultivar: Shumari
CL7.Contig4_All	gi|965668308|dbj|AP015037.1|	100	59	0	0	588	646	7503349	7503291	6.25379e-21	110.073	Vigna angularis var. angularis DNA, chromosome 4, almost complete sequence, cultivar: Shumari
CL7.Contig4_All	gi|965668308|dbj|AP015037.1|	100	59	0	0	588	646	7503352	7503294	6.25379e-21	110.073	Vigna angularis var. angularis DNA, chromosome 4, almost complete sequence, cultivar: Shumari
CL7.Contig4_All	gi|965668308|dbj|AP015037.1|	100	59	0	0	588	646	7503355	7503297	6.25379e-21	110.073	Vigna angularis var. angularis DNA, chromosome 4, almost complete sequence, cultivar: Shumari
CL7.Contig4_All	gi|965668308|dbj|AP015037.1|	100	59	0	0	588	646	7503358	7503300	6.25379e-21	110.073	Vigna angularis var. angularis DNA, chromosome 4, almost complete sequence, cultivar: Shumari
CL7.Contig4_All	gi|965668308|dbj|AP015037.1|	100	59	0	0	588	646	7503361	7503303	6.25379e-21	110.073	Vigna angularis var. angularis DNA, chromosome 4, almost complete sequence, cultivar: Shumari
CL7.Contig4_All	gi|965668308|dbj|AP015037.1|	100	59	0	0	588	646	7503364	7503306	6.25379e-21	110.073	Vigna angularis var. angularis DNA, chromosome 4, almost complete sequence, cultivar: Shumari
CL7.Contig4_All	gi|965668308|dbj|AP015037.1|	100	59	0	0	588	646	7503367	7503309	6.25379e-21	110.073	Vigna angularis var. angularis DNA, chromosome 4, almost complete sequence, cultivar: Shumari
CL7.Contig4_All	gi|965668308|dbj|AP015037.1|	100	59	0	0	588	646	7503370	7503312	6.25379e-21	110.073	Vigna angularis var. angularis DNA, chromosome 4, almost complete sequence, cultivar: Shumari
CL7.Contig4_All	gi|965668308|dbj|AP015037.1|	100	59	0	0	588	646	7503429	7503371	6.25379e-21	110.073	Vigna angularis var. angularis DNA, chromosome 4, almost complete sequence, cultivar: Shumari
CL7.Contig4_All	gi|965668308|dbj|AP015037.1|	100	59	0	0	588	646	7503432	7503374	6.25379e-21	110.073	Vigna angularis var. angularis DNA, chromosome 4, almost complete sequence, cultivar: Shumari
CL7.Contig4_All	gi|965668308|dbj|AP015037.1|	100	59	0	0	588	646	7503435	7503377	6.25379e-21	110.073	Vigna angularis var. angularis DNA, chromosome 4, almost complete sequence, cultivar: Shumari
CL7.Contig4_All	gi|965668308|dbj|AP015037.1|	100	59	0	0	588	646	7503438	7503380	6.25379e-21	110.073	Vigna angularis var. angularis DNA, chromosome 4, almost complete sequence, cultivar: Shumari
CL7.Contig4_All	gi|965668308|dbj|AP015037.1|	100	59	0	0	588	646	7503441	7503383	6.25379e-21	110.073	Vigna angularis var. angularis DNA, chromosome 4, almost complete sequence, cultivar: Shumari
CL7.Contig4_All	gi|965668308|dbj|AP015037.1|	100	59	0	0	588	646	7503444	7503386	6.25379e-21	110.073	Vigna angularis var. angularis DNA, chromosome 4, almost complete sequence, cultivar: Shumari
CL7.Contig4_All	gi|965668308|dbj|AP015037.1|	100	59	0	0	588	646	7503447	7503389	6.25379e-21	110.073	Vigna angularis var. angularis DNA, chromosome 4, almost complete sequence, cultivar: Shumari
CL7.Contig4_All	gi|965668308|dbj|AP015037.1|	100	59	0	0	588	646	7503450	7503392	6.25379e-21	110.073	Vigna angularis var. angularis DNA, chromosome 4, almost complete sequence, cultivar: Shumari
CL7.Contig4_All	gi|965668308|dbj|AP015037.1|	100	59	0	0	588	646	7503453	7503395	6.25379e-21	110.073	Vigna angularis var. angularis DNA, chromosome 4, almost complete sequence, cultivar: Shumari
CL7.Contig4_All	gi|965668308|dbj|AP015037.1|	100	59	0	0	588	646	7503456	7503398	6.25379e-21	110.073	Vigna angularis var. angularis DNA, chromosome 4, almost complete sequence, cultivar: Shumari
CL7.Contig4_All	gi|965668308|dbj|AP015037.1|	100	59	0	0	588	646	7503459	7503401	6.25379e-21	110.073	Vigna angularis var. angularis DNA, chromosome 4, almost complete sequence, cultivar: Shumari
CL7.Contig4_All	gi|965668308|dbj|AP015037.1|	100	59	0	0	588	646	7503462	7503404	6.25379e-21	110.073	Vigna angularis var. angularis DNA, chromosome 4, almost complete sequence, cultivar: Shumari
CL7.Contig4_All	gi|965668308|dbj|AP015037.1|	100	59	0	0	588	646	7503523	7503465	6.25379e-21	110.073	Vigna angularis var. angularis DNA, chromosome 4, almost complete sequence, cultivar: Shumari
CL7.Contig4_All	gi|965668308|dbj|AP015037.1|	100	59	0	0	588	646	7503526	7503468	6.25379e-21	110.073	Vigna angularis var. angularis DNA, chromosome 4, almost complete sequence, cultivar: Shumari
CL7.Contig4_All	gi|965668308|dbj|AP015037.1|	100	59	0	0	588	646	7503529	7503471	6.25379e-21	110.073	Vigna angularis var. angularis DNA, chromosome 4, almost complete sequence, cultivar: Shumari
CL7.Contig4_All	gi|965668308|dbj|AP015037.1|	100	59	0	0	588	646	7503532	7503474	6.25379e-21	110.073	Vigna angularis var. angularis DNA, chromosome 4, almost complete sequence, cultivar: Shumari
CL7.Contig4_All	gi|965668308|dbj|AP015037.1|	100	59	0	0	588	646	7503535	7503477	6.25379e-21	110.073	Vigna angularis var. angularis DNA, chromosome 4, almost complete sequence, cultivar: Shumari
CL7.Contig4_All	gi|965668308|dbj|AP015037.1|	100	59	0	0	588	646	7503538	7503480	6.25379e-21	110.073	Vigna angularis var. angularis DNA, chromosome 4, almost complete sequence, cultivar: Shumari
CL7.Contig4_All	gi|965668308|dbj|AP015037.1|	100	59	0	0	588	646	7503541	7503483	6.25379e-21	110.073	Vigna angularis var. angularis DNA, chromosome 4, almost complete sequence, cultivar: Shumari
CL7.Contig4_All	gi|965668308|dbj|AP015037.1|	100	59	0	0	588	646	7503544	7503486	6.25379e-21	110.073	Vigna angularis var. angularis DNA, chromosome 4, almost complete sequence, cultivar: Shumari
CL7.Contig4_All	gi|965668308|dbj|AP015037.1|	100	59	0	0	588	646	7503547	7503489	6.25379e-21	110.073	Vigna angularis var. angularis DNA, chromosome 4, almost complete sequence, cultivar: Shumari
CL7.Contig4_All	gi|965668308|dbj|AP015037.1|	100	59	0	0	588	646	7503550	7503492	6.25379e-21	110.073	Vigna angularis var. angularis DNA, chromosome 4, almost complete sequence, cultivar: Shumari
CL7.Contig4_All	gi|965668308|dbj|AP015037.1|	100	59	0	0	588	646	7503553	7503495	6.25379e-21	110.073	Vigna angularis var. angularis DNA, chromosome 4, almost complete sequence, cultivar: Shumari
CL7.Contig4_All	gi|965668308|dbj|AP015037.1|	100	59	0	0	588	646	7503556	7503498	6.25379e-21	110.073	Vigna angularis var. angularis DNA, chromosome 4, almost complete sequence, cultivar: Shumari
CL7.Contig4_All	gi|965668308|dbj|AP015037.1|	100	59	0	0	588	646	7503559	7503501	6.25379e-21	110.073	Vigna angularis var. angularis DNA, chromosome 4, almost complete sequence, cultivar: Shumari
CL7.Contig4_All	gi|965668308|dbj|AP015037.1|	100	59	0	0	588	646	7503562	7503504	6.25379e-21	110.073	Vigna angularis var. angularis DNA, chromosome 4, almost complete sequence, cultivar: Shumari
CL7.Contig4_All	gi|965668308|dbj|AP015037.1|	100	59	0	0	588	646	7503565	7503507	6.25379e-21	110.073	Vigna angularis var. angularis DNA, chromosome 4, almost complete sequence, cultivar: Shumari
CL7.Contig4_All	gi|965668308|dbj|AP015037.1|	100	59	0	0	588	646	7503568	7503510	6.25379e-21	110.073	Vigna angularis var. angularis DNA, chromosome 4, almost complete sequence, cultivar: Shumari
CL7.Contig4_All	gi|965668308|dbj|AP015037.1|	100	59	0	0	588	646	7503571	7503513	6.25379e-21	110.073	Vigna angularis var. angularis DNA, chromosome 4, almost complete sequence, cultivar: Shumari
CL7.Contig4_All	gi|965668308|dbj|AP015037.1|	100	59	0	0	588	646	7503574	7503516	6.25379e-21	110.073	Vigna angularis var. angularis DNA, chromosome 4, almost complete sequence, cultivar: Shumari
CL7.Contig4_All	gi|965668308|dbj|AP015037.1|	100	59	0	0	588	646	7503577	7503519	6.25379e-21	110.073	Vigna angularis var. angularis DNA, chromosome 4, almost complete sequence, cultivar: Shumari
CL7.Contig4_All	gi|965668308|dbj|AP015037.1|	100	59	0	0	588	646	7503580	7503522	6.25379e-21	110.073	Vigna angularis var. angularis DNA, chromosome 4, almost complete sequence, cultivar: Shumari
CL7.Contig4_All	gi|965668308|dbj|AP015037.1|	100	59	0	0	588	646	7503583	7503525	6.25379e-21	110.073	Vigna angularis var. angularis DNA, chromosome 4, almost complete sequence, cultivar: Shumari
CL7.Contig4_All	gi|965668308|dbj|AP015037.1|	100	59	0	0	588	646	7503586	7503528	6.25379e-21	110.073	Vigna angularis var. angularis DNA, chromosome 4, almost complete sequence, cultivar: Shumari
CL7.Contig4_All	gi|965668308|dbj|AP015037.1|	100	59	0	0	588	646	7503589	7503531	6.25379e-21	110.073	Vigna angularis var. angularis DNA, chromosome 4, almost complete sequence, cultivar: Shumari
CL7.Contig4_All	gi|965668308|dbj|AP015037.1|	100	59	0	0	588	646	7503648	7503590	6.25379e-21	110.073	Vigna angularis var. angularis DNA, chromosome 4, almost complete sequence, cultivar: Shumari
CL7.Contig4_All	gi|965668308|dbj|AP015037.1|	100	59	0	0	588	646	7503651	7503593	6.25379e-21	110.073	Vigna angularis var. angularis DNA, chromosome 4, almost complete sequence, cultivar: Shumari
CL7.Contig4_All	gi|965668308|dbj|AP015037.1|	100	59	0	0	588	646	7503654	7503596	6.25379e-21	110.073	Vigna angularis var. angularis DNA, chromosome 4, almost complete sequence, cultivar: Shumari
CL7.Contig4_All	gi|965668308|dbj|AP015037.1|	100	59	0	0	588	646	7503657	7503599	6.25379e-21	110.073	Vigna angularis var. angularis DNA, chromosome 4, almost complete sequence, cultivar: Shumari
CL7.Contig4_All	gi|965668308|dbj|AP015037.1|	100	59	0	0	588	646	7503660	7503602	6.25379e-21	110.073	Vigna angularis var. angularis DNA, chromosome 4, almost complete sequence, cultivar: Shumari
CL7.Contig4_All	gi|965668308|dbj|AP015037.1|	100	59	0	0	588	646	7503663	7503605	6.25379e-21	110.073	Vigna angularis var. angularis DNA, chromosome 4, almost complete sequence, cultivar: Shumari
CL7.Contig4_All	gi|965668308|dbj|AP015037.1|	100	59	0	0	588	646	7503666	7503608	6.25379e-21	110.073	Vigna angularis var. angularis DNA, chromosome 4, almost complete sequence, cultivar: Shumari
CL7.Contig4_All	gi|965668308|dbj|AP015037.1|	100	59	0	0	588	646	7503669	7503611	6.25379e-21	110.073	Vigna angularis var. angularis DNA, chromosome 4, almost complete sequence, cultivar: Shumari
CL7.Contig4_All	gi|965668308|dbj|AP015037.1|	100	59	0	0	588	646	7503672	7503614	6.25379e-21	110.073	Vigna angularis var. angularis DNA, chromosome 4, almost complete sequence, cultivar: Shumari
CL7.Contig4_All	gi|965668308|dbj|AP015037.1|	100	59	0	0	588	646	7503675	7503617	6.25379e-21	110.073	Vigna angularis var. angularis DNA, chromosome 4, almost complete sequence, cultivar: Shumari
CL7.Contig4_All	gi|965668308|dbj|AP015037.1|	100	59	0	0	588	646	7503678	7503620	6.25379e-21	110.073	Vigna angularis var. angularis DNA, chromosome 4, almost complete sequence, cultivar: Shumari
CL7.Contig4_All	gi|965668308|dbj|AP015037.1|	100	59	0	0	588	646	7503681	7503623	6.25379e-21	110.073	Vigna angularis var. angularis DNA, chromosome 4, almost complete sequence, cultivar: Shumari
CL7.Contig4_All	gi|965668308|dbj|AP015037.1|	100	59	0	0	588	646	7504022	7503964	6.25379e-21	110.073	Vigna angularis var. angularis DNA, chromosome 4, almost complete sequence, cultivar: Shumari
CL7.Contig4_All	gi|965668308|dbj|AP015037.1|	100	59	0	0	588	646	7504025	7503967	6.25379e-21	110.073	Vigna angularis var. angularis DNA, chromosome 4, almost complete sequence, cultivar: Shumari
CL7.Contig4_All	gi|965668308|dbj|AP015037.1|	100	59	0	0	588	646	7504028	7503970	6.25379e-21	110.073	Vigna angularis var. angularis DNA, chromosome 4, almost complete sequence, cultivar: Shumari
CL7.Contig4_All	gi|965668308|dbj|AP015037.1|	100	59	0	0	588	646	7504031	7503973	6.25379e-21	110.073	Vigna angularis var. angularis DNA, chromosome 4, almost complete sequence, cultivar: Shumari
CL7.Contig4_All	gi|965668308|dbj|AP015037.1|	100	59	0	0	588	646	7504034	7503976	6.25379e-21	110.073	Vigna angularis var. angularis DNA, chromosome 4, almost complete sequence, cultivar: Shumari
CL7.Contig4_All	gi|965668308|dbj|AP015037.1|	100	59	0	0	588	646	7504037	7503979	6.25379e-21	110.073	Vigna angularis var. angularis DNA, chromosome 4, almost complete sequence, cultivar: Shumari
CL7.Contig4_All	gi|965668308|dbj|AP015037.1|	100	59	0	0	588	646	7504040	7503982	6.25379e-21	110.073	Vigna angularis var. angularis DNA, chromosome 4, almost complete sequence, cultivar: Shumari
CL7.Contig4_All	gi|965668308|dbj|AP015037.1|	100	59	0	0	588	646	7504043	7503985	6.25379e-21	110.073	Vigna angularis var. angularis DNA, chromosome 4, almost complete sequence, cultivar: Shumari
CL7.Contig4_All	gi|965668308|dbj|AP015037.1|	100	59	0	0	588	646	7504046	7503988	6.25379e-21	110.073	Vigna angularis var. angularis DNA, chromosome 4, almost complete sequence, cultivar: Shumari
CL7.Contig4_All	gi|965668308|dbj|AP015037.1|	100	59	0	0	588	646	7504049	7503991	6.25379e-21	110.073	Vigna angularis var. angularis DNA, chromosome 4, almost complete sequence, cultivar: Shumari
CL7.Contig4_All	gi|965668308|dbj|AP015037.1|	100	59	0	0	588	646	7504052	7503994	6.25379e-21	110.073	Vigna angularis var. angularis DNA, chromosome 4, almost complete sequence, cultivar: Shumari
CL7.Contig4_All	gi|965668308|dbj|AP015037.1|	100	59	0	0	588	646	7504055	7503997	6.25379e-21	110.073	Vigna angularis var. angularis DNA, chromosome 4, almost complete sequence, cultivar: Shumari
CL7.Contig4_All	gi|965668308|dbj|AP015037.1|	100	59	0	0	588	646	7504058	7504000	6.25379e-21	110.073	Vigna angularis var. angularis DNA, chromosome 4, almost complete sequence, cultivar: Shumari
CL7.Contig4_All	gi|965668308|dbj|AP015037.1|	100	59	0	0	588	646	7504061	7504003	6.25379e-21	110.073	Vigna angularis var. angularis DNA, chromosome 4, almost complete sequence, cultivar: Shumari
CL7.Contig4_All	gi|965668308|dbj|AP015037.1|	100	59	0	0	588	646	7504064	7504006	6.25379e-21	110.073	Vigna angularis var. angularis DNA, chromosome 4, almost complete sequence, cultivar: Shumari
CL7.Contig4_All	gi|965668308|dbj|AP015037.1|	100	59	0	0	588	646	7504067	7504009	6.25379e-21	110.073	Vigna angularis var. angularis DNA, chromosome 4, almost complete sequence, cultivar: Shumari
CL7.Contig4_All	gi|965668308|dbj|AP015037.1|	100	59	0	0	588	646	7504128	7504070	6.25379e-21	110.073	Vigna angularis var. angularis DNA, chromosome 4, almost complete sequence, cultivar: Shumari
CL7.Contig4_All	gi|965668308|dbj|AP015037.1|	100	59	0	0	588	646	7504131	7504073	6.25379e-21	110.073	Vigna angularis var. angularis DNA, chromosome 4, almost complete sequence, cultivar: Shumari
CL7.Contig4_All	gi|965668308|dbj|AP015037.1|	100	59	0	0	588	646	7504134	7504076	6.25379e-21	110.073	Vigna angularis var. angularis DNA, chromosome 4, almost complete sequence, cultivar: Shumari
CL7.Contig4_All	gi|965668308|dbj|AP015037.1|	100	59	0	0	588	646	7504137	7504079	6.25379e-21	110.073	Vigna angularis var. angularis DNA, chromosome 4, almost complete sequence, cultivar: Shumari
CL7.Contig4_All	gi|965668308|dbj|AP015037.1|	100	59	0	0	588	646	7504140	7504082	6.25379e-21	110.073	Vigna angularis var. angularis DNA, chromosome 4, almost complete sequence, cultivar: Shumari
CL7.Contig4_All	gi|965668308|dbj|AP015037.1|	100	59	0	0	588	646	7504143	7504085	6.25379e-21	110.073	Vigna angularis var. angularis DNA, chromosome 4, almost complete sequence, cultivar: Shumari
CL7.Contig4_All	gi|965668308|dbj|AP015037.1|	100	59	0	0	588	646	7504146	7504088	6.25379e-21	110.073	Vigna angularis var. angularis DNA, chromosome 4, almost complete sequence, cultivar: Shumari
CL7.Contig4_All	gi|965668308|dbj|AP015037.1|	100	59	0	0	588	646	7504149	7504091	6.25379e-21	110.073	Vigna angularis var. angularis DNA, chromosome 4, almost complete sequence, cultivar: Shumari
CL7.Contig4_All	gi|965668308|dbj|AP015037.1|	100	59	0	0	588	646	7504152	7504094	6.25379e-21	110.073	Vigna angularis var. angularis DNA, chromosome 4, almost complete sequence, cultivar: Shumari
CL7.Contig4_All	gi|965668308|dbj|AP015037.1|	100	59	0	0	588	646	7504155	7504097	6.25379e-21	110.073	Vigna angularis var. angularis DNA, chromosome 4, almost complete sequence, cultivar: Shumari
CL7.Contig4_All	gi|965668308|dbj|AP015037.1|	100	59	0	0	588	646	7504158	7504100	6.25379e-21	110.073	Vigna angularis var. angularis DNA, chromosome 4, almost complete sequence, cultivar: Shumari
CL7.Contig4_All	gi|965668308|dbj|AP015037.1|	100	59	0	0	588	646	7504161	7504103	6.25379e-21	110.073	Vigna angularis var. angularis DNA, chromosome 4, almost complete sequence, cultivar: Shumari
CL7.Contig4_All	gi|965668308|dbj|AP015037.1|	100	59	0	0	588	646	7504164	7504106	6.25379e-21	110.073	Vigna angularis var. angularis DNA, chromosome 4, almost complete sequence, cultivar: Shumari
CL7.Contig4_All	gi|965668308|dbj|AP015037.1|	100	59	0	0	588	646	7504167	7504109	6.25379e-21	110.073	Vigna angularis var. angularis DNA, chromosome 4, almost complete sequence, cultivar: Shumari
CL7.Contig4_All	gi|965668308|dbj|AP015037.1|	100	59	0	0	588	646	7504170	7504112	6.25379e-21	110.073	Vigna angularis var. angularis DNA, chromosome 4, almost complete sequence, cultivar: Shumari
CL7.Contig4_All	gi|965668308|dbj|AP015037.1|	100	59	0	0	588	646	7504173	7504115	6.25379e-21	110.073	Vigna angularis var. angularis DNA, chromosome 4, almost complete sequence, cultivar: Shumari
CL7.Contig4_All	gi|965668308|dbj|AP015037.1|	100	59	0	0	588	646	7504176	7504118	6.25379e-21	110.073	Vigna angularis var. angularis DNA, chromosome 4, almost complete sequence, cultivar: Shumari
CL7.Contig4_All	gi|965668308|dbj|AP015037.1|	100	59	0	0	588	646	7504179	7504121	6.25379e-21	110.073	Vigna angularis var. angularis DNA, chromosome 4, almost complete sequence, cultivar: Shumari
CL7.Contig4_All	gi|965668308|dbj|AP015037.1|	100	59	0	0	588	646	7504182	7504124	6.25379e-21	110.073	Vigna angularis var. angularis DNA, chromosome 4, almost complete sequence, cultivar: Shumari
CL7.Contig4_All	gi|965668308|dbj|AP015037.1|	100	59	0	0	588	646	7504185	7504127	6.25379e-21	110.073	Vigna angularis var. angularis DNA, chromosome 4, almost complete sequence, cultivar: Shumari
CL7.Contig4_All	gi|965668308|dbj|AP015037.1|	100	59	0	0	588	646	7504188	7504130	6.25379e-21	110.073	Vigna angularis var. angularis DNA, chromosome 4, almost complete sequence, cultivar: Shumari
CL7.Contig4_All	gi|965668308|dbj|AP015037.1|	100	59	0	0	588	646	7504191	7504133	6.25379e-21	110.073	Vigna angularis var. angularis DNA, chromosome 4, almost complete sequence, cultivar: Shumari
CL7.Contig4_All	gi|965668308|dbj|AP015037.1|	100	59	0	0	588	646	7504194	7504136	6.25379e-21	110.073	Vigna angularis var. angularis DNA, chromosome 4, almost complete sequence, cultivar: Shumari
CL7.Contig4_All	gi|965668308|dbj|AP015037.1|	100	59	0	0	588	646	7504197	7504139	6.25379e-21	110.073	Vigna angularis var. angularis DNA, chromosome 4, almost complete sequence, cultivar: Shumari
CL7.Contig4_All	gi|965668308|dbj|AP015037.1|	100	59	0	0	588	646	7504322	7504264	6.25379e-21	110.073	Vigna angularis var. angularis DNA, chromosome 4, almost complete sequence, cultivar: Shumari
CL7.Contig4_All	gi|965668308|dbj|AP015037.1|	100	59	0	0	588	646	7504325	7504267	6.25379e-21	110.073	Vigna angularis var. angularis DNA, chromosome 4, almost complete sequence, cultivar: Shumari
CL7.Contig4_All	gi|965668308|dbj|AP015037.1|	100	59	0	0	588	646	7504328	7504270	6.25379e-21	110.073	Vigna angularis var. angularis DNA, chromosome 4, almost complete sequence, cultivar: Shumari
CL7.Contig4_All	gi|965668308|dbj|AP015037.1|	100	59	0	0	588	646	7504331	7504273	6.25379e-21	110.073	Vigna angularis var. angularis DNA, chromosome 4, almost complete sequence, cultivar: Shumari
CL7.Contig4_All	gi|965668308|dbj|AP015037.1|	100	59	0	0	588	646	7504390	7504332	6.25379e-21	110.073	Vigna angularis var. angularis DNA, chromosome 4, almost complete sequence, cultivar: Shumari
CL7.Contig4_All	gi|965668308|dbj|AP015037.1|	100	59	0	0	588	646	7504598	7504540	6.25379e-21	110.073	Vigna angularis var. angularis DNA, chromosome 4, almost complete sequence, cultivar: Shumari
CL7.Contig4_All	gi|965668308|dbj|AP015037.1|	100	59	0	0	588	646	7504601	7504543	6.25379e-21	110.073	Vigna angularis var. angularis DNA, chromosome 4, almost complete sequence, cultivar: Shumari
CL7.Contig4_All	gi|965668308|dbj|AP015037.1|	100	59	0	0	588	646	7504604	7504546	6.25379e-21	110.073	Vigna angularis var. angularis DNA, chromosome 4, almost complete sequence, cultivar: Shumari
CL7.Contig4_All	gi|965668308|dbj|AP015037.1|	100	59	0	0	588	646	7504607	7504549	6.25379e-21	110.073	Vigna angularis var. angularis DNA, chromosome 4, almost complete sequence, cultivar: Shumari
CL7.Contig4_All	gi|965668308|dbj|AP015037.1|	100	59	0	0	588	646	7504610	7504552	6.25379e-21	110.073	Vigna angularis var. angularis DNA, chromosome 4, almost complete sequence, cultivar: Shumari
CL7.Contig4_All	gi|965668308|dbj|AP015037.1|	100	59	0	0	588	646	7504613	7504555	6.25379e-21	110.073	Vigna angularis var. angularis DNA, chromosome 4, almost complete sequence, cultivar: Shumari
CL7.Contig4_All	gi|965668308|dbj|AP015037.1|	100	59	0	0	588	646	7504616	7504558	6.25379e-21	110.073	Vigna angularis var. angularis DNA, chromosome 4, almost complete sequence, cultivar: Shumari
CL7.Contig4_All	gi|965668308|dbj|AP015037.1|	100	59	0	0	588	646	7504619	7504561	6.25379e-21	110.073	Vigna angularis var. angularis DNA, chromosome 4, almost complete sequence, cultivar: Shumari
CL7.Contig4_All	gi|965668308|dbj|AP015037.1|	100	59	0	0	588	646	7504622	7504564	6.25379e-21	110.073	Vigna angularis var. angularis DNA, chromosome 4, almost complete sequence, cultivar: Shumari
CL7.Contig4_All	gi|965668308|dbj|AP015037.1|	100	59	0	0	588	646	7504681	7504623	6.25379e-21	110.073	Vigna angularis var. angularis DNA, chromosome 4, almost complete sequence, cultivar: Shumari
CL7.Contig4_All	gi|965668308|dbj|AP015037.1|	100	59	0	0	588	646	7504684	7504626	6.25379e-21	110.073	Vigna angularis var. angularis DNA, chromosome 4, almost complete sequence, cultivar: Shumari
CL7.Contig4_All	gi|965668308|dbj|AP015037.1|	100	59	0	0	588	646	7504687	7504629	6.25379e-21	110.073	Vigna angularis var. angularis DNA, chromosome 4, almost complete sequence, cultivar: Shumari
CL7.Contig4_All	gi|965668308|dbj|AP015037.1|	100	59	0	0	588	646	7504690	7504632	6.25379e-21	110.073	Vigna angularis var. angularis DNA, chromosome 4, almost complete sequence, cultivar: Shumari
CL7.Contig4_All	gi|965668308|dbj|AP015037.1|	100	59	0	0	588	646	7504693	7504635	6.25379e-21	110.073	Vigna angularis var. angularis DNA, chromosome 4, almost complete sequence, cultivar: Shumari
CL7.Contig4_All	gi|965668308|dbj|AP015037.1|	100	59	0	0	588	646	7504696	7504638	6.25379e-21	110.073	Vigna angularis var. angularis DNA, chromosome 4, almost complete sequence, cultivar: Shumari
CL7.Contig4_All	gi|965668308|dbj|AP015037.1|	100	59	0	0	588	646	7504699	7504641	6.25379e-21	110.073	Vigna angularis var. angularis DNA, chromosome 4, almost complete sequence, cultivar: Shumari
CL7.Contig4_All	gi|965668308|dbj|AP015037.1|	100	59	0	0	588	646	7504702	7504644	6.25379e-21	110.073	Vigna angularis var. angularis DNA, chromosome 4, almost complete sequence, cultivar: Shumari
CL7.Contig4_All	gi|965668308|dbj|AP015037.1|	100	59	0	0	588	646	7504705	7504647	6.25379e-21	110.073	Vigna angularis var. angularis DNA, chromosome 4, almost complete sequence, cultivar: Shumari
CL7.Contig4_All	gi|965668308|dbj|AP015037.1|	100	59	0	0	588	646	7504708	7504650	6.25379e-21	110.073	Vigna angularis var. angularis DNA, chromosome 4, almost complete sequence, cultivar: Shumari
CL7.Contig4_All	gi|965668308|dbj|AP015037.1|	100	59	0	0	588	646	7504711	7504653	6.25379e-21	110.073	Vigna angularis var. angularis DNA, chromosome 4, almost complete sequence, cultivar: Shumari
CL7.Contig4_All	gi|965668308|dbj|AP015037.1|	100	59	0	0	588	646	7504714	7504656	6.25379e-21	110.073	Vigna angularis var. angularis DNA, chromosome 4, almost complete sequence, cultivar: Shumari
CL7.Contig4_All	gi|965668308|dbj|AP015037.1|	100	59	0	0	588	646	7504717	7504659	6.25379e-21	110.073	Vigna angularis var. angularis DNA, chromosome 4, almost complete sequence, cultivar: Shumari
CL7.Contig4_All	gi|965668308|dbj|AP015037.1|	100	59	0	0	588	646	7504720	7504662	6.25379e-21	110.073	Vigna angularis var. angularis DNA, chromosome 4, almost complete sequence, cultivar: Shumari
CL7.Contig4_All	gi|965668308|dbj|AP015037.1|	100	59	0	0	588	646	7504723	7504665	6.25379e-21	110.073	Vigna angularis var. angularis DNA, chromosome 4, almost complete sequence, cultivar: Shumari
CL7.Contig4_All	gi|965668308|dbj|AP015037.1|	100	59	0	0	588	646	7504726	7504668	6.25379e-21	110.073	Vigna angularis var. angularis DNA, chromosome 4, almost complete sequence, cultivar: Shumari
CL7.Contig4_All	gi|965668308|dbj|AP015037.1|	100	59	0	0	588	646	7504729	7504671	6.25379e-21	110.073	Vigna angularis var. angularis DNA, chromosome 4, almost complete sequence, cultivar: Shumari
CL7.Contig4_All	gi|965668308|dbj|AP015037.1|	100	59	0	0	588	646	7504788	7504730	6.25379e-21	110.073	Vigna angularis var. angularis DNA, chromosome 4, almost complete sequence, cultivar: Shumari
CL7.Contig4_All	gi|965668308|dbj|AP015037.1|	100	59	0	0	588	646	7504791	7504733	6.25379e-21	110.073	Vigna angularis var. angularis DNA, chromosome 4, almost complete sequence, cultivar: Shumari
CL7.Contig4_All	gi|965668308|dbj|AP015037.1|	100	59	0	0	588	646	7504929	7504871	6.25379e-21	110.073	Vigna angularis var. angularis DNA, chromosome 4, almost complete sequence, cultivar: Shumari
CL7.Contig4_All	gi|965668308|dbj|AP015037.1|	100	59	0	0	588	646	7504932	7504874	6.25379e-21	110.073	Vigna angularis var. angularis DNA, chromosome 4, almost complete sequence, cultivar: Shumari
CL7.Contig4_All	gi|965668308|dbj|AP015037.1|	100	59	0	0	588	646	7504935	7504877	6.25379e-21	110.073	Vigna angularis var. angularis DNA, chromosome 4, almost complete sequence, cultivar: Shumari
CL7.Contig4_All	gi|965668308|dbj|AP015037.1|	100	59	0	0	588	646	7504938	7504880	6.25379e-21	110.073	Vigna angularis var. angularis DNA, chromosome 4, almost complete sequence, cultivar: Shumari
CL7.Contig4_All	gi|965668308|dbj|AP015037.1|	100	59	0	0	588	646	7504941	7504883	6.25379e-21	110.073	Vigna angularis var. angularis DNA, chromosome 4, almost complete sequence, cultivar: Shumari
CL7.Contig4_All	gi|965668308|dbj|AP015037.1|	100	59	0	0	588	646	7504944	7504886	6.25379e-21	110.073	Vigna angularis var. angularis DNA, chromosome 4, almost complete sequence, cultivar: Shumari
CL7.Contig4_All	gi|965668308|dbj|AP015037.1|	100	59	0	0	588	646	7504947	7504889	6.25379e-21	110.073	Vigna angularis var. angularis DNA, chromosome 4, almost complete sequence, cultivar: Shumari
CL7.Contig4_All	gi|965668308|dbj|AP015037.1|	100	59	0	0	588	646	7504950	7504892	6.25379e-21	110.073	Vigna angularis var. angularis DNA, chromosome 4, almost complete sequence, cultivar: Shumari
CL7.Contig4_All	gi|965668308|dbj|AP015037.1|	100	59	0	0	588	646	7504953	7504895	6.25379e-21	110.073	Vigna angularis var. angularis DNA, chromosome 4, almost complete sequence, cultivar: Shumari
CL7.Contig4_All	gi|965668308|dbj|AP015037.1|	100	59	0	0	588	646	7504956	7504898	6.25379e-21	110.073	Vigna angularis var. angularis DNA, chromosome 4, almost complete sequence, cultivar: Shumari
CL7.Contig4_All	gi|965668308|dbj|AP015037.1|	100	59	0	0	588	646	7504959	7504901	6.25379e-21	110.073	Vigna angularis var. angularis DNA, chromosome 4, almost complete sequence, cultivar: Shumari
CL7.Contig4_All	gi|965668308|dbj|AP015037.1|	100	59	0	0	588	646	7504962	7504904	6.25379e-21	110.073	Vigna angularis var. angularis DNA, chromosome 4, almost complete sequence, cultivar: Shumari
CL7.Contig4_All	gi|965668308|dbj|AP015037.1|	100	59	0	0	588	646	7504965	7504907	6.25379e-21	110.073	Vigna angularis var. angularis DNA, chromosome 4, almost complete sequence, cultivar: Shumari
CL7.Contig4_All	gi|965668308|dbj|AP015037.1|	100	59	0	0	588	646	7504968	7504910	6.25379e-21	110.073	Vigna angularis var. angularis DNA, chromosome 4, almost complete sequence, cultivar: Shumari
CL7.Contig4_All	gi|965668308|dbj|AP015037.1|	100	59	0	0	588	646	7504971	7504913	6.25379e-21	110.073	Vigna angularis var. angularis DNA, chromosome 4, almost complete sequence, cultivar: Shumari
CL7.Contig4_All	gi|965668308|dbj|AP015037.1|	100	59	0	0	588	646	7504974	7504916	6.25379e-21	110.073	Vigna angularis var. angularis DNA, chromosome 4, almost complete sequence, cultivar: Shumari
CL7.Contig4_All	gi|965668308|dbj|AP015037.1|	100	59	0	0	588	646	7505121	7505063	6.25379e-21	110.073	Vigna angularis var. angularis DNA, chromosome 4, almost complete sequence, cultivar: Shumari
CL7.Contig4_All	gi|965668308|dbj|AP015037.1|	100	59	0	0	588	646	7505124	7505066	6.25379e-21	110.073	Vigna angularis var. angularis DNA, chromosome 4, almost complete sequence, cultivar: Shumari
CL7.Contig4_All	gi|965668308|dbj|AP015037.1|	100	59	0	0	588	646	7505127	7505069	6.25379e-21	110.073	Vigna angularis var. angularis DNA, chromosome 4, almost complete sequence, cultivar: Shumari
CL7.Contig4_All	gi|965668308|dbj|AP015037.1|	100	59	0	0	588	646	7505249	7505191	6.25379e-21	110.073	Vigna angularis var. angularis DNA, chromosome 4, almost complete sequence, cultivar: Shumari
CL7.Contig4_All	gi|965668308|dbj|AP015037.1|	100	59	0	0	588	646	7505252	7505194	6.25379e-21	110.073	Vigna angularis var. angularis DNA, chromosome 4, almost complete sequence, cultivar: Shumari
CL7.Contig4_All	gi|965668308|dbj|AP015037.1|	100	59	0	0	588	646	7505255	7505197	6.25379e-21	110.073	Vigna angularis var. angularis DNA, chromosome 4, almost complete sequence, cultivar: Shumari
CL7.Contig4_All	gi|965668308|dbj|AP015037.1|	100	59	0	0	588	646	7505258	7505200	6.25379e-21	110.073	Vigna angularis var. angularis DNA, chromosome 4, almost complete sequence, cultivar: Shumari
CL7.Contig4_All	gi|965668308|dbj|AP015037.1|	100	59	0	0	588	646	7505261	7505203	6.25379e-21	110.073	Vigna angularis var. angularis DNA, chromosome 4, almost complete sequence, cultivar: Shumari
CL7.Contig4_All	gi|965668308|dbj|AP015037.1|	100	59	0	0	588	646	7505264	7505206	6.25379e-21	110.073	Vigna angularis var. angularis DNA, chromosome 4, almost complete sequence, cultivar: Shumari
CL7.Contig4_All	gi|965668308|dbj|AP015037.1|	100	59	0	0	588	646	7505267	7505209	6.25379e-21	110.073	Vigna angularis var. angularis DNA, chromosome 4, almost complete sequence, cultivar: Shumari
CL7.Contig4_All	gi|965668308|dbj|AP015037.1|	100	59	0	0	588	646	7505270	7505212	6.25379e-21	110.073	Vigna angularis var. angularis DNA, chromosome 4, almost complete sequence, cultivar: Shumari
CL7.Contig4_All	gi|965668308|dbj|AP015037.1|	100	59	0	0	588	646	7505273	7505215	6.25379e-21	110.073	Vigna angularis var. angularis DNA, chromosome 4, almost complete sequence, cultivar: Shumari
CL7.Contig4_All	gi|965668308|dbj|AP015037.1|	100	59	0	0	588	646	7505276	7505218	6.25379e-21	110.073	Vigna angularis var. angularis DNA, chromosome 4, almost complete sequence, cultivar: Shumari
CL7.Contig4_All	gi|965668308|dbj|AP015037.1|	100	59	0	0	588	646	7505279	7505221	6.25379e-21	110.073	Vigna angularis var. angularis DNA, chromosome 4, almost complete sequence, cultivar: Shumari
CL7.Contig4_All	gi|965668308|dbj|AP015037.1|	100	59	0	0	588	646	7505282	7505224	6.25379e-21	110.073	Vigna angularis var. angularis DNA, chromosome 4, almost complete sequence, cultivar: Shumari
CL7.Contig4_All	gi|965668308|dbj|AP015037.1|	100	59	0	0	588	646	7505285	7505227	6.25379e-21	110.073	Vigna angularis var. angularis DNA, chromosome 4, almost complete sequence, cultivar: Shumari
CL7.Contig4_All	gi|965668308|dbj|AP015037.1|	100	59	0	0	588	646	7505288	7505230	6.25379e-21	110.073	Vigna angularis var. angularis DNA, chromosome 4, almost complete sequence, cultivar: Shumari
CL7.Contig4_All	gi|965668308|dbj|AP015037.1|	100	59	0	0	588	646	7505291	7505233	6.25379e-21	110.073	Vigna angularis var. angularis DNA, chromosome 4, almost complete sequence, cultivar: Shumari
CL7.Contig4_All	gi|965668308|dbj|AP015037.1|	100	59	0	0	588	646	7505294	7505236	6.25379e-21	110.073	Vigna angularis var. angularis DNA, chromosome 4, almost complete sequence, cultivar: Shumari
CL7.Contig4_All	gi|965668308|dbj|AP015037.1|	100	59	0	0	588	646	7505297	7505239	6.25379e-21	110.073	Vigna angularis var. angularis DNA, chromosome 4, almost complete sequence, cultivar: Shumari
CL7.Contig4_All	gi|965668308|dbj|AP015037.1|	100	59	0	0	588	646	7505300	7505242	6.25379e-21	110.073	Vigna angularis var. angularis DNA, chromosome 4, almost complete sequence, cultivar: Shumari
CL7.Contig4_All	gi|965668308|dbj|AP015037.1|	100	59	0	0	588	646	7505303	7505245	6.25379e-21	110.073	Vigna angularis var. angularis DNA, chromosome 4, almost complete sequence, cultivar: Shumari
CL7.Contig4_All	gi|965668308|dbj|AP015037.1|	100	59	0	0	588	646	7505306	7505248	6.25379e-21	110.073	Vigna angularis var. angularis DNA, chromosome 4, almost complete sequence, cultivar: Shumari
CL7.Contig4_All	gi|965668308|dbj|AP015037.1|	100	59	0	0	588	646	7505400	7505342	6.25379e-21	110.073	Vigna angularis var. angularis DNA, chromosome 4, almost complete sequence, cultivar: Shumari
CL7.Contig4_All	gi|965668308|dbj|AP015037.1|	100	59	0	0	588	646	7505403	7505345	6.25379e-21	110.073	Vigna angularis var. angularis DNA, chromosome 4, almost complete sequence, cultivar: Shumari
CL7.Contig4_All	gi|965668308|dbj|AP015037.1|	100	59	0	0	588	646	7505406	7505348	6.25379e-21	110.073	Vigna angularis var. angularis DNA, chromosome 4, almost complete sequence, cultivar: Shumari
CL7.Contig4_All	gi|965668308|dbj|AP015037.1|	100	59	0	0	588	646	7505409	7505351	6.25379e-21	110.073	Vigna angularis var. angularis DNA, chromosome 4, almost complete sequence, cultivar: Shumari
CL7.Contig4_All	gi|965668308|dbj|AP015037.1|	100	59	0	0	588	646	7505549	7505491	6.25379e-21	110.073	Vigna angularis var. angularis DNA, chromosome 4, almost complete sequence, cultivar: Shumari
CL7.Contig4_All	gi|965668308|dbj|AP015037.1|	100	59	0	0	588	646	7505552	7505494	6.25379e-21	110.073	Vigna angularis var. angularis DNA, chromosome 4, almost complete sequence, cultivar: Shumari
CL7.Contig4_All	gi|965668308|dbj|AP015037.1|	100	59	0	0	588	646	7505555	7505497	6.25379e-21	110.073	Vigna angularis var. angularis DNA, chromosome 4, almost complete sequence, cultivar: Shumari
CL7.Contig4_All	gi|965668308|dbj|AP015037.1|	100	59	0	0	588	646	7505558	7505500	6.25379e-21	110.073	Vigna angularis var. angularis DNA, chromosome 4, almost complete sequence, cultivar: Shumari
CL7.Contig4_All	gi|965668308|dbj|AP015037.1|	100	59	0	0	588	646	7505561	7505503	6.25379e-21	110.073	Vigna angularis var. angularis DNA, chromosome 4, almost complete sequence, cultivar: Shumari
CL7.Contig4_All	gi|965668308|dbj|AP015037.1|	100	59	0	0	588	646	7505564	7505506	6.25379e-21	110.073	Vigna angularis var. angularis DNA, chromosome 4, almost complete sequence, cultivar: Shumari
CL7.Contig4_All	gi|965668308|dbj|AP015037.1|	100	59	0	0	588	646	7505567	7505509	6.25379e-21	110.073	Vigna angularis var. angularis DNA, chromosome 4, almost complete sequence, cultivar: Shumari
CL7.Contig4_All	gi|965668308|dbj|AP015037.1|	100	59	0	0	588	646	7505570	7505512	6.25379e-21	110.073	Vigna angularis var. angularis DNA, chromosome 4, almost complete sequence, cultivar: Shumari
CL7.Contig4_All	gi|965668308|dbj|AP015037.1|	100	59	0	0	588	646	7505573	7505515	6.25379e-21	110.073	Vigna angularis var. angularis DNA, chromosome 4, almost complete sequence, cultivar: Shumari
CL7.Contig4_All	gi|965668308|dbj|AP015037.1|	100	59	0	0	588	646	7505576	7505518	6.25379e-21	110.073	Vigna angularis var. angularis DNA, chromosome 4, almost complete sequence, cultivar: Shumari
CL7.Contig4_All	gi|965668308|dbj|AP015037.1|	100	59	0	0	588	646	7505579	7505521	6.25379e-21	110.073	Vigna angularis var. angularis DNA, chromosome 4, almost complete sequence, cultivar: Shumari
CL7.Contig4_All	gi|965668308|dbj|AP015037.1|	100	59	0	0	588	646	7505582	7505524	6.25379e-21	110.073	Vigna angularis var. angularis DNA, chromosome 4, almost complete sequence, cultivar: Shumari
CL7.Contig4_All	gi|965668308|dbj|AP015037.1|	100	59	0	0	588	646	7505585	7505527	6.25379e-21	110.073	Vigna angularis var. angularis DNA, chromosome 4, almost complete sequence, cultivar: Shumari
CL7.Contig4_All	gi|965668308|dbj|AP015037.1|	100	59	0	0	588	646	7505588	7505530	6.25379e-21	110.073	Vigna angularis var. angularis DNA, chromosome 4, almost complete sequence, cultivar: Shumari
CL7.Contig4_All	gi|965668308|dbj|AP015037.1|	100	59	0	0	588	646	7505591	7505533	6.25379e-21	110.073	Vigna angularis var. angularis DNA, chromosome 4, almost complete sequence, cultivar: Shumari
CL7.Contig4_All	gi|965668308|dbj|AP015037.1|	100	59	0	0	588	646	7505594	7505536	6.25379e-21	110.073	Vigna angularis var. angularis DNA, chromosome 4, almost complete sequence, cultivar: Shumari
CL7.Contig4_All	gi|965668308|dbj|AP015037.1|	100	59	0	0	588	646	7505597	7505539	6.25379e-21	110.073	Vigna angularis var. angularis DNA, chromosome 4, almost complete sequence, cultivar: Shumari
CL7.Contig4_All	gi|965668308|dbj|AP015037.1|	100	59	0	0	588	646	7505600	7505542	6.25379e-21	110.073	Vigna angularis var. angularis DNA, chromosome 4, almost complete sequence, cultivar: Shumari
CL7.Contig4_All	gi|965668308|dbj|AP015037.1|	100	59	0	0	588	646	7505603	7505545	6.25379e-21	110.073	Vigna angularis var. angularis DNA, chromosome 4, almost complete sequence, cultivar: Shumari
CL7.Contig4_All	gi|965668308|dbj|AP015037.1|	100	59	0	0	588	646	7505606	7505548	6.25379e-21	110.073	Vigna angularis var. angularis DNA, chromosome 4, almost complete sequence, cultivar: Shumari
CL7.Contig4_All	gi|965668308|dbj|AP015037.1|	100	59	0	0	588	646	7505609	7505551	6.25379e-21	110.073	Vigna angularis var. angularis DNA, chromosome 4, almost complete sequence, cultivar: Shumari
CL7.Contig4_All	gi|965668308|dbj|AP015037.1|	100	59	0	0	588	646	7505612	7505554	6.25379e-21	110.073	Vigna angularis var. angularis DNA, chromosome 4, almost complete sequence, cultivar: Shumari
CL7.Contig4_All	gi|965668308|dbj|AP015037.1|	100	59	0	0	588	646	7505615	7505557	6.25379e-21	110.073	Vigna angularis var. angularis DNA, chromosome 4, almost complete sequence, cultivar: Shumari
CL7.Contig4_All	gi|965668308|dbj|AP015037.1|	100	59	0	0	588	646	7505726	7505668	6.25379e-21	110.073	Vigna angularis var. angularis DNA, chromosome 4, almost complete sequence, cultivar: Shumari
CL7.Contig4_All	gi|965668308|dbj|AP015037.1|	100	59	0	0	588	646	7505729	7505671	6.25379e-21	110.073	Vigna angularis var. angularis DNA, chromosome 4, almost complete sequence, cultivar: Shumari
CL7.Contig4_All	gi|965668308|dbj|AP015037.1|	100	59	0	0	588	646	7505732	7505674	6.25379e-21	110.073	Vigna angularis var. angularis DNA, chromosome 4, almost complete sequence, cultivar: Shumari
CL7.Contig4_All	gi|965668308|dbj|AP015037.1|	100	59	0	0	588	646	7505735	7505677	6.25379e-21	110.073	Vigna angularis var. angularis DNA, chromosome 4, almost complete sequence, cultivar: Shumari
CL7.Contig4_All	gi|965668308|dbj|AP015037.1|	100	59	0	0	588	646	7505738	7505680	6.25379e-21	110.073	Vigna angularis var. angularis DNA, chromosome 4, almost complete sequence, cultivar: Shumari
CL7.Contig4_All	gi|965668308|dbj|AP015037.1|	100	59	0	0	588	646	7505741	7505683	6.25379e-21	110.073	Vigna angularis var. angularis DNA, chromosome 4, almost complete sequence, cultivar: Shumari
CL7.Contig4_All	gi|965668308|dbj|AP015037.1|	100	59	0	0	588	646	7505744	7505686	6.25379e-21	110.073	Vigna angularis var. angularis DNA, chromosome 4, almost complete sequence, cultivar: Shumari
CL7.Contig4_All	gi|965668308|dbj|AP015037.1|	100	59	0	0	588	646	7505747	7505689	6.25379e-21	110.073	Vigna angularis var. angularis DNA, chromosome 4, almost complete sequence, cultivar: Shumari
CL7.Contig4_All	gi|965668308|dbj|AP015037.1|	100	59	0	0	588	646	7505750	7505692	6.25379e-21	110.073	Vigna angularis var. angularis DNA, chromosome 4, almost complete sequence, cultivar: Shumari
CL7.Contig4_All	gi|965668308|dbj|AP015037.1|	100	59	0	0	588	646	7505753	7505695	6.25379e-21	110.073	Vigna angularis var. angularis DNA, chromosome 4, almost complete sequence, cultivar: Shumari
CL7.Contig4_All	gi|965668308|dbj|AP015037.1|	100	59	0	0	588	646	7505756	7505698	6.25379e-21	110.073	Vigna angularis var. angularis DNA, chromosome 4, almost complete sequence, cultivar: Shumari
CL7.Contig4_All	gi|965668308|dbj|AP015037.1|	100	59	0	0	588	646	7505759	7505701	6.25379e-21	110.073	Vigna angularis var. angularis DNA, chromosome 4, almost complete sequence, cultivar: Shumari
CL7.Contig4_All	gi|965668308|dbj|AP015037.1|	100	59	0	0	588	646	7505762	7505704	6.25379e-21	110.073	Vigna angularis var. angularis DNA, chromosome 4, almost complete sequence, cultivar: Shumari
CL7.Contig4_All	gi|965668308|dbj|AP015037.1|	100	59	0	0	588	646	7505765	7505707	6.25379e-21	110.073	Vigna angularis var. angularis DNA, chromosome 4, almost complete sequence, cultivar: Shumari
CL7.Contig4_All	gi|965668308|dbj|AP015037.1|	100	59	0	0	588	646	7505768	7505710	6.25379e-21	110.073	Vigna angularis var. angularis DNA, chromosome 4, almost complete sequence, cultivar: Shumari
CL7.Contig4_All	gi|965668308|dbj|AP015037.1|	100	59	0	0	588	646	7505771	7505713	6.25379e-21	110.073	Vigna angularis var. angularis DNA, chromosome 4, almost complete sequence, cultivar: Shumari
CL7.Contig4_All	gi|965668308|dbj|AP015037.1|	100	59	0	0	588	646	7505774	7505716	6.25379e-21	110.073	Vigna angularis var. angularis DNA, chromosome 4, almost complete sequence, cultivar: Shumari
CL7.Contig4_All	gi|965668308|dbj|AP015037.1|	100	59	0	0	588	646	7505777	7505719	6.25379e-21	110.073	Vigna angularis var. angularis DNA, chromosome 4, almost complete sequence, cultivar: Shumari
CL7.Contig4_All	gi|965668308|dbj|AP015037.1|	100	59	0	0	588	646	7505780	7505722	6.25379e-21	110.073	Vigna angularis var. angularis DNA, chromosome 4, almost complete sequence, cultivar: Shumari
CL7.Contig4_All	gi|965668308|dbj|AP015037.1|	100	59	0	0	588	646	7505783	7505725	6.25379e-21	110.073	Vigna angularis var. angularis DNA, chromosome 4, almost complete sequence, cultivar: Shumari
CL7.Contig4_All	gi|965668308|dbj|AP015037.1|	100	59	0	0	588	646	7505786	7505728	6.25379e-21	110.073	Vigna angularis var. angularis DNA, chromosome 4, almost complete sequence, cultivar: Shumari
CL7.Contig4_All	gi|965668308|dbj|AP015037.1|	100	59	0	0	588	646	7505789	7505731	6.25379e-21	110.073	Vigna angularis var. angularis DNA, chromosome 4, almost complete sequence, cultivar: Shumari
CL7.Contig4_All	gi|965668308|dbj|AP015037.1|	100	59	0	0	588	646	7505792	7505734	6.25379e-21	110.073	Vigna angularis var. angularis DNA, chromosome 4, almost complete sequence, cultivar: Shumari
CL7.Contig4_All	gi|965668308|dbj|AP015037.1|	100	59	0	0	588	646	7505795	7505737	6.25379e-21	110.073	Vigna angularis var. angularis DNA, chromosome 4, almost complete sequence, cultivar: Shumari
CL7.Contig4_All	gi|965668308|dbj|AP015037.1|	100	59	0	0	588	646	7505798	7505740	6.25379e-21	110.073	Vigna angularis var. angularis DNA, chromosome 4, almost complete sequence, cultivar: Shumari
CL7.Contig4_All	gi|965668308|dbj|AP015037.1|	100	59	0	0	588	646	7505801	7505743	6.25379e-21	110.073	Vigna angularis var. angularis DNA, chromosome 4, almost complete sequence, cultivar: Shumari
CL7.Contig4_All	gi|965668308|dbj|AP015037.1|	100	59	0	0	588	646	7505804	7505746	6.25379e-21	110.073	Vigna angularis var. angularis DNA, chromosome 4, almost complete sequence, cultivar: Shumari
CL7.Contig4_All	gi|965668308|dbj|AP015037.1|	100	59	0	0	588	646	7505807	7505749	6.25379e-21	110.073	Vigna angularis var. angularis DNA, chromosome 4, almost complete sequence, cultivar: Shumari
CL7.Contig4_All	gi|965668308|dbj|AP015037.1|	100	59	0	0	588	646	7505810	7505752	6.25379e-21	110.073	Vigna angularis var. angularis DNA, chromosome 4, almost complete sequence, cultivar: Shumari
CL7.Contig4_All	gi|965668308|dbj|AP015037.1|	100	59	0	0	588	646	7505813	7505755	6.25379e-21	110.073	Vigna angularis var. angularis DNA, chromosome 4, almost complete sequence, cultivar: Shumari
CL7.Contig4_All	gi|965668308|dbj|AP015037.1|	100	59	0	0	588	646	7505872	7505814	6.25379e-21	110.073	Vigna angularis var. angularis DNA, chromosome 4, almost complete sequence, cultivar: Shumari
CL7.Contig4_All	gi|965668308|dbj|AP015037.1|	100	59	0	0	588	646	7505875	7505817	6.25379e-21	110.073	Vigna angularis var. angularis DNA, chromosome 4, almost complete sequence, cultivar: Shumari
CL7.Contig4_All	gi|965668308|dbj|AP015037.1|	100	59	0	0	588	646	7505878	7505820	6.25379e-21	110.073	Vigna angularis var. angularis DNA, chromosome 4, almost complete sequence, cultivar: Shumari
CL7.Contig4_All	gi|965668308|dbj|AP015037.1|	100	59	0	0	588	646	7505881	7505823	6.25379e-21	110.073	Vigna angularis var. angularis DNA, chromosome 4, almost complete sequence, cultivar: Shumari
CL7.Contig4_All	gi|965668308|dbj|AP015037.1|	100	59	0	0	588	646	7505884	7505826	6.25379e-21	110.073	Vigna angularis var. angularis DNA, chromosome 4, almost complete sequence, cultivar: Shumari
CL7.Contig4_All	gi|965668308|dbj|AP015037.1|	100	59	0	0	588	646	7505887	7505829	6.25379e-21	110.073	Vigna angularis var. angularis DNA, chromosome 4, almost complete sequence, cultivar: Shumari
CL7.Contig4_All	gi|965668308|dbj|AP015037.1|	100	59	0	0	588	646	7505890	7505832	6.25379e-21	110.073	Vigna angularis var. angularis DNA, chromosome 4, almost complete sequence, cultivar: Shumari
CL7.Contig4_All	gi|965668308|dbj|AP015037.1|	100	59	0	0	588	646	7505893	7505835	6.25379e-21	110.073	Vigna angularis var. angularis DNA, chromosome 4, almost complete sequence, cultivar: Shumari
CL7.Contig4_All	gi|965668308|dbj|AP015037.1|	100	59	0	0	588	646	7505896	7505838	6.25379e-21	110.073	Vigna angularis var. angularis DNA, chromosome 4, almost complete sequence, cultivar: Shumari
CL7.Contig4_All	gi|965668308|dbj|AP015037.1|	100	59	0	0	588	646	7505899	7505841	6.25379e-21	110.073	Vigna angularis var. angularis DNA, chromosome 4, almost complete sequence, cultivar: Shumari
CL7.Contig4_All	gi|965668308|dbj|AP015037.1|	100	59	0	0	588	646	7505902	7505844	6.25379e-21	110.073	Vigna angularis var. angularis DNA, chromosome 4, almost complete sequence, cultivar: Shumari
CL7.Contig4_All	gi|965668308|dbj|AP015037.1|	100	59	0	0	588	646	7505905	7505847	6.25379e-21	110.073	Vigna angularis var. angularis DNA, chromosome 4, almost complete sequence, cultivar: Shumari
CL7.Contig4_All	gi|965668308|dbj|AP015037.1|	100	59	0	0	588	646	7505908	7505850	6.25379e-21	110.073	Vigna angularis var. angularis DNA, chromosome 4, almost complete sequence, cultivar: Shumari
CL7.Contig4_All	gi|965668308|dbj|AP015037.1|	100	59	0	0	588	646	7505911	7505853	6.25379e-21	110.073	Vigna angularis var. angularis DNA, chromosome 4, almost complete sequence, cultivar: Shumari
CL7.Contig4_All	gi|965668308|dbj|AP015037.1|	100	59	0	0	588	646	7505914	7505856	6.25379e-21	110.073	Vigna angularis var. angularis DNA, chromosome 4, almost complete sequence, cultivar: Shumari
CL7.Contig4_All	gi|965668308|dbj|AP015037.1|	100	59	0	0	588	646	7505917	7505859	6.25379e-21	110.073	Vigna angularis var. angularis DNA, chromosome 4, almost complete sequence, cultivar: Shumari
CL7.Contig4_All	gi|965668308|dbj|AP015037.1|	100	59	0	0	588	646	7505920	7505862	6.25379e-21	110.073	Vigna angularis var. angularis DNA, chromosome 4, almost complete sequence, cultivar: Shumari
CL7.Contig4_All	gi|965668308|dbj|AP015037.1|	100	59	0	0	588	646	7506029	7505971	6.25379e-21	110.073	Vigna angularis var. angularis DNA, chromosome 4, almost complete sequence, cultivar: Shumari
CL7.Contig4_All	gi|965668308|dbj|AP015037.1|	100	59	0	0	588	646	7506090	7506032	6.25379e-21	110.073	Vigna angularis var. angularis DNA, chromosome 4, almost complete sequence, cultivar: Shumari
CL7.Contig4_All	gi|965668308|dbj|AP015037.1|	100	59	0	0	588	646	7506093	7506035	6.25379e-21	110.073	Vigna angularis var. angularis DNA, chromosome 4, almost complete sequence, cultivar: Shumari
CL7.Contig4_All	gi|965668308|dbj|AP015037.1|	100	59	0	0	588	646	7506196	7506138	6.25379e-21	110.073	Vigna angularis var. angularis DNA, chromosome 4, almost complete sequence, cultivar: Shumari
CL7.Contig4_All	gi|965668308|dbj|AP015037.1|	100	59	0	0	588	646	7506199	7506141	6.25379e-21	110.073	Vigna angularis var. angularis DNA, chromosome 4, almost complete sequence, cultivar: Shumari
CL7.Contig4_All	gi|965668308|dbj|AP015037.1|	100	59	0	0	588	646	7506202	7506144	6.25379e-21	110.073	Vigna angularis var. angularis DNA, chromosome 4, almost complete sequence, cultivar: Shumari
CL7.Contig4_All	gi|965668308|dbj|AP015037.1|	100	59	0	0	588	646	7506205	7506147	6.25379e-21	110.073	Vigna angularis var. angularis DNA, chromosome 4, almost complete sequence, cultivar: Shumari
CL7.Contig4_All	gi|965668308|dbj|AP015037.1|	100	59	0	0	588	646	7506208	7506150	6.25379e-21	110.073	Vigna angularis var. angularis DNA, chromosome 4, almost complete sequence, cultivar: Shumari
CL7.Contig4_All	gi|965668308|dbj|AP015037.1|	100	59	0	0	588	646	7506211	7506153	6.25379e-21	110.073	Vigna angularis var. angularis DNA, chromosome 4, almost complete sequence, cultivar: Shumari
CL7.Contig4_All	gi|965668308|dbj|AP015037.1|	100	59	0	0	588	646	7506214	7506156	6.25379e-21	110.073	Vigna angularis var. angularis DNA, chromosome 4, almost complete sequence, cultivar: Shumari
CL7.Contig4_All	gi|965668308|dbj|AP015037.1|	100	59	0	0	588	646	7506217	7506159	6.25379e-21	110.073	Vigna angularis var. angularis DNA, chromosome 4, almost complete sequence, cultivar: Shumari
CL7.Contig4_All	gi|965668308|dbj|AP015037.1|	100	59	0	0	588	646	7506220	7506162	6.25379e-21	110.073	Vigna angularis var. angularis DNA, chromosome 4, almost complete sequence, cultivar: Shumari
CL7.Contig4_All	gi|965668308|dbj|AP015037.1|	100	59	0	0	588	646	7506223	7506165	6.25379e-21	110.073	Vigna angularis var. angularis DNA, chromosome 4, almost complete sequence, cultivar: Shumari
CL7.Contig4_All	gi|965668308|dbj|AP015037.1|	100	59	0	0	588	646	7506226	7506168	6.25379e-21	110.073	Vigna angularis var. angularis DNA, chromosome 4, almost complete sequence, cultivar: Shumari
CL7.Contig4_All	gi|965668308|dbj|AP015037.1|	100	59	0	0	588	646	7506229	7506171	6.25379e-21	110.073	Vigna angularis var. angularis DNA, chromosome 4, almost complete sequence, cultivar: Shumari
CL7.Contig4_All	gi|965668308|dbj|AP015037.1|	100	59	0	0	588	646	7506232	7506174	6.25379e-21	110.073	Vigna angularis var. angularis DNA, chromosome 4, almost complete sequence, cultivar: Shumari
CL7.Contig4_All	gi|965668308|dbj|AP015037.1|	100	59	0	0	588	646	7506235	7506177	6.25379e-21	110.073	Vigna angularis var. angularis DNA, chromosome 4, almost complete sequence, cultivar: Shumari
CL7.Contig4_All	gi|965668308|dbj|AP015037.1|	100	59	0	0	588	646	7506238	7506180	6.25379e-21	110.073	Vigna angularis var. angularis DNA, chromosome 4, almost complete sequence, cultivar: Shumari
CL7.Contig4_All	gi|965668308|dbj|AP015037.1|	100	59	0	0	588	646	7506241	7506183	6.25379e-21	110.073	Vigna angularis var. angularis DNA, chromosome 4, almost complete sequence, cultivar: Shumari
CL7.Contig4_All	gi|965668308|dbj|AP015037.1|	100	59	0	0	588	646	7506244	7506186	6.25379e-21	110.073	Vigna angularis var. angularis DNA, chromosome 4, almost complete sequence, cultivar: Shumari
CL7.Contig4_All	gi|965668308|dbj|AP015037.1|	100	59	0	0	588	646	7506247	7506189	6.25379e-21	110.073	Vigna angularis var. angularis DNA, chromosome 4, almost complete sequence, cultivar: Shumari
CL7.Contig4_All	gi|965668308|dbj|AP015037.1|	100	59	0	0	588	646	7506250	7506192	6.25379e-21	110.073	Vigna angularis var. angularis DNA, chromosome 4, almost complete sequence, cultivar: Shumari
CL7.Contig4_All	gi|965668308|dbj|AP015037.1|	100	59	0	0	588	646	7506253	7506195	6.25379e-21	110.073	Vigna angularis var. angularis DNA, chromosome 4, almost complete sequence, cultivar: Shumari
CL7.Contig4_All	gi|965668308|dbj|AP015037.1|	100	59	0	0	588	646	7506256	7506198	6.25379e-21	110.073	Vigna angularis var. angularis DNA, chromosome 4, almost complete sequence, cultivar: Shumari
CL7.Contig4_All	gi|965668308|dbj|AP015037.1|	100	59	0	0	588	646	7506259	7506201	6.25379e-21	110.073	Vigna angularis var. angularis DNA, chromosome 4, almost complete sequence, cultivar: Shumari
CL7.Contig4_All	gi|965668308|dbj|AP015037.1|	100	59	0	0	588	646	7506262	7506204	6.25379e-21	110.073	Vigna angularis var. angularis DNA, chromosome 4, almost complete sequence, cultivar: Shumari
CL7.Contig4_All	gi|965668308|dbj|AP015037.1|	100	59	0	0	588	646	7506265	7506207	6.25379e-21	110.073	Vigna angularis var. angularis DNA, chromosome 4, almost complete sequence, cultivar: Shumari
CL7.Contig4_All	gi|965668308|dbj|AP015037.1|	100	59	0	0	588	646	7506268	7506210	6.25379e-21	110.073	Vigna angularis var. angularis DNA, chromosome 4, almost complete sequence, cultivar: Shumari
CL7.Contig4_All	gi|965668308|dbj|AP015037.1|	100	59	0	0	588	646	7506271	7506213	6.25379e-21	110.073	Vigna angularis var. angularis DNA, chromosome 4, almost complete sequence, cultivar: Shumari
CL7.Contig4_All	gi|965668308|dbj|AP015037.1|	100	59	0	0	588	646	7506274	7506216	6.25379e-21	110.073	Vigna angularis var. angularis DNA, chromosome 4, almost complete sequence, cultivar: Shumari
CL7.Contig4_All	gi|965668308|dbj|AP015037.1|	100	59	0	0	588	646	7506277	7506219	6.25379e-21	110.073	Vigna angularis var. angularis DNA, chromosome 4, almost complete sequence, cultivar: Shumari
CL7.Contig4_All	gi|965668308|dbj|AP015037.1|	100	59	0	0	588	646	7506280	7506222	6.25379e-21	110.073	Vigna angularis var. angularis DNA, chromosome 4, almost complete sequence, cultivar: Shumari
CL7.Contig4_All	gi|965668308|dbj|AP015037.1|	100	59	0	0	588	646	7506283	7506225	6.25379e-21	110.073	Vigna angularis var. angularis DNA, chromosome 4, almost complete sequence, cultivar: Shumari
CL7.Contig4_All	gi|965668308|dbj|AP015037.1|	100	59	0	0	588	646	7506286	7506228	6.25379e-21	110.073	Vigna angularis var. angularis DNA, chromosome 4, almost complete sequence, cultivar: Shumari
CL7.Contig4_All	gi|965668308|dbj|AP015037.1|	100	59	0	0	588	646	7506289	7506231	6.25379e-21	110.073	Vigna angularis var. angularis DNA, chromosome 4, almost complete sequence, cultivar: Shumari
CL7.Contig4_All	gi|965668308|dbj|AP015037.1|	100	59	0	0	588	646	7506292	7506234	6.25379e-21	110.073	Vigna angularis var. angularis DNA, chromosome 4, almost complete sequence, cultivar: Shumari
CL7.Contig4_All	gi|965668308|dbj|AP015037.1|	100	59	0	0	588	646	7506295	7506237	6.25379e-21	110.073	Vigna angularis var. angularis DNA, chromosome 4, almost complete sequence, cultivar: Shumari
CL7.Contig4_All	gi|965668308|dbj|AP015037.1|	100	59	0	0	588	646	7506298	7506240	6.25379e-21	110.073	Vigna angularis var. angularis DNA, chromosome 4, almost complete sequence, cultivar: Shumari
CL7.Contig4_All	gi|965668308|dbj|AP015037.1|	100	59	0	0	588	646	7506301	7506243	6.25379e-21	110.073	Vigna angularis var. angularis DNA, chromosome 4, almost complete sequence, cultivar: Shumari
CL7.Contig4_All	gi|965668308|dbj|AP015037.1|	100	59	0	0	588	646	7506304	7506246	6.25379e-21	110.073	Vigna angularis var. angularis DNA, chromosome 4, almost complete sequence, cultivar: Shumari
CL7.Contig4_All	gi|965668308|dbj|AP015037.1|	100	59	0	0	588	646	7506307	7506249	6.25379e-21	110.073	Vigna angularis var. angularis DNA, chromosome 4, almost complete sequence, cultivar: Shumari
CL7.Contig4_All	gi|965668308|dbj|AP015037.1|	100	59	0	0	588	646	7506310	7506252	6.25379e-21	110.073	Vigna angularis var. angularis DNA, chromosome 4, almost complete sequence, cultivar: Shumari
CL7.Contig4_All	gi|965668308|dbj|AP015037.1|	100	59	0	0	588	646	7506313	7506255	6.25379e-21	110.073	Vigna angularis var. angularis DNA, chromosome 4, almost complete sequence, cultivar: Shumari
CL7.Contig4_All	gi|965668308|dbj|AP015037.1|	100	59	0	0	588	646	7506316	7506258	6.25379e-21	110.073	Vigna angularis var. angularis DNA, chromosome 4, almost complete sequence, cultivar: Shumari
CL7.Contig4_All	gi|965668308|dbj|AP015037.1|	100	59	0	0	588	646	7506319	7506261	6.25379e-21	110.073	Vigna angularis var. angularis DNA, chromosome 4, almost complete sequence, cultivar: Shumari
CL7.Contig4_All	gi|965668308|dbj|AP015037.1|	100	59	0	0	588	646	7506322	7506264	6.25379e-21	110.073	Vigna angularis var. angularis DNA, chromosome 4, almost complete sequence, cultivar: Shumari
CL7.Contig4_All	gi|965668308|dbj|AP015037.1|	100	59	0	0	588	646	7506325	7506267	6.25379e-21	110.073	Vigna angularis var. angularis DNA, chromosome 4, almost complete sequence, cultivar: Shumari
CL7.Contig4_All	gi|965668308|dbj|AP015037.1|	100	59	0	0	588	646	7506328	7506270	6.25379e-21	110.073	Vigna angularis var. angularis DNA, chromosome 4, almost complete sequence, cultivar: Shumari
CL7.Contig4_All	gi|965668308|dbj|AP015037.1|	100	59	0	0	588	646	7506331	7506273	6.25379e-21	110.073	Vigna angularis var. angularis DNA, chromosome 4, almost complete sequence, cultivar: Shumari
CL7.Contig4_All	gi|965668308|dbj|AP015037.1|	100	59	0	0	588	646	7506334	7506276	6.25379e-21	110.073	Vigna angularis var. angularis DNA, chromosome 4, almost complete sequence, cultivar: Shumari
CL7.Contig4_All	gi|965668308|dbj|AP015037.1|	100	59	0	0	588	646	7506337	7506279	6.25379e-21	110.073	Vigna angularis var. angularis DNA, chromosome 4, almost complete sequence, cultivar: Shumari
CL7.Contig4_All	gi|965668308|dbj|AP015037.1|	100	59	0	0	588	646	7506340	7506282	6.25379e-21	110.073	Vigna angularis var. angularis DNA, chromosome 4, almost complete sequence, cultivar: Shumari
CL7.Contig4_All	gi|965668308|dbj|AP015037.1|	100	59	0	0	588	646	7506343	7506285	6.25379e-21	110.073	Vigna angularis var. angularis DNA, chromosome 4, almost complete sequence, cultivar: Shumari
CL7.Contig4_All	gi|965668308|dbj|AP015037.1|	100	59	0	0	588	646	7506346	7506288	6.25379e-21	110.073	Vigna angularis var. angularis DNA, chromosome 4, almost complete sequence, cultivar: Shumari
CL7.Contig4_All	gi|965668308|dbj|AP015037.1|	100	59	0	0	588	646	7506349	7506291	6.25379e-21	110.073	Vigna angularis var. angularis DNA, chromosome 4, almost complete sequence, cultivar: Shumari
CL7.Contig4_All	gi|965668308|dbj|AP015037.1|	100	59	0	0	588	646	7506352	7506294	6.25379e-21	110.073	Vigna angularis var. angularis DNA, chromosome 4, almost complete sequence, cultivar: Shumari
CL7.Contig4_All	gi|965668308|dbj|AP015037.1|	100	59	0	0	588	646	7506355	7506297	6.25379e-21	110.073	Vigna angularis var. angularis DNA, chromosome 4, almost complete sequence, cultivar: Shumari
CL7.Contig4_All	gi|965668308|dbj|AP015037.1|	100	59	0	0	588	646	7506358	7506300	6.25379e-21	110.073	Vigna angularis var. angularis DNA, chromosome 4, almost complete sequence, cultivar: Shumari
CL7.Contig4_All	gi|965668308|dbj|AP015037.1|	100	59	0	0	588	646	7506361	7506303	6.25379e-21	110.073	Vigna angularis var. angularis DNA, chromosome 4, almost complete sequence, cultivar: Shumari
CL7.Contig4_All	gi|965668308|dbj|AP015037.1|	100	59	0	0	588	646	7506364	7506306	6.25379e-21	110.073	Vigna angularis var. angularis DNA, chromosome 4, almost complete sequence, cultivar: Shumari
CL7.Contig4_All	gi|965668308|dbj|AP015037.1|	100	59	0	0	588	646	7506367	7506309	6.25379e-21	110.073	Vigna angularis var. angularis DNA, chromosome 4, almost complete sequence, cultivar: Shumari
CL7.Contig4_All	gi|965668308|dbj|AP015037.1|	100	59	0	0	588	646	7506370	7506312	6.25379e-21	110.073	Vigna angularis var. angularis DNA, chromosome 4, almost complete sequence, cultivar: Shumari
CL7.Contig4_All	gi|965668308|dbj|AP015037.1|	100	59	0	0	588	646	7506373	7506315	6.25379e-21	110.073	Vigna angularis var. angularis DNA, chromosome 4, almost complete sequence, cultivar: Shumari
CL7.Contig4_All	gi|965668308|dbj|AP015037.1|	100	59	0	0	588	646	7506376	7506318	6.25379e-21	110.073	Vigna angularis var. angularis DNA, chromosome 4, almost complete sequence, cultivar: Shumari
CL7.Contig4_All	gi|965668308|dbj|AP015037.1|	100	59	0	0	588	646	7506379	7506321	6.25379e-21	110.073	Vigna angularis var. angularis DNA, chromosome 4, almost complete sequence, cultivar: Shumari
CL7.Contig4_All	gi|965668308|dbj|AP015037.1|	100	59	0	0	588	646	7506382	7506324	6.25379e-21	110.073	Vigna angularis var. angularis DNA, chromosome 4, almost complete sequence, cultivar: Shumari
CL7.Contig4_All	gi|965668308|dbj|AP015037.1|	100	59	0	0	588	646	7506385	7506327	6.25379e-21	110.073	Vigna angularis var. angularis DNA, chromosome 4, almost complete sequence, cultivar: Shumari
CL7.Contig4_All	gi|965668308|dbj|AP015037.1|	100	59	0	0	588	646	7506388	7506330	6.25379e-21	110.073	Vigna angularis var. angularis DNA, chromosome 4, almost complete sequence, cultivar: Shumari
CL7.Contig4_All	gi|965668308|dbj|AP015037.1|	100	59	0	0	588	646	7506391	7506333	6.25379e-21	110.073	Vigna angularis var. angularis DNA, chromosome 4, almost complete sequence, cultivar: Shumari
CL7.Contig4_All	gi|965668308|dbj|AP015037.1|	100	59	0	0	588	646	7506394	7506336	6.25379e-21	110.073	Vigna angularis var. angularis DNA, chromosome 4, almost complete sequence, cultivar: Shumari
CL7.Contig4_All	gi|965668308|dbj|AP015037.1|	100	59	0	0	588	646	7506397	7506339	6.25379e-21	110.073	Vigna angularis var. angularis DNA, chromosome 4, almost complete sequence, cultivar: Shumari
CL7.Contig4_All	gi|965668308|dbj|AP015037.1|	100	59	0	0	588	646	7506400	7506342	6.25379e-21	110.073	Vigna angularis var. angularis DNA, chromosome 4, almost complete sequence, cultivar: Shumari
CL7.Contig4_All	gi|965668308|dbj|AP015037.1|	100	59	0	0	588	646	7506403	7506345	6.25379e-21	110.073	Vigna angularis var. angularis DNA, chromosome 4, almost complete sequence, cultivar: Shumari
CL7.Contig4_All	gi|965668308|dbj|AP015037.1|	100	59	0	0	588	646	7506406	7506348	6.25379e-21	110.073	Vigna angularis var. angularis DNA, chromosome 4, almost complete sequence, cultivar: Shumari
CL7.Contig4_All	gi|965668308|dbj|AP015037.1|	100	59	0	0	588	646	7506409	7506351	6.25379e-21	110.073	Vigna angularis var. angularis DNA, chromosome 4, almost complete sequence, cultivar: Shumari
CL7.Contig4_All	gi|965668308|dbj|AP015037.1|	100	59	0	0	588	646	7506412	7506354	6.25379e-21	110.073	Vigna angularis var. angularis DNA, chromosome 4, almost complete sequence, cultivar: Shumari
CL7.Contig4_All	gi|965668308|dbj|AP015037.1|	100	59	0	0	588	646	7506415	7506357	6.25379e-21	110.073	Vigna angularis var. angularis DNA, chromosome 4, almost complete sequence, cultivar: Shumari
CL7.Contig4_All	gi|965668308|dbj|AP015037.1|	100	59	0	0	588	646	7506418	7506360	6.25379e-21	110.073	Vigna angularis var. angularis DNA, chromosome 4, almost complete sequence, cultivar: Shumari
CL7.Contig4_All	gi|965668308|dbj|AP015037.1|	100	59	0	0	588	646	7506421	7506363	6.25379e-21	110.073	Vigna angularis var. angularis DNA, chromosome 4, almost complete sequence, cultivar: Shumari
CL7.Contig4_All	gi|965668308|dbj|AP015037.1|	100	59	0	0	588	646	7506424	7506366	6.25379e-21	110.073	Vigna angularis var. angularis DNA, chromosome 4, almost complete sequence, cultivar: Shumari
CL7.Contig4_All	gi|965668308|dbj|AP015037.1|	100	59	0	0	588	646	7506427	7506369	6.25379e-21	110.073	Vigna angularis var. angularis DNA, chromosome 4, almost complete sequence, cultivar: Shumari
CL7.Contig4_All	gi|965668308|dbj|AP015037.1|	100	59	0	0	588	646	7506430	7506372	6.25379e-21	110.073	Vigna angularis var. angularis DNA, chromosome 4, almost complete sequence, cultivar: Shumari
CL7.Contig4_All	gi|965668308|dbj|AP015037.1|	100	59	0	0	588	646	7506433	7506375	6.25379e-21	110.073	Vigna angularis var. angularis DNA, chromosome 4, almost complete sequence, cultivar: Shumari
CL7.Contig4_All	gi|965668308|dbj|AP015037.1|	100	59	0	0	588	646	7506436	7506378	6.25379e-21	110.073	Vigna angularis var. angularis DNA, chromosome 4, almost complete sequence, cultivar: Shumari
CL7.Contig4_All	gi|965668308|dbj|AP015037.1|	100	59	0	0	588	646	7506439	7506381	6.25379e-21	110.073	Vigna angularis var. angularis DNA, chromosome 4, almost complete sequence, cultivar: Shumari
CL7.Contig4_All	gi|965668308|dbj|AP015037.1|	100	59	0	0	588	646	7506442	7506384	6.25379e-21	110.073	Vigna angularis var. angularis DNA, chromosome 4, almost complete sequence, cultivar: Shumari
CL7.Contig4_All	gi|965668308|dbj|AP015037.1|	100	59	0	0	588	646	7506445	7506387	6.25379e-21	110.073	Vigna angularis var. angularis DNA, chromosome 4, almost complete sequence, cultivar: Shumari
CL7.Contig4_All	gi|965668308|dbj|AP015037.1|	100	59	0	0	588	646	7506507	7506449	6.25379e-21	110.073	Vigna angularis var. angularis DNA, chromosome 4, almost complete sequence, cultivar: Shumari
CL7.Contig4_All	gi|965668308|dbj|AP015037.1|	100	59	0	0	588	646	7506510	7506452	6.25379e-21	110.073	Vigna angularis var. angularis DNA, chromosome 4, almost complete sequence, cultivar: Shumari
CL7.Contig4_All	gi|965668308|dbj|AP015037.1|	100	59	0	0	588	646	7506513	7506455	6.25379e-21	110.073	Vigna angularis var. angularis DNA, chromosome 4, almost complete sequence, cultivar: Shumari
CL7.Contig4_All	gi|965668308|dbj|AP015037.1|	100	59	0	0	588	646	7506516	7506458	6.25379e-21	110.073	Vigna angularis var. angularis DNA, chromosome 4, almost complete sequence, cultivar: Shumari
CL7.Contig4_All	gi|965668308|dbj|AP015037.1|	100	59	0	0	588	646	7506519	7506461	6.25379e-21	110.073	Vigna angularis var. angularis DNA, chromosome 4, almost complete sequence, cultivar: Shumari
CL7.Contig4_All	gi|965668308|dbj|AP015037.1|	100	59	0	0	588	646	7506522	7506464	6.25379e-21	110.073	Vigna angularis var. angularis DNA, chromosome 4, almost complete sequence, cultivar: Shumari
CL7.Contig4_All	gi|965668308|dbj|AP015037.1|	100	59	0	0	588	646	7506525	7506467	6.25379e-21	110.073	Vigna angularis var. angularis DNA, chromosome 4, almost complete sequence, cultivar: Shumari
CL7.Contig4_All	gi|965668308|dbj|AP015037.1|	100	59	0	0	588	646	7506528	7506470	6.25379e-21	110.073	Vigna angularis var. angularis DNA, chromosome 4, almost complete sequence, cultivar: Shumari
CL7.Contig4_All	gi|965668308|dbj|AP015037.1|	100	59	0	0	588	646	7506531	7506473	6.25379e-21	110.073	Vigna angularis var. angularis DNA, chromosome 4, almost complete sequence, cultivar: Shumari
CL7.Contig4_All	gi|965668308|dbj|AP015037.1|	100	59	0	0	588	646	7506534	7506476	6.25379e-21	110.073	Vigna angularis var. angularis DNA, chromosome 4, almost complete sequence, cultivar: Shumari
CL7.Contig4_All	gi|965668308|dbj|AP015037.1|	100	59	0	0	588	646	7506537	7506479	6.25379e-21	110.073	Vigna angularis var. angularis DNA, chromosome 4, almost complete sequence, cultivar: Shumari
CL7.Contig4_All	gi|965668308|dbj|AP015037.1|	100	59	0	0	588	646	7506540	7506482	6.25379e-21	110.073	Vigna angularis var. angularis DNA, chromosome 4, almost complete sequence, cultivar: Shumari
CL7.Contig4_All	gi|965668308|dbj|AP015037.1|	100	59	0	0	588	646	7506543	7506485	6.25379e-21	110.073	Vigna angularis var. angularis DNA, chromosome 4, almost complete sequence, cultivar: Shumari
CL7.Contig4_All	gi|965668308|dbj|AP015037.1|	100	59	0	0	588	646	7506546	7506488	6.25379e-21	110.073	Vigna angularis var. angularis DNA, chromosome 4, almost complete sequence, cultivar: Shumari
CL7.Contig4_All	gi|965668308|dbj|AP015037.1|	100	59	0	0	588	646	7506549	7506491	6.25379e-21	110.073	Vigna angularis var. angularis DNA, chromosome 4, almost complete sequence, cultivar: Shumari
CL7.Contig4_All	gi|965668308|dbj|AP015037.1|	100	59	0	0	588	646	7506552	7506494	6.25379e-21	110.073	Vigna angularis var. angularis DNA, chromosome 4, almost complete sequence, cultivar: Shumari
CL7.Contig4_All	gi|965668308|dbj|AP015037.1|	100	59	0	0	588	646	7506555	7506497	6.25379e-21	110.073	Vigna angularis var. angularis DNA, chromosome 4, almost complete sequence, cultivar: Shumari
CL7.Contig4_All	gi|965668308|dbj|AP015037.1|	100	59	0	0	588	646	7506558	7506500	6.25379e-21	110.073	Vigna angularis var. angularis DNA, chromosome 4, almost complete sequence, cultivar: Shumari
CL7.Contig4_All	gi|965668308|dbj|AP015037.1|	100	59	0	0	588	646	7506561	7506503	6.25379e-21	110.073	Vigna angularis var. angularis DNA, chromosome 4, almost complete sequence, cultivar: Shumari
CL7.Contig4_All	gi|965668308|dbj|AP015037.1|	100	59	0	0	588	646	7506564	7506506	6.25379e-21	110.073	Vigna angularis var. angularis DNA, chromosome 4, almost complete sequence, cultivar: Shumari
CL7.Contig4_All	gi|965668308|dbj|AP015037.1|	100	59	0	0	588	646	7506567	7506509	6.25379e-21	110.073	Vigna angularis var. angularis DNA, chromosome 4, almost complete sequence, cultivar: Shumari
CL7.Contig4_All	gi|965668308|dbj|AP015037.1|	100	59	0	0	588	646	7506570	7506512	6.25379e-21	110.073	Vigna angularis var. angularis DNA, chromosome 4, almost complete sequence, cultivar: Shumari
CL7.Contig4_All	gi|965668308|dbj|AP015037.1|	100	59	0	0	588	646	7506573	7506515	6.25379e-21	110.073	Vigna angularis var. angularis DNA, chromosome 4, almost complete sequence, cultivar: Shumari
CL7.Contig4_All	gi|965668308|dbj|AP015037.1|	100	59	0	0	588	646	7506576	7506518	6.25379e-21	110.073	Vigna angularis var. angularis DNA, chromosome 4, almost complete sequence, cultivar: Shumari
CL7.Contig4_All	gi|965668308|dbj|AP015037.1|	100	59	0	0	588	646	7506579	7506521	6.25379e-21	110.073	Vigna angularis var. angularis DNA, chromosome 4, almost complete sequence, cultivar: Shumari
CL7.Contig4_All	gi|965668308|dbj|AP015037.1|	100	59	0	0	588	646	7506582	7506524	6.25379e-21	110.073	Vigna angularis var. angularis DNA, chromosome 4, almost complete sequence, cultivar: Shumari
CL7.Contig4_All	gi|965668308|dbj|AP015037.1|	100	59	0	0	588	646	7506585	7506527	6.25379e-21	110.073	Vigna angularis var. angularis DNA, chromosome 4, almost complete sequence, cultivar: Shumari
CL7.Contig4_All	gi|965668308|dbj|AP015037.1|	100	59	0	0	588	646	7506588	7506530	6.25379e-21	110.073	Vigna angularis var. angularis DNA, chromosome 4, almost complete sequence, cultivar: Shumari
CL7.Contig4_All	gi|965668308|dbj|AP015037.1|	100	59	0	0	588	646	7506591	7506533	6.25379e-21	110.073	Vigna angularis var. angularis DNA, chromosome 4, almost complete sequence, cultivar: Shumari
CL7.Contig4_All	gi|965668308|dbj|AP015037.1|	100	59	0	0	588	646	7506594	7506536	6.25379e-21	110.073	Vigna angularis var. angularis DNA, chromosome 4, almost complete sequence, cultivar: Shumari
CL7.Contig4_All	gi|965668308|dbj|AP015037.1|	100	59	0	0	588	646	7506597	7506539	6.25379e-21	110.073	Vigna angularis var. angularis DNA, chromosome 4, almost complete sequence, cultivar: Shumari
CL7.Contig4_All	gi|965668308|dbj|AP015037.1|	100	59	0	0	588	646	7506600	7506542	6.25379e-21	110.073	Vigna angularis var. angularis DNA, chromosome 4, almost complete sequence, cultivar: Shumari
CL7.Contig4_All	gi|965668308|dbj|AP015037.1|	100	59	0	0	588	646	7506603	7506545	6.25379e-21	110.073	Vigna angularis var. angularis DNA, chromosome 4, almost complete sequence, cultivar: Shumari
CL7.Contig4_All	gi|965668308|dbj|AP015037.1|	100	59	0	0	588	646	7506606	7506548	6.25379e-21	110.073	Vigna angularis var. angularis DNA, chromosome 4, almost complete sequence, cultivar: Shumari
CL7.Contig4_All	gi|965668308|dbj|AP015037.1|	100	59	0	0	588	646	7506609	7506551	6.25379e-21	110.073	Vigna angularis var. angularis DNA, chromosome 4, almost complete sequence, cultivar: Shumari
CL7.Contig4_All	gi|965668308|dbj|AP015037.1|	100	59	0	0	588	646	7506612	7506554	6.25379e-21	110.073	Vigna angularis var. angularis DNA, chromosome 4, almost complete sequence, cultivar: Shumari
CL7.Contig4_All	gi|965668308|dbj|AP015037.1|	100	59	0	0	588	646	7506671	7506613	6.25379e-21	110.073	Vigna angularis var. angularis DNA, chromosome 4, almost complete sequence, cultivar: Shumari
CL7.Contig4_All	gi|965668308|dbj|AP015037.1|	100	59	0	0	588	646	7506674	7506616	6.25379e-21	110.073	Vigna angularis var. angularis DNA, chromosome 4, almost complete sequence, cultivar: Shumari
CL7.Contig4_All	gi|965668308|dbj|AP015037.1|	100	59	0	0	588	646	7506677	7506619	6.25379e-21	110.073	Vigna angularis var. angularis DNA, chromosome 4, almost complete sequence, cultivar: Shumari
CL7.Contig4_All	gi|965668308|dbj|AP015037.1|	100	59	0	0	588	646	7506680	7506622	6.25379e-21	110.073	Vigna angularis var. angularis DNA, chromosome 4, almost complete sequence, cultivar: Shumari
CL7.Contig4_All	gi|965668308|dbj|AP015037.1|	100	59	0	0	588	646	7506683	7506625	6.25379e-21	110.073	Vigna angularis var. angularis DNA, chromosome 4, almost complete sequence, cultivar: Shumari
CL7.Contig4_All	gi|965668308|dbj|AP015037.1|	100	59	0	0	588	646	7506686	7506628	6.25379e-21	110.073	Vigna angularis var. angularis DNA, chromosome 4, almost complete sequence, cultivar: Shumari
CL7.Contig4_All	gi|965668308|dbj|AP015037.1|	100	59	0	0	588	646	7506689	7506631	6.25379e-21	110.073	Vigna angularis var. angularis DNA, chromosome 4, almost complete sequence, cultivar: Shumari
CL7.Contig4_All	gi|965668308|dbj|AP015037.1|	100	59	0	0	588	646	7506692	7506634	6.25379e-21	110.073	Vigna angularis var. angularis DNA, chromosome 4, almost complete sequence, cultivar: Shumari
CL7.Contig4_All	gi|965668308|dbj|AP015037.1|	100	59	0	0	588	646	7506695	7506637	6.25379e-21	110.073	Vigna angularis var. angularis DNA, chromosome 4, almost complete sequence, cultivar: Shumari
CL7.Contig4_All	gi|965668308|dbj|AP015037.1|	100	59	0	0	588	646	7506698	7506640	6.25379e-21	110.073	Vigna angularis var. angularis DNA, chromosome 4, almost complete sequence, cultivar: Shumari
CL7.Contig4_All	gi|965668308|dbj|AP015037.1|	100	59	0	0	588	646	7506701	7506643	6.25379e-21	110.073	Vigna angularis var. angularis DNA, chromosome 4, almost complete sequence, cultivar: Shumari
CL7.Contig4_All	gi|965668308|dbj|AP015037.1|	100	59	0	0	588	646	7506704	7506646	6.25379e-21	110.073	Vigna angularis var. angularis DNA, chromosome 4, almost complete sequence, cultivar: Shumari
CL7.Contig4_All	gi|965668308|dbj|AP015037.1|	100	59	0	0	588	646	7506707	7506649	6.25379e-21	110.073	Vigna angularis var. angularis DNA, chromosome 4, almost complete sequence, cultivar: Shumari
CL7.Contig4_All	gi|965668308|dbj|AP015037.1|	100	59	0	0	588	646	7506710	7506652	6.25379e-21	110.073	Vigna angularis var. angularis DNA, chromosome 4, almost complete sequence, cultivar: Shumari
CL7.Contig4_All	gi|965668308|dbj|AP015037.1|	100	59	0	0	588	646	7506713	7506655	6.25379e-21	110.073	Vigna angularis var. angularis DNA, chromosome 4, almost complete sequence, cultivar: Shumari
CL7.Contig4_All	gi|965668308|dbj|AP015037.1|	100	59	0	0	588	646	7506716	7506658	6.25379e-21	110.073	Vigna angularis var. angularis DNA, chromosome 4, almost complete sequence, cultivar: Shumari
CL7.Contig4_All	gi|965668308|dbj|AP015037.1|	100	59	0	0	588	646	7506719	7506661	6.25379e-21	110.073	Vigna angularis var. angularis DNA, chromosome 4, almost complete sequence, cultivar: Shumari
CL7.Contig4_All	gi|965668308|dbj|AP015037.1|	100	59	0	0	588	646	7506722	7506664	6.25379e-21	110.073	Vigna angularis var. angularis DNA, chromosome 4, almost complete sequence, cultivar: Shumari
CL7.Contig4_All	gi|965668308|dbj|AP015037.1|	100	59	0	0	588	646	7506991	7506933	6.25379e-21	110.073	Vigna angularis var. angularis DNA, chromosome 4, almost complete sequence, cultivar: Shumari
CL7.Contig4_All	gi|965668308|dbj|AP015037.1|	100	59	0	0	588	646	7506994	7506936	6.25379e-21	110.073	Vigna angularis var. angularis DNA, chromosome 4, almost complete sequence, cultivar: Shumari
CL7.Contig4_All	gi|965668308|dbj|AP015037.1|	100	59	0	0	588	646	7507081	7507023	6.25379e-21	110.073	Vigna angularis var. angularis DNA, chromosome 4, almost complete sequence, cultivar: Shumari
CL7.Contig4_All	gi|965668308|dbj|AP015037.1|	100	59	0	0	588	646	7507084	7507026	6.25379e-21	110.073	Vigna angularis var. angularis DNA, chromosome 4, almost complete sequence, cultivar: Shumari
CL7.Contig4_All	gi|965668308|dbj|AP015037.1|	100	59	0	0	588	646	7507087	7507029	6.25379e-21	110.073	Vigna angularis var. angularis DNA, chromosome 4, almost complete sequence, cultivar: Shumari
CL7.Contig4_All	gi|965668308|dbj|AP015037.1|	100	59	0	0	588	646	7507090	7507032	6.25379e-21	110.073	Vigna angularis var. angularis DNA, chromosome 4, almost complete sequence, cultivar: Shumari
CL7.Contig4_All	gi|965668308|dbj|AP015037.1|	100	59	0	0	588	646	7507172	7507114	6.25379e-21	110.073	Vigna angularis var. angularis DNA, chromosome 4, almost complete sequence, cultivar: Shumari
CL7.Contig4_All	gi|965668308|dbj|AP015037.1|	100	59	0	0	588	646	7507175	7507117	6.25379e-21	110.073	Vigna angularis var. angularis DNA, chromosome 4, almost complete sequence, cultivar: Shumari
CL7.Contig4_All	gi|965668308|dbj|AP015037.1|	100	59	0	0	588	646	7507178	7507120	6.25379e-21	110.073	Vigna angularis var. angularis DNA, chromosome 4, almost complete sequence, cultivar: Shumari
CL7.Contig4_All	gi|965668308|dbj|AP015037.1|	100	59	0	0	588	646	7507181	7507123	6.25379e-21	110.073	Vigna angularis var. angularis DNA, chromosome 4, almost complete sequence, cultivar: Shumari
CL7.Contig4_All	gi|965668308|dbj|AP015037.1|	100	59	0	0	588	646	7507184	7507126	6.25379e-21	110.073	Vigna angularis var. angularis DNA, chromosome 4, almost complete sequence, cultivar: Shumari
CL7.Contig4_All	gi|965668308|dbj|AP015037.1|	100	59	0	0	588	646	7507187	7507129	6.25379e-21	110.073	Vigna angularis var. angularis DNA, chromosome 4, almost complete sequence, cultivar: Shumari
CL7.Contig4_All	gi|965668308|dbj|AP015037.1|	100	59	0	0	588	646	7507190	7507132	6.25379e-21	110.073	Vigna angularis var. angularis DNA, chromosome 4, almost complete sequence, cultivar: Shumari
CL7.Contig4_All	gi|965668308|dbj|AP015037.1|	100	59	0	0	588	646	7507193	7507135	6.25379e-21	110.073	Vigna angularis var. angularis DNA, chromosome 4, almost complete sequence, cultivar: Shumari
CL7.Contig4_All	gi|965668308|dbj|AP015037.1|	100	59	0	0	588	646	7507196	7507138	6.25379e-21	110.073	Vigna angularis var. angularis DNA, chromosome 4, almost complete sequence, cultivar: Shumari
CL7.Contig4_All	gi|965668308|dbj|AP015037.1|	100	59	0	0	588	646	7507199	7507141	6.25379e-21	110.073	Vigna angularis var. angularis DNA, chromosome 4, almost complete sequence, cultivar: Shumari
CL7.Contig4_All	gi|965668308|dbj|AP015037.1|	100	59	0	0	588	646	7507299	7507241	6.25379e-21	110.073	Vigna angularis var. angularis DNA, chromosome 4, almost complete sequence, cultivar: Shumari
CL7.Contig4_All	gi|965668308|dbj|AP015037.1|	100	59	0	0	588	646	7507302	7507244	6.25379e-21	110.073	Vigna angularis var. angularis DNA, chromosome 4, almost complete sequence, cultivar: Shumari
CL7.Contig4_All	gi|965668308|dbj|AP015037.1|	100	59	0	0	588	646	7507305	7507247	6.25379e-21	110.073	Vigna angularis var. angularis DNA, chromosome 4, almost complete sequence, cultivar: Shumari
CL7.Contig4_All	gi|965668308|dbj|AP015037.1|	100	59	0	0	588	646	7507308	7507250	6.25379e-21	110.073	Vigna angularis var. angularis DNA, chromosome 4, almost complete sequence, cultivar: Shumari
CL7.Contig4_All	gi|965668308|dbj|AP015037.1|	100	59	0	0	588	646	7507311	7507253	6.25379e-21	110.073	Vigna angularis var. angularis DNA, chromosome 4, almost complete sequence, cultivar: Shumari
CL7.Contig4_All	gi|965668308|dbj|AP015037.1|	100	59	0	0	588	646	7507314	7507256	6.25379e-21	110.073	Vigna angularis var. angularis DNA, chromosome 4, almost complete sequence, cultivar: Shumari
CL7.Contig4_All	gi|965668308|dbj|AP015037.1|	100	59	0	0	588	646	7507317	7507259	6.25379e-21	110.073	Vigna angularis var. angularis DNA, chromosome 4, almost complete sequence, cultivar: Shumari
CL7.Contig4_All	gi|965668308|dbj|AP015037.1|	100	59	0	0	588	646	7507320	7507262	6.25379e-21	110.073	Vigna angularis var. angularis DNA, chromosome 4, almost complete sequence, cultivar: Shumari
CL7.Contig4_All	gi|965668308|dbj|AP015037.1|	100	59	0	0	588	646	7507323	7507265	6.25379e-21	110.073	Vigna angularis var. angularis DNA, chromosome 4, almost complete sequence, cultivar: Shumari
CL7.Contig4_All	gi|965668308|dbj|AP015037.1|	100	59	0	0	588	646	7507326	7507268	6.25379e-21	110.073	Vigna angularis var. angularis DNA, chromosome 4, almost complete sequence, cultivar: Shumari
CL7.Contig4_All	gi|965668308|dbj|AP015037.1|	100	59	0	0	588	646	7507329	7507271	6.25379e-21	110.073	Vigna angularis var. angularis DNA, chromosome 4, almost complete sequence, cultivar: Shumari
CL7.Contig4_All	gi|965668308|dbj|AP015037.1|	100	59	0	0	588	646	7507332	7507274	6.25379e-21	110.073	Vigna angularis var. angularis DNA, chromosome 4, almost complete sequence, cultivar: Shumari
CL7.Contig4_All	gi|965668308|dbj|AP015037.1|	100	59	0	0	588	646	7507405	7507347	6.25379e-21	110.073	Vigna angularis var. angularis DNA, chromosome 4, almost complete sequence, cultivar: Shumari
CL7.Contig4_All	gi|965668308|dbj|AP015037.1|	100	59	0	0	588	646	7507408	7507350	6.25379e-21	110.073	Vigna angularis var. angularis DNA, chromosome 4, almost complete sequence, cultivar: Shumari
CL7.Contig4_All	gi|965668308|dbj|AP015037.1|	100	59	0	0	588	646	7507411	7507353	6.25379e-21	110.073	Vigna angularis var. angularis DNA, chromosome 4, almost complete sequence, cultivar: Shumari
CL7.Contig4_All	gi|965668308|dbj|AP015037.1|	100	59	0	0	588	646	7507414	7507356	6.25379e-21	110.073	Vigna angularis var. angularis DNA, chromosome 4, almost complete sequence, cultivar: Shumari
CL7.Contig4_All	gi|965668308|dbj|AP015037.1|	100	59	0	0	588	646	7507417	7507359	6.25379e-21	110.073	Vigna angularis var. angularis DNA, chromosome 4, almost complete sequence, cultivar: Shumari
CL7.Contig4_All	gi|965668308|dbj|AP015037.1|	100	59	0	0	588	646	7507420	7507362	6.25379e-21	110.073	Vigna angularis var. angularis DNA, chromosome 4, almost complete sequence, cultivar: Shumari
CL7.Contig4_All	gi|965668308|dbj|AP015037.1|	100	59	0	0	588	646	7507622	7507564	6.25379e-21	110.073	Vigna angularis var. angularis DNA, chromosome 4, almost complete sequence, cultivar: Shumari
CL7.Contig4_All	gi|965668308|dbj|AP015037.1|	100	59	0	0	588	646	7507625	7507567	6.25379e-21	110.073	Vigna angularis var. angularis DNA, chromosome 4, almost complete sequence, cultivar: Shumari
CL7.Contig4_All	gi|965668308|dbj|AP015037.1|	100	59	0	0	588	646	7507628	7507570	6.25379e-21	110.073	Vigna angularis var. angularis DNA, chromosome 4, almost complete sequence, cultivar: Shumari
CL7.Contig4_All	gi|965668308|dbj|AP015037.1|	100	59	0	0	588	646	7507631	7507573	6.25379e-21	110.073	Vigna angularis var. angularis DNA, chromosome 4, almost complete sequence, cultivar: Shumari
CL7.Contig4_All	gi|965668308|dbj|AP015037.1|	100	59	0	0	588	646	7507634	7507576	6.25379e-21	110.073	Vigna angularis var. angularis DNA, chromosome 4, almost complete sequence, cultivar: Shumari
CL7.Contig4_All	gi|965668308|dbj|AP015037.1|	100	59	0	0	588	646	7507637	7507579	6.25379e-21	110.073	Vigna angularis var. angularis DNA, chromosome 4, almost complete sequence, cultivar: Shumari
CL7.Contig4_All	gi|965668308|dbj|AP015037.1|	100	59	0	0	588	646	7507640	7507582	6.25379e-21	110.073	Vigna angularis var. angularis DNA, chromosome 4, almost complete sequence, cultivar: Shumari
CL7.Contig4_All	gi|965668308|dbj|AP015037.1|	100	59	0	0	588	646	7507643	7507585	6.25379e-21	110.073	Vigna angularis var. angularis DNA, chromosome 4, almost complete sequence, cultivar: Shumari
CL7.Contig4_All	gi|965668308|dbj|AP015037.1|	100	59	0	0	588	646	7507646	7507588	6.25379e-21	110.073	Vigna angularis var. angularis DNA, chromosome 4, almost complete sequence, cultivar: Shumari
CL7.Contig4_All	gi|965668308|dbj|AP015037.1|	100	59	0	0	588	646	7507649	7507591	6.25379e-21	110.073	Vigna angularis var. angularis DNA, chromosome 4, almost complete sequence, cultivar: Shumari
CL7.Contig4_All	gi|965668308|dbj|AP015037.1|	100	59	0	0	588	646	7507652	7507594	6.25379e-21	110.073	Vigna angularis var. angularis DNA, chromosome 4, almost complete sequence, cultivar: Shumari
CL7.Contig4_All	gi|965668308|dbj|AP015037.1|	100	59	0	0	588	646	7507655	7507597	6.25379e-21	110.073	Vigna angularis var. angularis DNA, chromosome 4, almost complete sequence, cultivar: Shumari
CL7.Contig4_All	gi|965668308|dbj|AP015037.1|	100	59	0	0	588	646	7507658	7507600	6.25379e-21	110.073	Vigna angularis var. angularis DNA, chromosome 4, almost complete sequence, cultivar: Shumari
CL7.Contig4_All	gi|965668308|dbj|AP015037.1|	100	59	0	0	588	646	7507661	7507603	6.25379e-21	110.073	Vigna angularis var. angularis DNA, chromosome 4, almost complete sequence, cultivar: Shumari
CL7.Contig4_All	gi|965668308|dbj|AP015037.1|	100	59	0	0	588	646	7507664	7507606	6.25379e-21	110.073	Vigna angularis var. angularis DNA, chromosome 4, almost complete sequence, cultivar: Shumari
CL7.Contig4_All	gi|965668308|dbj|AP015037.1|	100	59	0	0	588	646	7507667	7507609	6.25379e-21	110.073	Vigna angularis var. angularis DNA, chromosome 4, almost complete sequence, cultivar: Shumari
CL7.Contig4_All	gi|965668308|dbj|AP015037.1|	100	59	0	0	588	646	7507670	7507612	6.25379e-21	110.073	Vigna angularis var. angularis DNA, chromosome 4, almost complete sequence, cultivar: Shumari
CL7.Contig4_All	gi|965668308|dbj|AP015037.1|	100	59	0	0	588	646	7507673	7507615	6.25379e-21	110.073	Vigna angularis var. angularis DNA, chromosome 4, almost complete sequence, cultivar: Shumari
CL7.Contig4_All	gi|965668308|dbj|AP015037.1|	100	59	0	0	588	646	7507746	7507688	6.25379e-21	110.073	Vigna angularis var. angularis DNA, chromosome 4, almost complete sequence, cultivar: Shumari
CL7.Contig4_All	gi|965668308|dbj|AP015037.1|	100	59	0	0	588	646	7507749	7507691	6.25379e-21	110.073	Vigna angularis var. angularis DNA, chromosome 4, almost complete sequence, cultivar: Shumari
CL7.Contig4_All	gi|965668308|dbj|AP015037.1|	100	59	0	0	588	646	7507752	7507694	6.25379e-21	110.073	Vigna angularis var. angularis DNA, chromosome 4, almost complete sequence, cultivar: Shumari
CL7.Contig4_All	gi|965668308|dbj|AP015037.1|	100	59	0	0	588	646	7507755	7507697	6.25379e-21	110.073	Vigna angularis var. angularis DNA, chromosome 4, almost complete sequence, cultivar: Shumari
CL7.Contig4_All	gi|965668308|dbj|AP015037.1|	100	59	0	0	588	646	7507758	7507700	6.25379e-21	110.073	Vigna angularis var. angularis DNA, chromosome 4, almost complete sequence, cultivar: Shumari
CL7.Contig4_All	gi|965668308|dbj|AP015037.1|	100	59	0	0	588	646	7507761	7507703	6.25379e-21	110.073	Vigna angularis var. angularis DNA, chromosome 4, almost complete sequence, cultivar: Shumari
CL7.Contig4_All	gi|965668308|dbj|AP015037.1|	100	59	0	0	588	646	7507764	7507706	6.25379e-21	110.073	Vigna angularis var. angularis DNA, chromosome 4, almost complete sequence, cultivar: Shumari
CL7.Contig4_All	gi|965668308|dbj|AP015037.1|	100	59	0	0	588	646	7507767	7507709	6.25379e-21	110.073	Vigna angularis var. angularis DNA, chromosome 4, almost complete sequence, cultivar: Shumari
CL7.Contig4_All	gi|965668308|dbj|AP015037.1|	100	59	0	0	588	646	7507770	7507712	6.25379e-21	110.073	Vigna angularis var. angularis DNA, chromosome 4, almost complete sequence, cultivar: Shumari
CL7.Contig4_All	gi|965668308|dbj|AP015037.1|	100	59	0	0	588	646	7507773	7507715	6.25379e-21	110.073	Vigna angularis var. angularis DNA, chromosome 4, almost complete sequence, cultivar: Shumari
CL7.Contig4_All	gi|965668308|dbj|AP015037.1|	100	59	0	0	588	646	7507776	7507718	6.25379e-21	110.073	Vigna angularis var. angularis DNA, chromosome 4, almost complete sequence, cultivar: Shumari
CL7.Contig4_All	gi|965668308|dbj|AP015037.1|	100	59	0	0	588	646	7507779	7507721	6.25379e-21	110.073	Vigna angularis var. angularis DNA, chromosome 4, almost complete sequence, cultivar: Shumari
CL7.Contig4_All	gi|965668308|dbj|AP015037.1|	100	59	0	0	588	646	7507782	7507724	6.25379e-21	110.073	Vigna angularis var. angularis DNA, chromosome 4, almost complete sequence, cultivar: Shumari
CL7.Contig4_All	gi|965668308|dbj|AP015037.1|	100	59	0	0	588	646	7507785	7507727	6.25379e-21	110.073	Vigna angularis var. angularis DNA, chromosome 4, almost complete sequence, cultivar: Shumari
CL7.Contig4_All	gi|965668308|dbj|AP015037.1|	100	59	0	0	588	646	7507788	7507730	6.25379e-21	110.073	Vigna angularis var. angularis DNA, chromosome 4, almost complete sequence, cultivar: Shumari
CL7.Contig4_All	gi|965668308|dbj|AP015037.1|	100	59	0	0	588	646	7507791	7507733	6.25379e-21	110.073	Vigna angularis var. angularis DNA, chromosome 4, almost complete sequence, cultivar: Shumari
CL7.Contig4_All	gi|965668308|dbj|AP015037.1|	100	59	0	0	588	646	7507794	7507736	6.25379e-21	110.073	Vigna angularis var. angularis DNA, chromosome 4, almost complete sequence, cultivar: Shumari
CL7.Contig4_All	gi|965668308|dbj|AP015037.1|	100	59	0	0	588	646	7507797	7507739	6.25379e-21	110.073	Vigna angularis var. angularis DNA, chromosome 4, almost complete sequence, cultivar: Shumari
CL7.Contig4_All	gi|965668308|dbj|AP015037.1|	100	59	0	0	588	646	7507856	7507798	6.25379e-21	110.073	Vigna angularis var. angularis DNA, chromosome 4, almost complete sequence, cultivar: Shumari
CL7.Contig4_All	gi|965668308|dbj|AP015037.1|	100	59	0	0	588	646	7507859	7507801	6.25379e-21	110.073	Vigna angularis var. angularis DNA, chromosome 4, almost complete sequence, cultivar: Shumari
CL7.Contig4_All	gi|965668308|dbj|AP015037.1|	100	59	0	0	588	646	7507862	7507804	6.25379e-21	110.073	Vigna angularis var. angularis DNA, chromosome 4, almost complete sequence, cultivar: Shumari
CL7.Contig4_All	gi|965668308|dbj|AP015037.1|	100	59	0	0	588	646	7507865	7507807	6.25379e-21	110.073	Vigna angularis var. angularis DNA, chromosome 4, almost complete sequence, cultivar: Shumari
CL7.Contig4_All	gi|965668308|dbj|AP015037.1|	100	59	0	0	588	646	7507868	7507810	6.25379e-21	110.073	Vigna angularis var. angularis DNA, chromosome 4, almost complete sequence, cultivar: Shumari
CL7.Contig4_All	gi|965668308|dbj|AP015037.1|	100	59	0	0	588	646	7507871	7507813	6.25379e-21	110.073	Vigna angularis var. angularis DNA, chromosome 4, almost complete sequence, cultivar: Shumari
CL7.Contig4_All	gi|965668308|dbj|AP015037.1|	100	59	0	0	588	646	7507961	7507903	6.25379e-21	110.073	Vigna angularis var. angularis DNA, chromosome 4, almost complete sequence, cultivar: Shumari
CL7.Contig4_All	gi|965668308|dbj|AP015037.1|	100	59	0	0	588	646	7507964	7507906	6.25379e-21	110.073	Vigna angularis var. angularis DNA, chromosome 4, almost complete sequence, cultivar: Shumari
CL7.Contig4_All	gi|965668308|dbj|AP015037.1|	100	59	0	0	588	646	7507967	7507909	6.25379e-21	110.073	Vigna angularis var. angularis DNA, chromosome 4, almost complete sequence, cultivar: Shumari
CL7.Contig4_All	gi|965668308|dbj|AP015037.1|	100	59	0	0	588	646	7507970	7507912	6.25379e-21	110.073	Vigna angularis var. angularis DNA, chromosome 4, almost complete sequence, cultivar: Shumari
CL7.Contig4_All	gi|965668308|dbj|AP015037.1|	100	59	0	0	588	646	7507973	7507915	6.25379e-21	110.073	Vigna angularis var. angularis DNA, chromosome 4, almost complete sequence, cultivar: Shumari
CL7.Contig4_All	gi|965668308|dbj|AP015037.1|	100	59	0	0	588	646	7507976	7507918	6.25379e-21	110.073	Vigna angularis var. angularis DNA, chromosome 4, almost complete sequence, cultivar: Shumari
CL7.Contig4_All	gi|965668308|dbj|AP015037.1|	100	59	0	0	588	646	7507979	7507921	6.25379e-21	110.073	Vigna angularis var. angularis DNA, chromosome 4, almost complete sequence, cultivar: Shumari
CL7.Contig4_All	gi|965668308|dbj|AP015037.1|	100	59	0	0	588	646	7507982	7507924	6.25379e-21	110.073	Vigna angularis var. angularis DNA, chromosome 4, almost complete sequence, cultivar: Shumari
CL7.Contig4_All	gi|965668308|dbj|AP015037.1|	100	59	0	0	588	646	7507985	7507927	6.25379e-21	110.073	Vigna angularis var. angularis DNA, chromosome 4, almost complete sequence, cultivar: Shumari
CL7.Contig4_All	gi|965668308|dbj|AP015037.1|	100	59	0	0	588	646	7507988	7507930	6.25379e-21	110.073	Vigna angularis var. angularis DNA, chromosome 4, almost complete sequence, cultivar: Shumari
CL7.Contig4_All	gi|965668308|dbj|AP015037.1|	100	59	0	0	588	646	7507991	7507933	6.25379e-21	110.073	Vigna angularis var. angularis DNA, chromosome 4, almost complete sequence, cultivar: Shumari
CL7.Contig4_All	gi|965668308|dbj|AP015037.1|	100	59	0	0	588	646	7507994	7507936	6.25379e-21	110.073	Vigna angularis var. angularis DNA, chromosome 4, almost complete sequence, cultivar: Shumari
CL7.Contig4_All	gi|965668308|dbj|AP015037.1|	100	59	0	0	588	646	7508149	7508091	6.25379e-21	110.073	Vigna angularis var. angularis DNA, chromosome 4, almost complete sequence, cultivar: Shumari
CL7.Contig4_All	gi|965668308|dbj|AP015037.1|	100	59	0	0	588	646	7508152	7508094	6.25379e-21	110.073	Vigna angularis var. angularis DNA, chromosome 4, almost complete sequence, cultivar: Shumari
CL7.Contig4_All	gi|965668308|dbj|AP015037.1|	100	59	0	0	588	646	7508155	7508097	6.25379e-21	110.073	Vigna angularis var. angularis DNA, chromosome 4, almost complete sequence, cultivar: Shumari
CL7.Contig4_All	gi|965668308|dbj|AP015037.1|	100	59	0	0	588	646	7508158	7508100	6.25379e-21	110.073	Vigna angularis var. angularis DNA, chromosome 4, almost complete sequence, cultivar: Shumari
CL7.Contig4_All	gi|965668308|dbj|AP015037.1|	100	59	0	0	588	646	7508161	7508103	6.25379e-21	110.073	Vigna angularis var. angularis DNA, chromosome 4, almost complete sequence, cultivar: Shumari
CL7.Contig4_All	gi|965668308|dbj|AP015037.1|	100	59	0	0	588	646	7508164	7508106	6.25379e-21	110.073	Vigna angularis var. angularis DNA, chromosome 4, almost complete sequence, cultivar: Shumari
CL7.Contig4_All	gi|965668308|dbj|AP015037.1|	100	59	0	0	588	646	7508167	7508109	6.25379e-21	110.073	Vigna angularis var. angularis DNA, chromosome 4, almost complete sequence, cultivar: Shumari
CL7.Contig4_All	gi|965668308|dbj|AP015037.1|	100	59	0	0	588	646	7508170	7508112	6.25379e-21	110.073	Vigna angularis var. angularis DNA, chromosome 4, almost complete sequence, cultivar: Shumari
CL7.Contig4_All	gi|965668308|dbj|AP015037.1|	100	59	0	0	588	646	7508173	7508115	6.25379e-21	110.073	Vigna angularis var. angularis DNA, chromosome 4, almost complete sequence, cultivar: Shumari
CL7.Contig4_All	gi|965668308|dbj|AP015037.1|	100	59	0	0	588	646	7508176	7508118	6.25379e-21	110.073	Vigna angularis var. angularis DNA, chromosome 4, almost complete sequence, cultivar: Shumari
CL7.Contig4_All	gi|965668308|dbj|AP015037.1|	100	59	0	0	588	646	7508179	7508121	6.25379e-21	110.073	Vigna angularis var. angularis DNA, chromosome 4, almost complete sequence, cultivar: Shumari
CL7.Contig4_All	gi|965668308|dbj|AP015037.1|	100	59	0	0	588	646	7508182	7508124	6.25379e-21	110.073	Vigna angularis var. angularis DNA, chromosome 4, almost complete sequence, cultivar: Shumari
CL7.Contig4_All	gi|965668308|dbj|AP015037.1|	100	59	0	0	588	646	7508185	7508127	6.25379e-21	110.073	Vigna angularis var. angularis DNA, chromosome 4, almost complete sequence, cultivar: Shumari
CL7.Contig4_All	gi|965668308|dbj|AP015037.1|	100	59	0	0	588	646	7508188	7508130	6.25379e-21	110.073	Vigna angularis var. angularis DNA, chromosome 4, almost complete sequence, cultivar: Shumari
CL7.Contig4_All	gi|965668308|dbj|AP015037.1|	100	59	0	0	588	646	7508191	7508133	6.25379e-21	110.073	Vigna angularis var. angularis DNA, chromosome 4, almost complete sequence, cultivar: Shumari
CL7.Contig4_All	gi|965668308|dbj|AP015037.1|	100	59	0	0	588	646	7508194	7508136	6.25379e-21	110.073	Vigna angularis var. angularis DNA, chromosome 4, almost complete sequence, cultivar: Shumari
CL7.Contig4_All	gi|965668308|dbj|AP015037.1|	100	59	0	0	588	646	7508197	7508139	6.25379e-21	110.073	Vigna angularis var. angularis DNA, chromosome 4, almost complete sequence, cultivar: Shumari
CL7.Contig4_All	gi|965668308|dbj|AP015037.1|	100	59	0	0	588	646	7508200	7508142	6.25379e-21	110.073	Vigna angularis var. angularis DNA, chromosome 4, almost complete sequence, cultivar: Shumari
CL7.Contig4_All	gi|965668308|dbj|AP015037.1|	100	59	0	0	588	646	7508203	7508145	6.25379e-21	110.073	Vigna angularis var. angularis DNA, chromosome 4, almost complete sequence, cultivar: Shumari
CL7.Contig4_All	gi|965668308|dbj|AP015037.1|	100	59	0	0	588	646	7508206	7508148	6.25379e-21	110.073	Vigna angularis var. angularis DNA, chromosome 4, almost complete sequence, cultivar: Shumari
CL7.Contig4_All	gi|965668308|dbj|AP015037.1|	100	59	0	0	588	646	7508309	7508251	6.25379e-21	110.073	Vigna angularis var. angularis DNA, chromosome 4, almost complete sequence, cultivar: Shumari
CL7.Contig4_All	gi|965668308|dbj|AP015037.1|	100	59	0	0	588	646	7508312	7508254	6.25379e-21	110.073	Vigna angularis var. angularis DNA, chromosome 4, almost complete sequence, cultivar: Shumari
CL7.Contig4_All	gi|965668308|dbj|AP015037.1|	100	59	0	0	588	646	7508315	7508257	6.25379e-21	110.073	Vigna angularis var. angularis DNA, chromosome 4, almost complete sequence, cultivar: Shumari
CL7.Contig4_All	gi|965668308|dbj|AP015037.1|	100	59	0	0	588	646	7508318	7508260	6.25379e-21	110.073	Vigna angularis var. angularis DNA, chromosome 4, almost complete sequence, cultivar: Shumari
CL7.Contig4_All	gi|965668308|dbj|AP015037.1|	100	59	0	0	588	646	7508321	7508263	6.25379e-21	110.073	Vigna angularis var. angularis DNA, chromosome 4, almost complete sequence, cultivar: Shumari
CL7.Contig4_All	gi|965668308|dbj|AP015037.1|	100	59	0	0	588	646	7508324	7508266	6.25379e-21	110.073	Vigna angularis var. angularis DNA, chromosome 4, almost complete sequence, cultivar: Shumari
CL7.Contig4_All	gi|965668308|dbj|AP015037.1|	100	59	0	0	588	646	7508327	7508269	6.25379e-21	110.073	Vigna angularis var. angularis DNA, chromosome 4, almost complete sequence, cultivar: Shumari
CL7.Contig4_All	gi|965668308|dbj|AP015037.1|	100	59	0	0	588	646	7508330	7508272	6.25379e-21	110.073	Vigna angularis var. angularis DNA, chromosome 4, almost complete sequence, cultivar: Shumari
CL7.Contig4_All	gi|965668308|dbj|AP015037.1|	100	59	0	0	588	646	7508333	7508275	6.25379e-21	110.073	Vigna angularis var. angularis DNA, chromosome 4, almost complete sequence, cultivar: Shumari
CL7.Contig4_All	gi|965668308|dbj|AP015037.1|	100	59	0	0	588	646	7508336	7508278	6.25379e-21	110.073	Vigna angularis var. angularis DNA, chromosome 4, almost complete sequence, cultivar: Shumari
CL7.Contig4_All	gi|965668308|dbj|AP015037.1|	100	59	0	0	588	646	7508339	7508281	6.25379e-21	110.073	Vigna angularis var. angularis DNA, chromosome 4, almost complete sequence, cultivar: Shumari
CL7.Contig4_All	gi|965668308|dbj|AP015037.1|	100	59	0	0	588	646	7508342	7508284	6.25379e-21	110.073	Vigna angularis var. angularis DNA, chromosome 4, almost complete sequence, cultivar: Shumari
CL7.Contig4_All	gi|965668308|dbj|AP015037.1|	100	59	0	0	588	646	7508486	7508428	6.25379e-21	110.073	Vigna angularis var. angularis DNA, chromosome 4, almost complete sequence, cultivar: Shumari
CL7.Contig4_All	gi|965668308|dbj|AP015037.1|	100	59	0	0	588	646	7508489	7508431	6.25379e-21	110.073	Vigna angularis var. angularis DNA, chromosome 4, almost complete sequence, cultivar: Shumari
CL7.Contig4_All	gi|965668308|dbj|AP015037.1|	100	59	0	0	588	646	7508492	7508434	6.25379e-21	110.073	Vigna angularis var. angularis DNA, chromosome 4, almost complete sequence, cultivar: Shumari
CL7.Contig4_All	gi|965668308|dbj|AP015037.1|	100	59	0	0	588	646	7508495	7508437	6.25379e-21	110.073	Vigna angularis var. angularis DNA, chromosome 4, almost complete sequence, cultivar: Shumari
CL7.Contig4_All	gi|965668308|dbj|AP015037.1|	100	59	0	0	588	646	7508498	7508440	6.25379e-21	110.073	Vigna angularis var. angularis DNA, chromosome 4, almost complete sequence, cultivar: Shumari
CL7.Contig4_All	gi|965668308|dbj|AP015037.1|	100	59	0	0	588	646	7508501	7508443	6.25379e-21	110.073	Vigna angularis var. angularis DNA, chromosome 4, almost complete sequence, cultivar: Shumari
CL7.Contig4_All	gi|965668308|dbj|AP015037.1|	100	59	0	0	588	646	7508504	7508446	6.25379e-21	110.073	Vigna angularis var. angularis DNA, chromosome 4, almost complete sequence, cultivar: Shumari
CL7.Contig4_All	gi|965668308|dbj|AP015037.1|	100	59	0	0	588	646	7508507	7508449	6.25379e-21	110.073	Vigna angularis var. angularis DNA, chromosome 4, almost complete sequence, cultivar: Shumari
CL7.Contig4_All	gi|965668308|dbj|AP015037.1|	100	59	0	0	588	646	7508510	7508452	6.25379e-21	110.073	Vigna angularis var. angularis DNA, chromosome 4, almost complete sequence, cultivar: Shumari
CL7.Contig4_All	gi|965668308|dbj|AP015037.1|	100	59	0	0	588	646	7508513	7508455	6.25379e-21	110.073	Vigna angularis var. angularis DNA, chromosome 4, almost complete sequence, cultivar: Shumari
CL7.Contig4_All	gi|965668308|dbj|AP015037.1|	100	59	0	0	588	646	7508516	7508458	6.25379e-21	110.073	Vigna angularis var. angularis DNA, chromosome 4, almost complete sequence, cultivar: Shumari
CL7.Contig4_All	gi|965668308|dbj|AP015037.1|	100	59	0	0	588	646	7508519	7508461	6.25379e-21	110.073	Vigna angularis var. angularis DNA, chromosome 4, almost complete sequence, cultivar: Shumari
CL7.Contig4_All	gi|965668308|dbj|AP015037.1|	100	59	0	0	588	646	7508522	7508464	6.25379e-21	110.073	Vigna angularis var. angularis DNA, chromosome 4, almost complete sequence, cultivar: Shumari
CL7.Contig4_All	gi|965668308|dbj|AP015037.1|	100	59	0	0	588	646	7508525	7508467	6.25379e-21	110.073	Vigna angularis var. angularis DNA, chromosome 4, almost complete sequence, cultivar: Shumari
CL7.Contig4_All	gi|965668308|dbj|AP015037.1|	100	59	0	0	588	646	7508528	7508470	6.25379e-21	110.073	Vigna angularis var. angularis DNA, chromosome 4, almost complete sequence, cultivar: Shumari
CL7.Contig4_All	gi|965668308|dbj|AP015037.1|	100	59	0	0	588	646	7508531	7508473	6.25379e-21	110.073	Vigna angularis var. angularis DNA, chromosome 4, almost complete sequence, cultivar: Shumari
CL7.Contig4_All	gi|965668308|dbj|AP015037.1|	100	59	0	0	588	646	7508534	7508476	6.25379e-21	110.073	Vigna angularis var. angularis DNA, chromosome 4, almost complete sequence, cultivar: Shumari
CL7.Contig4_All	gi|965668308|dbj|AP015037.1|	100	59	0	0	588	646	7508537	7508479	6.25379e-21	110.073	Vigna angularis var. angularis DNA, chromosome 4, almost complete sequence, cultivar: Shumari
CL7.Contig4_All	gi|965668308|dbj|AP015037.1|	100	59	0	0	588	646	7508540	7508482	6.25379e-21	110.073	Vigna angularis var. angularis DNA, chromosome 4, almost complete sequence, cultivar: Shumari
CL7.Contig4_All	gi|965668308|dbj|AP015037.1|	100	59	0	0	588	646	7508543	7508485	6.25379e-21	110.073	Vigna angularis var. angularis DNA, chromosome 4, almost complete sequence, cultivar: Shumari
CL7.Contig4_All	gi|965668308|dbj|AP015037.1|	100	59	0	0	588	646	7508546	7508488	6.25379e-21	110.073	Vigna angularis var. angularis DNA, chromosome 4, almost complete sequence, cultivar: Shumari
CL7.Contig4_All	gi|965668308|dbj|AP015037.1|	100	59	0	0	588	646	7508549	7508491	6.25379e-21	110.073	Vigna angularis var. angularis DNA, chromosome 4, almost complete sequence, cultivar: Shumari
CL7.Contig4_All	gi|965668308|dbj|AP015037.1|	100	59	0	0	588	646	7508552	7508494	6.25379e-21	110.073	Vigna angularis var. angularis DNA, chromosome 4, almost complete sequence, cultivar: Shumari
CL7.Contig4_All	gi|965668308|dbj|AP015037.1|	100	59	0	0	588	646	7508678	7508620	6.25379e-21	110.073	Vigna angularis var. angularis DNA, chromosome 4, almost complete sequence, cultivar: Shumari
CL7.Contig4_All	gi|965668308|dbj|AP015037.1|	100	59	0	0	588	646	7508681	7508623	6.25379e-21	110.073	Vigna angularis var. angularis DNA, chromosome 4, almost complete sequence, cultivar: Shumari
CL7.Contig4_All	gi|965668308|dbj|AP015037.1|	100	59	0	0	588	646	7508684	7508626	6.25379e-21	110.073	Vigna angularis var. angularis DNA, chromosome 4, almost complete sequence, cultivar: Shumari
CL7.Contig4_All	gi|965668308|dbj|AP015037.1|	100	59	0	0	588	646	7508687	7508629	6.25379e-21	110.073	Vigna angularis var. angularis DNA, chromosome 4, almost complete sequence, cultivar: Shumari
CL7.Contig4_All	gi|965668308|dbj|AP015037.1|	100	59	0	0	588	646	7508690	7508632	6.25379e-21	110.073	Vigna angularis var. angularis DNA, chromosome 4, almost complete sequence, cultivar: Shumari
CL7.Contig4_All	gi|965668308|dbj|AP015037.1|	100	59	0	0	588	646	7508693	7508635	6.25379e-21	110.073	Vigna angularis var. angularis DNA, chromosome 4, almost complete sequence, cultivar: Shumari
CL7.Contig4_All	gi|965668308|dbj|AP015037.1|	100	59	0	0	588	646	7508696	7508638	6.25379e-21	110.073	Vigna angularis var. angularis DNA, chromosome 4, almost complete sequence, cultivar: Shumari
CL7.Contig4_All	gi|965668308|dbj|AP015037.1|	100	59	0	0	588	646	7508699	7508641	6.25379e-21	110.073	Vigna angularis var. angularis DNA, chromosome 4, almost complete sequence, cultivar: Shumari
CL7.Contig4_All	gi|965668308|dbj|AP015037.1|	100	59	0	0	588	646	7508702	7508644	6.25379e-21	110.073	Vigna angularis var. angularis DNA, chromosome 4, almost complete sequence, cultivar: Shumari
CL7.Contig4_All	gi|965668308|dbj|AP015037.1|	100	59	0	0	588	646	7508705	7508647	6.25379e-21	110.073	Vigna angularis var. angularis DNA, chromosome 4, almost complete sequence, cultivar: Shumari
CL7.Contig4_All	gi|965668308|dbj|AP015037.1|	100	59	0	0	588	646	7508764	7508706	6.25379e-21	110.073	Vigna angularis var. angularis DNA, chromosome 4, almost complete sequence, cultivar: Shumari
CL7.Contig4_All	gi|965668308|dbj|AP015037.1|	100	59	0	0	588	646	7508767	7508709	6.25379e-21	110.073	Vigna angularis var. angularis DNA, chromosome 4, almost complete sequence, cultivar: Shumari
CL7.Contig4_All	gi|965668308|dbj|AP015037.1|	100	59	0	0	588	646	7508770	7508712	6.25379e-21	110.073	Vigna angularis var. angularis DNA, chromosome 4, almost complete sequence, cultivar: Shumari
CL7.Contig4_All	gi|965668308|dbj|AP015037.1|	100	59	0	0	588	646	7508773	7508715	6.25379e-21	110.073	Vigna angularis var. angularis DNA, chromosome 4, almost complete sequence, cultivar: Shumari
CL7.Contig4_All	gi|965668308|dbj|AP015037.1|	100	59	0	0	588	646	7508776	7508718	6.25379e-21	110.073	Vigna angularis var. angularis DNA, chromosome 4, almost complete sequence, cultivar: Shumari
CL7.Contig4_All	gi|965668308|dbj|AP015037.1|	100	59	0	0	588	646	7508779	7508721	6.25379e-21	110.073	Vigna angularis var. angularis DNA, chromosome 4, almost complete sequence, cultivar: Shumari
CL7.Contig4_All	gi|965668308|dbj|AP015037.1|	100	59	0	0	588	646	7508782	7508724	6.25379e-21	110.073	Vigna angularis var. angularis DNA, chromosome 4, almost complete sequence, cultivar: Shumari
CL7.Contig4_All	gi|965668308|dbj|AP015037.1|	100	59	0	0	588	646	7508785	7508727	6.25379e-21	110.073	Vigna angularis var. angularis DNA, chromosome 4, almost complete sequence, cultivar: Shumari
CL7.Contig4_All	gi|965668308|dbj|AP015037.1|	100	59	0	0	588	646	7508788	7508730	6.25379e-21	110.073	Vigna angularis var. angularis DNA, chromosome 4, almost complete sequence, cultivar: Shumari
CL7.Contig4_All	gi|965668308|dbj|AP015037.1|	100	59	0	0	588	646	7508791	7508733	6.25379e-21	110.073	Vigna angularis var. angularis DNA, chromosome 4, almost complete sequence, cultivar: Shumari
CL7.Contig4_All	gi|965668308|dbj|AP015037.1|	100	59	0	0	588	646	7508794	7508736	6.25379e-21	110.073	Vigna angularis var. angularis DNA, chromosome 4, almost complete sequence, cultivar: Shumari
CL7.Contig4_All	gi|965668308|dbj|AP015037.1|	100	59	0	0	588	646	7508797	7508739	6.25379e-21	110.073	Vigna angularis var. angularis DNA, chromosome 4, almost complete sequence, cultivar: Shumari
CL7.Contig4_All	gi|965668308|dbj|AP015037.1|	100	59	0	0	588	646	7508800	7508742	6.25379e-21	110.073	Vigna angularis var. angularis DNA, chromosome 4, almost complete sequence, cultivar: Shumari
CL7.Contig4_All	gi|965668308|dbj|AP015037.1|	100	59	0	0	588	646	7508803	7508745	6.25379e-21	110.073	Vigna angularis var. angularis DNA, chromosome 4, almost complete sequence, cultivar: Shumari
CL7.Contig4_All	gi|965668308|dbj|AP015037.1|	100	59	0	0	588	646	7508806	7508748	6.25379e-21	110.073	Vigna angularis var. angularis DNA, chromosome 4, almost complete sequence, cultivar: Shumari
CL7.Contig4_All	gi|965668308|dbj|AP015037.1|	100	59	0	0	588	646	7508809	7508751	6.25379e-21	110.073	Vigna angularis var. angularis DNA, chromosome 4, almost complete sequence, cultivar: Shumari
CL7.Contig4_All	gi|965668308|dbj|AP015037.1|	100	59	0	0	588	646	7508888	7508830	6.25379e-21	110.073	Vigna angularis var. angularis DNA, chromosome 4, almost complete sequence, cultivar: Shumari
CL7.Contig4_All	gi|965668308|dbj|AP015037.1|	100	59	0	0	588	646	7508891	7508833	6.25379e-21	110.073	Vigna angularis var. angularis DNA, chromosome 4, almost complete sequence, cultivar: Shumari
CL7.Contig4_All	gi|965668308|dbj|AP015037.1|	100	59	0	0	588	646	7508894	7508836	6.25379e-21	110.073	Vigna angularis var. angularis DNA, chromosome 4, almost complete sequence, cultivar: Shumari
CL7.Contig4_All	gi|965668308|dbj|AP015037.1|	100	59	0	0	588	646	7508897	7508839	6.25379e-21	110.073	Vigna angularis var. angularis DNA, chromosome 4, almost complete sequence, cultivar: Shumari
CL7.Contig4_All	gi|965668308|dbj|AP015037.1|	100	59	0	0	588	646	7508900	7508842	6.25379e-21	110.073	Vigna angularis var. angularis DNA, chromosome 4, almost complete sequence, cultivar: Shumari
CL7.Contig4_All	gi|965668308|dbj|AP015037.1|	100	59	0	0	588	646	7508903	7508845	6.25379e-21	110.073	Vigna angularis var. angularis DNA, chromosome 4, almost complete sequence, cultivar: Shumari
CL7.Contig4_All	gi|965668308|dbj|AP015037.1|	100	59	0	0	588	646	7508906	7508848	6.25379e-21	110.073	Vigna angularis var. angularis DNA, chromosome 4, almost complete sequence, cultivar: Shumari
CL7.Contig4_All	gi|965668308|dbj|AP015037.1|	100	59	0	0	588	646	7508909	7508851	6.25379e-21	110.073	Vigna angularis var. angularis DNA, chromosome 4, almost complete sequence, cultivar: Shumari
CL7.Contig4_All	gi|965668308|dbj|AP015037.1|	100	59	0	0	588	646	7508912	7508854	6.25379e-21	110.073	Vigna angularis var. angularis DNA, chromosome 4, almost complete sequence, cultivar: Shumari
CL7.Contig4_All	gi|965668308|dbj|AP015037.1|	100	59	0	0	588	646	7508915	7508857	6.25379e-21	110.073	Vigna angularis var. angularis DNA, chromosome 4, almost complete sequence, cultivar: Shumari
CL7.Contig4_All	gi|965668308|dbj|AP015037.1|	100	59	0	0	588	646	7508918	7508860	6.25379e-21	110.073	Vigna angularis var. angularis DNA, chromosome 4, almost complete sequence, cultivar: Shumari
CL7.Contig4_All	gi|965668308|dbj|AP015037.1|	100	59	0	0	588	646	7508921	7508863	6.25379e-21	110.073	Vigna angularis var. angularis DNA, chromosome 4, almost complete sequence, cultivar: Shumari
CL7.Contig4_All	gi|965668308|dbj|AP015037.1|	100	59	0	0	588	646	7508924	7508866	6.25379e-21	110.073	Vigna angularis var. angularis DNA, chromosome 4, almost complete sequence, cultivar: Shumari
CL7.Contig4_All	gi|965668308|dbj|AP015037.1|	100	59	0	0	588	646	7508927	7508869	6.25379e-21	110.073	Vigna angularis var. angularis DNA, chromosome 4, almost complete sequence, cultivar: Shumari
CL7.Contig4_All	gi|965668308|dbj|AP015037.1|	100	59	0	0	588	646	7508930	7508872	6.25379e-21	110.073	Vigna angularis var. angularis DNA, chromosome 4, almost complete sequence, cultivar: Shumari
CL7.Contig4_All	gi|965668308|dbj|AP015037.1|	100	59	0	0	588	646	7508933	7508875	6.25379e-21	110.073	Vigna angularis var. angularis DNA, chromosome 4, almost complete sequence, cultivar: Shumari
CL7.Contig4_All	gi|965668308|dbj|AP015037.1|	100	59	0	0	588	646	7508936	7508878	6.25379e-21	110.073	Vigna angularis var. angularis DNA, chromosome 4, almost complete sequence, cultivar: Shumari
CL7.Contig4_All	gi|965668308|dbj|AP015037.1|	100	59	0	0	588	646	7508939	7508881	6.25379e-21	110.073	Vigna angularis var. angularis DNA, chromosome 4, almost complete sequence, cultivar: Shumari
CL7.Contig4_All	gi|965668308|dbj|AP015037.1|	100	59	0	0	588	646	7508942	7508884	6.25379e-21	110.073	Vigna angularis var. angularis DNA, chromosome 4, almost complete sequence, cultivar: Shumari
CL7.Contig4_All	gi|965668308|dbj|AP015037.1|	100	59	0	0	588	646	7508945	7508887	6.25379e-21	110.073	Vigna angularis var. angularis DNA, chromosome 4, almost complete sequence, cultivar: Shumari
CL7.Contig4_All	gi|965668308|dbj|AP015037.1|	100	59	0	0	588	646	7508948	7508890	6.25379e-21	110.073	Vigna angularis var. angularis DNA, chromosome 4, almost complete sequence, cultivar: Shumari
CL7.Contig4_All	gi|965668308|dbj|AP015037.1|	100	59	0	0	588	646	7508951	7508893	6.25379e-21	110.073	Vigna angularis var. angularis DNA, chromosome 4, almost complete sequence, cultivar: Shumari
CL7.Contig4_All	gi|965668308|dbj|AP015037.1|	100	59	0	0	588	646	7508954	7508896	6.25379e-21	110.073	Vigna angularis var. angularis DNA, chromosome 4, almost complete sequence, cultivar: Shumari
CL7.Contig4_All	gi|965668308|dbj|AP015037.1|	100	59	0	0	588	646	7508957	7508899	6.25379e-21	110.073	Vigna angularis var. angularis DNA, chromosome 4, almost complete sequence, cultivar: Shumari
CL7.Contig4_All	gi|965668308|dbj|AP015037.1|	100	59	0	0	588	646	7508960	7508902	6.25379e-21	110.073	Vigna angularis var. angularis DNA, chromosome 4, almost complete sequence, cultivar: Shumari
CL7.Contig4_All	gi|965668308|dbj|AP015037.1|	100	59	0	0	588	646	7508963	7508905	6.25379e-21	110.073	Vigna angularis var. angularis DNA, chromosome 4, almost complete sequence, cultivar: Shumari
CL7.Contig4_All	gi|965668308|dbj|AP015037.1|	100	59	0	0	588	646	7508966	7508908	6.25379e-21	110.073	Vigna angularis var. angularis DNA, chromosome 4, almost complete sequence, cultivar: Shumari
CL7.Contig4_All	gi|965668308|dbj|AP015037.1|	100	59	0	0	588	646	7508969	7508911	6.25379e-21	110.073	Vigna angularis var. angularis DNA, chromosome 4, almost complete sequence, cultivar: Shumari
CL7.Contig4_All	gi|965668308|dbj|AP015037.1|	100	59	0	0	588	646	7509031	7508973	6.25379e-21	110.073	Vigna angularis var. angularis DNA, chromosome 4, almost complete sequence, cultivar: Shumari
CL7.Contig4_All	gi|965668308|dbj|AP015037.1|	100	59	0	0	588	646	7509034	7508976	6.25379e-21	110.073	Vigna angularis var. angularis DNA, chromosome 4, almost complete sequence, cultivar: Shumari
CL7.Contig4_All	gi|965668308|dbj|AP015037.1|	100	59	0	0	588	646	7509037	7508979	6.25379e-21	110.073	Vigna angularis var. angularis DNA, chromosome 4, almost complete sequence, cultivar: Shumari
CL7.Contig4_All	gi|965668308|dbj|AP015037.1|	100	59	0	0	588	646	7509040	7508982	6.25379e-21	110.073	Vigna angularis var. angularis DNA, chromosome 4, almost complete sequence, cultivar: Shumari
CL7.Contig4_All	gi|965668308|dbj|AP015037.1|	100	59	0	0	588	646	7509043	7508985	6.25379e-21	110.073	Vigna angularis var. angularis DNA, chromosome 4, almost complete sequence, cultivar: Shumari
CL7.Contig4_All	gi|965668308|dbj|AP015037.1|	100	59	0	0	588	646	7509046	7508988	6.25379e-21	110.073	Vigna angularis var. angularis DNA, chromosome 4, almost complete sequence, cultivar: Shumari
CL7.Contig4_All	gi|965668308|dbj|AP015037.1|	100	59	0	0	588	646	7509049	7508991	6.25379e-21	110.073	Vigna angularis var. angularis DNA, chromosome 4, almost complete sequence, cultivar: Shumari
CL7.Contig4_All	gi|965668308|dbj|AP015037.1|	100	59	0	0	588	646	7509052	7508994	6.25379e-21	110.073	Vigna angularis var. angularis DNA, chromosome 4, almost complete sequence, cultivar: Shumari
CL7.Contig4_All	gi|965668308|dbj|AP015037.1|	100	59	0	0	588	646	7509055	7508997	6.25379e-21	110.073	Vigna angularis var. angularis DNA, chromosome 4, almost complete sequence, cultivar: Shumari
CL7.Contig4_All	gi|965668308|dbj|AP015037.1|	100	59	0	0	588	646	7509058	7509000	6.25379e-21	110.073	Vigna angularis var. angularis DNA, chromosome 4, almost complete sequence, cultivar: Shumari
CL7.Contig4_All	gi|965668308|dbj|AP015037.1|	100	59	0	0	588	646	7509061	7509003	6.25379e-21	110.073	Vigna angularis var. angularis DNA, chromosome 4, almost complete sequence, cultivar: Shumari
CL7.Contig4_All	gi|965668308|dbj|AP015037.1|	100	59	0	0	588	646	7509064	7509006	6.25379e-21	110.073	Vigna angularis var. angularis DNA, chromosome 4, almost complete sequence, cultivar: Shumari
CL7.Contig4_All	gi|965668308|dbj|AP015037.1|	100	59	0	0	588	646	7509067	7509009	6.25379e-21	110.073	Vigna angularis var. angularis DNA, chromosome 4, almost complete sequence, cultivar: Shumari
CL7.Contig4_All	gi|965668308|dbj|AP015037.1|	100	59	0	0	588	646	7509070	7509012	6.25379e-21	110.073	Vigna angularis var. angularis DNA, chromosome 4, almost complete sequence, cultivar: Shumari
CL7.Contig4_All	gi|965668308|dbj|AP015037.1|	100	59	0	0	588	646	7509073	7509015	6.25379e-21	110.073	Vigna angularis var. angularis DNA, chromosome 4, almost complete sequence, cultivar: Shumari
CL7.Contig4_All	gi|965668308|dbj|AP015037.1|	100	59	0	0	588	646	7509076	7509018	6.25379e-21	110.073	Vigna angularis var. angularis DNA, chromosome 4, almost complete sequence, cultivar: Shumari
CL7.Contig4_All	gi|965668308|dbj|AP015037.1|	100	59	0	0	588	646	7509079	7509021	6.25379e-21	110.073	Vigna angularis var. angularis DNA, chromosome 4, almost complete sequence, cultivar: Shumari
CL7.Contig4_All	gi|965668308|dbj|AP015037.1|	100	59	0	0	588	646	7509082	7509024	6.25379e-21	110.073	Vigna angularis var. angularis DNA, chromosome 4, almost complete sequence, cultivar: Shumari
CL7.Contig4_All	gi|965668308|dbj|AP015037.1|	100	59	0	0	588	646	7509085	7509027	6.25379e-21	110.073	Vigna angularis var. angularis DNA, chromosome 4, almost complete sequence, cultivar: Shumari
CL7.Contig4_All	gi|965668308|dbj|AP015037.1|	100	59	0	0	588	646	7509088	7509030	6.25379e-21	110.073	Vigna angularis var. angularis DNA, chromosome 4, almost complete sequence, cultivar: Shumari
CL7.Contig4_All	gi|965668308|dbj|AP015037.1|	100	59	0	0	588	646	7509091	7509033	6.25379e-21	110.073	Vigna angularis var. angularis DNA, chromosome 4, almost complete sequence, cultivar: Shumari
CL7.Contig4_All	gi|965668308|dbj|AP015037.1|	100	59	0	0	588	646	7509094	7509036	6.25379e-21	110.073	Vigna angularis var. angularis DNA, chromosome 4, almost complete sequence, cultivar: Shumari
CL7.Contig4_All	gi|965668308|dbj|AP015037.1|	100	59	0	0	588	646	7509097	7509039	6.25379e-21	110.073	Vigna angularis var. angularis DNA, chromosome 4, almost complete sequence, cultivar: Shumari
CL7.Contig4_All	gi|965668308|dbj|AP015037.1|	100	59	0	0	588	646	7509100	7509042	6.25379e-21	110.073	Vigna angularis var. angularis DNA, chromosome 4, almost complete sequence, cultivar: Shumari
CL7.Contig4_All	gi|965668308|dbj|AP015037.1|	100	59	0	0	588	646	7509167	7509109	6.25379e-21	110.073	Vigna angularis var. angularis DNA, chromosome 4, almost complete sequence, cultivar: Shumari
CL7.Contig4_All	gi|965668308|dbj|AP015037.1|	100	59	0	0	588	646	7509170	7509112	6.25379e-21	110.073	Vigna angularis var. angularis DNA, chromosome 4, almost complete sequence, cultivar: Shumari
CL7.Contig4_All	gi|965668308|dbj|AP015037.1|	100	59	0	0	588	646	7509173	7509115	6.25379e-21	110.073	Vigna angularis var. angularis DNA, chromosome 4, almost complete sequence, cultivar: Shumari
CL7.Contig4_All	gi|965668308|dbj|AP015037.1|	100	59	0	0	588	646	7509176	7509118	6.25379e-21	110.073	Vigna angularis var. angularis DNA, chromosome 4, almost complete sequence, cultivar: Shumari
CL7.Contig4_All	gi|965668308|dbj|AP015037.1|	100	59	0	0	588	646	7509179	7509121	6.25379e-21	110.073	Vigna angularis var. angularis DNA, chromosome 4, almost complete sequence, cultivar: Shumari
CL7.Contig4_All	gi|965668308|dbj|AP015037.1|	100	59	0	0	588	646	7509182	7509124	6.25379e-21	110.073	Vigna angularis var. angularis DNA, chromosome 4, almost complete sequence, cultivar: Shumari
CL7.Contig4_All	gi|965668308|dbj|AP015037.1|	100	59	0	0	588	646	7509295	7509237	6.25379e-21	110.073	Vigna angularis var. angularis DNA, chromosome 4, almost complete sequence, cultivar: Shumari
CL7.Contig4_All	gi|965668308|dbj|AP015037.1|	100	59	0	0	588	646	7509298	7509240	6.25379e-21	110.073	Vigna angularis var. angularis DNA, chromosome 4, almost complete sequence, cultivar: Shumari
CL7.Contig4_All	gi|965668308|dbj|AP015037.1|	100	59	0	0	588	646	7509301	7509243	6.25379e-21	110.073	Vigna angularis var. angularis DNA, chromosome 4, almost complete sequence, cultivar: Shumari
CL7.Contig4_All	gi|965668308|dbj|AP015037.1|	100	59	0	0	588	646	7509304	7509246	6.25379e-21	110.073	Vigna angularis var. angularis DNA, chromosome 4, almost complete sequence, cultivar: Shumari
CL7.Contig4_All	gi|965668308|dbj|AP015037.1|	100	59	0	0	588	646	7509307	7509249	6.25379e-21	110.073	Vigna angularis var. angularis DNA, chromosome 4, almost complete sequence, cultivar: Shumari
CL7.Contig4_All	gi|965668308|dbj|AP015037.1|	100	59	0	0	588	646	7509310	7509252	6.25379e-21	110.073	Vigna angularis var. angularis DNA, chromosome 4, almost complete sequence, cultivar: Shumari
CL7.Contig4_All	gi|965668308|dbj|AP015037.1|	100	59	0	0	588	646	7509313	7509255	6.25379e-21	110.073	Vigna angularis var. angularis DNA, chromosome 4, almost complete sequence, cultivar: Shumari
CL7.Contig4_All	gi|965668308|dbj|AP015037.1|	100	59	0	0	588	646	7509316	7509258	6.25379e-21	110.073	Vigna angularis var. angularis DNA, chromosome 4, almost complete sequence, cultivar: Shumari
CL7.Contig4_All	gi|965668308|dbj|AP015037.1|	100	59	0	0	588	646	7509319	7509261	6.25379e-21	110.073	Vigna angularis var. angularis DNA, chromosome 4, almost complete sequence, cultivar: Shumari
CL7.Contig4_All	gi|965668308|dbj|AP015037.1|	100	59	0	0	588	646	7509322	7509264	6.25379e-21	110.073	Vigna angularis var. angularis DNA, chromosome 4, almost complete sequence, cultivar: Shumari
CL7.Contig4_All	gi|965668308|dbj|AP015037.1|	100	59	0	0	588	646	7509325	7509267	6.25379e-21	110.073	Vigna angularis var. angularis DNA, chromosome 4, almost complete sequence, cultivar: Shumari
CL7.Contig4_All	gi|965668308|dbj|AP015037.1|	100	59	0	0	588	646	7509328	7509270	6.25379e-21	110.073	Vigna angularis var. angularis DNA, chromosome 4, almost complete sequence, cultivar: Shumari
CL7.Contig4_All	gi|965668308|dbj|AP015037.1|	100	59	0	0	588	646	7509331	7509273	6.25379e-21	110.073	Vigna angularis var. angularis DNA, chromosome 4, almost complete sequence, cultivar: Shumari
CL7.Contig4_All	gi|965668308|dbj|AP015037.1|	100	59	0	0	588	646	7509334	7509276	6.25379e-21	110.073	Vigna angularis var. angularis DNA, chromosome 4, almost complete sequence, cultivar: Shumari
CL7.Contig4_All	gi|965668308|dbj|AP015037.1|	100	59	0	0	588	646	7509337	7509279	6.25379e-21	110.073	Vigna angularis var. angularis DNA, chromosome 4, almost complete sequence, cultivar: Shumari
CL7.Contig4_All	gi|965668308|dbj|AP015037.1|	100	59	0	0	588	646	7509340	7509282	6.25379e-21	110.073	Vigna angularis var. angularis DNA, chromosome 4, almost complete sequence, cultivar: Shumari
CL7.Contig4_All	gi|965668308|dbj|AP015037.1|	100	59	0	0	588	646	7509343	7509285	6.25379e-21	110.073	Vigna angularis var. angularis DNA, chromosome 4, almost complete sequence, cultivar: Shumari
CL7.Contig4_All	gi|965668308|dbj|AP015037.1|	100	59	0	0	588	646	7509346	7509288	6.25379e-21	110.073	Vigna angularis var. angularis DNA, chromosome 4, almost complete sequence, cultivar: Shumari
CL7.Contig4_All	gi|965668308|dbj|AP015037.1|	100	59	0	0	588	646	7509349	7509291	6.25379e-21	110.073	Vigna angularis var. angularis DNA, chromosome 4, almost complete sequence, cultivar: Shumari
CL7.Contig4_All	gi|965668308|dbj|AP015037.1|	100	59	0	0	588	646	7509352	7509294	6.25379e-21	110.073	Vigna angularis var. angularis DNA, chromosome 4, almost complete sequence, cultivar: Shumari
CL7.Contig4_All	gi|965668308|dbj|AP015037.1|	100	59	0	0	588	646	7509355	7509297	6.25379e-21	110.073	Vigna angularis var. angularis DNA, chromosome 4, almost complete sequence, cultivar: Shumari
CL7.Contig4_All	gi|965668308|dbj|AP015037.1|	100	59	0	0	588	646	7509358	7509300	6.25379e-21	110.073	Vigna angularis var. angularis DNA, chromosome 4, almost complete sequence, cultivar: Shumari
CL7.Contig4_All	gi|965668308|dbj|AP015037.1|	100	59	0	0	588	646	7509361	7509303	6.25379e-21	110.073	Vigna angularis var. angularis DNA, chromosome 4, almost complete sequence, cultivar: Shumari
CL7.Contig4_All	gi|965668308|dbj|AP015037.1|	100	59	0	0	588	646	7509364	7509306	6.25379e-21	110.073	Vigna angularis var. angularis DNA, chromosome 4, almost complete sequence, cultivar: Shumari
CL7.Contig4_All	gi|965668308|dbj|AP015037.1|	100	59	0	0	588	646	7509367	7509309	6.25379e-21	110.073	Vigna angularis var. angularis DNA, chromosome 4, almost complete sequence, cultivar: Shumari
CL7.Contig4_All	gi|965668308|dbj|AP015037.1|	100	59	0	0	588	646	7509370	7509312	6.25379e-21	110.073	Vigna angularis var. angularis DNA, chromosome 4, almost complete sequence, cultivar: Shumari
CL7.Contig4_All	gi|965668308|dbj|AP015037.1|	100	59	0	0	588	646	7509373	7509315	6.25379e-21	110.073	Vigna angularis var. angularis DNA, chromosome 4, almost complete sequence, cultivar: Shumari
CL7.Contig4_All	gi|965668308|dbj|AP015037.1|	100	59	0	0	588	646	7509376	7509318	6.25379e-21	110.073	Vigna angularis var. angularis DNA, chromosome 4, almost complete sequence, cultivar: Shumari
CL7.Contig4_All	gi|965668308|dbj|AP015037.1|	100	59	0	0	588	646	7509379	7509321	6.25379e-21	110.073	Vigna angularis var. angularis DNA, chromosome 4, almost complete sequence, cultivar: Shumari
CL7.Contig4_All	gi|965668308|dbj|AP015037.1|	100	59	0	0	588	646	7509382	7509324	6.25379e-21	110.073	Vigna angularis var. angularis DNA, chromosome 4, almost complete sequence, cultivar: Shumari
CL7.Contig4_All	gi|965668308|dbj|AP015037.1|	100	59	0	0	588	646	7509385	7509327	6.25379e-21	110.073	Vigna angularis var. angularis DNA, chromosome 4, almost complete sequence, cultivar: Shumari
CL7.Contig4_All	gi|965668308|dbj|AP015037.1|	100	59	0	0	588	646	7509388	7509330	6.25379e-21	110.073	Vigna angularis var. angularis DNA, chromosome 4, almost complete sequence, cultivar: Shumari
CL7.Contig4_All	gi|965668308|dbj|AP015037.1|	100	59	0	0	588	646	7509391	7509333	6.25379e-21	110.073	Vigna angularis var. angularis DNA, chromosome 4, almost complete sequence, cultivar: Shumari
CL7.Contig4_All	gi|965668308|dbj|AP015037.1|	100	59	0	0	588	646	7509394	7509336	6.25379e-21	110.073	Vigna angularis var. angularis DNA, chromosome 4, almost complete sequence, cultivar: Shumari
CL7.Contig4_All	gi|965668308|dbj|AP015037.1|	100	59	0	0	588	646	7509397	7509339	6.25379e-21	110.073	Vigna angularis var. angularis DNA, chromosome 4, almost complete sequence, cultivar: Shumari
CL7.Contig4_All	gi|965668308|dbj|AP015037.1|	100	59	0	0	588	646	7509400	7509342	6.25379e-21	110.073	Vigna angularis var. angularis DNA, chromosome 4, almost complete sequence, cultivar: Shumari
CL7.Contig4_All	gi|965668308|dbj|AP015037.1|	100	59	0	0	588	646	7509403	7509345	6.25379e-21	110.073	Vigna angularis var. angularis DNA, chromosome 4, almost complete sequence, cultivar: Shumari
CL7.Contig4_All	gi|965668308|dbj|AP015037.1|	100	59	0	0	588	646	7509406	7509348	6.25379e-21	110.073	Vigna angularis var. angularis DNA, chromosome 4, almost complete sequence, cultivar: Shumari
CL7.Contig4_All	gi|965668308|dbj|AP015037.1|	100	59	0	0	588	646	7509409	7509351	6.25379e-21	110.073	Vigna angularis var. angularis DNA, chromosome 4, almost complete sequence, cultivar: Shumari
CL7.Contig4_All	gi|965668308|dbj|AP015037.1|	100	59	0	0	588	646	7509412	7509354	6.25379e-21	110.073	Vigna angularis var. angularis DNA, chromosome 4, almost complete sequence, cultivar: Shumari
CL7.Contig4_All	gi|965668308|dbj|AP015037.1|	100	59	0	0	588	646	7509415	7509357	6.25379e-21	110.073	Vigna angularis var. angularis DNA, chromosome 4, almost complete sequence, cultivar: Shumari
CL7.Contig4_All	gi|965668308|dbj|AP015037.1|	100	59	0	0	588	646	7509418	7509360	6.25379e-21	110.073	Vigna angularis var. angularis DNA, chromosome 4, almost complete sequence, cultivar: Shumari
CL7.Contig4_All	gi|965668308|dbj|AP015037.1|	100	59	0	0	588	646	7509421	7509363	6.25379e-21	110.073	Vigna angularis var. angularis DNA, chromosome 4, almost complete sequence, cultivar: Shumari
CL7.Contig4_All	gi|965668308|dbj|AP015037.1|	100	59	0	0	588	646	7509424	7509366	6.25379e-21	110.073	Vigna angularis var. angularis DNA, chromosome 4, almost complete sequence, cultivar: Shumari
CL7.Contig4_All	gi|965668308|dbj|AP015037.1|	100	59	0	0	588	646	7509427	7509369	6.25379e-21	110.073	Vigna angularis var. angularis DNA, chromosome 4, almost complete sequence, cultivar: Shumari
CL7.Contig4_All	gi|965668308|dbj|AP015037.1|	100	59	0	0	588	646	7509430	7509372	6.25379e-21	110.073	Vigna angularis var. angularis DNA, chromosome 4, almost complete sequence, cultivar: Shumari
CL7.Contig4_All	gi|965668308|dbj|AP015037.1|	100	59	0	0	588	646	7509433	7509375	6.25379e-21	110.073	Vigna angularis var. angularis DNA, chromosome 4, almost complete sequence, cultivar: Shumari
CL7.Contig4_All	gi|965668308|dbj|AP015037.1|	100	59	0	0	588	646	7509436	7509378	6.25379e-21	110.073	Vigna angularis var. angularis DNA, chromosome 4, almost complete sequence, cultivar: Shumari
CL7.Contig4_All	gi|965668308|dbj|AP015037.1|	100	59	0	0	588	646	7509538	7509480	6.25379e-21	110.073	Vigna angularis var. angularis DNA, chromosome 4, almost complete sequence, cultivar: Shumari
CL7.Contig4_All	gi|965668308|dbj|AP015037.1|	100	59	0	0	588	646	7509541	7509483	6.25379e-21	110.073	Vigna angularis var. angularis DNA, chromosome 4, almost complete sequence, cultivar: Shumari
CL7.Contig4_All	gi|965668308|dbj|AP015037.1|	100	59	0	0	588	646	7509544	7509486	6.25379e-21	110.073	Vigna angularis var. angularis DNA, chromosome 4, almost complete sequence, cultivar: Shumari
CL7.Contig4_All	gi|965668308|dbj|AP015037.1|	100	59	0	0	588	646	7509547	7509489	6.25379e-21	110.073	Vigna angularis var. angularis DNA, chromosome 4, almost complete sequence, cultivar: Shumari
CL7.Contig4_All	gi|965668308|dbj|AP015037.1|	100	59	0	0	588	646	7509550	7509492	6.25379e-21	110.073	Vigna angularis var. angularis DNA, chromosome 4, almost complete sequence, cultivar: Shumari
CL7.Contig4_All	gi|965668308|dbj|AP015037.1|	100	59	0	0	588	646	7509553	7509495	6.25379e-21	110.073	Vigna angularis var. angularis DNA, chromosome 4, almost complete sequence, cultivar: Shumari
CL7.Contig4_All	gi|965668308|dbj|AP015037.1|	100	59	0	0	588	646	7509556	7509498	6.25379e-21	110.073	Vigna angularis var. angularis DNA, chromosome 4, almost complete sequence, cultivar: Shumari
CL7.Contig4_All	gi|965668308|dbj|AP015037.1|	100	59	0	0	588	646	7509615	7509557	6.25379e-21	110.073	Vigna angularis var. angularis DNA, chromosome 4, almost complete sequence, cultivar: Shumari
CL7.Contig4_All	gi|965668308|dbj|AP015037.1|	100	59	0	0	588	646	7509618	7509560	6.25379e-21	110.073	Vigna angularis var. angularis DNA, chromosome 4, almost complete sequence, cultivar: Shumari
CL7.Contig4_All	gi|965668308|dbj|AP015037.1|	100	59	0	0	588	646	7509621	7509563	6.25379e-21	110.073	Vigna angularis var. angularis DNA, chromosome 4, almost complete sequence, cultivar: Shumari
CL7.Contig4_All	gi|965668308|dbj|AP015037.1|	100	59	0	0	588	646	7509624	7509566	6.25379e-21	110.073	Vigna angularis var. angularis DNA, chromosome 4, almost complete sequence, cultivar: Shumari
CL7.Contig4_All	gi|965668308|dbj|AP015037.1|	100	59	0	0	588	646	7509627	7509569	6.25379e-21	110.073	Vigna angularis var. angularis DNA, chromosome 4, almost complete sequence, cultivar: Shumari
CL7.Contig4_All	gi|965668308|dbj|AP015037.1|	100	59	0	0	588	646	7509630	7509572	6.25379e-21	110.073	Vigna angularis var. angularis DNA, chromosome 4, almost complete sequence, cultivar: Shumari
CL7.Contig4_All	gi|965668308|dbj|AP015037.1|	100	59	0	0	588	646	7509633	7509575	6.25379e-21	110.073	Vigna angularis var. angularis DNA, chromosome 4, almost complete sequence, cultivar: Shumari
CL7.Contig4_All	gi|965668308|dbj|AP015037.1|	100	59	0	0	588	646	7509636	7509578	6.25379e-21	110.073	Vigna angularis var. angularis DNA, chromosome 4, almost complete sequence, cultivar: Shumari
CL7.Contig4_All	gi|965668308|dbj|AP015037.1|	100	59	0	0	588	646	7509639	7509581	6.25379e-21	110.073	Vigna angularis var. angularis DNA, chromosome 4, almost complete sequence, cultivar: Shumari
CL7.Contig4_All	gi|965668308|dbj|AP015037.1|	100	59	0	0	588	646	7509642	7509584	6.25379e-21	110.073	Vigna angularis var. angularis DNA, chromosome 4, almost complete sequence, cultivar: Shumari
CL7.Contig4_All	gi|965668308|dbj|AP015037.1|	100	59	0	0	588	646	7509645	7509587	6.25379e-21	110.073	Vigna angularis var. angularis DNA, chromosome 4, almost complete sequence, cultivar: Shumari
CL7.Contig4_All	gi|965668308|dbj|AP015037.1|	100	59	0	0	588	646	7509648	7509590	6.25379e-21	110.073	Vigna angularis var. angularis DNA, chromosome 4, almost complete sequence, cultivar: Shumari
CL7.Contig4_All	gi|965668308|dbj|AP015037.1|	100	59	0	0	588	646	7509651	7509593	6.25379e-21	110.073	Vigna angularis var. angularis DNA, chromosome 4, almost complete sequence, cultivar: Shumari
CL7.Contig4_All	gi|965668308|dbj|AP015037.1|	100	59	0	0	588	646	7509654	7509596	6.25379e-21	110.073	Vigna angularis var. angularis DNA, chromosome 4, almost complete sequence, cultivar: Shumari
CL7.Contig4_All	gi|965668308|dbj|AP015037.1|	100	59	0	0	588	646	7509657	7509599	6.25379e-21	110.073	Vigna angularis var. angularis DNA, chromosome 4, almost complete sequence, cultivar: Shumari
CL7.Contig4_All	gi|965668308|dbj|AP015037.1|	100	59	0	0	588	646	7509660	7509602	6.25379e-21	110.073	Vigna angularis var. angularis DNA, chromosome 4, almost complete sequence, cultivar: Shumari
CL7.Contig4_All	gi|965668308|dbj|AP015037.1|	100	59	0	0	588	646	7509814	7509756	6.25379e-21	110.073	Vigna angularis var. angularis DNA, chromosome 4, almost complete sequence, cultivar: Shumari
CL7.Contig4_All	gi|965668308|dbj|AP015037.1|	100	59	0	0	588	646	7509817	7509759	6.25379e-21	110.073	Vigna angularis var. angularis DNA, chromosome 4, almost complete sequence, cultivar: Shumari
CL7.Contig4_All	gi|965668308|dbj|AP015037.1|	100	59	0	0	588	646	7509820	7509762	6.25379e-21	110.073	Vigna angularis var. angularis DNA, chromosome 4, almost complete sequence, cultivar: Shumari
CL7.Contig4_All	gi|965668308|dbj|AP015037.1|	100	59	0	0	588	646	7509823	7509765	6.25379e-21	110.073	Vigna angularis var. angularis DNA, chromosome 4, almost complete sequence, cultivar: Shumari
CL7.Contig4_All	gi|965668308|dbj|AP015037.1|	100	59	0	0	588	646	7509826	7509768	6.25379e-21	110.073	Vigna angularis var. angularis DNA, chromosome 4, almost complete sequence, cultivar: Shumari
CL7.Contig4_All	gi|965668308|dbj|AP015037.1|	100	59	0	0	588	646	7509829	7509771	6.25379e-21	110.073	Vigna angularis var. angularis DNA, chromosome 4, almost complete sequence, cultivar: Shumari
CL7.Contig4_All	gi|965668308|dbj|AP015037.1|	100	59	0	0	588	646	7509832	7509774	6.25379e-21	110.073	Vigna angularis var. angularis DNA, chromosome 4, almost complete sequence, cultivar: Shumari
CL7.Contig4_All	gi|965668308|dbj|AP015037.1|	100	59	0	0	588	646	7509835	7509777	6.25379e-21	110.073	Vigna angularis var. angularis DNA, chromosome 4, almost complete sequence, cultivar: Shumari
CL7.Contig4_All	gi|965668308|dbj|AP015037.1|	100	59	0	0	588	646	7509838	7509780	6.25379e-21	110.073	Vigna angularis var. angularis DNA, chromosome 4, almost complete sequence, cultivar: Shumari
CL7.Contig4_All	gi|965668308|dbj|AP015037.1|	100	59	0	0	588	646	7509841	7509783	6.25379e-21	110.073	Vigna angularis var. angularis DNA, chromosome 4, almost complete sequence, cultivar: Shumari
CL7.Contig4_All	gi|965668308|dbj|AP015037.1|	100	59	0	0	588	646	7509844	7509786	6.25379e-21	110.073	Vigna angularis var. angularis DNA, chromosome 4, almost complete sequence, cultivar: Shumari
CL7.Contig4_All	gi|965668308|dbj|AP015037.1|	100	59	0	0	588	646	7509847	7509789	6.25379e-21	110.073	Vigna angularis var. angularis DNA, chromosome 4, almost complete sequence, cultivar: Shumari
CL7.Contig4_All	gi|965668308|dbj|AP015037.1|	100	59	0	0	588	646	7509850	7509792	6.25379e-21	110.073	Vigna angularis var. angularis DNA, chromosome 4, almost complete sequence, cultivar: Shumari
CL7.Contig4_All	gi|965668308|dbj|AP015037.1|	100	59	0	0	588	646	7509853	7509795	6.25379e-21	110.073	Vigna angularis var. angularis DNA, chromosome 4, almost complete sequence, cultivar: Shumari
CL7.Contig4_All	gi|965668308|dbj|AP015037.1|	100	59	0	0	588	646	7509856	7509798	6.25379e-21	110.073	Vigna angularis var. angularis DNA, chromosome 4, almost complete sequence, cultivar: Shumari
CL7.Contig4_All	gi|965668308|dbj|AP015037.1|	100	59	0	0	588	646	7509859	7509801	6.25379e-21	110.073	Vigna angularis var. angularis DNA, chromosome 4, almost complete sequence, cultivar: Shumari
CL7.Contig4_All	gi|965668308|dbj|AP015037.1|	100	59	0	0	588	646	7509862	7509804	6.25379e-21	110.073	Vigna angularis var. angularis DNA, chromosome 4, almost complete sequence, cultivar: Shumari
CL7.Contig4_All	gi|965668308|dbj|AP015037.1|	100	59	0	0	588	646	7509865	7509807	6.25379e-21	110.073	Vigna angularis var. angularis DNA, chromosome 4, almost complete sequence, cultivar: Shumari
CL7.Contig4_All	gi|965668308|dbj|AP015037.1|	100	59	0	0	588	646	7509868	7509810	6.25379e-21	110.073	Vigna angularis var. angularis DNA, chromosome 4, almost complete sequence, cultivar: Shumari
CL7.Contig4_All	gi|965668308|dbj|AP015037.1|	100	59	0	0	588	646	7509871	7509813	6.25379e-21	110.073	Vigna angularis var. angularis DNA, chromosome 4, almost complete sequence, cultivar: Shumari
CL7.Contig4_All	gi|965668308|dbj|AP015037.1|	100	59	0	0	588	646	7509874	7509816	6.25379e-21	110.073	Vigna angularis var. angularis DNA, chromosome 4, almost complete sequence, cultivar: Shumari
CL7.Contig4_All	gi|965668308|dbj|AP015037.1|	100	59	0	0	588	646	7509877	7509819	6.25379e-21	110.073	Vigna angularis var. angularis DNA, chromosome 4, almost complete sequence, cultivar: Shumari
CL7.Contig4_All	gi|965668308|dbj|AP015037.1|	100	59	0	0	588	646	7509880	7509822	6.25379e-21	110.073	Vigna angularis var. angularis DNA, chromosome 4, almost complete sequence, cultivar: Shumari
CL7.Contig4_All	gi|965668308|dbj|AP015037.1|	100	59	0	0	588	646	7509883	7509825	6.25379e-21	110.073	Vigna angularis var. angularis DNA, chromosome 4, almost complete sequence, cultivar: Shumari
CL7.Contig4_All	gi|965668308|dbj|AP015037.1|	100	59	0	0	588	646	7509886	7509828	6.25379e-21	110.073	Vigna angularis var. angularis DNA, chromosome 4, almost complete sequence, cultivar: Shumari
CL7.Contig4_All	gi|965668308|dbj|AP015037.1|	100	59	0	0	588	646	7509889	7509831	6.25379e-21	110.073	Vigna angularis var. angularis DNA, chromosome 4, almost complete sequence, cultivar: Shumari
CL7.Contig4_All	gi|965668308|dbj|AP015037.1|	100	59	0	0	588	646	7509892	7509834	6.25379e-21	110.073	Vigna angularis var. angularis DNA, chromosome 4, almost complete sequence, cultivar: Shumari
CL7.Contig4_All	gi|965668308|dbj|AP015037.1|	100	59	0	0	588	646	7509895	7509837	6.25379e-21	110.073	Vigna angularis var. angularis DNA, chromosome 4, almost complete sequence, cultivar: Shumari
CL7.Contig4_All	gi|965668308|dbj|AP015037.1|	100	59	0	0	588	646	7509898	7509840	6.25379e-21	110.073	Vigna angularis var. angularis DNA, chromosome 4, almost complete sequence, cultivar: Shumari
CL7.Contig4_All	gi|965668308|dbj|AP015037.1|	100	59	0	0	588	646	7509901	7509843	6.25379e-21	110.073	Vigna angularis var. angularis DNA, chromosome 4, almost complete sequence, cultivar: Shumari
CL7.Contig4_All	gi|965668308|dbj|AP015037.1|	100	59	0	0	588	646	7509904	7509846	6.25379e-21	110.073	Vigna angularis var. angularis DNA, chromosome 4, almost complete sequence, cultivar: Shumari
CL7.Contig4_All	gi|965668308|dbj|AP015037.1|	100	59	0	0	588	646	7509907	7509849	6.25379e-21	110.073	Vigna angularis var. angularis DNA, chromosome 4, almost complete sequence, cultivar: Shumari
CL7.Contig4_All	gi|965668308|dbj|AP015037.1|	100	59	0	0	588	646	7509910	7509852	6.25379e-21	110.073	Vigna angularis var. angularis DNA, chromosome 4, almost complete sequence, cultivar: Shumari
CL7.Contig4_All	gi|965668308|dbj|AP015037.1|	100	59	0	0	588	646	7509974	7509916	6.25379e-21	110.073	Vigna angularis var. angularis DNA, chromosome 4, almost complete sequence, cultivar: Shumari
CL7.Contig4_All	gi|965668308|dbj|AP015037.1|	100	59	0	0	588	646	7509977	7509919	6.25379e-21	110.073	Vigna angularis var. angularis DNA, chromosome 4, almost complete sequence, cultivar: Shumari
CL7.Contig4_All	gi|965668308|dbj|AP015037.1|	100	59	0	0	588	646	7509980	7509922	6.25379e-21	110.073	Vigna angularis var. angularis DNA, chromosome 4, almost complete sequence, cultivar: Shumari
CL7.Contig4_All	gi|965668308|dbj|AP015037.1|	100	59	0	0	588	646	7509983	7509925	6.25379e-21	110.073	Vigna angularis var. angularis DNA, chromosome 4, almost complete sequence, cultivar: Shumari
CL7.Contig4_All	gi|965668308|dbj|AP015037.1|	100	59	0	0	588	646	7509986	7509928	6.25379e-21	110.073	Vigna angularis var. angularis DNA, chromosome 4, almost complete sequence, cultivar: Shumari
CL7.Contig4_All	gi|965668308|dbj|AP015037.1|	100	59	0	0	588	646	7509989	7509931	6.25379e-21	110.073	Vigna angularis var. angularis DNA, chromosome 4, almost complete sequence, cultivar: Shumari
CL7.Contig4_All	gi|965668308|dbj|AP015037.1|	100	59	0	0	588	646	7509992	7509934	6.25379e-21	110.073	Vigna angularis var. angularis DNA, chromosome 4, almost complete sequence, cultivar: Shumari
CL7.Contig4_All	gi|965668308|dbj|AP015037.1|	100	59	0	0	588	646	7509995	7509937	6.25379e-21	110.073	Vigna angularis var. angularis DNA, chromosome 4, almost complete sequence, cultivar: Shumari
CL7.Contig4_All	gi|965668308|dbj|AP015037.1|	100	59	0	0	588	646	7509998	7509940	6.25379e-21	110.073	Vigna angularis var. angularis DNA, chromosome 4, almost complete sequence, cultivar: Shumari
CL7.Contig4_All	gi|965668308|dbj|AP015037.1|	100	59	0	0	588	646	7510001	7509943	6.25379e-21	110.073	Vigna angularis var. angularis DNA, chromosome 4, almost complete sequence, cultivar: Shumari
CL7.Contig4_All	gi|965668308|dbj|AP015037.1|	100	59	0	0	588	646	7510004	7509946	6.25379e-21	110.073	Vigna angularis var. angularis DNA, chromosome 4, almost complete sequence, cultivar: Shumari
CL7.Contig4_All	gi|965668308|dbj|AP015037.1|	100	59	0	0	588	646	7510007	7509949	6.25379e-21	110.073	Vigna angularis var. angularis DNA, chromosome 4, almost complete sequence, cultivar: Shumari
CL7.Contig4_All	gi|965668308|dbj|AP015037.1|	100	59	0	0	588	646	7510010	7509952	6.25379e-21	110.073	Vigna angularis var. angularis DNA, chromosome 4, almost complete sequence, cultivar: Shumari
CL7.Contig4_All	gi|965668308|dbj|AP015037.1|	100	59	0	0	588	646	7510013	7509955	6.25379e-21	110.073	Vigna angularis var. angularis DNA, chromosome 4, almost complete sequence, cultivar: Shumari
CL7.Contig4_All	gi|965668308|dbj|AP015037.1|	100	59	0	0	588	646	7510016	7509958	6.25379e-21	110.073	Vigna angularis var. angularis DNA, chromosome 4, almost complete sequence, cultivar: Shumari
CL7.Contig4_All	gi|965668308|dbj|AP015037.1|	100	59	0	0	588	646	7510019	7509961	6.25379e-21	110.073	Vigna angularis var. angularis DNA, chromosome 4, almost complete sequence, cultivar: Shumari
CL7.Contig4_All	gi|965668308|dbj|AP015037.1|	100	59	0	0	588	646	7510022	7509964	6.25379e-21	110.073	Vigna angularis var. angularis DNA, chromosome 4, almost complete sequence, cultivar: Shumari
CL7.Contig4_All	gi|965668308|dbj|AP015037.1|	100	59	0	0	588	646	7510025	7509967	6.25379e-21	110.073	Vigna angularis var. angularis DNA, chromosome 4, almost complete sequence, cultivar: Shumari
CL7.Contig4_All	gi|965668308|dbj|AP015037.1|	100	59	0	0	588	646	7510028	7509970	6.25379e-21	110.073	Vigna angularis var. angularis DNA, chromosome 4, almost complete sequence, cultivar: Shumari
CL7.Contig4_All	gi|965668308|dbj|AP015037.1|	100	59	0	0	588	646	7510031	7509973	6.25379e-21	110.073	Vigna angularis var. angularis DNA, chromosome 4, almost complete sequence, cultivar: Shumari
CL7.Contig4_All	gi|965668308|dbj|AP015037.1|	100	59	0	0	588	646	7510034	7509976	6.25379e-21	110.073	Vigna angularis var. angularis DNA, chromosome 4, almost complete sequence, cultivar: Shumari
CL7.Contig4_All	gi|965668308|dbj|AP015037.1|	100	59	0	0	588	646	7510037	7509979	6.25379e-21	110.073	Vigna angularis var. angularis DNA, chromosome 4, almost complete sequence, cultivar: Shumari
CL7.Contig4_All	gi|965668308|dbj|AP015037.1|	100	59	0	0	588	646	7510040	7509982	6.25379e-21	110.073	Vigna angularis var. angularis DNA, chromosome 4, almost complete sequence, cultivar: Shumari
CL7.Contig4_All	gi|965668308|dbj|AP015037.1|	100	59	0	0	588	646	7510043	7509985	6.25379e-21	110.073	Vigna angularis var. angularis DNA, chromosome 4, almost complete sequence, cultivar: Shumari
CL7.Contig4_All	gi|965668308|dbj|AP015037.1|	100	59	0	0	588	646	7510046	7509988	6.25379e-21	110.073	Vigna angularis var. angularis DNA, chromosome 4, almost complete sequence, cultivar: Shumari
CL7.Contig4_All	gi|965668308|dbj|AP015037.1|	100	59	0	0	588	646	7510049	7509991	6.25379e-21	110.073	Vigna angularis var. angularis DNA, chromosome 4, almost complete sequence, cultivar: Shumari
CL7.Contig4_All	gi|965668308|dbj|AP015037.1|	100	59	0	0	588	646	7510052	7509994	6.25379e-21	110.073	Vigna angularis var. angularis DNA, chromosome 4, almost complete sequence, cultivar: Shumari
CL7.Contig4_All	gi|965668308|dbj|AP015037.1|	100	59	0	0	588	646	7510055	7509997	6.25379e-21	110.073	Vigna angularis var. angularis DNA, chromosome 4, almost complete sequence, cultivar: Shumari
CL7.Contig4_All	gi|965668308|dbj|AP015037.1|	100	59	0	0	588	646	7510058	7510000	6.25379e-21	110.073	Vigna angularis var. angularis DNA, chromosome 4, almost complete sequence, cultivar: Shumari
CL7.Contig4_All	gi|965668308|dbj|AP015037.1|	100	59	0	0	588	646	7510061	7510003	6.25379e-21	110.073	Vigna angularis var. angularis DNA, chromosome 4, almost complete sequence, cultivar: Shumari
CL7.Contig4_All	gi|965668308|dbj|AP015037.1|	100	59	0	0	588	646	7510064	7510006	6.25379e-21	110.073	Vigna angularis var. angularis DNA, chromosome 4, almost complete sequence, cultivar: Shumari
CL7.Contig4_All	gi|965668308|dbj|AP015037.1|	100	59	0	0	588	646	7510067	7510009	6.25379e-21	110.073	Vigna angularis var. angularis DNA, chromosome 4, almost complete sequence, cultivar: Shumari
CL7.Contig4_All	gi|965668308|dbj|AP015037.1|	100	59	0	0	588	646	7510070	7510012	6.25379e-21	110.073	Vigna angularis var. angularis DNA, chromosome 4, almost complete sequence, cultivar: Shumari
CL7.Contig4_All	gi|965668308|dbj|AP015037.1|	100	59	0	0	588	646	7510073	7510015	6.25379e-21	110.073	Vigna angularis var. angularis DNA, chromosome 4, almost complete sequence, cultivar: Shumari
CL7.Contig4_All	gi|965668308|dbj|AP015037.1|	100	59	0	0	588	646	7510076	7510018	6.25379e-21	110.073	Vigna angularis var. angularis DNA, chromosome 4, almost complete sequence, cultivar: Shumari
CL7.Contig4_All	gi|965668308|dbj|AP015037.1|	100	59	0	0	588	646	7510079	7510021	6.25379e-21	110.073	Vigna angularis var. angularis DNA, chromosome 4, almost complete sequence, cultivar: Shumari
CL7.Contig4_All	gi|965668308|dbj|AP015037.1|	100	59	0	0	588	646	7510082	7510024	6.25379e-21	110.073	Vigna angularis var. angularis DNA, chromosome 4, almost complete sequence, cultivar: Shumari
CL7.Contig4_All	gi|965668308|dbj|AP015037.1|	100	59	0	0	588	646	7510085	7510027	6.25379e-21	110.073	Vigna angularis var. angularis DNA, chromosome 4, almost complete sequence, cultivar: Shumari
CL7.Contig4_All	gi|965668308|dbj|AP015037.1|	100	59	0	0	588	646	7510088	7510030	6.25379e-21	110.073	Vigna angularis var. angularis DNA, chromosome 4, almost complete sequence, cultivar: Shumari
CL7.Contig4_All	gi|965668308|dbj|AP015037.1|	100	59	0	0	588	646	7510091	7510033	6.25379e-21	110.073	Vigna angularis var. angularis DNA, chromosome 4, almost complete sequence, cultivar: Shumari
CL7.Contig4_All	gi|965668308|dbj|AP015037.1|	100	59	0	0	588	646	7510094	7510036	6.25379e-21	110.073	Vigna angularis var. angularis DNA, chromosome 4, almost complete sequence, cultivar: Shumari
CL7.Contig4_All	gi|965668308|dbj|AP015037.1|	100	59	0	0	588	646	7510097	7510039	6.25379e-21	110.073	Vigna angularis var. angularis DNA, chromosome 4, almost complete sequence, cultivar: Shumari
CL7.Contig4_All	gi|965668308|dbj|AP015037.1|	100	59	0	0	588	646	7510100	7510042	6.25379e-21	110.073	Vigna angularis var. angularis DNA, chromosome 4, almost complete sequence, cultivar: Shumari
CL7.Contig4_All	gi|965668308|dbj|AP015037.1|	100	59	0	0	588	646	7510103	7510045	6.25379e-21	110.073	Vigna angularis var. angularis DNA, chromosome 4, almost complete sequence, cultivar: Shumari
CL7.Contig4_All	gi|965668308|dbj|AP015037.1|	100	59	0	0	588	646	7510106	7510048	6.25379e-21	110.073	Vigna angularis var. angularis DNA, chromosome 4, almost complete sequence, cultivar: Shumari
CL7.Contig4_All	gi|965668308|dbj|AP015037.1|	100	59	0	0	588	646	7510109	7510051	6.25379e-21	110.073	Vigna angularis var. angularis DNA, chromosome 4, almost complete sequence, cultivar: Shumari
CL7.Contig4_All	gi|965668308|dbj|AP015037.1|	100	59	0	0	588	646	7510112	7510054	6.25379e-21	110.073	Vigna angularis var. angularis DNA, chromosome 4, almost complete sequence, cultivar: Shumari
CL7.Contig4_All	gi|965668308|dbj|AP015037.1|	100	59	0	0	588	646	7510115	7510057	6.25379e-21	110.073	Vigna angularis var. angularis DNA, chromosome 4, almost complete sequence, cultivar: Shumari
CL7.Contig4_All	gi|965668308|dbj|AP015037.1|	100	59	0	0	588	646	7510118	7510060	6.25379e-21	110.073	Vigna angularis var. angularis DNA, chromosome 4, almost complete sequence, cultivar: Shumari
CL7.Contig4_All	gi|965668308|dbj|AP015037.1|	100	59	0	0	588	646	7510121	7510063	6.25379e-21	110.073	Vigna angularis var. angularis DNA, chromosome 4, almost complete sequence, cultivar: Shumari
CL7.Contig4_All	gi|965668308|dbj|AP015037.1|	100	59	0	0	588	646	7510124	7510066	6.25379e-21	110.073	Vigna angularis var. angularis DNA, chromosome 4, almost complete sequence, cultivar: Shumari
CL7.Contig4_All	gi|965668308|dbj|AP015037.1|	100	59	0	0	588	646	7510127	7510069	6.25379e-21	110.073	Vigna angularis var. angularis DNA, chromosome 4, almost complete sequence, cultivar: Shumari
CL7.Contig4_All	gi|965668308|dbj|AP015037.1|	100	59	0	0	588	646	7510130	7510072	6.25379e-21	110.073	Vigna angularis var. angularis DNA, chromosome 4, almost complete sequence, cultivar: Shumari
CL7.Contig4_All	gi|965668308|dbj|AP015037.1|	100	59	0	0	588	646	7510133	7510075	6.25379e-21	110.073	Vigna angularis var. angularis DNA, chromosome 4, almost complete sequence, cultivar: Shumari
CL7.Contig4_All	gi|965668308|dbj|AP015037.1|	100	59	0	0	588	646	7510136	7510078	6.25379e-21	110.073	Vigna angularis var. angularis DNA, chromosome 4, almost complete sequence, cultivar: Shumari
CL7.Contig4_All	gi|965668308|dbj|AP015037.1|	100	59	0	0	588	646	7510139	7510081	6.25379e-21	110.073	Vigna angularis var. angularis DNA, chromosome 4, almost complete sequence, cultivar: Shumari
CL7.Contig4_All	gi|965668308|dbj|AP015037.1|	100	59	0	0	588	646	7682735	7682793	6.25379e-21	110.073	Vigna angularis var. angularis DNA, chromosome 4, almost complete sequence, cultivar: Shumari
CL7.Contig4_All	gi|965668308|dbj|AP015037.1|	100	59	0	0	588	646	7682738	7682796	6.25379e-21	110.073	Vigna angularis var. angularis DNA, chromosome 4, almost complete sequence, cultivar: Shumari
CL7.Contig4_All	gi|965668308|dbj|AP015037.1|	100	59	0	0	588	646	7682741	7682799	6.25379e-21	110.073	Vigna angularis var. angularis DNA, chromosome 4, almost complete sequence, cultivar: Shumari
CL7.Contig4_All	gi|965668308|dbj|AP015037.1|	100	59	0	0	588	646	7682744	7682802	6.25379e-21	110.073	Vigna angularis var. angularis DNA, chromosome 4, almost complete sequence, cultivar: Shumari
CL7.Contig4_All	gi|965668308|dbj|AP015037.1|	100	59	0	0	588	646	8486216	8486274	6.25379e-21	110.073	Vigna angularis var. angularis DNA, chromosome 4, almost complete sequence, cultivar: Shumari
CL7.Contig4_All	gi|965668308|dbj|AP015037.1|	100	59	0	0	588	646	8486219	8486277	6.25379e-21	110.073	Vigna angularis var. angularis DNA, chromosome 4, almost complete sequence, cultivar: Shumari
CL7.Contig4_All	gi|965668308|dbj|AP015037.1|	100	59	0	0	588	646	8486222	8486280	6.25379e-21	110.073	Vigna angularis var. angularis DNA, chromosome 4, almost complete sequence, cultivar: Shumari
CL7.Contig4_All	gi|965668308|dbj|AP015037.1|	100	59	0	0	588	646	8486225	8486283	6.25379e-21	110.073	Vigna angularis var. angularis DNA, chromosome 4, almost complete sequence, cultivar: Shumari
CL7.Contig4_All	gi|965668308|dbj|AP015037.1|	100	59	0	0	588	646	8486228	8486286	6.25379e-21	110.073	Vigna angularis var. angularis DNA, chromosome 4, almost complete sequence, cultivar: Shumari
CL7.Contig4_All	gi|965668308|dbj|AP015037.1|	100	59	0	0	588	646	8486231	8486289	6.25379e-21	110.073	Vigna angularis var. angularis DNA, chromosome 4, almost complete sequence, cultivar: Shumari
CL7.Contig4_All	gi|965668308|dbj|AP015037.1|	100	59	0	0	588	646	8486234	8486292	6.25379e-21	110.073	Vigna angularis var. angularis DNA, chromosome 4, almost complete sequence, cultivar: Shumari
CL7.Contig4_All	gi|965668308|dbj|AP015037.1|	100	59	0	0	588	646	8486237	8486295	6.25379e-21	110.073	Vigna angularis var. angularis DNA, chromosome 4, almost complete sequence, cultivar: Shumari
CL7.Contig4_All	gi|965668308|dbj|AP015037.1|	100	59	0	0	588	646	9237079	9237021	6.25379e-21	110.073	Vigna angularis var. angularis DNA, chromosome 4, almost complete sequence, cultivar: Shumari
CL7.Contig4_All	gi|965668308|dbj|AP015037.1|	100	59	0	0	588	646	9237082	9237024	6.25379e-21	110.073	Vigna angularis var. angularis DNA, chromosome 4, almost complete sequence, cultivar: Shumari
CL7.Contig4_All	gi|965668308|dbj|AP015037.1|	100	59	0	0	588	646	9237085	9237027	6.25379e-21	110.073	Vigna angularis var. angularis DNA, chromosome 4, almost complete sequence, cultivar: Shumari
CL7.Contig4_All	gi|965668308|dbj|AP015037.1|	100	59	0	0	588	646	9237088	9237030	6.25379e-21	110.073	Vigna angularis var. angularis DNA, chromosome 4, almost complete sequence, cultivar: Shumari
CL7.Contig4_All	gi|965668308|dbj|AP015037.1|	100	59	0	0	588	646	9237091	9237033	6.25379e-21	110.073	Vigna angularis var. angularis DNA, chromosome 4, almost complete sequence, cultivar: Shumari
CL7.Contig4_All	gi|965668308|dbj|AP015037.1|	100	59	0	0	588	646	9237094	9237036	6.25379e-21	110.073	Vigna angularis var. angularis DNA, chromosome 4, almost complete sequence, cultivar: Shumari
CL7.Contig4_All	gi|965668308|dbj|AP015037.1|	100	59	0	0	588	646	9237097	9237039	6.25379e-21	110.073	Vigna angularis var. angularis DNA, chromosome 4, almost complete sequence, cultivar: Shumari
CL7.Contig4_All	gi|965668308|dbj|AP015037.1|	100	59	0	0	588	646	9237100	9237042	6.25379e-21	110.073	Vigna angularis var. angularis DNA, chromosome 4, almost complete sequence, cultivar: Shumari
CL7.Contig4_All	gi|965668308|dbj|AP015037.1|	100	59	0	0	588	646	9237103	9237045	6.25379e-21	110.073	Vigna angularis var. angularis DNA, chromosome 4, almost complete sequence, cultivar: Shumari
CL7.Contig4_All	gi|965668308|dbj|AP015037.1|	100	59	0	0	588	646	11587282	11587340	6.25379e-21	110.073	Vigna angularis var. angularis DNA, chromosome 4, almost complete sequence, cultivar: Shumari
CL7.Contig4_All	gi|965668308|dbj|AP015037.1|	100	59	0	0	588	646	11587285	11587343	6.25379e-21	110.073	Vigna angularis var. angularis DNA, chromosome 4, almost complete sequence, cultivar: Shumari
CL7.Contig4_All	gi|965668308|dbj|AP015037.1|	100	59	0	0	588	646	11587288	11587346	6.25379e-21	110.073	Vigna angularis var. angularis DNA, chromosome 4, almost complete sequence, cultivar: Shumari
CL7.Contig4_All	gi|965668308|dbj|AP015037.1|	100	59	0	0	588	646	11587291	11587349	6.25379e-21	110.073	Vigna angularis var. angularis DNA, chromosome 4, almost complete sequence, cultivar: Shumari
CL7.Contig4_All	gi|965668308|dbj|AP015037.1|	100	59	0	0	588	646	11587294	11587352	6.25379e-21	110.073	Vigna angularis var. angularis DNA, chromosome 4, almost complete sequence, cultivar: Shumari
CL7.Contig4_All	gi|965668308|dbj|AP015037.1|	100	59	0	0	588	646	11705793	11705735	6.25379e-21	110.073	Vigna angularis var. angularis DNA, chromosome 4, almost complete sequence, cultivar: Shumari
CL7.Contig4_All	gi|965668308|dbj|AP015037.1|	100	59	0	0	588	646	11705796	11705738	6.25379e-21	110.073	Vigna angularis var. angularis DNA, chromosome 4, almost complete sequence, cultivar: Shumari
CL7.Contig4_All	gi|965668308|dbj|AP015037.1|	100	59	0	0	588	646	12396399	12396457	6.25379e-21	110.073	Vigna angularis var. angularis DNA, chromosome 4, almost complete sequence, cultivar: Shumari
CL7.Contig4_All	gi|965668308|dbj|AP015037.1|	100	59	0	0	588	646	13730424	13730366	6.25379e-21	110.073	Vigna angularis var. angularis DNA, chromosome 4, almost complete sequence, cultivar: Shumari
CL7.Contig4_All	gi|965668308|dbj|AP015037.1|	100	59	0	0	588	646	13730427	13730369	6.25379e-21	110.073	Vigna angularis var. angularis DNA, chromosome 4, almost complete sequence, cultivar: Shumari
CL7.Contig4_All	gi|965668308|dbj|AP015037.1|	100	59	0	0	588	646	13730430	13730372	6.25379e-21	110.073	Vigna angularis var. angularis DNA, chromosome 4, almost complete sequence, cultivar: Shumari
CL7.Contig4_All	gi|965668308|dbj|AP015037.1|	100	59	0	0	588	646	13730433	13730375	6.25379e-21	110.073	Vigna angularis var. angularis DNA, chromosome 4, almost complete sequence, cultivar: Shumari
CL7.Contig4_All	gi|965668308|dbj|AP015037.1|	100	59	0	0	588	646	18499387	18499329	6.25379e-21	110.073	Vigna angularis var. angularis DNA, chromosome 4, almost complete sequence, cultivar: Shumari
CL7.Contig4_All	gi|965668308|dbj|AP015037.1|	100	59	0	0	588	646	18499390	18499332	6.25379e-21	110.073	Vigna angularis var. angularis DNA, chromosome 4, almost complete sequence, cultivar: Shumari
CL7.Contig4_All	gi|965668308|dbj|AP015037.1|	100	59	0	0	588	646	18499393	18499335	6.25379e-21	110.073	Vigna angularis var. angularis DNA, chromosome 4, almost complete sequence, cultivar: Shumari
CL7.Contig4_All	gi|965668308|dbj|AP015037.1|	100	59	0	0	588	646	18499396	18499338	6.25379e-21	110.073	Vigna angularis var. angularis DNA, chromosome 4, almost complete sequence, cultivar: Shumari
CL7.Contig4_All	gi|965668308|dbj|AP015037.1|	100	59	0	0	588	646	24249125	24249067	6.25379e-21	110.073	Vigna angularis var. angularis DNA, chromosome 4, almost complete sequence, cultivar: Shumari
CL7.Contig4_All	gi|965668308|dbj|AP015037.1|	100	59	0	0	588	646	24249128	24249070	6.25379e-21	110.073	Vigna angularis var. angularis DNA, chromosome 4, almost complete sequence, cultivar: Shumari
CL7.Contig4_All	gi|965668308|dbj|AP015037.1|	100	59	0	0	588	646	24249131	24249073	6.25379e-21	110.073	Vigna angularis var. angularis DNA, chromosome 4, almost complete sequence, cultivar: Shumari
CL7.Contig4_All	gi|965668308|dbj|AP015037.1|	100	59	0	0	588	646	24249134	24249076	6.25379e-21	110.073	Vigna angularis var. angularis DNA, chromosome 4, almost complete sequence, cultivar: Shumari
CL7.Contig4_All	gi|965668308|dbj|AP015037.1|	100	59	0	0	588	646	24249137	24249079	6.25379e-21	110.073	Vigna angularis var. angularis DNA, chromosome 4, almost complete sequence, cultivar: Shumari
CL7.Contig4_All	gi|965668308|dbj|AP015037.1|	100	59	0	0	588	646	24249140	24249082	6.25379e-21	110.073	Vigna angularis var. angularis DNA, chromosome 4, almost complete sequence, cultivar: Shumari
CL7.Contig4_All	gi|965668308|dbj|AP015037.1|	100	59	0	0	588	646	24615984	24616042	6.25379e-21	110.073	Vigna angularis var. angularis DNA, chromosome 4, almost complete sequence, cultivar: Shumari
CL7.Contig4_All	gi|965668308|dbj|AP015037.1|	100	59	0	0	588	646	24615987	24616045	6.25379e-21	110.073	Vigna angularis var. angularis DNA, chromosome 4, almost complete sequence, cultivar: Shumari
CL7.Contig4_All	gi|965668308|dbj|AP015037.1|	100	59	0	0	588	646	24615990	24616048	6.25379e-21	110.073	Vigna angularis var. angularis DNA, chromosome 4, almost complete sequence, cultivar: Shumari
CL7.Contig4_All	gi|965668308|dbj|AP015037.1|	100	59	0	0	588	646	25024194	25024252	6.25379e-21	110.073	Vigna angularis var. angularis DNA, chromosome 4, almost complete sequence, cultivar: Shumari
CL7.Contig4_All	gi|965668308|dbj|AP015037.1|	100	59	0	0	588	646	25024197	25024255	6.25379e-21	110.073	Vigna angularis var. angularis DNA, chromosome 4, almost complete sequence, cultivar: Shumari
CL7.Contig4_All	gi|965668308|dbj|AP015037.1|	100	59	0	0	588	646	25024200	25024258	6.25379e-21	110.073	Vigna angularis var. angularis DNA, chromosome 4, almost complete sequence, cultivar: Shumari
CL7.Contig4_All	gi|965668308|dbj|AP015037.1|	100	59	0	0	588	646	25024203	25024261	6.25379e-21	110.073	Vigna angularis var. angularis DNA, chromosome 4, almost complete sequence, cultivar: Shumari
CL7.Contig4_All	gi|965668308|dbj|AP015037.1|	100	59	0	0	588	646	25024206	25024264	6.25379e-21	110.073	Vigna angularis var. angularis DNA, chromosome 4, almost complete sequence, cultivar: Shumari
CL7.Contig4_All	gi|965668308|dbj|AP015037.1|	100	59	0	0	588	646	25024209	25024267	6.25379e-21	110.073	Vigna angularis var. angularis DNA, chromosome 4, almost complete sequence, cultivar: Shumari
CL7.Contig4_All	gi|965668308|dbj|AP015037.1|	100	59	0	0	588	646	25024212	25024270	6.25379e-21	110.073	Vigna angularis var. angularis DNA, chromosome 4, almost complete sequence, cultivar: Shumari
CL7.Contig4_All	gi|965668308|dbj|AP015037.1|	100	59	0	0	588	646	25024215	25024273	6.25379e-21	110.073	Vigna angularis var. angularis DNA, chromosome 4, almost complete sequence, cultivar: Shumari
CL7.Contig4_All	gi|965668308|dbj|AP015037.1|	100	59	0	0	588	646	25024218	25024276	6.25379e-21	110.073	Vigna angularis var. angularis DNA, chromosome 4, almost complete sequence, cultivar: Shumari
CL7.Contig4_All	gi|965668308|dbj|AP015037.1|	100	59	0	0	588	646	25024221	25024279	6.25379e-21	110.073	Vigna angularis var. angularis DNA, chromosome 4, almost complete sequence, cultivar: Shumari
CL7.Contig4_All	gi|965668308|dbj|AP015037.1|	100	59	0	0	588	646	25024224	25024282	6.25379e-21	110.073	Vigna angularis var. angularis DNA, chromosome 4, almost complete sequence, cultivar: Shumari
CL7.Contig4_All	gi|965668308|dbj|AP015037.1|	100	59	0	0	588	646	25024227	25024285	6.25379e-21	110.073	Vigna angularis var. angularis DNA, chromosome 4, almost complete sequence, cultivar: Shumari
CL7.Contig4_All	gi|965668308|dbj|AP015037.1|	100	59	0	0	588	646	25024230	25024288	6.25379e-21	110.073	Vigna angularis var. angularis DNA, chromosome 4, almost complete sequence, cultivar: Shumari
CL7.Contig4_All	gi|965668308|dbj|AP015037.1|	100	59	0	0	588	646	25024233	25024291	6.25379e-21	110.073	Vigna angularis var. angularis DNA, chromosome 4, almost complete sequence, cultivar: Shumari
CL7.Contig4_All	gi|965668308|dbj|AP015037.1|	100	59	0	0	588	646	25024236	25024294	6.25379e-21	110.073	Vigna angularis var. angularis DNA, chromosome 4, almost complete sequence, cultivar: Shumari
CL7.Contig4_All	gi|965668308|dbj|AP015037.1|	100	59	0	0	588	646	25217513	25217455	6.25379e-21	110.073	Vigna angularis var. angularis DNA, chromosome 4, almost complete sequence, cultivar: Shumari
CL7.Contig4_All	gi|965668308|dbj|AP015037.1|	100	59	0	0	588	646	25217516	25217458	6.25379e-21	110.073	Vigna angularis var. angularis DNA, chromosome 4, almost complete sequence, cultivar: Shumari
CL7.Contig4_All	gi|965668308|dbj|AP015037.1|	100	59	0	0	588	646	25217519	25217461	6.25379e-21	110.073	Vigna angularis var. angularis DNA, chromosome 4, almost complete sequence, cultivar: Shumari
CL7.Contig4_All	gi|965668308|dbj|AP015037.1|	100	59	0	0	588	646	25217522	25217464	6.25379e-21	110.073	Vigna angularis var. angularis DNA, chromosome 4, almost complete sequence, cultivar: Shumari
CL7.Contig4_All	gi|965668308|dbj|AP015037.1|	100	59	0	0	588	646	25217525	25217467	6.25379e-21	110.073	Vigna angularis var. angularis DNA, chromosome 4, almost complete sequence, cultivar: Shumari
CL7.Contig4_All	gi|965668308|dbj|AP015037.1|	100	59	0	0	588	646	25217528	25217470	6.25379e-21	110.073	Vigna angularis var. angularis DNA, chromosome 4, almost complete sequence, cultivar: Shumari
CL7.Contig4_All	gi|965668308|dbj|AP015037.1|	100	59	0	0	588	646	25217531	25217473	6.25379e-21	110.073	Vigna angularis var. angularis DNA, chromosome 4, almost complete sequence, cultivar: Shumari
CL7.Contig4_All	gi|965668308|dbj|AP015037.1|	100	59	0	0	588	646	25217534	25217476	6.25379e-21	110.073	Vigna angularis var. angularis DNA, chromosome 4, almost complete sequence, cultivar: Shumari
CL7.Contig4_All	gi|965668308|dbj|AP015037.1|	100	59	0	0	588	646	25217537	25217479	6.25379e-21	110.073	Vigna angularis var. angularis DNA, chromosome 4, almost complete sequence, cultivar: Shumari
CL7.Contig4_All	gi|965668308|dbj|AP015037.1|	100	59	0	0	588	646	25217540	25217482	6.25379e-21	110.073	Vigna angularis var. angularis DNA, chromosome 4, almost complete sequence, cultivar: Shumari
CL7.Contig4_All	gi|965668308|dbj|AP015037.1|	100	59	0	0	588	646	25217601	25217543	6.25379e-21	110.073	Vigna angularis var. angularis DNA, chromosome 4, almost complete sequence, cultivar: Shumari
CL7.Contig4_All	gi|965668308|dbj|AP015037.1|	100	59	0	0	588	646	25217604	25217546	6.25379e-21	110.073	Vigna angularis var. angularis DNA, chromosome 4, almost complete sequence, cultivar: Shumari
CL7.Contig4_All	gi|965668308|dbj|AP015037.1|	100	59	0	0	588	646	25217607	25217549	6.25379e-21	110.073	Vigna angularis var. angularis DNA, chromosome 4, almost complete sequence, cultivar: Shumari
CL7.Contig4_All	gi|965668308|dbj|AP015037.1|	100	59	0	0	588	646	25217610	25217552	6.25379e-21	110.073	Vigna angularis var. angularis DNA, chromosome 4, almost complete sequence, cultivar: Shumari
CL7.Contig4_All	gi|965668308|dbj|AP015037.1|	100	59	0	0	588	646	25217613	25217555	6.25379e-21	110.073	Vigna angularis var. angularis DNA, chromosome 4, almost complete sequence, cultivar: Shumari
CL7.Contig4_All	gi|965668308|dbj|AP015037.1|	100	59	0	0	588	646	25217616	25217558	6.25379e-21	110.073	Vigna angularis var. angularis DNA, chromosome 4, almost complete sequence, cultivar: Shumari
CL7.Contig4_All	gi|965668308|dbj|AP015037.1|	100	59	0	0	588	646	25217619	25217561	6.25379e-21	110.073	Vigna angularis var. angularis DNA, chromosome 4, almost complete sequence, cultivar: Shumari
CL7.Contig4_All	gi|965668308|dbj|AP015037.1|	100	59	0	0	588	646	25217622	25217564	6.25379e-21	110.073	Vigna angularis var. angularis DNA, chromosome 4, almost complete sequence, cultivar: Shumari
CL7.Contig4_All	gi|965668308|dbj|AP015037.1|	100	59	0	0	588	646	25217625	25217567	6.25379e-21	110.073	Vigna angularis var. angularis DNA, chromosome 4, almost complete sequence, cultivar: Shumari
CL7.Contig4_All	gi|965668308|dbj|AP015037.1|	100	59	0	0	588	646	25217628	25217570	6.25379e-21	110.073	Vigna angularis var. angularis DNA, chromosome 4, almost complete sequence, cultivar: Shumari
CL7.Contig4_All	gi|965668308|dbj|AP015037.1|	100	59	0	0	588	646	25217631	25217573	6.25379e-21	110.073	Vigna angularis var. angularis DNA, chromosome 4, almost complete sequence, cultivar: Shumari
CL7.Contig4_All	gi|965668308|dbj|AP015037.1|	100	59	0	0	588	646	25217923	25217865	6.25379e-21	110.073	Vigna angularis var. angularis DNA, chromosome 4, almost complete sequence, cultivar: Shumari
CL7.Contig4_All	gi|965668308|dbj|AP015037.1|	100	59	0	0	588	646	25217926	25217868	6.25379e-21	110.073	Vigna angularis var. angularis DNA, chromosome 4, almost complete sequence, cultivar: Shumari
CL7.Contig4_All	gi|965668308|dbj|AP015037.1|	100	59	0	0	588	646	25217929	25217871	6.25379e-21	110.073	Vigna angularis var. angularis DNA, chromosome 4, almost complete sequence, cultivar: Shumari
CL7.Contig4_All	gi|965668308|dbj|AP015037.1|	100	59	0	0	588	646	25217932	25217874	6.25379e-21	110.073	Vigna angularis var. angularis DNA, chromosome 4, almost complete sequence, cultivar: Shumari
CL7.Contig4_All	gi|965668308|dbj|AP015037.1|	100	59	0	0	588	646	25217935	25217877	6.25379e-21	110.073	Vigna angularis var. angularis DNA, chromosome 4, almost complete sequence, cultivar: Shumari
CL7.Contig4_All	gi|965668308|dbj|AP015037.1|	100	59	0	0	588	646	25217938	25217880	6.25379e-21	110.073	Vigna angularis var. angularis DNA, chromosome 4, almost complete sequence, cultivar: Shumari
CL7.Contig4_All	gi|965668308|dbj|AP015037.1|	100	59	0	0	588	646	25217941	25217883	6.25379e-21	110.073	Vigna angularis var. angularis DNA, chromosome 4, almost complete sequence, cultivar: Shumari
CL7.Contig4_All	gi|965668308|dbj|AP015037.1|	100	59	0	0	588	646	25217944	25217886	6.25379e-21	110.073	Vigna angularis var. angularis DNA, chromosome 4, almost complete sequence, cultivar: Shumari
CL7.Contig4_All	gi|965668308|dbj|AP015037.1|	100	59	0	0	588	646	25217947	25217889	6.25379e-21	110.073	Vigna angularis var. angularis DNA, chromosome 4, almost complete sequence, cultivar: Shumari
CL7.Contig4_All	gi|965668308|dbj|AP015037.1|	100	59	0	0	588	646	25217950	25217892	6.25379e-21	110.073	Vigna angularis var. angularis DNA, chromosome 4, almost complete sequence, cultivar: Shumari
CL7.Contig4_All	gi|965668308|dbj|AP015037.1|	100	59	0	0	588	646	25217953	25217895	6.25379e-21	110.073	Vigna angularis var. angularis DNA, chromosome 4, almost complete sequence, cultivar: Shumari
CL7.Contig4_All	gi|965668308|dbj|AP015037.1|	100	59	0	0	588	646	25217956	25217898	6.25379e-21	110.073	Vigna angularis var. angularis DNA, chromosome 4, almost complete sequence, cultivar: Shumari
CL7.Contig4_All	gi|965668308|dbj|AP015037.1|	100	59	0	0	588	646	25217959	25217901	6.25379e-21	110.073	Vigna angularis var. angularis DNA, chromosome 4, almost complete sequence, cultivar: Shumari
CL7.Contig4_All	gi|965668308|dbj|AP015037.1|	100	59	0	0	588	646	25217962	25217904	6.25379e-21	110.073	Vigna angularis var. angularis DNA, chromosome 4, almost complete sequence, cultivar: Shumari
CL7.Contig4_All	gi|965668308|dbj|AP015037.1|	100	59	0	0	588	646	25217965	25217907	6.25379e-21	110.073	Vigna angularis var. angularis DNA, chromosome 4, almost complete sequence, cultivar: Shumari
CL7.Contig4_All	gi|965668308|dbj|AP015037.1|	100	59	0	0	588	646	25217968	25217910	6.25379e-21	110.073	Vigna angularis var. angularis DNA, chromosome 4, almost complete sequence, cultivar: Shumari
CL7.Contig4_All	gi|965668308|dbj|AP015037.1|	100	59	0	0	588	646	25217971	25217913	6.25379e-21	110.073	Vigna angularis var. angularis DNA, chromosome 4, almost complete sequence, cultivar: Shumari
CL7.Contig4_All	gi|965668308|dbj|AP015037.1|	100	59	0	0	588	646	25218030	25217972	6.25379e-21	110.073	Vigna angularis var. angularis DNA, chromosome 4, almost complete sequence, cultivar: Shumari
CL7.Contig4_All	gi|965668308|dbj|AP015037.1|	100	59	0	0	588	646	25218033	25217975	6.25379e-21	110.073	Vigna angularis var. angularis DNA, chromosome 4, almost complete sequence, cultivar: Shumari
CL7.Contig4_All	gi|965668308|dbj|AP015037.1|	100	59	0	0	588	646	25218036	25217978	6.25379e-21	110.073	Vigna angularis var. angularis DNA, chromosome 4, almost complete sequence, cultivar: Shumari
CL7.Contig4_All	gi|965668308|dbj|AP015037.1|	100	59	0	0	588	646	25218039	25217981	6.25379e-21	110.073	Vigna angularis var. angularis DNA, chromosome 4, almost complete sequence, cultivar: Shumari
CL7.Contig4_All	gi|965668308|dbj|AP015037.1|	100	59	0	0	588	646	25218042	25217984	6.25379e-21	110.073	Vigna angularis var. angularis DNA, chromosome 4, almost complete sequence, cultivar: Shumari
CL7.Contig4_All	gi|965668308|dbj|AP015037.1|	100	59	0	0	588	646	25218045	25217987	6.25379e-21	110.073	Vigna angularis var. angularis DNA, chromosome 4, almost complete sequence, cultivar: Shumari
CL7.Contig4_All	gi|965668308|dbj|AP015037.1|	100	59	0	0	588	646	25218048	25217990	6.25379e-21	110.073	Vigna angularis var. angularis DNA, chromosome 4, almost complete sequence, cultivar: Shumari
CL7.Contig4_All	gi|965668308|dbj|AP015037.1|	100	59	0	0	588	646	25218051	25217993	6.25379e-21	110.073	Vigna angularis var. angularis DNA, chromosome 4, almost complete sequence, cultivar: Shumari
CL7.Contig4_All	gi|965668308|dbj|AP015037.1|	100	59	0	0	588	646	25218054	25217996	6.25379e-21	110.073	Vigna angularis var. angularis DNA, chromosome 4, almost complete sequence, cultivar: Shumari
CL7.Contig4_All	gi|965668308|dbj|AP015037.1|	100	59	0	0	588	646	25218057	25217999	6.25379e-21	110.073	Vigna angularis var. angularis DNA, chromosome 4, almost complete sequence, cultivar: Shumari
CL7.Contig4_All	gi|965668308|dbj|AP015037.1|	100	59	0	0	588	646	25218060	25218002	6.25379e-21	110.073	Vigna angularis var. angularis DNA, chromosome 4, almost complete sequence, cultivar: Shumari
CL7.Contig4_All	gi|965668308|dbj|AP015037.1|	100	59	0	0	588	646	25218063	25218005	6.25379e-21	110.073	Vigna angularis var. angularis DNA, chromosome 4, almost complete sequence, cultivar: Shumari
CL7.Contig4_All	gi|965668308|dbj|AP015037.1|	100	59	0	0	588	646	25218066	25218008	6.25379e-21	110.073	Vigna angularis var. angularis DNA, chromosome 4, almost complete sequence, cultivar: Shumari
CL7.Contig4_All	gi|965668308|dbj|AP015037.1|	100	59	0	0	588	646	25218069	25218011	6.25379e-21	110.073	Vigna angularis var. angularis DNA, chromosome 4, almost complete sequence, cultivar: Shumari
CL7.Contig4_All	gi|965668308|dbj|AP015037.1|	100	59	0	0	588	646	25218072	25218014	6.25379e-21	110.073	Vigna angularis var. angularis DNA, chromosome 4, almost complete sequence, cultivar: Shumari
CL7.Contig4_All	gi|965668308|dbj|AP015037.1|	100	59	0	0	588	646	25218075	25218017	6.25379e-21	110.073	Vigna angularis var. angularis DNA, chromosome 4, almost complete sequence, cultivar: Shumari
CL7.Contig4_All	gi|965668308|dbj|AP015037.1|	100	59	0	0	588	646	25218078	25218020	6.25379e-21	110.073	Vigna angularis var. angularis DNA, chromosome 4, almost complete sequence, cultivar: Shumari
CL7.Contig4_All	gi|965668308|dbj|AP015037.1|	100	59	0	0	588	646	25218081	25218023	6.25379e-21	110.073	Vigna angularis var. angularis DNA, chromosome 4, almost complete sequence, cultivar: Shumari
CL7.Contig4_All	gi|965668308|dbj|AP015037.1|	100	59	0	0	588	646	25218084	25218026	6.25379e-21	110.073	Vigna angularis var. angularis DNA, chromosome 4, almost complete sequence, cultivar: Shumari
CL7.Contig4_All	gi|965668308|dbj|AP015037.1|	100	59	0	0	588	646	25218301	25218243	6.25379e-21	110.073	Vigna angularis var. angularis DNA, chromosome 4, almost complete sequence, cultivar: Shumari
CL7.Contig4_All	gi|965668308|dbj|AP015037.1|	100	59	0	0	588	646	25218304	25218246	6.25379e-21	110.073	Vigna angularis var. angularis DNA, chromosome 4, almost complete sequence, cultivar: Shumari
CL7.Contig4_All	gi|965668308|dbj|AP015037.1|	100	59	0	0	588	646	25218512	25218454	6.25379e-21	110.073	Vigna angularis var. angularis DNA, chromosome 4, almost complete sequence, cultivar: Shumari
CL7.Contig4_All	gi|965668308|dbj|AP015037.1|	100	59	0	0	588	646	25218515	25218457	6.25379e-21	110.073	Vigna angularis var. angularis DNA, chromosome 4, almost complete sequence, cultivar: Shumari
CL7.Contig4_All	gi|965668308|dbj|AP015037.1|	100	59	0	0	588	646	25218518	25218460	6.25379e-21	110.073	Vigna angularis var. angularis DNA, chromosome 4, almost complete sequence, cultivar: Shumari
CL7.Contig4_All	gi|965668308|dbj|AP015037.1|	100	59	0	0	588	646	25218521	25218463	6.25379e-21	110.073	Vigna angularis var. angularis DNA, chromosome 4, almost complete sequence, cultivar: Shumari
CL7.Contig4_All	gi|965668308|dbj|AP015037.1|	100	59	0	0	588	646	25218524	25218466	6.25379e-21	110.073	Vigna angularis var. angularis DNA, chromosome 4, almost complete sequence, cultivar: Shumari
CL7.Contig4_All	gi|965668308|dbj|AP015037.1|	100	59	0	0	588	646	25218527	25218469	6.25379e-21	110.073	Vigna angularis var. angularis DNA, chromosome 4, almost complete sequence, cultivar: Shumari
CL7.Contig4_All	gi|965668308|dbj|AP015037.1|	100	59	0	0	588	646	25218530	25218472	6.25379e-21	110.073	Vigna angularis var. angularis DNA, chromosome 4, almost complete sequence, cultivar: Shumari
CL7.Contig4_All	gi|965668308|dbj|AP015037.1|	100	59	0	0	588	646	25218605	25218547	6.25379e-21	110.073	Vigna angularis var. angularis DNA, chromosome 4, almost complete sequence, cultivar: Shumari
CL7.Contig4_All	gi|965668308|dbj|AP015037.1|	100	59	0	0	588	646	25218608	25218550	6.25379e-21	110.073	Vigna angularis var. angularis DNA, chromosome 4, almost complete sequence, cultivar: Shumari
CL7.Contig4_All	gi|965668308|dbj|AP015037.1|	100	59	0	0	588	646	25218611	25218553	6.25379e-21	110.073	Vigna angularis var. angularis DNA, chromosome 4, almost complete sequence, cultivar: Shumari
CL7.Contig4_All	gi|965668308|dbj|AP015037.1|	100	59	0	0	588	646	25218614	25218556	6.25379e-21	110.073	Vigna angularis var. angularis DNA, chromosome 4, almost complete sequence, cultivar: Shumari
CL7.Contig4_All	gi|965668308|dbj|AP015037.1|	100	59	0	0	588	646	25218617	25218559	6.25379e-21	110.073	Vigna angularis var. angularis DNA, chromosome 4, almost complete sequence, cultivar: Shumari
CL7.Contig4_All	gi|965668308|dbj|AP015037.1|	100	59	0	0	588	646	25218620	25218562	6.25379e-21	110.073	Vigna angularis var. angularis DNA, chromosome 4, almost complete sequence, cultivar: Shumari
CL7.Contig4_All	gi|965668308|dbj|AP015037.1|	100	59	0	0	588	646	25218623	25218565	6.25379e-21	110.073	Vigna angularis var. angularis DNA, chromosome 4, almost complete sequence, cultivar: Shumari
CL7.Contig4_All	gi|965668308|dbj|AP015037.1|	100	59	0	0	588	646	25218626	25218568	6.25379e-21	110.073	Vigna angularis var. angularis DNA, chromosome 4, almost complete sequence, cultivar: Shumari
CL7.Contig4_All	gi|965668308|dbj|AP015037.1|	100	59	0	0	588	646	25218629	25218571	6.25379e-21	110.073	Vigna angularis var. angularis DNA, chromosome 4, almost complete sequence, cultivar: Shumari
CL7.Contig4_All	gi|965668308|dbj|AP015037.1|	100	59	0	0	588	646	25218632	25218574	6.25379e-21	110.073	Vigna angularis var. angularis DNA, chromosome 4, almost complete sequence, cultivar: Shumari
CL7.Contig4_All	gi|965668308|dbj|AP015037.1|	100	59	0	0	588	646	25218635	25218577	6.25379e-21	110.073	Vigna angularis var. angularis DNA, chromosome 4, almost complete sequence, cultivar: Shumari
CL7.Contig4_All	gi|965668308|dbj|AP015037.1|	100	59	0	0	588	646	25218638	25218580	6.25379e-21	110.073	Vigna angularis var. angularis DNA, chromosome 4, almost complete sequence, cultivar: Shumari
CL7.Contig4_All	gi|965668308|dbj|AP015037.1|	100	59	0	0	588	646	25218641	25218583	6.25379e-21	110.073	Vigna angularis var. angularis DNA, chromosome 4, almost complete sequence, cultivar: Shumari
CL7.Contig4_All	gi|965668308|dbj|AP015037.1|	100	59	0	0	588	646	25218644	25218586	6.25379e-21	110.073	Vigna angularis var. angularis DNA, chromosome 4, almost complete sequence, cultivar: Shumari
CL7.Contig4_All	gi|965668308|dbj|AP015037.1|	100	59	0	0	588	646	25218783	25218725	6.25379e-21	110.073	Vigna angularis var. angularis DNA, chromosome 4, almost complete sequence, cultivar: Shumari
CL7.Contig4_All	gi|965668308|dbj|AP015037.1|	100	59	0	0	588	646	25218786	25218728	6.25379e-21	110.073	Vigna angularis var. angularis DNA, chromosome 4, almost complete sequence, cultivar: Shumari
CL7.Contig4_All	gi|965668308|dbj|AP015037.1|	100	59	0	0	588	646	25218789	25218731	6.25379e-21	110.073	Vigna angularis var. angularis DNA, chromosome 4, almost complete sequence, cultivar: Shumari
CL7.Contig4_All	gi|965668308|dbj|AP015037.1|	100	59	0	0	588	646	25218792	25218734	6.25379e-21	110.073	Vigna angularis var. angularis DNA, chromosome 4, almost complete sequence, cultivar: Shumari
CL7.Contig4_All	gi|965668308|dbj|AP015037.1|	100	59	0	0	588	646	25218795	25218737	6.25379e-21	110.073	Vigna angularis var. angularis DNA, chromosome 4, almost complete sequence, cultivar: Shumari
CL7.Contig4_All	gi|965668308|dbj|AP015037.1|	100	59	0	0	588	646	25218798	25218740	6.25379e-21	110.073	Vigna angularis var. angularis DNA, chromosome 4, almost complete sequence, cultivar: Shumari
CL7.Contig4_All	gi|965668308|dbj|AP015037.1|	100	59	0	0	588	646	25218801	25218743	6.25379e-21	110.073	Vigna angularis var. angularis DNA, chromosome 4, almost complete sequence, cultivar: Shumari
CL7.Contig4_All	gi|965668308|dbj|AP015037.1|	100	59	0	0	588	646	25218804	25218746	6.25379e-21	110.073	Vigna angularis var. angularis DNA, chromosome 4, almost complete sequence, cultivar: Shumari
CL7.Contig4_All	gi|965668308|dbj|AP015037.1|	100	59	0	0	588	646	25218807	25218749	6.25379e-21	110.073	Vigna angularis var. angularis DNA, chromosome 4, almost complete sequence, cultivar: Shumari
CL7.Contig4_All	gi|965668308|dbj|AP015037.1|	100	59	0	0	588	646	25218965	25218907	6.25379e-21	110.073	Vigna angularis var. angularis DNA, chromosome 4, almost complete sequence, cultivar: Shumari
CL7.Contig4_All	gi|965668308|dbj|AP015037.1|	100	59	0	0	588	646	25218968	25218910	6.25379e-21	110.073	Vigna angularis var. angularis DNA, chromosome 4, almost complete sequence, cultivar: Shumari
CL7.Contig4_All	gi|965668308|dbj|AP015037.1|	100	59	0	0	588	646	25218971	25218913	6.25379e-21	110.073	Vigna angularis var. angularis DNA, chromosome 4, almost complete sequence, cultivar: Shumari
CL7.Contig4_All	gi|965668308|dbj|AP015037.1|	100	59	0	0	588	646	25218974	25218916	6.25379e-21	110.073	Vigna angularis var. angularis DNA, chromosome 4, almost complete sequence, cultivar: Shumari
CL7.Contig4_All	gi|965668308|dbj|AP015037.1|	100	59	0	0	588	646	25633701	25633759	6.25379e-21	110.073	Vigna angularis var. angularis DNA, chromosome 4, almost complete sequence, cultivar: Shumari
CL7.Contig4_All	gi|965668308|dbj|AP015037.1|	100	59	0	0	588	646	25699941	25699999	6.25379e-21	110.073	Vigna angularis var. angularis DNA, chromosome 4, almost complete sequence, cultivar: Shumari
CL7.Contig4_All	gi|965668308|dbj|AP015037.1|	100	59	0	0	588	646	25699944	25700002	6.25379e-21	110.073	Vigna angularis var. angularis DNA, chromosome 4, almost complete sequence, cultivar: Shumari
CL7.Contig4_All	gi|965668308|dbj|AP015037.1|	100	59	0	0	588	646	25699947	25700005	6.25379e-21	110.073	Vigna angularis var. angularis DNA, chromosome 4, almost complete sequence, cultivar: Shumari
CL7.Contig4_All	gi|965668308|dbj|AP015037.1|	100	59	0	0	588	646	25699950	25700008	6.25379e-21	110.073	Vigna angularis var. angularis DNA, chromosome 4, almost complete sequence, cultivar: Shumari
CL7.Contig4_All	gi|965668308|dbj|AP015037.1|	100	59	0	0	588	646	25699953	25700011	6.25379e-21	110.073	Vigna angularis var. angularis DNA, chromosome 4, almost complete sequence, cultivar: Shumari
CL7.Contig4_All	gi|965668308|dbj|AP015037.1|	100	59	0	0	588	646	25699956	25700014	6.25379e-21	110.073	Vigna angularis var. angularis DNA, chromosome 4, almost complete sequence, cultivar: Shumari
CL7.Contig4_All	gi|965668308|dbj|AP015037.1|	100	59	0	0	588	646	25699959	25700017	6.25379e-21	110.073	Vigna angularis var. angularis DNA, chromosome 4, almost complete sequence, cultivar: Shumari
CL7.Contig4_All	gi|965668308|dbj|AP015037.1|	100	59	0	0	588	646	25699962	25700020	6.25379e-21	110.073	Vigna angularis var. angularis DNA, chromosome 4, almost complete sequence, cultivar: Shumari
CL7.Contig4_All	gi|965668308|dbj|AP015037.1|	100	59	0	0	588	646	25699965	25700023	6.25379e-21	110.073	Vigna angularis var. angularis DNA, chromosome 4, almost complete sequence, cultivar: Shumari
CL7.Contig4_All	gi|965668308|dbj|AP015037.1|	100	59	0	0	588	646	25699968	25700026	6.25379e-21	110.073	Vigna angularis var. angularis DNA, chromosome 4, almost complete sequence, cultivar: Shumari
CL7.Contig4_All	gi|965668308|dbj|AP015037.1|	100	59	0	0	588	646	25699971	25700029	6.25379e-21	110.073	Vigna angularis var. angularis DNA, chromosome 4, almost complete sequence, cultivar: Shumari
CL7.Contig4_All	gi|965668308|dbj|AP015037.1|	100	59	0	0	588	646	25699974	25700032	6.25379e-21	110.073	Vigna angularis var. angularis DNA, chromosome 4, almost complete sequence, cultivar: Shumari
CL7.Contig4_All	gi|965668308|dbj|AP015037.1|	100	59	0	0	588	646	25699977	25700035	6.25379e-21	110.073	Vigna angularis var. angularis DNA, chromosome 4, almost complete sequence, cultivar: Shumari
CL7.Contig4_All	gi|965668308|dbj|AP015037.1|	100	59	0	0	588	646	25699980	25700038	6.25379e-21	110.073	Vigna angularis var. angularis DNA, chromosome 4, almost complete sequence, cultivar: Shumari
CL7.Contig4_All	gi|965668308|dbj|AP015037.1|	100	59	0	0	588	646	25699983	25700041	6.25379e-21	110.073	Vigna angularis var. angularis DNA, chromosome 4, almost complete sequence, cultivar: Shumari
CL7.Contig4_All	gi|965668308|dbj|AP015037.1|	100	59	0	0	588	646	25699986	25700044	6.25379e-21	110.073	Vigna angularis var. angularis DNA, chromosome 4, almost complete sequence, cultivar: Shumari
CL7.Contig4_All	gi|965668308|dbj|AP015037.1|	100	59	0	0	588	646	25699989	25700047	6.25379e-21	110.073	Vigna angularis var. angularis DNA, chromosome 4, almost complete sequence, cultivar: Shumari
CL7.Contig4_All	gi|965668308|dbj|AP015037.1|	100	59	0	0	588	646	25699992	25700050	6.25379e-21	110.073	Vigna angularis var. angularis DNA, chromosome 4, almost complete sequence, cultivar: Shumari
CL7.Contig4_All	gi|965668308|dbj|AP015037.1|	100	59	0	0	588	646	25699995	25700053	6.25379e-21	110.073	Vigna angularis var. angularis DNA, chromosome 4, almost complete sequence, cultivar: Shumari
CL7.Contig4_All	gi|965668308|dbj|AP015037.1|	100	59	0	0	588	646	25699998	25700056	6.25379e-21	110.073	Vigna angularis var. angularis DNA, chromosome 4, almost complete sequence, cultivar: Shumari
CL7.Contig4_All	gi|965668308|dbj|AP015037.1|	100	59	0	0	588	646	25700001	25700059	6.25379e-21	110.073	Vigna angularis var. angularis DNA, chromosome 4, almost complete sequence, cultivar: Shumari
CL7.Contig4_All	gi|965668308|dbj|AP015037.1|	100	59	0	0	588	646	25700004	25700062	6.25379e-21	110.073	Vigna angularis var. angularis DNA, chromosome 4, almost complete sequence, cultivar: Shumari
CL7.Contig4_All	gi|965668308|dbj|AP015037.1|	100	59	0	0	588	646	25700007	25700065	6.25379e-21	110.073	Vigna angularis var. angularis DNA, chromosome 4, almost complete sequence, cultivar: Shumari
CL7.Contig4_All	gi|965668308|dbj|AP015037.1|	100	59	0	0	588	646	25700010	25700068	6.25379e-21	110.073	Vigna angularis var. angularis DNA, chromosome 4, almost complete sequence, cultivar: Shumari
CL7.Contig4_All	gi|965668308|dbj|AP015037.1|	100	59	0	0	588	646	25700013	25700071	6.25379e-21	110.073	Vigna angularis var. angularis DNA, chromosome 4, almost complete sequence, cultivar: Shumari
CL7.Contig4_All	gi|965668308|dbj|AP015037.1|	100	59	0	0	588	646	25700016	25700074	6.25379e-21	110.073	Vigna angularis var. angularis DNA, chromosome 4, almost complete sequence, cultivar: Shumari
CL7.Contig4_All	gi|965668308|dbj|AP015037.1|	100	59	0	0	588	646	25700019	25700077	6.25379e-21	110.073	Vigna angularis var. angularis DNA, chromosome 4, almost complete sequence, cultivar: Shumari
CL7.Contig4_All	gi|965668308|dbj|AP015037.1|	100	59	0	0	588	646	25700022	25700080	6.25379e-21	110.073	Vigna angularis var. angularis DNA, chromosome 4, almost complete sequence, cultivar: Shumari
CL7.Contig4_All	gi|965668308|dbj|AP015037.1|	100	59	0	0	588	646	25700025	25700083	6.25379e-21	110.073	Vigna angularis var. angularis DNA, chromosome 4, almost complete sequence, cultivar: Shumari
CL7.Contig4_All	gi|965668308|dbj|AP015037.1|	100	59	0	0	588	646	25700028	25700086	6.25379e-21	110.073	Vigna angularis var. angularis DNA, chromosome 4, almost complete sequence, cultivar: Shumari
CL7.Contig4_All	gi|965668308|dbj|AP015037.1|	100	59	0	0	588	646	25700031	25700089	6.25379e-21	110.073	Vigna angularis var. angularis DNA, chromosome 4, almost complete sequence, cultivar: Shumari
CL7.Contig4_All	gi|965668308|dbj|AP015037.1|	100	59	0	0	588	646	25700034	25700092	6.25379e-21	110.073	Vigna angularis var. angularis DNA, chromosome 4, almost complete sequence, cultivar: Shumari
CL7.Contig4_All	gi|965668308|dbj|AP015037.1|	100	59	0	0	588	646	25700037	25700095	6.25379e-21	110.073	Vigna angularis var. angularis DNA, chromosome 4, almost complete sequence, cultivar: Shumari
CL7.Contig4_All	gi|965668308|dbj|AP015037.1|	100	59	0	0	588	646	25700040	25700098	6.25379e-21	110.073	Vigna angularis var. angularis DNA, chromosome 4, almost complete sequence, cultivar: Shumari
CL7.Contig4_All	gi|965668308|dbj|AP015037.1|	100	59	0	0	588	646	25700043	25700101	6.25379e-21	110.073	Vigna angularis var. angularis DNA, chromosome 4, almost complete sequence, cultivar: Shumari
CL7.Contig4_All	gi|965668308|dbj|AP015037.1|	100	59	0	0	588	646	25700046	25700104	6.25379e-21	110.073	Vigna angularis var. angularis DNA, chromosome 4, almost complete sequence, cultivar: Shumari
CL7.Contig4_All	gi|965668308|dbj|AP015037.1|	100	59	0	0	588	646	25700049	25700107	6.25379e-21	110.073	Vigna angularis var. angularis DNA, chromosome 4, almost complete sequence, cultivar: Shumari
CL7.Contig4_All	gi|965668308|dbj|AP015037.1|	100	59	0	0	588	646	25700052	25700110	6.25379e-21	110.073	Vigna angularis var. angularis DNA, chromosome 4, almost complete sequence, cultivar: Shumari
CL7.Contig4_All	gi|965668308|dbj|AP015037.1|	100	59	0	0	588	646	25700055	25700113	6.25379e-21	110.073	Vigna angularis var. angularis DNA, chromosome 4, almost complete sequence, cultivar: Shumari
CL7.Contig4_All	gi|965668308|dbj|AP015037.1|	100	59	0	0	588	646	25700058	25700116	6.25379e-21	110.073	Vigna angularis var. angularis DNA, chromosome 4, almost complete sequence, cultivar: Shumari
CL7.Contig4_All	gi|965668308|dbj|AP015037.1|	100	59	0	0	588	646	25700061	25700119	6.25379e-21	110.073	Vigna angularis var. angularis DNA, chromosome 4, almost complete sequence, cultivar: Shumari
CL7.Contig4_All	gi|965668308|dbj|AP015037.1|	100	59	0	0	588	646	25700064	25700122	6.25379e-21	110.073	Vigna angularis var. angularis DNA, chromosome 4, almost complete sequence, cultivar: Shumari
CL7.Contig4_All	gi|965668308|dbj|AP015037.1|	100	59	0	0	588	646	25700067	25700125	6.25379e-21	110.073	Vigna angularis var. angularis DNA, chromosome 4, almost complete sequence, cultivar: Shumari
CL7.Contig4_All	gi|965668308|dbj|AP015037.1|	100	59	0	0	588	646	25700070	25700128	6.25379e-21	110.073	Vigna angularis var. angularis DNA, chromosome 4, almost complete sequence, cultivar: Shumari
CL7.Contig4_All	gi|965668308|dbj|AP015037.1|	100	59	0	0	588	646	25700073	25700131	6.25379e-21	110.073	Vigna angularis var. angularis DNA, chromosome 4, almost complete sequence, cultivar: Shumari
CL7.Contig4_All	gi|965668308|dbj|AP015037.1|	100	59	0	0	588	646	25700076	25700134	6.25379e-21	110.073	Vigna angularis var. angularis DNA, chromosome 4, almost complete sequence, cultivar: Shumari
CL7.Contig4_All	gi|965668308|dbj|AP015037.1|	100	59	0	0	588	646	25700079	25700137	6.25379e-21	110.073	Vigna angularis var. angularis DNA, chromosome 4, almost complete sequence, cultivar: Shumari
CL7.Contig4_All	gi|965668308|dbj|AP015037.1|	100	59	0	0	588	646	25700082	25700140	6.25379e-21	110.073	Vigna angularis var. angularis DNA, chromosome 4, almost complete sequence, cultivar: Shumari
CL7.Contig4_All	gi|965668308|dbj|AP015037.1|	100	59	0	0	588	646	25700085	25700143	6.25379e-21	110.073	Vigna angularis var. angularis DNA, chromosome 4, almost complete sequence, cultivar: Shumari
CL7.Contig4_All	gi|965668308|dbj|AP015037.1|	100	59	0	0	588	646	25700088	25700146	6.25379e-21	110.073	Vigna angularis var. angularis DNA, chromosome 4, almost complete sequence, cultivar: Shumari
CL7.Contig4_All	gi|965668308|dbj|AP015037.1|	100	59	0	0	588	646	25700091	25700149	6.25379e-21	110.073	Vigna angularis var. angularis DNA, chromosome 4, almost complete sequence, cultivar: Shumari
CL7.Contig4_All	gi|965668308|dbj|AP015037.1|	100	59	0	0	588	646	25700150	25700208	6.25379e-21	110.073	Vigna angularis var. angularis DNA, chromosome 4, almost complete sequence, cultivar: Shumari
CL7.Contig4_All	gi|965668308|dbj|AP015037.1|	100	59	0	0	588	646	25700153	25700211	6.25379e-21	110.073	Vigna angularis var. angularis DNA, chromosome 4, almost complete sequence, cultivar: Shumari
CL7.Contig4_All	gi|965668308|dbj|AP015037.1|	100	59	0	0	588	646	25700156	25700214	6.25379e-21	110.073	Vigna angularis var. angularis DNA, chromosome 4, almost complete sequence, cultivar: Shumari
CL7.Contig4_All	gi|965668308|dbj|AP015037.1|	100	59	0	0	588	646	25700159	25700217	6.25379e-21	110.073	Vigna angularis var. angularis DNA, chromosome 4, almost complete sequence, cultivar: Shumari
CL7.Contig4_All	gi|965668308|dbj|AP015037.1|	100	59	0	0	588	646	25700162	25700220	6.25379e-21	110.073	Vigna angularis var. angularis DNA, chromosome 4, almost complete sequence, cultivar: Shumari
CL7.Contig4_All	gi|965668308|dbj|AP015037.1|	100	59	0	0	588	646	25700165	25700223	6.25379e-21	110.073	Vigna angularis var. angularis DNA, chromosome 4, almost complete sequence, cultivar: Shumari
CL7.Contig4_All	gi|965668308|dbj|AP015037.1|	100	59	0	0	588	646	25700168	25700226	6.25379e-21	110.073	Vigna angularis var. angularis DNA, chromosome 4, almost complete sequence, cultivar: Shumari
CL7.Contig4_All	gi|965668308|dbj|AP015037.1|	100	59	0	0	588	646	25700171	25700229	6.25379e-21	110.073	Vigna angularis var. angularis DNA, chromosome 4, almost complete sequence, cultivar: Shumari
CL7.Contig4_All	gi|965668308|dbj|AP015037.1|	100	59	0	0	588	646	25700174	25700232	6.25379e-21	110.073	Vigna angularis var. angularis DNA, chromosome 4, almost complete sequence, cultivar: Shumari
CL7.Contig4_All	gi|965668308|dbj|AP015037.1|	100	59	0	0	588	646	25700177	25700235	6.25379e-21	110.073	Vigna angularis var. angularis DNA, chromosome 4, almost complete sequence, cultivar: Shumari
CL7.Contig4_All	gi|965668308|dbj|AP015037.1|	100	59	0	0	588	646	25700180	25700238	6.25379e-21	110.073	Vigna angularis var. angularis DNA, chromosome 4, almost complete sequence, cultivar: Shumari
CL7.Contig4_All	gi|965668308|dbj|AP015037.1|	100	59	0	0	588	646	25700183	25700241	6.25379e-21	110.073	Vigna angularis var. angularis DNA, chromosome 4, almost complete sequence, cultivar: Shumari
CL7.Contig4_All	gi|965668308|dbj|AP015037.1|	100	59	0	0	588	646	25700186	25700244	6.25379e-21	110.073	Vigna angularis var. angularis DNA, chromosome 4, almost complete sequence, cultivar: Shumari
CL7.Contig4_All	gi|965668308|dbj|AP015037.1|	100	59	0	0	588	646	25700189	25700247	6.25379e-21	110.073	Vigna angularis var. angularis DNA, chromosome 4, almost complete sequence, cultivar: Shumari
CL7.Contig4_All	gi|965668308|dbj|AP015037.1|	100	59	0	0	588	646	25700192	25700250	6.25379e-21	110.073	Vigna angularis var. angularis DNA, chromosome 4, almost complete sequence, cultivar: Shumari
CL7.Contig4_All	gi|965668308|dbj|AP015037.1|	100	59	0	0	588	646	25700195	25700253	6.25379e-21	110.073	Vigna angularis var. angularis DNA, chromosome 4, almost complete sequence, cultivar: Shumari
CL7.Contig4_All	gi|965668308|dbj|AP015037.1|	100	59	0	0	588	646	25700198	25700256	6.25379e-21	110.073	Vigna angularis var. angularis DNA, chromosome 4, almost complete sequence, cultivar: Shumari
CL7.Contig4_All	gi|965668308|dbj|AP015037.1|	100	59	0	0	588	646	25700201	25700259	6.25379e-21	110.073	Vigna angularis var. angularis DNA, chromosome 4, almost complete sequence, cultivar: Shumari
CL7.Contig4_All	gi|965668308|dbj|AP015037.1|	100	59	0	0	588	646	25700204	25700262	6.25379e-21	110.073	Vigna angularis var. angularis DNA, chromosome 4, almost complete sequence, cultivar: Shumari
CL7.Contig4_All	gi|965668308|dbj|AP015037.1|	100	59	0	0	588	646	25700207	25700265	6.25379e-21	110.073	Vigna angularis var. angularis DNA, chromosome 4, almost complete sequence, cultivar: Shumari
CL7.Contig4_All	gi|965668308|dbj|AP015037.1|	100	59	0	0	588	646	25700210	25700268	6.25379e-21	110.073	Vigna angularis var. angularis DNA, chromosome 4, almost complete sequence, cultivar: Shumari
CL7.Contig4_All	gi|965668308|dbj|AP015037.1|	100	59	0	0	588	646	25700213	25700271	6.25379e-21	110.073	Vigna angularis var. angularis DNA, chromosome 4, almost complete sequence, cultivar: Shumari
CL7.Contig4_All	gi|965668308|dbj|AP015037.1|	100	59	0	0	588	646	25700216	25700274	6.25379e-21	110.073	Vigna angularis var. angularis DNA, chromosome 4, almost complete sequence, cultivar: Shumari
CL7.Contig4_All	gi|965668308|dbj|AP015037.1|	100	59	0	0	588	646	25700219	25700277	6.25379e-21	110.073	Vigna angularis var. angularis DNA, chromosome 4, almost complete sequence, cultivar: Shumari
CL7.Contig4_All	gi|965668308|dbj|AP015037.1|	100	59	0	0	588	646	25700222	25700280	6.25379e-21	110.073	Vigna angularis var. angularis DNA, chromosome 4, almost complete sequence, cultivar: Shumari
CL7.Contig4_All	gi|965668308|dbj|AP015037.1|	100	59	0	0	588	646	25700225	25700283	6.25379e-21	110.073	Vigna angularis var. angularis DNA, chromosome 4, almost complete sequence, cultivar: Shumari
CL7.Contig4_All	gi|965668308|dbj|AP015037.1|	100	59	0	0	588	646	25700228	25700286	6.25379e-21	110.073	Vigna angularis var. angularis DNA, chromosome 4, almost complete sequence, cultivar: Shumari
CL7.Contig4_All	gi|965668308|dbj|AP015037.1|	100	59	0	0	588	646	25700231	25700289	6.25379e-21	110.073	Vigna angularis var. angularis DNA, chromosome 4, almost complete sequence, cultivar: Shumari
CL7.Contig4_All	gi|965668308|dbj|AP015037.1|	100	59	0	0	588	646	25700234	25700292	6.25379e-21	110.073	Vigna angularis var. angularis DNA, chromosome 4, almost complete sequence, cultivar: Shumari
CL7.Contig4_All	gi|965668308|dbj|AP015037.1|	100	59	0	0	588	646	25700237	25700295	6.25379e-21	110.073	Vigna angularis var. angularis DNA, chromosome 4, almost complete sequence, cultivar: Shumari
CL7.Contig4_All	gi|965668308|dbj|AP015037.1|	100	59	0	0	588	646	25700240	25700298	6.25379e-21	110.073	Vigna angularis var. angularis DNA, chromosome 4, almost complete sequence, cultivar: Shumari
CL7.Contig4_All	gi|965668308|dbj|AP015037.1|	100	59	0	0	588	646	25700243	25700301	6.25379e-21	110.073	Vigna angularis var. angularis DNA, chromosome 4, almost complete sequence, cultivar: Shumari
CL7.Contig4_All	gi|965668308|dbj|AP015037.1|	100	59	0	0	588	646	25700246	25700304	6.25379e-21	110.073	Vigna angularis var. angularis DNA, chromosome 4, almost complete sequence, cultivar: Shumari
CL7.Contig4_All	gi|965668308|dbj|AP015037.1|	100	59	0	0	588	646	25700249	25700307	6.25379e-21	110.073	Vigna angularis var. angularis DNA, chromosome 4, almost complete sequence, cultivar: Shumari
CL7.Contig4_All	gi|965668308|dbj|AP015037.1|	100	59	0	0	588	646	25700310	25700368	6.25379e-21	110.073	Vigna angularis var. angularis DNA, chromosome 4, almost complete sequence, cultivar: Shumari
CL7.Contig4_All	gi|965668308|dbj|AP015037.1|	100	59	0	0	588	646	25700313	25700371	6.25379e-21	110.073	Vigna angularis var. angularis DNA, chromosome 4, almost complete sequence, cultivar: Shumari
CL7.Contig4_All	gi|965668308|dbj|AP015037.1|	100	59	0	0	588	646	25700316	25700374	6.25379e-21	110.073	Vigna angularis var. angularis DNA, chromosome 4, almost complete sequence, cultivar: Shumari
CL7.Contig4_All	gi|965668308|dbj|AP015037.1|	100	59	0	0	588	646	25700319	25700377	6.25379e-21	110.073	Vigna angularis var. angularis DNA, chromosome 4, almost complete sequence, cultivar: Shumari
CL7.Contig4_All	gi|965668308|dbj|AP015037.1|	100	59	0	0	588	646	25700322	25700380	6.25379e-21	110.073	Vigna angularis var. angularis DNA, chromosome 4, almost complete sequence, cultivar: Shumari
CL7.Contig4_All	gi|965668308|dbj|AP015037.1|	100	59	0	0	588	646	25700325	25700383	6.25379e-21	110.073	Vigna angularis var. angularis DNA, chromosome 4, almost complete sequence, cultivar: Shumari
CL7.Contig4_All	gi|965668308|dbj|AP015037.1|	100	59	0	0	588	646	25700328	25700386	6.25379e-21	110.073	Vigna angularis var. angularis DNA, chromosome 4, almost complete sequence, cultivar: Shumari
CL7.Contig4_All	gi|965668308|dbj|AP015037.1|	100	59	0	0	588	646	25700331	25700389	6.25379e-21	110.073	Vigna angularis var. angularis DNA, chromosome 4, almost complete sequence, cultivar: Shumari
CL7.Contig4_All	gi|965668308|dbj|AP015037.1|	100	59	0	0	588	646	25700334	25700392	6.25379e-21	110.073	Vigna angularis var. angularis DNA, chromosome 4, almost complete sequence, cultivar: Shumari
CL7.Contig4_All	gi|965668308|dbj|AP015037.1|	100	59	0	0	588	646	25700337	25700395	6.25379e-21	110.073	Vigna angularis var. angularis DNA, chromosome 4, almost complete sequence, cultivar: Shumari
CL7.Contig4_All	gi|965668308|dbj|AP015037.1|	100	59	0	0	588	646	25700340	25700398	6.25379e-21	110.073	Vigna angularis var. angularis DNA, chromosome 4, almost complete sequence, cultivar: Shumari
CL7.Contig4_All	gi|965668308|dbj|AP015037.1|	100	59	0	0	588	646	25700343	25700401	6.25379e-21	110.073	Vigna angularis var. angularis DNA, chromosome 4, almost complete sequence, cultivar: Shumari
CL7.Contig4_All	gi|965668308|dbj|AP015037.1|	100	59	0	0	588	646	25700346	25700404	6.25379e-21	110.073	Vigna angularis var. angularis DNA, chromosome 4, almost complete sequence, cultivar: Shumari
CL7.Contig4_All	gi|965668308|dbj|AP015037.1|	100	59	0	0	588	646	25700349	25700407	6.25379e-21	110.073	Vigna angularis var. angularis DNA, chromosome 4, almost complete sequence, cultivar: Shumari
CL7.Contig4_All	gi|965668308|dbj|AP015037.1|	100	59	0	0	588	646	25700352	25700410	6.25379e-21	110.073	Vigna angularis var. angularis DNA, chromosome 4, almost complete sequence, cultivar: Shumari
CL7.Contig4_All	gi|965668308|dbj|AP015037.1|	100	59	0	0	588	646	25700411	25700469	6.25379e-21	110.073	Vigna angularis var. angularis DNA, chromosome 4, almost complete sequence, cultivar: Shumari
CL7.Contig4_All	gi|965668308|dbj|AP015037.1|	100	59	0	0	588	646	25700414	25700472	6.25379e-21	110.073	Vigna angularis var. angularis DNA, chromosome 4, almost complete sequence, cultivar: Shumari
CL7.Contig4_All	gi|965668308|dbj|AP015037.1|	100	59	0	0	588	646	25700417	25700475	6.25379e-21	110.073	Vigna angularis var. angularis DNA, chromosome 4, almost complete sequence, cultivar: Shumari
CL7.Contig4_All	gi|965668308|dbj|AP015037.1|	100	59	0	0	588	646	25700420	25700478	6.25379e-21	110.073	Vigna angularis var. angularis DNA, chromosome 4, almost complete sequence, cultivar: Shumari
CL7.Contig4_All	gi|965668308|dbj|AP015037.1|	100	59	0	0	588	646	25700423	25700481	6.25379e-21	110.073	Vigna angularis var. angularis DNA, chromosome 4, almost complete sequence, cultivar: Shumari
CL7.Contig4_All	gi|965668308|dbj|AP015037.1|	100	59	0	0	588	646	25700426	25700484	6.25379e-21	110.073	Vigna angularis var. angularis DNA, chromosome 4, almost complete sequence, cultivar: Shumari
CL7.Contig4_All	gi|965668308|dbj|AP015037.1|	100	59	0	0	588	646	25700429	25700487	6.25379e-21	110.073	Vigna angularis var. angularis DNA, chromosome 4, almost complete sequence, cultivar: Shumari
CL7.Contig4_All	gi|965668308|dbj|AP015037.1|	100	59	0	0	588	646	25700432	25700490	6.25379e-21	110.073	Vigna angularis var. angularis DNA, chromosome 4, almost complete sequence, cultivar: Shumari
CL7.Contig4_All	gi|965668308|dbj|AP015037.1|	100	59	0	0	588	646	25700435	25700493	6.25379e-21	110.073	Vigna angularis var. angularis DNA, chromosome 4, almost complete sequence, cultivar: Shumari
CL7.Contig4_All	gi|965668308|dbj|AP015037.1|	100	59	0	0	588	646	25700438	25700496	6.25379e-21	110.073	Vigna angularis var. angularis DNA, chromosome 4, almost complete sequence, cultivar: Shumari
CL7.Contig4_All	gi|965668308|dbj|AP015037.1|	100	59	0	0	588	646	25700441	25700499	6.25379e-21	110.073	Vigna angularis var. angularis DNA, chromosome 4, almost complete sequence, cultivar: Shumari
CL7.Contig4_All	gi|965668308|dbj|AP015037.1|	100	59	0	0	588	646	25700444	25700502	6.25379e-21	110.073	Vigna angularis var. angularis DNA, chromosome 4, almost complete sequence, cultivar: Shumari
CL7.Contig4_All	gi|965668308|dbj|AP015037.1|	100	59	0	0	588	646	25700447	25700505	6.25379e-21	110.073	Vigna angularis var. angularis DNA, chromosome 4, almost complete sequence, cultivar: Shumari
CL7.Contig4_All	gi|965668308|dbj|AP015037.1|	100	59	0	0	588	646	25700450	25700508	6.25379e-21	110.073	Vigna angularis var. angularis DNA, chromosome 4, almost complete sequence, cultivar: Shumari
CL7.Contig4_All	gi|965668308|dbj|AP015037.1|	100	59	0	0	588	646	25700453	25700511	6.25379e-21	110.073	Vigna angularis var. angularis DNA, chromosome 4, almost complete sequence, cultivar: Shumari
CL7.Contig4_All	gi|965668308|dbj|AP015037.1|	100	59	0	0	588	646	25700456	25700514	6.25379e-21	110.073	Vigna angularis var. angularis DNA, chromosome 4, almost complete sequence, cultivar: Shumari
CL7.Contig4_All	gi|965668308|dbj|AP015037.1|	100	59	0	0	588	646	25700459	25700517	6.25379e-21	110.073	Vigna angularis var. angularis DNA, chromosome 4, almost complete sequence, cultivar: Shumari
CL7.Contig4_All	gi|965668308|dbj|AP015037.1|	100	59	0	0	588	646	25700462	25700520	6.25379e-21	110.073	Vigna angularis var. angularis DNA, chromosome 4, almost complete sequence, cultivar: Shumari
CL7.Contig4_All	gi|965668308|dbj|AP015037.1|	100	59	0	0	588	646	25700465	25700523	6.25379e-21	110.073	Vigna angularis var. angularis DNA, chromosome 4, almost complete sequence, cultivar: Shumari
CL7.Contig4_All	gi|965668308|dbj|AP015037.1|	100	59	0	0	588	646	25700468	25700526	6.25379e-21	110.073	Vigna angularis var. angularis DNA, chromosome 4, almost complete sequence, cultivar: Shumari
CL7.Contig4_All	gi|965668308|dbj|AP015037.1|	100	59	0	0	588	646	25700471	25700529	6.25379e-21	110.073	Vigna angularis var. angularis DNA, chromosome 4, almost complete sequence, cultivar: Shumari
CL7.Contig4_All	gi|965668308|dbj|AP015037.1|	100	59	0	0	588	646	25700474	25700532	6.25379e-21	110.073	Vigna angularis var. angularis DNA, chromosome 4, almost complete sequence, cultivar: Shumari
CL7.Contig4_All	gi|965668308|dbj|AP015037.1|	100	59	0	0	588	646	25700477	25700535	6.25379e-21	110.073	Vigna angularis var. angularis DNA, chromosome 4, almost complete sequence, cultivar: Shumari
CL7.Contig4_All	gi|965668308|dbj|AP015037.1|	100	59	0	0	588	646	25700480	25700538	6.25379e-21	110.073	Vigna angularis var. angularis DNA, chromosome 4, almost complete sequence, cultivar: Shumari
CL7.Contig4_All	gi|965668308|dbj|AP015037.1|	100	59	0	0	588	646	25700483	25700541	6.25379e-21	110.073	Vigna angularis var. angularis DNA, chromosome 4, almost complete sequence, cultivar: Shumari
CL7.Contig4_All	gi|965668308|dbj|AP015037.1|	100	59	0	0	588	646	25700486	25700544	6.25379e-21	110.073	Vigna angularis var. angularis DNA, chromosome 4, almost complete sequence, cultivar: Shumari
CL7.Contig4_All	gi|965668308|dbj|AP015037.1|	100	59	0	0	588	646	25700489	25700547	6.25379e-21	110.073	Vigna angularis var. angularis DNA, chromosome 4, almost complete sequence, cultivar: Shumari
CL7.Contig4_All	gi|965668308|dbj|AP015037.1|	100	59	0	0	588	646	25700492	25700550	6.25379e-21	110.073	Vigna angularis var. angularis DNA, chromosome 4, almost complete sequence, cultivar: Shumari
CL7.Contig4_All	gi|965668308|dbj|AP015037.1|	100	59	0	0	588	646	25700495	25700553	6.25379e-21	110.073	Vigna angularis var. angularis DNA, chromosome 4, almost complete sequence, cultivar: Shumari
CL7.Contig4_All	gi|965668308|dbj|AP015037.1|	100	59	0	0	588	646	25700498	25700556	6.25379e-21	110.073	Vigna angularis var. angularis DNA, chromosome 4, almost complete sequence, cultivar: Shumari
CL7.Contig4_All	gi|965668308|dbj|AP015037.1|	100	59	0	0	588	646	25700501	25700559	6.25379e-21	110.073	Vigna angularis var. angularis DNA, chromosome 4, almost complete sequence, cultivar: Shumari
CL7.Contig4_All	gi|965668308|dbj|AP015037.1|	100	59	0	0	588	646	25700504	25700562	6.25379e-21	110.073	Vigna angularis var. angularis DNA, chromosome 4, almost complete sequence, cultivar: Shumari
CL7.Contig4_All	gi|965668308|dbj|AP015037.1|	100	59	0	0	588	646	25700507	25700565	6.25379e-21	110.073	Vigna angularis var. angularis DNA, chromosome 4, almost complete sequence, cultivar: Shumari
CL7.Contig4_All	gi|965668308|dbj|AP015037.1|	100	59	0	0	588	646	25700510	25700568	6.25379e-21	110.073	Vigna angularis var. angularis DNA, chromosome 4, almost complete sequence, cultivar: Shumari
CL7.Contig4_All	gi|965668308|dbj|AP015037.1|	100	59	0	0	588	646	25700571	25700629	6.25379e-21	110.073	Vigna angularis var. angularis DNA, chromosome 4, almost complete sequence, cultivar: Shumari
CL7.Contig4_All	gi|965668308|dbj|AP015037.1|	100	59	0	0	588	646	25700574	25700632	6.25379e-21	110.073	Vigna angularis var. angularis DNA, chromosome 4, almost complete sequence, cultivar: Shumari
CL7.Contig4_All	gi|965668308|dbj|AP015037.1|	100	59	0	0	588	646	25700577	25700635	6.25379e-21	110.073	Vigna angularis var. angularis DNA, chromosome 4, almost complete sequence, cultivar: Shumari
CL7.Contig4_All	gi|965668308|dbj|AP015037.1|	100	59	0	0	588	646	25700580	25700638	6.25379e-21	110.073	Vigna angularis var. angularis DNA, chromosome 4, almost complete sequence, cultivar: Shumari
CL7.Contig4_All	gi|965668308|dbj|AP015037.1|	100	59	0	0	588	646	25700583	25700641	6.25379e-21	110.073	Vigna angularis var. angularis DNA, chromosome 4, almost complete sequence, cultivar: Shumari
CL7.Contig4_All	gi|965668308|dbj|AP015037.1|	100	59	0	0	588	646	25700586	25700644	6.25379e-21	110.073	Vigna angularis var. angularis DNA, chromosome 4, almost complete sequence, cultivar: Shumari
CL7.Contig4_All	gi|965668308|dbj|AP015037.1|	100	59	0	0	588	646	25700589	25700647	6.25379e-21	110.073	Vigna angularis var. angularis DNA, chromosome 4, almost complete sequence, cultivar: Shumari
CL7.Contig4_All	gi|965668308|dbj|AP015037.1|	100	59	0	0	588	646	25700592	25700650	6.25379e-21	110.073	Vigna angularis var. angularis DNA, chromosome 4, almost complete sequence, cultivar: Shumari
CL7.Contig4_All	gi|965668308|dbj|AP015037.1|	100	59	0	0	588	646	25700595	25700653	6.25379e-21	110.073	Vigna angularis var. angularis DNA, chromosome 4, almost complete sequence, cultivar: Shumari
CL7.Contig4_All	gi|965668308|dbj|AP015037.1|	100	59	0	0	588	646	25700598	25700656	6.25379e-21	110.073	Vigna angularis var. angularis DNA, chromosome 4, almost complete sequence, cultivar: Shumari
CL7.Contig4_All	gi|965668308|dbj|AP015037.1|	100	59	0	0	588	646	25700601	25700659	6.25379e-21	110.073	Vigna angularis var. angularis DNA, chromosome 4, almost complete sequence, cultivar: Shumari
CL7.Contig4_All	gi|965668308|dbj|AP015037.1|	100	59	0	0	588	646	25700604	25700662	6.25379e-21	110.073	Vigna angularis var. angularis DNA, chromosome 4, almost complete sequence, cultivar: Shumari
CL7.Contig4_All	gi|965668308|dbj|AP015037.1|	100	59	0	0	588	646	25700607	25700665	6.25379e-21	110.073	Vigna angularis var. angularis DNA, chromosome 4, almost complete sequence, cultivar: Shumari
CL7.Contig4_All	gi|965668308|dbj|AP015037.1|	100	59	0	0	588	646	25700684	25700742	6.25379e-21	110.073	Vigna angularis var. angularis DNA, chromosome 4, almost complete sequence, cultivar: Shumari
CL7.Contig4_All	gi|965668308|dbj|AP015037.1|	100	59	0	0	588	646	25700687	25700745	6.25379e-21	110.073	Vigna angularis var. angularis DNA, chromosome 4, almost complete sequence, cultivar: Shumari
CL7.Contig4_All	gi|965668308|dbj|AP015037.1|	100	59	0	0	588	646	25700690	25700748	6.25379e-21	110.073	Vigna angularis var. angularis DNA, chromosome 4, almost complete sequence, cultivar: Shumari
CL7.Contig4_All	gi|965668308|dbj|AP015037.1|	100	59	0	0	588	646	25700693	25700751	6.25379e-21	110.073	Vigna angularis var. angularis DNA, chromosome 4, almost complete sequence, cultivar: Shumari
CL7.Contig4_All	gi|965668308|dbj|AP015037.1|	100	59	0	0	588	646	25700696	25700754	6.25379e-21	110.073	Vigna angularis var. angularis DNA, chromosome 4, almost complete sequence, cultivar: Shumari
CL7.Contig4_All	gi|965668308|dbj|AP015037.1|	100	59	0	0	588	646	25700699	25700757	6.25379e-21	110.073	Vigna angularis var. angularis DNA, chromosome 4, almost complete sequence, cultivar: Shumari
CL7.Contig4_All	gi|965668308|dbj|AP015037.1|	100	59	0	0	588	646	25700702	25700760	6.25379e-21	110.073	Vigna angularis var. angularis DNA, chromosome 4, almost complete sequence, cultivar: Shumari
CL7.Contig4_All	gi|965668308|dbj|AP015037.1|	100	59	0	0	588	646	25700705	25700763	6.25379e-21	110.073	Vigna angularis var. angularis DNA, chromosome 4, almost complete sequence, cultivar: Shumari
CL7.Contig4_All	gi|965668308|dbj|AP015037.1|	100	59	0	0	588	646	25700708	25700766	6.25379e-21	110.073	Vigna angularis var. angularis DNA, chromosome 4, almost complete sequence, cultivar: Shumari
CL7.Contig4_All	gi|965668308|dbj|AP015037.1|	100	59	0	0	588	646	25700711	25700769	6.25379e-21	110.073	Vigna angularis var. angularis DNA, chromosome 4, almost complete sequence, cultivar: Shumari
CL7.Contig4_All	gi|965668308|dbj|AP015037.1|	100	59	0	0	588	646	25700714	25700772	6.25379e-21	110.073	Vigna angularis var. angularis DNA, chromosome 4, almost complete sequence, cultivar: Shumari
CL7.Contig4_All	gi|965668308|dbj|AP015037.1|	100	59	0	0	588	646	25700717	25700775	6.25379e-21	110.073	Vigna angularis var. angularis DNA, chromosome 4, almost complete sequence, cultivar: Shumari
CL7.Contig4_All	gi|965668308|dbj|AP015037.1|	100	59	0	0	588	646	25700720	25700778	6.25379e-21	110.073	Vigna angularis var. angularis DNA, chromosome 4, almost complete sequence, cultivar: Shumari
CL7.Contig4_All	gi|965668308|dbj|AP015037.1|	100	59	0	0	588	646	25700723	25700781	6.25379e-21	110.073	Vigna angularis var. angularis DNA, chromosome 4, almost complete sequence, cultivar: Shumari
CL7.Contig4_All	gi|965668308|dbj|AP015037.1|	100	59	0	0	588	646	25700726	25700784	6.25379e-21	110.073	Vigna angularis var. angularis DNA, chromosome 4, almost complete sequence, cultivar: Shumari
CL7.Contig4_All	gi|965668308|dbj|AP015037.1|	100	59	0	0	588	646	25700729	25700787	6.25379e-21	110.073	Vigna angularis var. angularis DNA, chromosome 4, almost complete sequence, cultivar: Shumari
CL7.Contig4_All	gi|965668308|dbj|AP015037.1|	100	59	0	0	588	646	25700732	25700790	6.25379e-21	110.073	Vigna angularis var. angularis DNA, chromosome 4, almost complete sequence, cultivar: Shumari
CL7.Contig4_All	gi|965668308|dbj|AP015037.1|	100	59	0	0	588	646	25700735	25700793	6.25379e-21	110.073	Vigna angularis var. angularis DNA, chromosome 4, almost complete sequence, cultivar: Shumari
CL7.Contig4_All	gi|965668308|dbj|AP015037.1|	100	59	0	0	588	646	25700738	25700796	6.25379e-21	110.073	Vigna angularis var. angularis DNA, chromosome 4, almost complete sequence, cultivar: Shumari
CL7.Contig4_All	gi|965668308|dbj|AP015037.1|	100	59	0	0	588	646	25700741	25700799	6.25379e-21	110.073	Vigna angularis var. angularis DNA, chromosome 4, almost complete sequence, cultivar: Shumari
CL7.Contig4_All	gi|965668308|dbj|AP015037.1|	100	59	0	0	588	646	25700802	25700860	6.25379e-21	110.073	Vigna angularis var. angularis DNA, chromosome 4, almost complete sequence, cultivar: Shumari
CL7.Contig4_All	gi|965668308|dbj|AP015037.1|	100	59	0	0	588	646	25700805	25700863	6.25379e-21	110.073	Vigna angularis var. angularis DNA, chromosome 4, almost complete sequence, cultivar: Shumari
CL7.Contig4_All	gi|965668308|dbj|AP015037.1|	100	59	0	0	588	646	25700808	25700866	6.25379e-21	110.073	Vigna angularis var. angularis DNA, chromosome 4, almost complete sequence, cultivar: Shumari
CL7.Contig4_All	gi|965668308|dbj|AP015037.1|	100	59	0	0	588	646	25700811	25700869	6.25379e-21	110.073	Vigna angularis var. angularis DNA, chromosome 4, almost complete sequence, cultivar: Shumari
CL7.Contig4_All	gi|965668308|dbj|AP015037.1|	100	59	0	0	588	646	25700814	25700872	6.25379e-21	110.073	Vigna angularis var. angularis DNA, chromosome 4, almost complete sequence, cultivar: Shumari
CL7.Contig4_All	gi|965668308|dbj|AP015037.1|	100	59	0	0	588	646	25700817	25700875	6.25379e-21	110.073	Vigna angularis var. angularis DNA, chromosome 4, almost complete sequence, cultivar: Shumari
CL7.Contig4_All	gi|965668308|dbj|AP015037.1|	100	59	0	0	588	646	25700820	25700878	6.25379e-21	110.073	Vigna angularis var. angularis DNA, chromosome 4, almost complete sequence, cultivar: Shumari
CL7.Contig4_All	gi|965668308|dbj|AP015037.1|	100	59	0	0	588	646	25700823	25700881	6.25379e-21	110.073	Vigna angularis var. angularis DNA, chromosome 4, almost complete sequence, cultivar: Shumari
CL7.Contig4_All	gi|965668308|dbj|AP015037.1|	100	59	0	0	588	646	25700826	25700884	6.25379e-21	110.073	Vigna angularis var. angularis DNA, chromosome 4, almost complete sequence, cultivar: Shumari
CL7.Contig4_All	gi|965668308|dbj|AP015037.1|	100	59	0	0	588	646	25700829	25700887	6.25379e-21	110.073	Vigna angularis var. angularis DNA, chromosome 4, almost complete sequence, cultivar: Shumari
CL7.Contig4_All	gi|965668308|dbj|AP015037.1|	100	59	0	0	588	646	25700832	25700890	6.25379e-21	110.073	Vigna angularis var. angularis DNA, chromosome 4, almost complete sequence, cultivar: Shumari
CL7.Contig4_All	gi|965668308|dbj|AP015037.1|	100	59	0	0	588	646	25700835	25700893	6.25379e-21	110.073	Vigna angularis var. angularis DNA, chromosome 4, almost complete sequence, cultivar: Shumari
CL7.Contig4_All	gi|965668308|dbj|AP015037.1|	100	59	0	0	588	646	25700838	25700896	6.25379e-21	110.073	Vigna angularis var. angularis DNA, chromosome 4, almost complete sequence, cultivar: Shumari
CL7.Contig4_All	gi|965668308|dbj|AP015037.1|	100	59	0	0	588	646	25700841	25700899	6.25379e-21	110.073	Vigna angularis var. angularis DNA, chromosome 4, almost complete sequence, cultivar: Shumari
CL7.Contig4_All	gi|965668308|dbj|AP015037.1|	100	59	0	0	588	646	25700844	25700902	6.25379e-21	110.073	Vigna angularis var. angularis DNA, chromosome 4, almost complete sequence, cultivar: Shumari
CL7.Contig4_All	gi|965668308|dbj|AP015037.1|	100	59	0	0	588	646	25700847	25700905	6.25379e-21	110.073	Vigna angularis var. angularis DNA, chromosome 4, almost complete sequence, cultivar: Shumari
CL7.Contig4_All	gi|965668308|dbj|AP015037.1|	100	59	0	0	588	646	25700850	25700908	6.25379e-21	110.073	Vigna angularis var. angularis DNA, chromosome 4, almost complete sequence, cultivar: Shumari
CL7.Contig4_All	gi|965668308|dbj|AP015037.1|	100	59	0	0	588	646	25700853	25700911	6.25379e-21	110.073	Vigna angularis var. angularis DNA, chromosome 4, almost complete sequence, cultivar: Shumari
CL7.Contig4_All	gi|965668308|dbj|AP015037.1|	100	59	0	0	588	646	25700856	25700914	6.25379e-21	110.073	Vigna angularis var. angularis DNA, chromosome 4, almost complete sequence, cultivar: Shumari
CL7.Contig4_All	gi|965668308|dbj|AP015037.1|	100	59	0	0	588	646	25700859	25700917	6.25379e-21	110.073	Vigna angularis var. angularis DNA, chromosome 4, almost complete sequence, cultivar: Shumari
CL7.Contig4_All	gi|965668308|dbj|AP015037.1|	100	59	0	0	588	646	25700918	25700976	6.25379e-21	110.073	Vigna angularis var. angularis DNA, chromosome 4, almost complete sequence, cultivar: Shumari
CL7.Contig4_All	gi|965668308|dbj|AP015037.1|	100	59	0	0	588	646	25700921	25700979	6.25379e-21	110.073	Vigna angularis var. angularis DNA, chromosome 4, almost complete sequence, cultivar: Shumari
CL7.Contig4_All	gi|965668308|dbj|AP015037.1|	100	59	0	0	588	646	25700924	25700982	6.25379e-21	110.073	Vigna angularis var. angularis DNA, chromosome 4, almost complete sequence, cultivar: Shumari
CL7.Contig4_All	gi|965668308|dbj|AP015037.1|	100	59	0	0	588	646	25700927	25700985	6.25379e-21	110.073	Vigna angularis var. angularis DNA, chromosome 4, almost complete sequence, cultivar: Shumari
CL7.Contig4_All	gi|965668308|dbj|AP015037.1|	100	59	0	0	588	646	25700930	25700988	6.25379e-21	110.073	Vigna angularis var. angularis DNA, chromosome 4, almost complete sequence, cultivar: Shumari
CL7.Contig4_All	gi|965668308|dbj|AP015037.1|	100	59	0	0	588	646	25700933	25700991	6.25379e-21	110.073	Vigna angularis var. angularis DNA, chromosome 4, almost complete sequence, cultivar: Shumari
CL7.Contig4_All	gi|965668308|dbj|AP015037.1|	100	59	0	0	588	646	25700936	25700994	6.25379e-21	110.073	Vigna angularis var. angularis DNA, chromosome 4, almost complete sequence, cultivar: Shumari
CL7.Contig4_All	gi|965668308|dbj|AP015037.1|	100	59	0	0	588	646	25700939	25700997	6.25379e-21	110.073	Vigna angularis var. angularis DNA, chromosome 4, almost complete sequence, cultivar: Shumari
CL7.Contig4_All	gi|965668308|dbj|AP015037.1|	100	59	0	0	588	646	25700942	25701000	6.25379e-21	110.073	Vigna angularis var. angularis DNA, chromosome 4, almost complete sequence, cultivar: Shumari
CL7.Contig4_All	gi|965668308|dbj|AP015037.1|	100	59	0	0	588	646	25700945	25701003	6.25379e-21	110.073	Vigna angularis var. angularis DNA, chromosome 4, almost complete sequence, cultivar: Shumari
CL7.Contig4_All	gi|965668308|dbj|AP015037.1|	100	59	0	0	588	646	25700948	25701006	6.25379e-21	110.073	Vigna angularis var. angularis DNA, chromosome 4, almost complete sequence, cultivar: Shumari
CL7.Contig4_All	gi|965668308|dbj|AP015037.1|	100	59	0	0	588	646	25700951	25701009	6.25379e-21	110.073	Vigna angularis var. angularis DNA, chromosome 4, almost complete sequence, cultivar: Shumari
CL7.Contig4_All	gi|965668308|dbj|AP015037.1|	100	59	0	0	588	646	25700954	25701012	6.25379e-21	110.073	Vigna angularis var. angularis DNA, chromosome 4, almost complete sequence, cultivar: Shumari
CL7.Contig4_All	gi|965668308|dbj|AP015037.1|	100	59	0	0	588	646	25700957	25701015	6.25379e-21	110.073	Vigna angularis var. angularis DNA, chromosome 4, almost complete sequence, cultivar: Shumari
CL7.Contig4_All	gi|965668308|dbj|AP015037.1|	100	59	0	0	588	646	25700960	25701018	6.25379e-21	110.073	Vigna angularis var. angularis DNA, chromosome 4, almost complete sequence, cultivar: Shumari
CL7.Contig4_All	gi|965668308|dbj|AP015037.1|	100	59	0	0	588	646	25700963	25701021	6.25379e-21	110.073	Vigna angularis var. angularis DNA, chromosome 4, almost complete sequence, cultivar: Shumari
CL7.Contig4_All	gi|965668308|dbj|AP015037.1|	100	59	0	0	588	646	25700966	25701024	6.25379e-21	110.073	Vigna angularis var. angularis DNA, chromosome 4, almost complete sequence, cultivar: Shumari
CL7.Contig4_All	gi|965668308|dbj|AP015037.1|	100	59	0	0	588	646	25700969	25701027	6.25379e-21	110.073	Vigna angularis var. angularis DNA, chromosome 4, almost complete sequence, cultivar: Shumari
CL7.Contig4_All	gi|965668308|dbj|AP015037.1|	100	59	0	0	588	646	25700972	25701030	6.25379e-21	110.073	Vigna angularis var. angularis DNA, chromosome 4, almost complete sequence, cultivar: Shumari
CL7.Contig4_All	gi|965668308|dbj|AP015037.1|	100	59	0	0	588	646	25700975	25701033	6.25379e-21	110.073	Vigna angularis var. angularis DNA, chromosome 4, almost complete sequence, cultivar: Shumari
CL7.Contig4_All	gi|965668308|dbj|AP015037.1|	100	59	0	0	588	646	25700978	25701036	6.25379e-21	110.073	Vigna angularis var. angularis DNA, chromosome 4, almost complete sequence, cultivar: Shumari
CL7.Contig4_All	gi|965668308|dbj|AP015037.1|	100	59	0	0	588	646	25700981	25701039	6.25379e-21	110.073	Vigna angularis var. angularis DNA, chromosome 4, almost complete sequence, cultivar: Shumari
CL7.Contig4_All	gi|965668308|dbj|AP015037.1|	100	59	0	0	588	646	25700984	25701042	6.25379e-21	110.073	Vigna angularis var. angularis DNA, chromosome 4, almost complete sequence, cultivar: Shumari
CL7.Contig4_All	gi|965668308|dbj|AP015037.1|	100	59	0	0	588	646	25700987	25701045	6.25379e-21	110.073	Vigna angularis var. angularis DNA, chromosome 4, almost complete sequence, cultivar: Shumari
CL7.Contig4_All	gi|965668308|dbj|AP015037.1|	100	59	0	0	588	646	25700990	25701048	6.25379e-21	110.073	Vigna angularis var. angularis DNA, chromosome 4, almost complete sequence, cultivar: Shumari
CL7.Contig4_All	gi|965668308|dbj|AP015037.1|	100	59	0	0	588	646	25700993	25701051	6.25379e-21	110.073	Vigna angularis var. angularis DNA, chromosome 4, almost complete sequence, cultivar: Shumari
CL7.Contig4_All	gi|965668308|dbj|AP015037.1|	100	59	0	0	588	646	25700996	25701054	6.25379e-21	110.073	Vigna angularis var. angularis DNA, chromosome 4, almost complete sequence, cultivar: Shumari
CL7.Contig4_All	gi|965668308|dbj|AP015037.1|	100	59	0	0	588	646	25700999	25701057	6.25379e-21	110.073	Vigna angularis var. angularis DNA, chromosome 4, almost complete sequence, cultivar: Shumari
CL7.Contig4_All	gi|965668308|dbj|AP015037.1|	100	59	0	0	588	646	25701002	25701060	6.25379e-21	110.073	Vigna angularis var. angularis DNA, chromosome 4, almost complete sequence, cultivar: Shumari
CL7.Contig4_All	gi|965668308|dbj|AP015037.1|	100	59	0	0	588	646	25701005	25701063	6.25379e-21	110.073	Vigna angularis var. angularis DNA, chromosome 4, almost complete sequence, cultivar: Shumari
CL7.Contig4_All	gi|965668308|dbj|AP015037.1|	100	59	0	0	588	646	25701008	25701066	6.25379e-21	110.073	Vigna angularis var. angularis DNA, chromosome 4, almost complete sequence, cultivar: Shumari
CL7.Contig4_All	gi|965668308|dbj|AP015037.1|	100	59	0	0	588	646	25701011	25701069	6.25379e-21	110.073	Vigna angularis var. angularis DNA, chromosome 4, almost complete sequence, cultivar: Shumari
CL7.Contig4_All	gi|965668308|dbj|AP015037.1|	100	59	0	0	588	646	25701014	25701072	6.25379e-21	110.073	Vigna angularis var. angularis DNA, chromosome 4, almost complete sequence, cultivar: Shumari
CL7.Contig4_All	gi|965668308|dbj|AP015037.1|	100	59	0	0	588	646	25701017	25701075	6.25379e-21	110.073	Vigna angularis var. angularis DNA, chromosome 4, almost complete sequence, cultivar: Shumari
CL7.Contig4_All	gi|965668308|dbj|AP015037.1|	100	59	0	0	588	646	25701020	25701078	6.25379e-21	110.073	Vigna angularis var. angularis DNA, chromosome 4, almost complete sequence, cultivar: Shumari
CL7.Contig4_All	gi|965668308|dbj|AP015037.1|	100	59	0	0	588	646	25701023	25701081	6.25379e-21	110.073	Vigna angularis var. angularis DNA, chromosome 4, almost complete sequence, cultivar: Shumari
CL7.Contig4_All	gi|965668308|dbj|AP015037.1|	100	59	0	0	588	646	25701026	25701084	6.25379e-21	110.073	Vigna angularis var. angularis DNA, chromosome 4, almost complete sequence, cultivar: Shumari
CL7.Contig4_All	gi|965668308|dbj|AP015037.1|	100	59	0	0	588	646	25701029	25701087	6.25379e-21	110.073	Vigna angularis var. angularis DNA, chromosome 4, almost complete sequence, cultivar: Shumari
CL7.Contig4_All	gi|965668308|dbj|AP015037.1|	100	59	0	0	588	646	25701032	25701090	6.25379e-21	110.073	Vigna angularis var. angularis DNA, chromosome 4, almost complete sequence, cultivar: Shumari
CL7.Contig4_All	gi|965668308|dbj|AP015037.1|	100	59	0	0	588	646	25701035	25701093	6.25379e-21	110.073	Vigna angularis var. angularis DNA, chromosome 4, almost complete sequence, cultivar: Shumari
CL7.Contig4_All	gi|965668308|dbj|AP015037.1|	100	59	0	0	588	646	25701038	25701096	6.25379e-21	110.073	Vigna angularis var. angularis DNA, chromosome 4, almost complete sequence, cultivar: Shumari
CL7.Contig4_All	gi|965668308|dbj|AP015037.1|	100	59	0	0	588	646	25701041	25701099	6.25379e-21	110.073	Vigna angularis var. angularis DNA, chromosome 4, almost complete sequence, cultivar: Shumari
CL7.Contig4_All	gi|965668308|dbj|AP015037.1|	100	59	0	0	588	646	25701044	25701102	6.25379e-21	110.073	Vigna angularis var. angularis DNA, chromosome 4, almost complete sequence, cultivar: Shumari
CL7.Contig4_All	gi|965668308|dbj|AP015037.1|	100	59	0	0	588	646	25701047	25701105	6.25379e-21	110.073	Vigna angularis var. angularis DNA, chromosome 4, almost complete sequence, cultivar: Shumari
CL7.Contig4_All	gi|965668308|dbj|AP015037.1|	100	59	0	0	588	646	25701050	25701108	6.25379e-21	110.073	Vigna angularis var. angularis DNA, chromosome 4, almost complete sequence, cultivar: Shumari
CL7.Contig4_All	gi|965668308|dbj|AP015037.1|	100	59	0	0	588	646	25701053	25701111	6.25379e-21	110.073	Vigna angularis var. angularis DNA, chromosome 4, almost complete sequence, cultivar: Shumari
CL7.Contig4_All	gi|965668308|dbj|AP015037.1|	100	59	0	0	588	646	25701056	25701114	6.25379e-21	110.073	Vigna angularis var. angularis DNA, chromosome 4, almost complete sequence, cultivar: Shumari
CL7.Contig4_All	gi|965668308|dbj|AP015037.1|	100	59	0	0	588	646	25701059	25701117	6.25379e-21	110.073	Vigna angularis var. angularis DNA, chromosome 4, almost complete sequence, cultivar: Shumari
CL7.Contig4_All	gi|965668308|dbj|AP015037.1|	100	59	0	0	588	646	25701062	25701120	6.25379e-21	110.073	Vigna angularis var. angularis DNA, chromosome 4, almost complete sequence, cultivar: Shumari
CL7.Contig4_All	gi|965668308|dbj|AP015037.1|	100	59	0	0	588	646	25701065	25701123	6.25379e-21	110.073	Vigna angularis var. angularis DNA, chromosome 4, almost complete sequence, cultivar: Shumari
CL7.Contig4_All	gi|965668308|dbj|AP015037.1|	100	59	0	0	588	646	25701068	25701126	6.25379e-21	110.073	Vigna angularis var. angularis DNA, chromosome 4, almost complete sequence, cultivar: Shumari
CL7.Contig4_All	gi|965668308|dbj|AP015037.1|	100	59	0	0	588	646	25701071	25701129	6.25379e-21	110.073	Vigna angularis var. angularis DNA, chromosome 4, almost complete sequence, cultivar: Shumari
CL7.Contig4_All	gi|965668308|dbj|AP015037.1|	100	59	0	0	588	646	25701074	25701132	6.25379e-21	110.073	Vigna angularis var. angularis DNA, chromosome 4, almost complete sequence, cultivar: Shumari
CL7.Contig4_All	gi|965668308|dbj|AP015037.1|	100	59	0	0	588	646	25701077	25701135	6.25379e-21	110.073	Vigna angularis var. angularis DNA, chromosome 4, almost complete sequence, cultivar: Shumari
CL7.Contig4_All	gi|965668308|dbj|AP015037.1|	100	59	0	0	588	646	25701080	25701138	6.25379e-21	110.073	Vigna angularis var. angularis DNA, chromosome 4, almost complete sequence, cultivar: Shumari
CL7.Contig4_All	gi|965668308|dbj|AP015037.1|	100	59	0	0	588	646	25701083	25701141	6.25379e-21	110.073	Vigna angularis var. angularis DNA, chromosome 4, almost complete sequence, cultivar: Shumari
CL7.Contig4_All	gi|965668308|dbj|AP015037.1|	100	59	0	0	588	646	25701086	25701144	6.25379e-21	110.073	Vigna angularis var. angularis DNA, chromosome 4, almost complete sequence, cultivar: Shumari
CL7.Contig4_All	gi|965668308|dbj|AP015037.1|	100	59	0	0	588	646	25701089	25701147	6.25379e-21	110.073	Vigna angularis var. angularis DNA, chromosome 4, almost complete sequence, cultivar: Shumari
CL7.Contig4_All	gi|965668308|dbj|AP015037.1|	100	59	0	0	588	646	25701092	25701150	6.25379e-21	110.073	Vigna angularis var. angularis DNA, chromosome 4, almost complete sequence, cultivar: Shumari
CL7.Contig4_All	gi|965668308|dbj|AP015037.1|	100	59	0	0	588	646	25701095	25701153	6.25379e-21	110.073	Vigna angularis var. angularis DNA, chromosome 4, almost complete sequence, cultivar: Shumari
CL7.Contig4_All	gi|965668308|dbj|AP015037.1|	100	59	0	0	588	646	25701098	25701156	6.25379e-21	110.073	Vigna angularis var. angularis DNA, chromosome 4, almost complete sequence, cultivar: Shumari
CL7.Contig4_All	gi|965668308|dbj|AP015037.1|	100	59	0	0	588	646	25701101	25701159	6.25379e-21	110.073	Vigna angularis var. angularis DNA, chromosome 4, almost complete sequence, cultivar: Shumari
CL7.Contig4_All	gi|965668308|dbj|AP015037.1|	100	59	0	0	588	646	25701104	25701162	6.25379e-21	110.073	Vigna angularis var. angularis DNA, chromosome 4, almost complete sequence, cultivar: Shumari
CL7.Contig4_All	gi|965668308|dbj|AP015037.1|	100	59	0	0	588	646	25701107	25701165	6.25379e-21	110.073	Vigna angularis var. angularis DNA, chromosome 4, almost complete sequence, cultivar: Shumari
CL7.Contig4_All	gi|965668308|dbj|AP015037.1|	100	59	0	0	588	646	25701110	25701168	6.25379e-21	110.073	Vigna angularis var. angularis DNA, chromosome 4, almost complete sequence, cultivar: Shumari
CL7.Contig4_All	gi|965668308|dbj|AP015037.1|	100	59	0	0	588	646	25701113	25701171	6.25379e-21	110.073	Vigna angularis var. angularis DNA, chromosome 4, almost complete sequence, cultivar: Shumari
CL7.Contig4_All	gi|965668308|dbj|AP015037.1|	100	59	0	0	588	646	25701116	25701174	6.25379e-21	110.073	Vigna angularis var. angularis DNA, chromosome 4, almost complete sequence, cultivar: Shumari
CL7.Contig4_All	gi|965668308|dbj|AP015037.1|	100	59	0	0	588	646	25701119	25701177	6.25379e-21	110.073	Vigna angularis var. angularis DNA, chromosome 4, almost complete sequence, cultivar: Shumari
CL7.Contig4_All	gi|965668308|dbj|AP015037.1|	100	59	0	0	588	646	25701122	25701180	6.25379e-21	110.073	Vigna angularis var. angularis DNA, chromosome 4, almost complete sequence, cultivar: Shumari
CL7.Contig4_All	gi|965668308|dbj|AP015037.1|	100	59	0	0	588	646	25701125	25701183	6.25379e-21	110.073	Vigna angularis var. angularis DNA, chromosome 4, almost complete sequence, cultivar: Shumari
CL7.Contig4_All	gi|965668308|dbj|AP015037.1|	100	59	0	0	588	646	25701128	25701186	6.25379e-21	110.073	Vigna angularis var. angularis DNA, chromosome 4, almost complete sequence, cultivar: Shumari
CL7.Contig4_All	gi|965668308|dbj|AP015037.1|	100	59	0	0	588	646	25701131	25701189	6.25379e-21	110.073	Vigna angularis var. angularis DNA, chromosome 4, almost complete sequence, cultivar: Shumari
CL7.Contig4_All	gi|965668308|dbj|AP015037.1|	100	59	0	0	588	646	25701134	25701192	6.25379e-21	110.073	Vigna angularis var. angularis DNA, chromosome 4, almost complete sequence, cultivar: Shumari
CL7.Contig4_All	gi|965668308|dbj|AP015037.1|	100	59	0	0	588	646	25701137	25701195	6.25379e-21	110.073	Vigna angularis var. angularis DNA, chromosome 4, almost complete sequence, cultivar: Shumari
CL7.Contig4_All	gi|965668308|dbj|AP015037.1|	100	59	0	0	588	646	25701140	25701198	6.25379e-21	110.073	Vigna angularis var. angularis DNA, chromosome 4, almost complete sequence, cultivar: Shumari
CL7.Contig4_All	gi|965668308|dbj|AP015037.1|	100	59	0	0	588	646	25701143	25701201	6.25379e-21	110.073	Vigna angularis var. angularis DNA, chromosome 4, almost complete sequence, cultivar: Shumari
CL7.Contig4_All	gi|965668308|dbj|AP015037.1|	100	59	0	0	588	646	25701146	25701204	6.25379e-21	110.073	Vigna angularis var. angularis DNA, chromosome 4, almost complete sequence, cultivar: Shumari
CL7.Contig4_All	gi|965668308|dbj|AP015037.1|	100	59	0	0	588	646	25701149	25701207	6.25379e-21	110.073	Vigna angularis var. angularis DNA, chromosome 4, almost complete sequence, cultivar: Shumari
CL7.Contig4_All	gi|965668308|dbj|AP015037.1|	100	59	0	0	588	646	25701152	25701210	6.25379e-21	110.073	Vigna angularis var. angularis DNA, chromosome 4, almost complete sequence, cultivar: Shumari
CL7.Contig4_All	gi|965668308|dbj|AP015037.1|	100	59	0	0	588	646	25701155	25701213	6.25379e-21	110.073	Vigna angularis var. angularis DNA, chromosome 4, almost complete sequence, cultivar: Shumari
CL7.Contig4_All	gi|965668308|dbj|AP015037.1|	100	59	0	0	588	646	25701158	25701216	6.25379e-21	110.073	Vigna angularis var. angularis DNA, chromosome 4, almost complete sequence, cultivar: Shumari
CL7.Contig4_All	gi|965668308|dbj|AP015037.1|	100	59	0	0	588	646	25701161	25701219	6.25379e-21	110.073	Vigna angularis var. angularis DNA, chromosome 4, almost complete sequence, cultivar: Shumari
CL7.Contig4_All	gi|965668308|dbj|AP015037.1|	100	59	0	0	588	646	25701164	25701222	6.25379e-21	110.073	Vigna angularis var. angularis DNA, chromosome 4, almost complete sequence, cultivar: Shumari
CL7.Contig4_All	gi|965668308|dbj|AP015037.1|	100	59	0	0	588	646	25701167	25701225	6.25379e-21	110.073	Vigna angularis var. angularis DNA, chromosome 4, almost complete sequence, cultivar: Shumari
CL7.Contig4_All	gi|965668308|dbj|AP015037.1|	100	59	0	0	588	646	25701170	25701228	6.25379e-21	110.073	Vigna angularis var. angularis DNA, chromosome 4, almost complete sequence, cultivar: Shumari
CL7.Contig4_All	gi|965668308|dbj|AP015037.1|	100	59	0	0	588	646	25701173	25701231	6.25379e-21	110.073	Vigna angularis var. angularis DNA, chromosome 4, almost complete sequence, cultivar: Shumari
CL7.Contig4_All	gi|965668308|dbj|AP015037.1|	100	59	0	0	588	646	25701176	25701234	6.25379e-21	110.073	Vigna angularis var. angularis DNA, chromosome 4, almost complete sequence, cultivar: Shumari
CL7.Contig4_All	gi|965668308|dbj|AP015037.1|	100	59	0	0	588	646	25701179	25701237	6.25379e-21	110.073	Vigna angularis var. angularis DNA, chromosome 4, almost complete sequence, cultivar: Shumari
CL7.Contig4_All	gi|965668308|dbj|AP015037.1|	100	59	0	0	588	646	25701182	25701240	6.25379e-21	110.073	Vigna angularis var. angularis DNA, chromosome 4, almost complete sequence, cultivar: Shumari
CL7.Contig4_All	gi|965668308|dbj|AP015037.1|	100	59	0	0	588	646	25701185	25701243	6.25379e-21	110.073	Vigna angularis var. angularis DNA, chromosome 4, almost complete sequence, cultivar: Shumari
CL7.Contig4_All	gi|965668308|dbj|AP015037.1|	100	59	0	0	588	646	25701188	25701246	6.25379e-21	110.073	Vigna angularis var. angularis DNA, chromosome 4, almost complete sequence, cultivar: Shumari
CL7.Contig4_All	gi|965668308|dbj|AP015037.1|	100	59	0	0	588	646	25701191	25701249	6.25379e-21	110.073	Vigna angularis var. angularis DNA, chromosome 4, almost complete sequence, cultivar: Shumari
CL7.Contig4_All	gi|965668308|dbj|AP015037.1|	100	59	0	0	588	646	25701194	25701252	6.25379e-21	110.073	Vigna angularis var. angularis DNA, chromosome 4, almost complete sequence, cultivar: Shumari
CL7.Contig4_All	gi|965668308|dbj|AP015037.1|	100	59	0	0	588	646	25701197	25701255	6.25379e-21	110.073	Vigna angularis var. angularis DNA, chromosome 4, almost complete sequence, cultivar: Shumari
CL7.Contig4_All	gi|965668308|dbj|AP015037.1|	100	59	0	0	588	646	25701200	25701258	6.25379e-21	110.073	Vigna angularis var. angularis DNA, chromosome 4, almost complete sequence, cultivar: Shumari
CL7.Contig4_All	gi|965668308|dbj|AP015037.1|	100	59	0	0	588	646	25701203	25701261	6.25379e-21	110.073	Vigna angularis var. angularis DNA, chromosome 4, almost complete sequence, cultivar: Shumari
CL7.Contig4_All	gi|965668308|dbj|AP015037.1|	100	59	0	0	588	646	25701206	25701264	6.25379e-21	110.073	Vigna angularis var. angularis DNA, chromosome 4, almost complete sequence, cultivar: Shumari
CL7.Contig4_All	gi|965668308|dbj|AP015037.1|	100	59	0	0	588	646	25701209	25701267	6.25379e-21	110.073	Vigna angularis var. angularis DNA, chromosome 4, almost complete sequence, cultivar: Shumari
CL7.Contig4_All	gi|965668308|dbj|AP015037.1|	100	59	0	0	588	646	25701212	25701270	6.25379e-21	110.073	Vigna angularis var. angularis DNA, chromosome 4, almost complete sequence, cultivar: Shumari
CL7.Contig4_All	gi|965668308|dbj|AP015037.1|	100	59	0	0	588	646	25701215	25701273	6.25379e-21	110.073	Vigna angularis var. angularis DNA, chromosome 4, almost complete sequence, cultivar: Shumari
CL7.Contig4_All	gi|965668308|dbj|AP015037.1|	100	59	0	0	588	646	25701218	25701276	6.25379e-21	110.073	Vigna angularis var. angularis DNA, chromosome 4, almost complete sequence, cultivar: Shumari
CL7.Contig4_All	gi|965668308|dbj|AP015037.1|	100	59	0	0	588	646	25701221	25701279	6.25379e-21	110.073	Vigna angularis var. angularis DNA, chromosome 4, almost complete sequence, cultivar: Shumari
CL7.Contig4_All	gi|965668308|dbj|AP015037.1|	100	59	0	0	588	646	25701224	25701282	6.25379e-21	110.073	Vigna angularis var. angularis DNA, chromosome 4, almost complete sequence, cultivar: Shumari
CL7.Contig4_All	gi|965668308|dbj|AP015037.1|	100	59	0	0	588	646	25701227	25701285	6.25379e-21	110.073	Vigna angularis var. angularis DNA, chromosome 4, almost complete sequence, cultivar: Shumari
CL7.Contig4_All	gi|965668308|dbj|AP015037.1|	100	59	0	0	588	646	25701230	25701288	6.25379e-21	110.073	Vigna angularis var. angularis DNA, chromosome 4, almost complete sequence, cultivar: Shumari
CL7.Contig4_All	gi|965668308|dbj|AP015037.1|	100	59	0	0	588	646	25701233	25701291	6.25379e-21	110.073	Vigna angularis var. angularis DNA, chromosome 4, almost complete sequence, cultivar: Shumari
CL7.Contig4_All	gi|965668308|dbj|AP015037.1|	100	59	0	0	588	646	25701236	25701294	6.25379e-21	110.073	Vigna angularis var. angularis DNA, chromosome 4, almost complete sequence, cultivar: Shumari
CL7.Contig4_All	gi|965668308|dbj|AP015037.1|	100	59	0	0	588	646	25701239	25701297	6.25379e-21	110.073	Vigna angularis var. angularis DNA, chromosome 4, almost complete sequence, cultivar: Shumari
CL7.Contig4_All	gi|965668308|dbj|AP015037.1|	100	59	0	0	588	646	25701242	25701300	6.25379e-21	110.073	Vigna angularis var. angularis DNA, chromosome 4, almost complete sequence, cultivar: Shumari
CL7.Contig4_All	gi|965668308|dbj|AP015037.1|	100	59	0	0	588	646	25701245	25701303	6.25379e-21	110.073	Vigna angularis var. angularis DNA, chromosome 4, almost complete sequence, cultivar: Shumari
CL7.Contig4_All	gi|965668308|dbj|AP015037.1|	100	59	0	0	588	646	25701248	25701306	6.25379e-21	110.073	Vigna angularis var. angularis DNA, chromosome 4, almost complete sequence, cultivar: Shumari
CL7.Contig4_All	gi|965668308|dbj|AP015037.1|	100	59	0	0	588	646	25701251	25701309	6.25379e-21	110.073	Vigna angularis var. angularis DNA, chromosome 4, almost complete sequence, cultivar: Shumari
CL7.Contig4_All	gi|965668308|dbj|AP015037.1|	100	59	0	0	588	646	25701254	25701312	6.25379e-21	110.073	Vigna angularis var. angularis DNA, chromosome 4, almost complete sequence, cultivar: Shumari
CL7.Contig4_All	gi|965668308|dbj|AP015037.1|	100	59	0	0	588	646	25701257	25701315	6.25379e-21	110.073	Vigna angularis var. angularis DNA, chromosome 4, almost complete sequence, cultivar: Shumari
CL7.Contig4_All	gi|965668308|dbj|AP015037.1|	100	59	0	0	588	646	25701260	25701318	6.25379e-21	110.073	Vigna angularis var. angularis DNA, chromosome 4, almost complete sequence, cultivar: Shumari
CL7.Contig4_All	gi|965668308|dbj|AP015037.1|	100	59	0	0	588	646	25701263	25701321	6.25379e-21	110.073	Vigna angularis var. angularis DNA, chromosome 4, almost complete sequence, cultivar: Shumari
CL7.Contig4_All	gi|965668308|dbj|AP015037.1|	100	59	0	0	588	646	25701266	25701324	6.25379e-21	110.073	Vigna angularis var. angularis DNA, chromosome 4, almost complete sequence, cultivar: Shumari
CL7.Contig4_All	gi|965668308|dbj|AP015037.1|	100	59	0	0	588	646	25701269	25701327	6.25379e-21	110.073	Vigna angularis var. angularis DNA, chromosome 4, almost complete sequence, cultivar: Shumari
CL7.Contig4_All	gi|965668308|dbj|AP015037.1|	100	59	0	0	588	646	25701272	25701330	6.25379e-21	110.073	Vigna angularis var. angularis DNA, chromosome 4, almost complete sequence, cultivar: Shumari
CL7.Contig4_All	gi|965668308|dbj|AP015037.1|	100	59	0	0	588	646	25701275	25701333	6.25379e-21	110.073	Vigna angularis var. angularis DNA, chromosome 4, almost complete sequence, cultivar: Shumari
CL7.Contig4_All	gi|965668308|dbj|AP015037.1|	100	59	0	0	588	646	25701278	25701336	6.25379e-21	110.073	Vigna angularis var. angularis DNA, chromosome 4, almost complete sequence, cultivar: Shumari
CL7.Contig4_All	gi|965668308|dbj|AP015037.1|	100	59	0	0	588	646	25701281	25701339	6.25379e-21	110.073	Vigna angularis var. angularis DNA, chromosome 4, almost complete sequence, cultivar: Shumari
CL7.Contig4_All	gi|965668308|dbj|AP015037.1|	100	59	0	0	588	646	25701284	25701342	6.25379e-21	110.073	Vigna angularis var. angularis DNA, chromosome 4, almost complete sequence, cultivar: Shumari
CL7.Contig4_All	gi|965668308|dbj|AP015037.1|	100	59	0	0	588	646	25701287	25701345	6.25379e-21	110.073	Vigna angularis var. angularis DNA, chromosome 4, almost complete sequence, cultivar: Shumari
CL7.Contig4_All	gi|965668308|dbj|AP015037.1|	100	59	0	0	588	646	25701290	25701348	6.25379e-21	110.073	Vigna angularis var. angularis DNA, chromosome 4, almost complete sequence, cultivar: Shumari
CL7.Contig4_All	gi|965668308|dbj|AP015037.1|	100	59	0	0	588	646	25701293	25701351	6.25379e-21	110.073	Vigna angularis var. angularis DNA, chromosome 4, almost complete sequence, cultivar: Shumari
CL7.Contig4_All	gi|965668308|dbj|AP015037.1|	100	59	0	0	588	646	25701296	25701354	6.25379e-21	110.073	Vigna angularis var. angularis DNA, chromosome 4, almost complete sequence, cultivar: Shumari
CL7.Contig4_All	gi|965668308|dbj|AP015037.1|	100	59	0	0	588	646	25701299	25701357	6.25379e-21	110.073	Vigna angularis var. angularis DNA, chromosome 4, almost complete sequence, cultivar: Shumari
CL7.Contig4_All	gi|965668308|dbj|AP015037.1|	100	59	0	0	588	646	25701302	25701360	6.25379e-21	110.073	Vigna angularis var. angularis DNA, chromosome 4, almost complete sequence, cultivar: Shumari
CL7.Contig4_All	gi|965668308|dbj|AP015037.1|	100	59	0	0	588	646	25701305	25701363	6.25379e-21	110.073	Vigna angularis var. angularis DNA, chromosome 4, almost complete sequence, cultivar: Shumari
CL7.Contig4_All	gi|965668308|dbj|AP015037.1|	100	59	0	0	588	646	25701308	25701366	6.25379e-21	110.073	Vigna angularis var. angularis DNA, chromosome 4, almost complete sequence, cultivar: Shumari
CL7.Contig4_All	gi|965668308|dbj|AP015037.1|	100	59	0	0	588	646	25701311	25701369	6.25379e-21	110.073	Vigna angularis var. angularis DNA, chromosome 4, almost complete sequence, cultivar: Shumari
CL7.Contig4_All	gi|965668308|dbj|AP015037.1|	100	59	0	0	588	646	25701314	25701372	6.25379e-21	110.073	Vigna angularis var. angularis DNA, chromosome 4, almost complete sequence, cultivar: Shumari
CL7.Contig4_All	gi|965668308|dbj|AP015037.1|	100	59	0	0	588	646	25701317	25701375	6.25379e-21	110.073	Vigna angularis var. angularis DNA, chromosome 4, almost complete sequence, cultivar: Shumari
CL7.Contig4_All	gi|965668308|dbj|AP015037.1|	100	59	0	0	588	646	25701320	25701378	6.25379e-21	110.073	Vigna angularis var. angularis DNA, chromosome 4, almost complete sequence, cultivar: Shumari
CL7.Contig4_All	gi|965668308|dbj|AP015037.1|	100	59	0	0	588	646	25701323	25701381	6.25379e-21	110.073	Vigna angularis var. angularis DNA, chromosome 4, almost complete sequence, cultivar: Shumari
CL7.Contig4_All	gi|965668308|dbj|AP015037.1|	100	59	0	0	588	646	25701326	25701384	6.25379e-21	110.073	Vigna angularis var. angularis DNA, chromosome 4, almost complete sequence, cultivar: Shumari
CL7.Contig4_All	gi|965668308|dbj|AP015037.1|	100	59	0	0	588	646	25701329	25701387	6.25379e-21	110.073	Vigna angularis var. angularis DNA, chromosome 4, almost complete sequence, cultivar: Shumari
CL7.Contig4_All	gi|965668308|dbj|AP015037.1|	100	59	0	0	588	646	25701332	25701390	6.25379e-21	110.073	Vigna angularis var. angularis DNA, chromosome 4, almost complete sequence, cultivar: Shumari
CL7.Contig4_All	gi|965668308|dbj|AP015037.1|	100	59	0	0	588	646	25701335	25701393	6.25379e-21	110.073	Vigna angularis var. angularis DNA, chromosome 4, almost complete sequence, cultivar: Shumari
CL7.Contig4_All	gi|965668308|dbj|AP015037.1|	100	59	0	0	588	646	25701338	25701396	6.25379e-21	110.073	Vigna angularis var. angularis DNA, chromosome 4, almost complete sequence, cultivar: Shumari
CL7.Contig4_All	gi|965668308|dbj|AP015037.1|	100	59	0	0	588	646	25701441	25701499	6.25379e-21	110.073	Vigna angularis var. angularis DNA, chromosome 4, almost complete sequence, cultivar: Shumari
CL7.Contig4_All	gi|965668308|dbj|AP015037.1|	100	59	0	0	588	646	25701444	25701502	6.25379e-21	110.073	Vigna angularis var. angularis DNA, chromosome 4, almost complete sequence, cultivar: Shumari
CL7.Contig4_All	gi|965668308|dbj|AP015037.1|	100	59	0	0	588	646	25701447	25701505	6.25379e-21	110.073	Vigna angularis var. angularis DNA, chromosome 4, almost complete sequence, cultivar: Shumari
CL7.Contig4_All	gi|965668308|dbj|AP015037.1|	100	59	0	0	588	646	25701450	25701508	6.25379e-21	110.073	Vigna angularis var. angularis DNA, chromosome 4, almost complete sequence, cultivar: Shumari
CL7.Contig4_All	gi|965668308|dbj|AP015037.1|	100	59	0	0	588	646	25701453	25701511	6.25379e-21	110.073	Vigna angularis var. angularis DNA, chromosome 4, almost complete sequence, cultivar: Shumari
CL7.Contig4_All	gi|965668308|dbj|AP015037.1|	100	59	0	0	588	646	25701456	25701514	6.25379e-21	110.073	Vigna angularis var. angularis DNA, chromosome 4, almost complete sequence, cultivar: Shumari
CL7.Contig4_All	gi|965668308|dbj|AP015037.1|	100	59	0	0	588	646	25701459	25701517	6.25379e-21	110.073	Vigna angularis var. angularis DNA, chromosome 4, almost complete sequence, cultivar: Shumari
CL7.Contig4_All	gi|965668308|dbj|AP015037.1|	100	59	0	0	588	646	25701462	25701520	6.25379e-21	110.073	Vigna angularis var. angularis DNA, chromosome 4, almost complete sequence, cultivar: Shumari
CL7.Contig4_All	gi|965668308|dbj|AP015037.1|	100	59	0	0	588	646	25701465	25701523	6.25379e-21	110.073	Vigna angularis var. angularis DNA, chromosome 4, almost complete sequence, cultivar: Shumari
CL7.Contig4_All	gi|965668308|dbj|AP015037.1|	100	59	0	0	588	646	25701468	25701526	6.25379e-21	110.073	Vigna angularis var. angularis DNA, chromosome 4, almost complete sequence, cultivar: Shumari
CL7.Contig4_All	gi|965668308|dbj|AP015037.1|	100	59	0	0	588	646	25701471	25701529	6.25379e-21	110.073	Vigna angularis var. angularis DNA, chromosome 4, almost complete sequence, cultivar: Shumari
CL7.Contig4_All	gi|965668308|dbj|AP015037.1|	100	59	0	0	588	646	25701474	25701532	6.25379e-21	110.073	Vigna angularis var. angularis DNA, chromosome 4, almost complete sequence, cultivar: Shumari
CL7.Contig4_All	gi|965668308|dbj|AP015037.1|	100	59	0	0	588	646	25701477	25701535	6.25379e-21	110.073	Vigna angularis var. angularis DNA, chromosome 4, almost complete sequence, cultivar: Shumari
CL7.Contig4_All	gi|965668308|dbj|AP015037.1|	100	59	0	0	588	646	25701480	25701538	6.25379e-21	110.073	Vigna angularis var. angularis DNA, chromosome 4, almost complete sequence, cultivar: Shumari
CL7.Contig4_All	gi|965668308|dbj|AP015037.1|	100	59	0	0	588	646	25701483	25701541	6.25379e-21	110.073	Vigna angularis var. angularis DNA, chromosome 4, almost complete sequence, cultivar: Shumari
CL7.Contig4_All	gi|965668308|dbj|AP015037.1|	100	59	0	0	588	646	25701486	25701544	6.25379e-21	110.073	Vigna angularis var. angularis DNA, chromosome 4, almost complete sequence, cultivar: Shumari
CL7.Contig4_All	gi|965668308|dbj|AP015037.1|	100	59	0	0	588	646	25701489	25701547	6.25379e-21	110.073	Vigna angularis var. angularis DNA, chromosome 4, almost complete sequence, cultivar: Shumari
CL7.Contig4_All	gi|965668308|dbj|AP015037.1|	100	59	0	0	588	646	25701492	25701550	6.25379e-21	110.073	Vigna angularis var. angularis DNA, chromosome 4, almost complete sequence, cultivar: Shumari
CL7.Contig4_All	gi|965668308|dbj|AP015037.1|	100	59	0	0	588	646	25701495	25701553	6.25379e-21	110.073	Vigna angularis var. angularis DNA, chromosome 4, almost complete sequence, cultivar: Shumari
CL7.Contig4_All	gi|965668308|dbj|AP015037.1|	100	59	0	0	588	646	25701498	25701556	6.25379e-21	110.073	Vigna angularis var. angularis DNA, chromosome 4, almost complete sequence, cultivar: Shumari
CL7.Contig4_All	gi|965668308|dbj|AP015037.1|	100	59	0	0	588	646	25701501	25701559	6.25379e-21	110.073	Vigna angularis var. angularis DNA, chromosome 4, almost complete sequence, cultivar: Shumari
CL7.Contig4_All	gi|965668308|dbj|AP015037.1|	100	59	0	0	588	646	25701504	25701562	6.25379e-21	110.073	Vigna angularis var. angularis DNA, chromosome 4, almost complete sequence, cultivar: Shumari
CL7.Contig4_All	gi|965668308|dbj|AP015037.1|	100	59	0	0	588	646	25701507	25701565	6.25379e-21	110.073	Vigna angularis var. angularis DNA, chromosome 4, almost complete sequence, cultivar: Shumari
CL7.Contig4_All	gi|965668308|dbj|AP015037.1|	100	59	0	0	588	646	25701510	25701568	6.25379e-21	110.073	Vigna angularis var. angularis DNA, chromosome 4, almost complete sequence, cultivar: Shumari
CL7.Contig4_All	gi|965668308|dbj|AP015037.1|	100	59	0	0	588	646	25701513	25701571	6.25379e-21	110.073	Vigna angularis var. angularis DNA, chromosome 4, almost complete sequence, cultivar: Shumari
CL7.Contig4_All	gi|965668308|dbj|AP015037.1|	100	59	0	0	588	646	25701516	25701574	6.25379e-21	110.073	Vigna angularis var. angularis DNA, chromosome 4, almost complete sequence, cultivar: Shumari
CL7.Contig4_All	gi|965668308|dbj|AP015037.1|	100	59	0	0	588	646	25701578	25701636	6.25379e-21	110.073	Vigna angularis var. angularis DNA, chromosome 4, almost complete sequence, cultivar: Shumari
CL7.Contig4_All	gi|965668308|dbj|AP015037.1|	100	59	0	0	588	646	25701581	25701639	6.25379e-21	110.073	Vigna angularis var. angularis DNA, chromosome 4, almost complete sequence, cultivar: Shumari
CL7.Contig4_All	gi|965668308|dbj|AP015037.1|	100	59	0	0	588	646	25701584	25701642	6.25379e-21	110.073	Vigna angularis var. angularis DNA, chromosome 4, almost complete sequence, cultivar: Shumari
CL7.Contig4_All	gi|965668308|dbj|AP015037.1|	100	59	0	0	588	646	25701587	25701645	6.25379e-21	110.073	Vigna angularis var. angularis DNA, chromosome 4, almost complete sequence, cultivar: Shumari
CL7.Contig4_All	gi|965668308|dbj|AP015037.1|	100	59	0	0	588	646	25701590	25701648	6.25379e-21	110.073	Vigna angularis var. angularis DNA, chromosome 4, almost complete sequence, cultivar: Shumari
CL7.Contig4_All	gi|965668308|dbj|AP015037.1|	100	59	0	0	588	646	25701593	25701651	6.25379e-21	110.073	Vigna angularis var. angularis DNA, chromosome 4, almost complete sequence, cultivar: Shumari
CL7.Contig4_All	gi|965668308|dbj|AP015037.1|	100	59	0	0	588	646	25701596	25701654	6.25379e-21	110.073	Vigna angularis var. angularis DNA, chromosome 4, almost complete sequence, cultivar: Shumari
CL7.Contig4_All	gi|965668308|dbj|AP015037.1|	100	59	0	0	588	646	25701599	25701657	6.25379e-21	110.073	Vigna angularis var. angularis DNA, chromosome 4, almost complete sequence, cultivar: Shumari
CL7.Contig4_All	gi|965668308|dbj|AP015037.1|	100	59	0	0	588	646	25701602	25701660	6.25379e-21	110.073	Vigna angularis var. angularis DNA, chromosome 4, almost complete sequence, cultivar: Shumari
CL7.Contig4_All	gi|965668308|dbj|AP015037.1|	100	59	0	0	588	646	25701605	25701663	6.25379e-21	110.073	Vigna angularis var. angularis DNA, chromosome 4, almost complete sequence, cultivar: Shumari
CL7.Contig4_All	gi|965668308|dbj|AP015037.1|	100	59	0	0	588	646	25701608	25701666	6.25379e-21	110.073	Vigna angularis var. angularis DNA, chromosome 4, almost complete sequence, cultivar: Shumari
CL7.Contig4_All	gi|965668308|dbj|AP015037.1|	100	59	0	0	588	646	25701611	25701669	6.25379e-21	110.073	Vigna angularis var. angularis DNA, chromosome 4, almost complete sequence, cultivar: Shumari
CL7.Contig4_All	gi|965668308|dbj|AP015037.1|	100	59	0	0	588	646	25701614	25701672	6.25379e-21	110.073	Vigna angularis var. angularis DNA, chromosome 4, almost complete sequence, cultivar: Shumari
CL7.Contig4_All	gi|965668308|dbj|AP015037.1|	100	59	0	0	588	646	25701617	25701675	6.25379e-21	110.073	Vigna angularis var. angularis DNA, chromosome 4, almost complete sequence, cultivar: Shumari
CL7.Contig4_All	gi|965668308|dbj|AP015037.1|	100	59	0	0	588	646	25701620	25701678	6.25379e-21	110.073	Vigna angularis var. angularis DNA, chromosome 4, almost complete sequence, cultivar: Shumari
CL7.Contig4_All	gi|965668308|dbj|AP015037.1|	100	59	0	0	588	646	25701623	25701681	6.25379e-21	110.073	Vigna angularis var. angularis DNA, chromosome 4, almost complete sequence, cultivar: Shumari
CL7.Contig4_All	gi|965668308|dbj|AP015037.1|	100	59	0	0	588	646	25701626	25701684	6.25379e-21	110.073	Vigna angularis var. angularis DNA, chromosome 4, almost complete sequence, cultivar: Shumari
CL7.Contig4_All	gi|965668308|dbj|AP015037.1|	100	59	0	0	588	646	25701629	25701687	6.25379e-21	110.073	Vigna angularis var. angularis DNA, chromosome 4, almost complete sequence, cultivar: Shumari
CL7.Contig4_All	gi|965668308|dbj|AP015037.1|	100	59	0	0	588	646	25701632	25701690	6.25379e-21	110.073	Vigna angularis var. angularis DNA, chromosome 4, almost complete sequence, cultivar: Shumari
CL7.Contig4_All	gi|965668308|dbj|AP015037.1|	100	59	0	0	588	646	25701635	25701693	6.25379e-21	110.073	Vigna angularis var. angularis DNA, chromosome 4, almost complete sequence, cultivar: Shumari
CL7.Contig4_All	gi|965668308|dbj|AP015037.1|	100	59	0	0	588	646	25701638	25701696	6.25379e-21	110.073	Vigna angularis var. angularis DNA, chromosome 4, almost complete sequence, cultivar: Shumari
CL7.Contig4_All	gi|965668308|dbj|AP015037.1|	100	59	0	0	588	646	25701641	25701699	6.25379e-21	110.073	Vigna angularis var. angularis DNA, chromosome 4, almost complete sequence, cultivar: Shumari
CL7.Contig4_All	gi|965668308|dbj|AP015037.1|	100	59	0	0	588	646	25701644	25701702	6.25379e-21	110.073	Vigna angularis var. angularis DNA, chromosome 4, almost complete sequence, cultivar: Shumari
CL7.Contig4_All	gi|965668308|dbj|AP015037.1|	100	59	0	0	588	646	25701647	25701705	6.25379e-21	110.073	Vigna angularis var. angularis DNA, chromosome 4, almost complete sequence, cultivar: Shumari
CL7.Contig4_All	gi|965668308|dbj|AP015037.1|	100	59	0	0	588	646	25701650	25701708	6.25379e-21	110.073	Vigna angularis var. angularis DNA, chromosome 4, almost complete sequence, cultivar: Shumari
CL7.Contig4_All	gi|965668308|dbj|AP015037.1|	100	59	0	0	588	646	25701653	25701711	6.25379e-21	110.073	Vigna angularis var. angularis DNA, chromosome 4, almost complete sequence, cultivar: Shumari
CL7.Contig4_All	gi|965668308|dbj|AP015037.1|	100	59	0	0	588	646	25701656	25701714	6.25379e-21	110.073	Vigna angularis var. angularis DNA, chromosome 4, almost complete sequence, cultivar: Shumari
CL7.Contig4_All	gi|965668308|dbj|AP015037.1|	100	59	0	0	588	646	25701659	25701717	6.25379e-21	110.073	Vigna angularis var. angularis DNA, chromosome 4, almost complete sequence, cultivar: Shumari
CL7.Contig4_All	gi|965668308|dbj|AP015037.1|	100	59	0	0	588	646	25701662	25701720	6.25379e-21	110.073	Vigna angularis var. angularis DNA, chromosome 4, almost complete sequence, cultivar: Shumari
CL7.Contig4_All	gi|965668308|dbj|AP015037.1|	100	59	0	0	588	646	25701665	25701723	6.25379e-21	110.073	Vigna angularis var. angularis DNA, chromosome 4, almost complete sequence, cultivar: Shumari
CL7.Contig4_All	gi|965668308|dbj|AP015037.1|	100	59	0	0	588	646	25701668	25701726	6.25379e-21	110.073	Vigna angularis var. angularis DNA, chromosome 4, almost complete sequence, cultivar: Shumari
CL7.Contig4_All	gi|965668308|dbj|AP015037.1|	100	59	0	0	588	646	25701671	25701729	6.25379e-21	110.073	Vigna angularis var. angularis DNA, chromosome 4, almost complete sequence, cultivar: Shumari
CL7.Contig4_All	gi|965668308|dbj|AP015037.1|	100	59	0	0	588	646	25701674	25701732	6.25379e-21	110.073	Vigna angularis var. angularis DNA, chromosome 4, almost complete sequence, cultivar: Shumari
CL7.Contig4_All	gi|965668308|dbj|AP015037.1|	100	59	0	0	588	646	25701677	25701735	6.25379e-21	110.073	Vigna angularis var. angularis DNA, chromosome 4, almost complete sequence, cultivar: Shumari
CL7.Contig4_All	gi|965668308|dbj|AP015037.1|	100	59	0	0	588	646	25701680	25701738	6.25379e-21	110.073	Vigna angularis var. angularis DNA, chromosome 4, almost complete sequence, cultivar: Shumari
CL7.Contig4_All	gi|965668308|dbj|AP015037.1|	100	59	0	0	588	646	25701683	25701741	6.25379e-21	110.073	Vigna angularis var. angularis DNA, chromosome 4, almost complete sequence, cultivar: Shumari
CL7.Contig4_All	gi|965668308|dbj|AP015037.1|	100	59	0	0	588	646	25701686	25701744	6.25379e-21	110.073	Vigna angularis var. angularis DNA, chromosome 4, almost complete sequence, cultivar: Shumari
CL7.Contig4_All	gi|965668308|dbj|AP015037.1|	100	59	0	0	588	646	25701689	25701747	6.25379e-21	110.073	Vigna angularis var. angularis DNA, chromosome 4, almost complete sequence, cultivar: Shumari
CL7.Contig4_All	gi|965668308|dbj|AP015037.1|	100	59	0	0	588	646	25701692	25701750	6.25379e-21	110.073	Vigna angularis var. angularis DNA, chromosome 4, almost complete sequence, cultivar: Shumari
CL7.Contig4_All	gi|965668308|dbj|AP015037.1|	100	59	0	0	588	646	25701695	25701753	6.25379e-21	110.073	Vigna angularis var. angularis DNA, chromosome 4, almost complete sequence, cultivar: Shumari
CL7.Contig4_All	gi|965668308|dbj|AP015037.1|	100	59	0	0	588	646	25701698	25701756	6.25379e-21	110.073	Vigna angularis var. angularis DNA, chromosome 4, almost complete sequence, cultivar: Shumari
CL7.Contig4_All	gi|965668308|dbj|AP015037.1|	100	59	0	0	588	646	25701701	25701759	6.25379e-21	110.073	Vigna angularis var. angularis DNA, chromosome 4, almost complete sequence, cultivar: Shumari
CL7.Contig4_All	gi|965668308|dbj|AP015037.1|	100	59	0	0	588	646	25701704	25701762	6.25379e-21	110.073	Vigna angularis var. angularis DNA, chromosome 4, almost complete sequence, cultivar: Shumari
CL7.Contig4_All	gi|965668308|dbj|AP015037.1|	100	59	0	0	588	646	25701707	25701765	6.25379e-21	110.073	Vigna angularis var. angularis DNA, chromosome 4, almost complete sequence, cultivar: Shumari
CL7.Contig4_All	gi|965668308|dbj|AP015037.1|	100	59	0	0	588	646	25701710	25701768	6.25379e-21	110.073	Vigna angularis var. angularis DNA, chromosome 4, almost complete sequence, cultivar: Shumari
CL7.Contig4_All	gi|965668308|dbj|AP015037.1|	100	59	0	0	588	646	25701713	25701771	6.25379e-21	110.073	Vigna angularis var. angularis DNA, chromosome 4, almost complete sequence, cultivar: Shumari
CL7.Contig4_All	gi|965668308|dbj|AP015037.1|	100	59	0	0	588	646	25701716	25701774	6.25379e-21	110.073	Vigna angularis var. angularis DNA, chromosome 4, almost complete sequence, cultivar: Shumari
CL7.Contig4_All	gi|965668308|dbj|AP015037.1|	100	59	0	0	588	646	25701719	25701777	6.25379e-21	110.073	Vigna angularis var. angularis DNA, chromosome 4, almost complete sequence, cultivar: Shumari
CL7.Contig4_All	gi|965668308|dbj|AP015037.1|	100	59	0	0	588	646	25701722	25701780	6.25379e-21	110.073	Vigna angularis var. angularis DNA, chromosome 4, almost complete sequence, cultivar: Shumari
CL7.Contig4_All	gi|965668308|dbj|AP015037.1|	100	59	0	0	588	646	25701725	25701783	6.25379e-21	110.073	Vigna angularis var. angularis DNA, chromosome 4, almost complete sequence, cultivar: Shumari
CL7.Contig4_All	gi|965668308|dbj|AP015037.1|	100	59	0	0	588	646	25701728	25701786	6.25379e-21	110.073	Vigna angularis var. angularis DNA, chromosome 4, almost complete sequence, cultivar: Shumari
CL7.Contig4_All	gi|965668308|dbj|AP015037.1|	100	59	0	0	588	646	25701731	25701789	6.25379e-21	110.073	Vigna angularis var. angularis DNA, chromosome 4, almost complete sequence, cultivar: Shumari
CL7.Contig4_All	gi|965668308|dbj|AP015037.1|	100	59	0	0	588	646	25701734	25701792	6.25379e-21	110.073	Vigna angularis var. angularis DNA, chromosome 4, almost complete sequence, cultivar: Shumari
CL7.Contig4_All	gi|965668308|dbj|AP015037.1|	100	59	0	0	588	646	25701737	25701795	6.25379e-21	110.073	Vigna angularis var. angularis DNA, chromosome 4, almost complete sequence, cultivar: Shumari
CL7.Contig4_All	gi|965668308|dbj|AP015037.1|	100	59	0	0	588	646	25701740	25701798	6.25379e-21	110.073	Vigna angularis var. angularis DNA, chromosome 4, almost complete sequence, cultivar: Shumari
CL7.Contig4_All	gi|965668308|dbj|AP015037.1|	100	59	0	0	588	646	25701743	25701801	6.25379e-21	110.073	Vigna angularis var. angularis DNA, chromosome 4, almost complete sequence, cultivar: Shumari
CL7.Contig4_All	gi|965668308|dbj|AP015037.1|	100	59	0	0	588	646	25701746	25701804	6.25379e-21	110.073	Vigna angularis var. angularis DNA, chromosome 4, almost complete sequence, cultivar: Shumari
CL7.Contig4_All	gi|965668308|dbj|AP015037.1|	100	59	0	0	588	646	25701749	25701807	6.25379e-21	110.073	Vigna angularis var. angularis DNA, chromosome 4, almost complete sequence, cultivar: Shumari
CL7.Contig4_All	gi|965668308|dbj|AP015037.1|	100	59	0	0	588	646	25701752	25701810	6.25379e-21	110.073	Vigna angularis var. angularis DNA, chromosome 4, almost complete sequence, cultivar: Shumari
CL7.Contig4_All	gi|965668308|dbj|AP015037.1|	100	59	0	0	588	646	25701811	25701869	6.25379e-21	110.073	Vigna angularis var. angularis DNA, chromosome 4, almost complete sequence, cultivar: Shumari
CL7.Contig4_All	gi|965668308|dbj|AP015037.1|	100	59	0	0	588	646	25701814	25701872	6.25379e-21	110.073	Vigna angularis var. angularis DNA, chromosome 4, almost complete sequence, cultivar: Shumari
CL7.Contig4_All	gi|965668308|dbj|AP015037.1|	100	59	0	0	588	646	25701817	25701875	6.25379e-21	110.073	Vigna angularis var. angularis DNA, chromosome 4, almost complete sequence, cultivar: Shumari
CL7.Contig4_All	gi|965668308|dbj|AP015037.1|	100	59	0	0	588	646	25701820	25701878	6.25379e-21	110.073	Vigna angularis var. angularis DNA, chromosome 4, almost complete sequence, cultivar: Shumari
CL7.Contig4_All	gi|965668308|dbj|AP015037.1|	100	59	0	0	588	646	25701823	25701881	6.25379e-21	110.073	Vigna angularis var. angularis DNA, chromosome 4, almost complete sequence, cultivar: Shumari
CL7.Contig4_All	gi|965668308|dbj|AP015037.1|	100	59	0	0	588	646	25701826	25701884	6.25379e-21	110.073	Vigna angularis var. angularis DNA, chromosome 4, almost complete sequence, cultivar: Shumari
CL7.Contig4_All	gi|965668308|dbj|AP015037.1|	100	59	0	0	588	646	25701829	25701887	6.25379e-21	110.073	Vigna angularis var. angularis DNA, chromosome 4, almost complete sequence, cultivar: Shumari
CL7.Contig4_All	gi|965668308|dbj|AP015037.1|	100	59	0	0	588	646	25701832	25701890	6.25379e-21	110.073	Vigna angularis var. angularis DNA, chromosome 4, almost complete sequence, cultivar: Shumari
CL7.Contig4_All	gi|965668308|dbj|AP015037.1|	100	59	0	0	588	646	25701835	25701893	6.25379e-21	110.073	Vigna angularis var. angularis DNA, chromosome 4, almost complete sequence, cultivar: Shumari
CL7.Contig4_All	gi|965668308|dbj|AP015037.1|	100	59	0	0	588	646	25701838	25701896	6.25379e-21	110.073	Vigna angularis var. angularis DNA, chromosome 4, almost complete sequence, cultivar: Shumari
CL7.Contig4_All	gi|965668308|dbj|AP015037.1|	100	59	0	0	588	646	25701841	25701899	6.25379e-21	110.073	Vigna angularis var. angularis DNA, chromosome 4, almost complete sequence, cultivar: Shumari
CL7.Contig4_All	gi|965668308|dbj|AP015037.1|	100	59	0	0	588	646	25701844	25701902	6.25379e-21	110.073	Vigna angularis var. angularis DNA, chromosome 4, almost complete sequence, cultivar: Shumari
CL7.Contig4_All	gi|965668308|dbj|AP015037.1|	100	59	0	0	588	646	25701847	25701905	6.25379e-21	110.073	Vigna angularis var. angularis DNA, chromosome 4, almost complete sequence, cultivar: Shumari
CL7.Contig4_All	gi|965668308|dbj|AP015037.1|	100	59	0	0	588	646	25701850	25701908	6.25379e-21	110.073	Vigna angularis var. angularis DNA, chromosome 4, almost complete sequence, cultivar: Shumari
CL7.Contig4_All	gi|965668308|dbj|AP015037.1|	100	59	0	0	588	646	25701853	25701911	6.25379e-21	110.073	Vigna angularis var. angularis DNA, chromosome 4, almost complete sequence, cultivar: Shumari
CL7.Contig4_All	gi|965668308|dbj|AP015037.1|	100	59	0	0	588	646	25701856	25701914	6.25379e-21	110.073	Vigna angularis var. angularis DNA, chromosome 4, almost complete sequence, cultivar: Shumari
CL7.Contig4_All	gi|965668308|dbj|AP015037.1|	100	59	0	0	588	646	25701859	25701917	6.25379e-21	110.073	Vigna angularis var. angularis DNA, chromosome 4, almost complete sequence, cultivar: Shumari
CL7.Contig4_All	gi|965668308|dbj|AP015037.1|	100	59	0	0	588	646	25701862	25701920	6.25379e-21	110.073	Vigna angularis var. angularis DNA, chromosome 4, almost complete sequence, cultivar: Shumari
CL7.Contig4_All	gi|965668308|dbj|AP015037.1|	100	59	0	0	588	646	25701865	25701923	6.25379e-21	110.073	Vigna angularis var. angularis DNA, chromosome 4, almost complete sequence, cultivar: Shumari
CL7.Contig4_All	gi|965668308|dbj|AP015037.1|	100	59	0	0	588	646	25701868	25701926	6.25379e-21	110.073	Vigna angularis var. angularis DNA, chromosome 4, almost complete sequence, cultivar: Shumari
CL7.Contig4_All	gi|965668308|dbj|AP015037.1|	100	59	0	0	588	646	25701871	25701929	6.25379e-21	110.073	Vigna angularis var. angularis DNA, chromosome 4, almost complete sequence, cultivar: Shumari
CL7.Contig4_All	gi|965668308|dbj|AP015037.1|	100	59	0	0	588	646	25701874	25701932	6.25379e-21	110.073	Vigna angularis var. angularis DNA, chromosome 4, almost complete sequence, cultivar: Shumari
CL7.Contig4_All	gi|965668308|dbj|AP015037.1|	100	59	0	0	588	646	25701877	25701935	6.25379e-21	110.073	Vigna angularis var. angularis DNA, chromosome 4, almost complete sequence, cultivar: Shumari
CL7.Contig4_All	gi|965668308|dbj|AP015037.1|	100	59	0	0	588	646	25701880	25701938	6.25379e-21	110.073	Vigna angularis var. angularis DNA, chromosome 4, almost complete sequence, cultivar: Shumari
CL7.Contig4_All	gi|965668308|dbj|AP015037.1|	100	59	0	0	588	646	25701883	25701941	6.25379e-21	110.073	Vigna angularis var. angularis DNA, chromosome 4, almost complete sequence, cultivar: Shumari
CL7.Contig4_All	gi|965668308|dbj|AP015037.1|	100	59	0	0	588	646	25701886	25701944	6.25379e-21	110.073	Vigna angularis var. angularis DNA, chromosome 4, almost complete sequence, cultivar: Shumari
CL7.Contig4_All	gi|965668308|dbj|AP015037.1|	100	59	0	0	588	646	25701889	25701947	6.25379e-21	110.073	Vigna angularis var. angularis DNA, chromosome 4, almost complete sequence, cultivar: Shumari
CL7.Contig4_All	gi|965668308|dbj|AP015037.1|	100	59	0	0	588	646	25701892	25701950	6.25379e-21	110.073	Vigna angularis var. angularis DNA, chromosome 4, almost complete sequence, cultivar: Shumari
CL7.Contig4_All	gi|965668308|dbj|AP015037.1|	100	59	0	0	588	646	25701895	25701953	6.25379e-21	110.073	Vigna angularis var. angularis DNA, chromosome 4, almost complete sequence, cultivar: Shumari
CL7.Contig4_All	gi|965668308|dbj|AP015037.1|	100	59	0	0	588	646	25701898	25701956	6.25379e-21	110.073	Vigna angularis var. angularis DNA, chromosome 4, almost complete sequence, cultivar: Shumari
CL7.Contig4_All	gi|965668308|dbj|AP015037.1|	100	59	0	0	588	646	25701901	25701959	6.25379e-21	110.073	Vigna angularis var. angularis DNA, chromosome 4, almost complete sequence, cultivar: Shumari
CL7.Contig4_All	gi|965668308|dbj|AP015037.1|	100	59	0	0	588	646	25701904	25701962	6.25379e-21	110.073	Vigna angularis var. angularis DNA, chromosome 4, almost complete sequence, cultivar: Shumari
CL7.Contig4_All	gi|965668308|dbj|AP015037.1|	100	59	0	0	588	646	25701907	25701965	6.25379e-21	110.073	Vigna angularis var. angularis DNA, chromosome 4, almost complete sequence, cultivar: Shumari
CL7.Contig4_All	gi|965668308|dbj|AP015037.1|	100	59	0	0	588	646	25702018	25702076	6.25379e-21	110.073	Vigna angularis var. angularis DNA, chromosome 4, almost complete sequence, cultivar: Shumari
CL7.Contig4_All	gi|965668308|dbj|AP015037.1|	100	59	0	0	588	646	25702021	25702079	6.25379e-21	110.073	Vigna angularis var. angularis DNA, chromosome 4, almost complete sequence, cultivar: Shumari
CL7.Contig4_All	gi|965668308|dbj|AP015037.1|	100	59	0	0	588	646	25702024	25702082	6.25379e-21	110.073	Vigna angularis var. angularis DNA, chromosome 4, almost complete sequence, cultivar: Shumari
CL7.Contig4_All	gi|965668308|dbj|AP015037.1|	100	59	0	0	588	646	25702027	25702085	6.25379e-21	110.073	Vigna angularis var. angularis DNA, chromosome 4, almost complete sequence, cultivar: Shumari
CL7.Contig4_All	gi|965668308|dbj|AP015037.1|	100	59	0	0	588	646	25702030	25702088	6.25379e-21	110.073	Vigna angularis var. angularis DNA, chromosome 4, almost complete sequence, cultivar: Shumari
CL7.Contig4_All	gi|965668308|dbj|AP015037.1|	100	59	0	0	588	646	25702033	25702091	6.25379e-21	110.073	Vigna angularis var. angularis DNA, chromosome 4, almost complete sequence, cultivar: Shumari
CL7.Contig4_All	gi|965668308|dbj|AP015037.1|	100	59	0	0	588	646	25702092	25702150	6.25379e-21	110.073	Vigna angularis var. angularis DNA, chromosome 4, almost complete sequence, cultivar: Shumari
CL7.Contig4_All	gi|965668308|dbj|AP015037.1|	100	59	0	0	588	646	25702095	25702153	6.25379e-21	110.073	Vigna angularis var. angularis DNA, chromosome 4, almost complete sequence, cultivar: Shumari
CL7.Contig4_All	gi|965668308|dbj|AP015037.1|	100	59	0	0	588	646	25702098	25702156	6.25379e-21	110.073	Vigna angularis var. angularis DNA, chromosome 4, almost complete sequence, cultivar: Shumari
CL7.Contig4_All	gi|965668308|dbj|AP015037.1|	100	59	0	0	588	646	25702101	25702159	6.25379e-21	110.073	Vigna angularis var. angularis DNA, chromosome 4, almost complete sequence, cultivar: Shumari
CL7.Contig4_All	gi|965668308|dbj|AP015037.1|	100	59	0	0	588	646	25702104	25702162	6.25379e-21	110.073	Vigna angularis var. angularis DNA, chromosome 4, almost complete sequence, cultivar: Shumari
CL7.Contig4_All	gi|965668308|dbj|AP015037.1|	100	59	0	0	588	646	25702107	25702165	6.25379e-21	110.073	Vigna angularis var. angularis DNA, chromosome 4, almost complete sequence, cultivar: Shumari
CL7.Contig4_All	gi|965668308|dbj|AP015037.1|	100	59	0	0	588	646	25702110	25702168	6.25379e-21	110.073	Vigna angularis var. angularis DNA, chromosome 4, almost complete sequence, cultivar: Shumari
CL7.Contig4_All	gi|965668308|dbj|AP015037.1|	100	59	0	0	588	646	25702113	25702171	6.25379e-21	110.073	Vigna angularis var. angularis DNA, chromosome 4, almost complete sequence, cultivar: Shumari
CL7.Contig4_All	gi|965668308|dbj|AP015037.1|	100	59	0	0	588	646	25702116	25702174	6.25379e-21	110.073	Vigna angularis var. angularis DNA, chromosome 4, almost complete sequence, cultivar: Shumari
CL7.Contig4_All	gi|965668308|dbj|AP015037.1|	100	59	0	0	588	646	25702119	25702177	6.25379e-21	110.073	Vigna angularis var. angularis DNA, chromosome 4, almost complete sequence, cultivar: Shumari
CL7.Contig4_All	gi|965668308|dbj|AP015037.1|	100	59	0	0	588	646	25702122	25702180	6.25379e-21	110.073	Vigna angularis var. angularis DNA, chromosome 4, almost complete sequence, cultivar: Shumari
CL7.Contig4_All	gi|965668308|dbj|AP015037.1|	100	59	0	0	588	646	25702125	25702183	6.25379e-21	110.073	Vigna angularis var. angularis DNA, chromosome 4, almost complete sequence, cultivar: Shumari
CL7.Contig4_All	gi|965668308|dbj|AP015037.1|	100	59	0	0	588	646	25702128	25702186	6.25379e-21	110.073	Vigna angularis var. angularis DNA, chromosome 4, almost complete sequence, cultivar: Shumari
CL7.Contig4_All	gi|965668308|dbj|AP015037.1|	100	59	0	0	588	646	25702131	25702189	6.25379e-21	110.073	Vigna angularis var. angularis DNA, chromosome 4, almost complete sequence, cultivar: Shumari
CL7.Contig4_All	gi|965668308|dbj|AP015037.1|	100	59	0	0	588	646	25702134	25702192	6.25379e-21	110.073	Vigna angularis var. angularis DNA, chromosome 4, almost complete sequence, cultivar: Shumari
CL7.Contig4_All	gi|965668308|dbj|AP015037.1|	100	59	0	0	588	646	25702137	25702195	6.25379e-21	110.073	Vigna angularis var. angularis DNA, chromosome 4, almost complete sequence, cultivar: Shumari
CL7.Contig4_All	gi|965668308|dbj|AP015037.1|	100	59	0	0	588	646	25702140	25702198	6.25379e-21	110.073	Vigna angularis var. angularis DNA, chromosome 4, almost complete sequence, cultivar: Shumari
CL7.Contig4_All	gi|965668308|dbj|AP015037.1|	100	59	0	0	588	646	25702143	25702201	6.25379e-21	110.073	Vigna angularis var. angularis DNA, chromosome 4, almost complete sequence, cultivar: Shumari
CL7.Contig4_All	gi|965668308|dbj|AP015037.1|	100	59	0	0	588	646	25702146	25702204	6.25379e-21	110.073	Vigna angularis var. angularis DNA, chromosome 4, almost complete sequence, cultivar: Shumari
CL7.Contig4_All	gi|965668308|dbj|AP015037.1|	100	59	0	0	588	646	25702149	25702207	6.25379e-21	110.073	Vigna angularis var. angularis DNA, chromosome 4, almost complete sequence, cultivar: Shumari
CL7.Contig4_All	gi|965668308|dbj|AP015037.1|	100	59	0	0	588	646	25702152	25702210	6.25379e-21	110.073	Vigna angularis var. angularis DNA, chromosome 4, almost complete sequence, cultivar: Shumari
CL7.Contig4_All	gi|965668308|dbj|AP015037.1|	100	59	0	0	588	646	25702155	25702213	6.25379e-21	110.073	Vigna angularis var. angularis DNA, chromosome 4, almost complete sequence, cultivar: Shumari
CL7.Contig4_All	gi|965668308|dbj|AP015037.1|	100	59	0	0	588	646	25702158	25702216	6.25379e-21	110.073	Vigna angularis var. angularis DNA, chromosome 4, almost complete sequence, cultivar: Shumari
CL7.Contig4_All	gi|965668308|dbj|AP015037.1|	100	59	0	0	588	646	25702161	25702219	6.25379e-21	110.073	Vigna angularis var. angularis DNA, chromosome 4, almost complete sequence, cultivar: Shumari
CL7.Contig4_All	gi|965668308|dbj|AP015037.1|	100	59	0	0	588	646	25702164	25702222	6.25379e-21	110.073	Vigna angularis var. angularis DNA, chromosome 4, almost complete sequence, cultivar: Shumari
CL7.Contig4_All	gi|965668308|dbj|AP015037.1|	100	59	0	0	588	646	25702167	25702225	6.25379e-21	110.073	Vigna angularis var. angularis DNA, chromosome 4, almost complete sequence, cultivar: Shumari
CL7.Contig4_All	gi|965668308|dbj|AP015037.1|	100	59	0	0	588	646	25702170	25702228	6.25379e-21	110.073	Vigna angularis var. angularis DNA, chromosome 4, almost complete sequence, cultivar: Shumari
CL7.Contig4_All	gi|965668308|dbj|AP015037.1|	100	59	0	0	588	646	25702173	25702231	6.25379e-21	110.073	Vigna angularis var. angularis DNA, chromosome 4, almost complete sequence, cultivar: Shumari
CL7.Contig4_All	gi|965668308|dbj|AP015037.1|	100	59	0	0	588	646	25702176	25702234	6.25379e-21	110.073	Vigna angularis var. angularis DNA, chromosome 4, almost complete sequence, cultivar: Shumari
CL7.Contig4_All	gi|965668308|dbj|AP015037.1|	100	59	0	0	588	646	25702179	25702237	6.25379e-21	110.073	Vigna angularis var. angularis DNA, chromosome 4, almost complete sequence, cultivar: Shumari
CL7.Contig4_All	gi|965668308|dbj|AP015037.1|	100	59	0	0	588	646	25702182	25702240	6.25379e-21	110.073	Vigna angularis var. angularis DNA, chromosome 4, almost complete sequence, cultivar: Shumari
CL7.Contig4_All	gi|965668308|dbj|AP015037.1|	100	59	0	0	588	646	25702185	25702243	6.25379e-21	110.073	Vigna angularis var. angularis DNA, chromosome 4, almost complete sequence, cultivar: Shumari
CL7.Contig4_All	gi|965668308|dbj|AP015037.1|	100	59	0	0	588	646	25702188	25702246	6.25379e-21	110.073	Vigna angularis var. angularis DNA, chromosome 4, almost complete sequence, cultivar: Shumari
CL7.Contig4_All	gi|965668308|dbj|AP015037.1|	100	59	0	0	588	646	25702191	25702249	6.25379e-21	110.073	Vigna angularis var. angularis DNA, chromosome 4, almost complete sequence, cultivar: Shumari
CL7.Contig4_All	gi|965668308|dbj|AP015037.1|	100	59	0	0	588	646	25702194	25702252	6.25379e-21	110.073	Vigna angularis var. angularis DNA, chromosome 4, almost complete sequence, cultivar: Shumari
CL7.Contig4_All	gi|965668308|dbj|AP015037.1|	100	59	0	0	588	646	25702197	25702255	6.25379e-21	110.073	Vigna angularis var. angularis DNA, chromosome 4, almost complete sequence, cultivar: Shumari
CL7.Contig4_All	gi|965668308|dbj|AP015037.1|	100	59	0	0	588	646	25702200	25702258	6.25379e-21	110.073	Vigna angularis var. angularis DNA, chromosome 4, almost complete sequence, cultivar: Shumari
CL7.Contig4_All	gi|965668308|dbj|AP015037.1|	100	59	0	0	588	646	25702203	25702261	6.25379e-21	110.073	Vigna angularis var. angularis DNA, chromosome 4, almost complete sequence, cultivar: Shumari
CL7.Contig4_All	gi|965668308|dbj|AP015037.1|	100	59	0	0	588	646	25702206	25702264	6.25379e-21	110.073	Vigna angularis var. angularis DNA, chromosome 4, almost complete sequence, cultivar: Shumari
CL7.Contig4_All	gi|965668308|dbj|AP015037.1|	100	59	0	0	588	646	25702209	25702267	6.25379e-21	110.073	Vigna angularis var. angularis DNA, chromosome 4, almost complete sequence, cultivar: Shumari
CL7.Contig4_All	gi|965668308|dbj|AP015037.1|	100	59	0	0	588	646	25702212	25702270	6.25379e-21	110.073	Vigna angularis var. angularis DNA, chromosome 4, almost complete sequence, cultivar: Shumari
CL7.Contig4_All	gi|965668308|dbj|AP015037.1|	100	59	0	0	588	646	25702215	25702273	6.25379e-21	110.073	Vigna angularis var. angularis DNA, chromosome 4, almost complete sequence, cultivar: Shumari
CL7.Contig4_All	gi|965668308|dbj|AP015037.1|	100	59	0	0	588	646	25702218	25702276	6.25379e-21	110.073	Vigna angularis var. angularis DNA, chromosome 4, almost complete sequence, cultivar: Shumari
CL7.Contig4_All	gi|965668308|dbj|AP015037.1|	100	59	0	0	588	646	25702279	25702337	6.25379e-21	110.073	Vigna angularis var. angularis DNA, chromosome 4, almost complete sequence, cultivar: Shumari
CL7.Contig4_All	gi|965668308|dbj|AP015037.1|	100	59	0	0	588	646	25702282	25702340	6.25379e-21	110.073	Vigna angularis var. angularis DNA, chromosome 4, almost complete sequence, cultivar: Shumari
CL7.Contig4_All	gi|965668308|dbj|AP015037.1|	100	59	0	0	588	646	25702285	25702343	6.25379e-21	110.073	Vigna angularis var. angularis DNA, chromosome 4, almost complete sequence, cultivar: Shumari
CL7.Contig4_All	gi|965668308|dbj|AP015037.1|	100	59	0	0	588	646	25702288	25702346	6.25379e-21	110.073	Vigna angularis var. angularis DNA, chromosome 4, almost complete sequence, cultivar: Shumari
CL7.Contig4_All	gi|965668308|dbj|AP015037.1|	100	59	0	0	588	646	25702291	25702349	6.25379e-21	110.073	Vigna angularis var. angularis DNA, chromosome 4, almost complete sequence, cultivar: Shumari
CL7.Contig4_All	gi|965668308|dbj|AP015037.1|	100	59	0	0	588	646	25702294	25702352	6.25379e-21	110.073	Vigna angularis var. angularis DNA, chromosome 4, almost complete sequence, cultivar: Shumari
CL7.Contig4_All	gi|965668308|dbj|AP015037.1|	100	59	0	0	588	646	25702297	25702355	6.25379e-21	110.073	Vigna angularis var. angularis DNA, chromosome 4, almost complete sequence, cultivar: Shumari
CL7.Contig4_All	gi|965668308|dbj|AP015037.1|	100	59	0	0	588	646	25702300	25702358	6.25379e-21	110.073	Vigna angularis var. angularis DNA, chromosome 4, almost complete sequence, cultivar: Shumari
CL7.Contig4_All	gi|965668308|dbj|AP015037.1|	100	59	0	0	588	646	25702303	25702361	6.25379e-21	110.073	Vigna angularis var. angularis DNA, chromosome 4, almost complete sequence, cultivar: Shumari
CL7.Contig4_All	gi|965668308|dbj|AP015037.1|	100	59	0	0	588	646	25702306	25702364	6.25379e-21	110.073	Vigna angularis var. angularis DNA, chromosome 4, almost complete sequence, cultivar: Shumari
CL7.Contig4_All	gi|965668308|dbj|AP015037.1|	100	59	0	0	588	646	25702309	25702367	6.25379e-21	110.073	Vigna angularis var. angularis DNA, chromosome 4, almost complete sequence, cultivar: Shumari
CL7.Contig4_All	gi|965668308|dbj|AP015037.1|	100	59	0	0	588	646	25702312	25702370	6.25379e-21	110.073	Vigna angularis var. angularis DNA, chromosome 4, almost complete sequence, cultivar: Shumari
CL7.Contig4_All	gi|965668308|dbj|AP015037.1|	100	59	0	0	588	646	25702315	25702373	6.25379e-21	110.073	Vigna angularis var. angularis DNA, chromosome 4, almost complete sequence, cultivar: Shumari
CL7.Contig4_All	gi|965668308|dbj|AP015037.1|	100	59	0	0	588	646	25702318	25702376	6.25379e-21	110.073	Vigna angularis var. angularis DNA, chromosome 4, almost complete sequence, cultivar: Shumari
CL7.Contig4_All	gi|965668308|dbj|AP015037.1|	100	59	0	0	588	646	25702321	25702379	6.25379e-21	110.073	Vigna angularis var. angularis DNA, chromosome 4, almost complete sequence, cultivar: Shumari
CL7.Contig4_All	gi|965668308|dbj|AP015037.1|	100	59	0	0	588	646	25702324	25702382	6.25379e-21	110.073	Vigna angularis var. angularis DNA, chromosome 4, almost complete sequence, cultivar: Shumari
CL7.Contig4_All	gi|965668308|dbj|AP015037.1|	100	59	0	0	588	646	25702327	25702385	6.25379e-21	110.073	Vigna angularis var. angularis DNA, chromosome 4, almost complete sequence, cultivar: Shumari
CL7.Contig4_All	gi|965668308|dbj|AP015037.1|	100	59	0	0	588	646	25702330	25702388	6.25379e-21	110.073	Vigna angularis var. angularis DNA, chromosome 4, almost complete sequence, cultivar: Shumari
CL7.Contig4_All	gi|965668308|dbj|AP015037.1|	100	59	0	0	588	646	25702333	25702391	6.25379e-21	110.073	Vigna angularis var. angularis DNA, chromosome 4, almost complete sequence, cultivar: Shumari
CL7.Contig4_All	gi|965668308|dbj|AP015037.1|	100	59	0	0	588	646	25702336	25702394	6.25379e-21	110.073	Vigna angularis var. angularis DNA, chromosome 4, almost complete sequence, cultivar: Shumari
CL7.Contig4_All	gi|965668308|dbj|AP015037.1|	100	59	0	0	588	646	25702339	25702397	6.25379e-21	110.073	Vigna angularis var. angularis DNA, chromosome 4, almost complete sequence, cultivar: Shumari
CL7.Contig4_All	gi|965668308|dbj|AP015037.1|	100	59	0	0	588	646	25702342	25702400	6.25379e-21	110.073	Vigna angularis var. angularis DNA, chromosome 4, almost complete sequence, cultivar: Shumari
CL7.Contig4_All	gi|965668308|dbj|AP015037.1|	100	59	0	0	588	646	25702345	25702403	6.25379e-21	110.073	Vigna angularis var. angularis DNA, chromosome 4, almost complete sequence, cultivar: Shumari
CL7.Contig4_All	gi|965668308|dbj|AP015037.1|	100	59	0	0	588	646	25702348	25702406	6.25379e-21	110.073	Vigna angularis var. angularis DNA, chromosome 4, almost complete sequence, cultivar: Shumari
CL7.Contig4_All	gi|965668308|dbj|AP015037.1|	100	59	0	0	588	646	25702351	25702409	6.25379e-21	110.073	Vigna angularis var. angularis DNA, chromosome 4, almost complete sequence, cultivar: Shumari
CL7.Contig4_All	gi|965668308|dbj|AP015037.1|	100	59	0	0	588	646	25702354	25702412	6.25379e-21	110.073	Vigna angularis var. angularis DNA, chromosome 4, almost complete sequence, cultivar: Shumari
CL7.Contig4_All	gi|965668308|dbj|AP015037.1|	100	59	0	0	588	646	25702357	25702415	6.25379e-21	110.073	Vigna angularis var. angularis DNA, chromosome 4, almost complete sequence, cultivar: Shumari
CL7.Contig4_All	gi|965668308|dbj|AP015037.1|	100	59	0	0	588	646	25702360	25702418	6.25379e-21	110.073	Vigna angularis var. angularis DNA, chromosome 4, almost complete sequence, cultivar: Shumari
CL7.Contig4_All	gi|965668308|dbj|AP015037.1|	100	59	0	0	588	646	25702363	25702421	6.25379e-21	110.073	Vigna angularis var. angularis DNA, chromosome 4, almost complete sequence, cultivar: Shumari
CL7.Contig4_All	gi|965668308|dbj|AP015037.1|	100	59	0	0	588	646	25702366	25702424	6.25379e-21	110.073	Vigna angularis var. angularis DNA, chromosome 4, almost complete sequence, cultivar: Shumari
CL7.Contig4_All	gi|965668308|dbj|AP015037.1|	100	59	0	0	588	646	25702369	25702427	6.25379e-21	110.073	Vigna angularis var. angularis DNA, chromosome 4, almost complete sequence, cultivar: Shumari
CL7.Contig4_All	gi|965668308|dbj|AP015037.1|	100	59	0	0	588	646	25702372	25702430	6.25379e-21	110.073	Vigna angularis var. angularis DNA, chromosome 4, almost complete sequence, cultivar: Shumari
CL7.Contig4_All	gi|965668308|dbj|AP015037.1|	100	59	0	0	588	646	25702375	25702433	6.25379e-21	110.073	Vigna angularis var. angularis DNA, chromosome 4, almost complete sequence, cultivar: Shumari
CL7.Contig4_All	gi|965668308|dbj|AP015037.1|	100	59	0	0	588	646	25702378	25702436	6.25379e-21	110.073	Vigna angularis var. angularis DNA, chromosome 4, almost complete sequence, cultivar: Shumari
CL7.Contig4_All	gi|965668308|dbj|AP015037.1|	100	59	0	0	588	646	25702381	25702439	6.25379e-21	110.073	Vigna angularis var. angularis DNA, chromosome 4, almost complete sequence, cultivar: Shumari
CL7.Contig4_All	gi|965668308|dbj|AP015037.1|	100	59	0	0	588	646	25702384	25702442	6.25379e-21	110.073	Vigna angularis var. angularis DNA, chromosome 4, almost complete sequence, cultivar: Shumari
CL7.Contig4_All	gi|965668308|dbj|AP015037.1|	100	59	0	0	588	646	25702387	25702445	6.25379e-21	110.073	Vigna angularis var. angularis DNA, chromosome 4, almost complete sequence, cultivar: Shumari
CL7.Contig4_All	gi|965668308|dbj|AP015037.1|	100	59	0	0	588	646	25702390	25702448	6.25379e-21	110.073	Vigna angularis var. angularis DNA, chromosome 4, almost complete sequence, cultivar: Shumari
CL7.Contig4_All	gi|965668308|dbj|AP015037.1|	100	59	0	0	588	646	25702393	25702451	6.25379e-21	110.073	Vigna angularis var. angularis DNA, chromosome 4, almost complete sequence, cultivar: Shumari
CL7.Contig4_All	gi|965668308|dbj|AP015037.1|	100	59	0	0	588	646	25702396	25702454	6.25379e-21	110.073	Vigna angularis var. angularis DNA, chromosome 4, almost complete sequence, cultivar: Shumari
CL7.Contig4_All	gi|965668308|dbj|AP015037.1|	100	59	0	0	588	646	25702399	25702457	6.25379e-21	110.073	Vigna angularis var. angularis DNA, chromosome 4, almost complete sequence, cultivar: Shumari
CL7.Contig4_All	gi|965668308|dbj|AP015037.1|	100	59	0	0	588	646	25702402	25702460	6.25379e-21	110.073	Vigna angularis var. angularis DNA, chromosome 4, almost complete sequence, cultivar: Shumari
CL7.Contig4_All	gi|965668308|dbj|AP015037.1|	100	59	0	0	588	646	25702405	25702463	6.25379e-21	110.073	Vigna angularis var. angularis DNA, chromosome 4, almost complete sequence, cultivar: Shumari
CL7.Contig4_All	gi|965668308|dbj|AP015037.1|	100	59	0	0	588	646	25702408	25702466	6.25379e-21	110.073	Vigna angularis var. angularis DNA, chromosome 4, almost complete sequence, cultivar: Shumari
CL7.Contig4_All	gi|965668308|dbj|AP015037.1|	100	59	0	0	588	646	25702411	25702469	6.25379e-21	110.073	Vigna angularis var. angularis DNA, chromosome 4, almost complete sequence, cultivar: Shumari
CL7.Contig4_All	gi|965668308|dbj|AP015037.1|	100	59	0	0	588	646	25702414	25702472	6.25379e-21	110.073	Vigna angularis var. angularis DNA, chromosome 4, almost complete sequence, cultivar: Shumari
CL7.Contig4_All	gi|965668308|dbj|AP015037.1|	100	59	0	0	588	646	25702417	25702475	6.25379e-21	110.073	Vigna angularis var. angularis DNA, chromosome 4, almost complete sequence, cultivar: Shumari
CL7.Contig4_All	gi|965668308|dbj|AP015037.1|	100	59	0	0	588	646	25702420	25702478	6.25379e-21	110.073	Vigna angularis var. angularis DNA, chromosome 4, almost complete sequence, cultivar: Shumari
CL7.Contig4_All	gi|965668308|dbj|AP015037.1|	100	59	0	0	588	646	25702423	25702481	6.25379e-21	110.073	Vigna angularis var. angularis DNA, chromosome 4, almost complete sequence, cultivar: Shumari
CL7.Contig4_All	gi|965668308|dbj|AP015037.1|	100	59	0	0	588	646	25702426	25702484	6.25379e-21	110.073	Vigna angularis var. angularis DNA, chromosome 4, almost complete sequence, cultivar: Shumari
CL7.Contig4_All	gi|965668308|dbj|AP015037.1|	100	59	0	0	588	646	25702429	25702487	6.25379e-21	110.073	Vigna angularis var. angularis DNA, chromosome 4, almost complete sequence, cultivar: Shumari
CL7.Contig4_All	gi|965668308|dbj|AP015037.1|	100	59	0	0	588	646	25702432	25702490	6.25379e-21	110.073	Vigna angularis var. angularis DNA, chromosome 4, almost complete sequence, cultivar: Shumari
CL7.Contig4_All	gi|965668308|dbj|AP015037.1|	100	59	0	0	588	646	25702435	25702493	6.25379e-21	110.073	Vigna angularis var. angularis DNA, chromosome 4, almost complete sequence, cultivar: Shumari
CL7.Contig4_All	gi|965668308|dbj|AP015037.1|	100	59	0	0	588	646	25702438	25702496	6.25379e-21	110.073	Vigna angularis var. angularis DNA, chromosome 4, almost complete sequence, cultivar: Shumari
CL7.Contig4_All	gi|965668308|dbj|AP015037.1|	100	59	0	0	588	646	25702441	25702499	6.25379e-21	110.073	Vigna angularis var. angularis DNA, chromosome 4, almost complete sequence, cultivar: Shumari
CL7.Contig4_All	gi|965668308|dbj|AP015037.1|	100	59	0	0	588	646	25702444	25702502	6.25379e-21	110.073	Vigna angularis var. angularis DNA, chromosome 4, almost complete sequence, cultivar: Shumari
CL7.Contig4_All	gi|965668308|dbj|AP015037.1|	100	59	0	0	588	646	25702447	25702505	6.25379e-21	110.073	Vigna angularis var. angularis DNA, chromosome 4, almost complete sequence, cultivar: Shumari
CL7.Contig4_All	gi|965668308|dbj|AP015037.1|	100	59	0	0	588	646	25702450	25702508	6.25379e-21	110.073	Vigna angularis var. angularis DNA, chromosome 4, almost complete sequence, cultivar: Shumari
CL7.Contig4_All	gi|965668308|dbj|AP015037.1|	100	59	0	0	588	646	25702453	25702511	6.25379e-21	110.073	Vigna angularis var. angularis DNA, chromosome 4, almost complete sequence, cultivar: Shumari
CL7.Contig4_All	gi|965668308|dbj|AP015037.1|	100	59	0	0	588	646	25702456	25702514	6.25379e-21	110.073	Vigna angularis var. angularis DNA, chromosome 4, almost complete sequence, cultivar: Shumari
CL7.Contig4_All	gi|965668308|dbj|AP015037.1|	100	59	0	0	588	646	25702459	25702517	6.25379e-21	110.073	Vigna angularis var. angularis DNA, chromosome 4, almost complete sequence, cultivar: Shumari
CL7.Contig4_All	gi|965668308|dbj|AP015037.1|	100	59	0	0	588	646	25702462	25702520	6.25379e-21	110.073	Vigna angularis var. angularis DNA, chromosome 4, almost complete sequence, cultivar: Shumari
CL7.Contig4_All	gi|965668308|dbj|AP015037.1|	100	59	0	0	588	646	25702465	25702523	6.25379e-21	110.073	Vigna angularis var. angularis DNA, chromosome 4, almost complete sequence, cultivar: Shumari
CL7.Contig4_All	gi|965668308|dbj|AP015037.1|	100	59	0	0	588	646	25702468	25702526	6.25379e-21	110.073	Vigna angularis var. angularis DNA, chromosome 4, almost complete sequence, cultivar: Shumari
CL7.Contig4_All	gi|965668308|dbj|AP015037.1|	100	59	0	0	588	646	25702471	25702529	6.25379e-21	110.073	Vigna angularis var. angularis DNA, chromosome 4, almost complete sequence, cultivar: Shumari
CL7.Contig4_All	gi|965668308|dbj|AP015037.1|	100	59	0	0	588	646	25702474	25702532	6.25379e-21	110.073	Vigna angularis var. angularis DNA, chromosome 4, almost complete sequence, cultivar: Shumari
CL7.Contig4_All	gi|965668308|dbj|AP015037.1|	100	59	0	0	588	646	25702477	25702535	6.25379e-21	110.073	Vigna angularis var. angularis DNA, chromosome 4, almost complete sequence, cultivar: Shumari
CL7.Contig4_All	gi|965668308|dbj|AP015037.1|	100	59	0	0	588	646	25702480	25702538	6.25379e-21	110.073	Vigna angularis var. angularis DNA, chromosome 4, almost complete sequence, cultivar: Shumari
CL7.Contig4_All	gi|965668308|dbj|AP015037.1|	100	59	0	0	588	646	25702483	25702541	6.25379e-21	110.073	Vigna angularis var. angularis DNA, chromosome 4, almost complete sequence, cultivar: Shumari
CL7.Contig4_All	gi|965668308|dbj|AP015037.1|	100	59	0	0	588	646	25702486	25702544	6.25379e-21	110.073	Vigna angularis var. angularis DNA, chromosome 4, almost complete sequence, cultivar: Shumari
CL7.Contig4_All	gi|965668308|dbj|AP015037.1|	100	59	0	0	588	646	25702489	25702547	6.25379e-21	110.073	Vigna angularis var. angularis DNA, chromosome 4, almost complete sequence, cultivar: Shumari
CL7.Contig4_All	gi|965668308|dbj|AP015037.1|	100	59	0	0	588	646	25702492	25702550	6.25379e-21	110.073	Vigna angularis var. angularis DNA, chromosome 4, almost complete sequence, cultivar: Shumari
CL7.Contig4_All	gi|965668308|dbj|AP015037.1|	100	59	0	0	588	646	25702495	25702553	6.25379e-21	110.073	Vigna angularis var. angularis DNA, chromosome 4, almost complete sequence, cultivar: Shumari
CL7.Contig4_All	gi|965668308|dbj|AP015037.1|	100	59	0	0	588	646	25702498	25702556	6.25379e-21	110.073	Vigna angularis var. angularis DNA, chromosome 4, almost complete sequence, cultivar: Shumari
CL7.Contig4_All	gi|965668308|dbj|AP015037.1|	100	59	0	0	588	646	25702501	25702559	6.25379e-21	110.073	Vigna angularis var. angularis DNA, chromosome 4, almost complete sequence, cultivar: Shumari
CL7.Contig4_All	gi|965668308|dbj|AP015037.1|	100	59	0	0	588	646	25702504	25702562	6.25379e-21	110.073	Vigna angularis var. angularis DNA, chromosome 4, almost complete sequence, cultivar: Shumari
CL7.Contig4_All	gi|965668308|dbj|AP015037.1|	100	59	0	0	588	646	25702507	25702565	6.25379e-21	110.073	Vigna angularis var. angularis DNA, chromosome 4, almost complete sequence, cultivar: Shumari
CL7.Contig4_All	gi|965668308|dbj|AP015037.1|	100	59	0	0	588	646	25702510	25702568	6.25379e-21	110.073	Vigna angularis var. angularis DNA, chromosome 4, almost complete sequence, cultivar: Shumari
CL7.Contig4_All	gi|965668308|dbj|AP015037.1|	100	59	0	0	588	646	25702513	25702571	6.25379e-21	110.073	Vigna angularis var. angularis DNA, chromosome 4, almost complete sequence, cultivar: Shumari
CL7.Contig4_All	gi|965668308|dbj|AP015037.1|	100	59	0	0	588	646	25702516	25702574	6.25379e-21	110.073	Vigna angularis var. angularis DNA, chromosome 4, almost complete sequence, cultivar: Shumari
CL7.Contig4_All	gi|965668308|dbj|AP015037.1|	100	59	0	0	588	646	25702519	25702577	6.25379e-21	110.073	Vigna angularis var. angularis DNA, chromosome 4, almost complete sequence, cultivar: Shumari
CL7.Contig4_All	gi|965668308|dbj|AP015037.1|	100	59	0	0	588	646	25702522	25702580	6.25379e-21	110.073	Vigna angularis var. angularis DNA, chromosome 4, almost complete sequence, cultivar: Shumari
CL7.Contig4_All	gi|965668308|dbj|AP015037.1|	100	59	0	0	588	646	25702525	25702583	6.25379e-21	110.073	Vigna angularis var. angularis DNA, chromosome 4, almost complete sequence, cultivar: Shumari
CL7.Contig4_All	gi|965668308|dbj|AP015037.1|	100	59	0	0	588	646	25702528	25702586	6.25379e-21	110.073	Vigna angularis var. angularis DNA, chromosome 4, almost complete sequence, cultivar: Shumari
CL7.Contig4_All	gi|965668308|dbj|AP015037.1|	100	59	0	0	588	646	25702531	25702589	6.25379e-21	110.073	Vigna angularis var. angularis DNA, chromosome 4, almost complete sequence, cultivar: Shumari
CL7.Contig4_All	gi|965668308|dbj|AP015037.1|	100	59	0	0	588	646	25702534	25702592	6.25379e-21	110.073	Vigna angularis var. angularis DNA, chromosome 4, almost complete sequence, cultivar: Shumari
CL7.Contig4_All	gi|965668308|dbj|AP015037.1|	100	59	0	0	588	646	25702537	25702595	6.25379e-21	110.073	Vigna angularis var. angularis DNA, chromosome 4, almost complete sequence, cultivar: Shumari
CL7.Contig4_All	gi|965668308|dbj|AP015037.1|	100	59	0	0	588	646	25702540	25702598	6.25379e-21	110.073	Vigna angularis var. angularis DNA, chromosome 4, almost complete sequence, cultivar: Shumari
CL7.Contig4_All	gi|965668308|dbj|AP015037.1|	100	59	0	0	588	646	25702543	25702601	6.25379e-21	110.073	Vigna angularis var. angularis DNA, chromosome 4, almost complete sequence, cultivar: Shumari
CL7.Contig4_All	gi|965668308|dbj|AP015037.1|	100	59	0	0	588	646	25702546	25702604	6.25379e-21	110.073	Vigna angularis var. angularis DNA, chromosome 4, almost complete sequence, cultivar: Shumari
CL7.Contig4_All	gi|965668308|dbj|AP015037.1|	100	59	0	0	588	646	25702549	25702607	6.25379e-21	110.073	Vigna angularis var. angularis DNA, chromosome 4, almost complete sequence, cultivar: Shumari
CL7.Contig4_All	gi|965668308|dbj|AP015037.1|	100	59	0	0	588	646	25702552	25702610	6.25379e-21	110.073	Vigna angularis var. angularis DNA, chromosome 4, almost complete sequence, cultivar: Shumari
CL7.Contig4_All	gi|965668308|dbj|AP015037.1|	100	59	0	0	588	646	25702555	25702613	6.25379e-21	110.073	Vigna angularis var. angularis DNA, chromosome 4, almost complete sequence, cultivar: Shumari
CL7.Contig4_All	gi|965668308|dbj|AP015037.1|	100	59	0	0	588	646	25702558	25702616	6.25379e-21	110.073	Vigna angularis var. angularis DNA, chromosome 4, almost complete sequence, cultivar: Shumari
CL7.Contig4_All	gi|965668308|dbj|AP015037.1|	100	59	0	0	588	646	25702561	25702619	6.25379e-21	110.073	Vigna angularis var. angularis DNA, chromosome 4, almost complete sequence, cultivar: Shumari
CL7.Contig4_All	gi|965668308|dbj|AP015037.1|	100	59	0	0	588	646	25702564	25702622	6.25379e-21	110.073	Vigna angularis var. angularis DNA, chromosome 4, almost complete sequence, cultivar: Shumari
CL7.Contig4_All	gi|965668308|dbj|AP015037.1|	100	59	0	0	588	646	25702567	25702625	6.25379e-21	110.073	Vigna angularis var. angularis DNA, chromosome 4, almost complete sequence, cultivar: Shumari
CL7.Contig4_All	gi|965668308|dbj|AP015037.1|	100	59	0	0	588	646	25702570	25702628	6.25379e-21	110.073	Vigna angularis var. angularis DNA, chromosome 4, almost complete sequence, cultivar: Shumari
CL7.Contig4_All	gi|965668308|dbj|AP015037.1|	100	59	0	0	588	646	25702573	25702631	6.25379e-21	110.073	Vigna angularis var. angularis DNA, chromosome 4, almost complete sequence, cultivar: Shumari
CL7.Contig4_All	gi|965668308|dbj|AP015037.1|	100	59	0	0	588	646	25702576	25702634	6.25379e-21	110.073	Vigna angularis var. angularis DNA, chromosome 4, almost complete sequence, cultivar: Shumari
CL7.Contig4_All	gi|965668308|dbj|AP015037.1|	100	59	0	0	588	646	25702579	25702637	6.25379e-21	110.073	Vigna angularis var. angularis DNA, chromosome 4, almost complete sequence, cultivar: Shumari
CL7.Contig4_All	gi|965668308|dbj|AP015037.1|	100	59	0	0	588	646	25702582	25702640	6.25379e-21	110.073	Vigna angularis var. angularis DNA, chromosome 4, almost complete sequence, cultivar: Shumari
CL7.Contig4_All	gi|965668308|dbj|AP015037.1|	100	59	0	0	588	646	25702585	25702643	6.25379e-21	110.073	Vigna angularis var. angularis DNA, chromosome 4, almost complete sequence, cultivar: Shumari
CL7.Contig4_All	gi|965668308|dbj|AP015037.1|	100	59	0	0	588	646	25702588	25702646	6.25379e-21	110.073	Vigna angularis var. angularis DNA, chromosome 4, almost complete sequence, cultivar: Shumari
CL7.Contig4_All	gi|965668308|dbj|AP015037.1|	100	59	0	0	588	646	25702591	25702649	6.25379e-21	110.073	Vigna angularis var. angularis DNA, chromosome 4, almost complete sequence, cultivar: Shumari
CL7.Contig4_All	gi|965668308|dbj|AP015037.1|	100	59	0	0	588	646	25702594	25702652	6.25379e-21	110.073	Vigna angularis var. angularis DNA, chromosome 4, almost complete sequence, cultivar: Shumari
CL7.Contig4_All	gi|965668308|dbj|AP015037.1|	100	59	0	0	588	646	25702597	25702655	6.25379e-21	110.073	Vigna angularis var. angularis DNA, chromosome 4, almost complete sequence, cultivar: Shumari
CL7.Contig4_All	gi|965668308|dbj|AP015037.1|	100	59	0	0	588	646	25702600	25702658	6.25379e-21	110.073	Vigna angularis var. angularis DNA, chromosome 4, almost complete sequence, cultivar: Shumari
CL7.Contig4_All	gi|965668308|dbj|AP015037.1|	100	59	0	0	588	646	25702603	25702661	6.25379e-21	110.073	Vigna angularis var. angularis DNA, chromosome 4, almost complete sequence, cultivar: Shumari
CL7.Contig4_All	gi|965668308|dbj|AP015037.1|	100	59	0	0	588	646	25702606	25702664	6.25379e-21	110.073	Vigna angularis var. angularis DNA, chromosome 4, almost complete sequence, cultivar: Shumari
CL7.Contig4_All	gi|965668308|dbj|AP015037.1|	100	59	0	0	588	646	25702609	25702667	6.25379e-21	110.073	Vigna angularis var. angularis DNA, chromosome 4, almost complete sequence, cultivar: Shumari
CL7.Contig4_All	gi|965668308|dbj|AP015037.1|	100	59	0	0	588	646	25702612	25702670	6.25379e-21	110.073	Vigna angularis var. angularis DNA, chromosome 4, almost complete sequence, cultivar: Shumari
CL7.Contig4_All	gi|965668308|dbj|AP015037.1|	100	59	0	0	588	646	25702615	25702673	6.25379e-21	110.073	Vigna angularis var. angularis DNA, chromosome 4, almost complete sequence, cultivar: Shumari
CL7.Contig4_All	gi|965668308|dbj|AP015037.1|	100	59	0	0	588	646	25702618	25702676	6.25379e-21	110.073	Vigna angularis var. angularis DNA, chromosome 4, almost complete sequence, cultivar: Shumari
CL7.Contig4_All	gi|965668308|dbj|AP015037.1|	100	59	0	0	588	646	25702621	25702679	6.25379e-21	110.073	Vigna angularis var. angularis DNA, chromosome 4, almost complete sequence, cultivar: Shumari
CL7.Contig4_All	gi|965668308|dbj|AP015037.1|	100	59	0	0	588	646	25702624	25702682	6.25379e-21	110.073	Vigna angularis var. angularis DNA, chromosome 4, almost complete sequence, cultivar: Shumari
CL7.Contig4_All	gi|965668308|dbj|AP015037.1|	100	59	0	0	588	646	25702627	25702685	6.25379e-21	110.073	Vigna angularis var. angularis DNA, chromosome 4, almost complete sequence, cultivar: Shumari
CL7.Contig4_All	gi|965668308|dbj|AP015037.1|	100	59	0	0	588	646	25702630	25702688	6.25379e-21	110.073	Vigna angularis var. angularis DNA, chromosome 4, almost complete sequence, cultivar: Shumari
CL7.Contig4_All	gi|965668308|dbj|AP015037.1|	100	59	0	0	588	646	25702633	25702691	6.25379e-21	110.073	Vigna angularis var. angularis DNA, chromosome 4, almost complete sequence, cultivar: Shumari
CL7.Contig4_All	gi|965668308|dbj|AP015037.1|	100	59	0	0	588	646	25702636	25702694	6.25379e-21	110.073	Vigna angularis var. angularis DNA, chromosome 4, almost complete sequence, cultivar: Shumari
CL7.Contig4_All	gi|965668308|dbj|AP015037.1|	100	59	0	0	588	646	25702639	25702697	6.25379e-21	110.073	Vigna angularis var. angularis DNA, chromosome 4, almost complete sequence, cultivar: Shumari
CL7.Contig4_All	gi|965668308|dbj|AP015037.1|	100	59	0	0	588	646	25702642	25702700	6.25379e-21	110.073	Vigna angularis var. angularis DNA, chromosome 4, almost complete sequence, cultivar: Shumari
CL7.Contig4_All	gi|965668308|dbj|AP015037.1|	100	59	0	0	588	646	25702645	25702703	6.25379e-21	110.073	Vigna angularis var. angularis DNA, chromosome 4, almost complete sequence, cultivar: Shumari
CL7.Contig4_All	gi|965668308|dbj|AP015037.1|	100	59	0	0	588	646	25702648	25702706	6.25379e-21	110.073	Vigna angularis var. angularis DNA, chromosome 4, almost complete sequence, cultivar: Shumari
CL7.Contig4_All	gi|965668308|dbj|AP015037.1|	100	59	0	0	588	646	25702651	25702709	6.25379e-21	110.073	Vigna angularis var. angularis DNA, chromosome 4, almost complete sequence, cultivar: Shumari
CL7.Contig4_All	gi|965668308|dbj|AP015037.1|	100	59	0	0	588	646	25702654	25702712	6.25379e-21	110.073	Vigna angularis var. angularis DNA, chromosome 4, almost complete sequence, cultivar: Shumari
CL7.Contig4_All	gi|965668308|dbj|AP015037.1|	100	59	0	0	588	646	25702657	25702715	6.25379e-21	110.073	Vigna angularis var. angularis DNA, chromosome 4, almost complete sequence, cultivar: Shumari
CL7.Contig4_All	gi|965668308|dbj|AP015037.1|	100	59	0	0	588	646	25702660	25702718	6.25379e-21	110.073	Vigna angularis var. angularis DNA, chromosome 4, almost complete sequence, cultivar: Shumari
CL7.Contig4_All	gi|965668308|dbj|AP015037.1|	100	59	0	0	588	646	25702663	25702721	6.25379e-21	110.073	Vigna angularis var. angularis DNA, chromosome 4, almost complete sequence, cultivar: Shumari
CL7.Contig4_All	gi|965668308|dbj|AP015037.1|	100	59	0	0	588	646	25702666	25702724	6.25379e-21	110.073	Vigna angularis var. angularis DNA, chromosome 4, almost complete sequence, cultivar: Shumari
CL7.Contig4_All	gi|965668308|dbj|AP015037.1|	100	59	0	0	588	646	25702669	25702727	6.25379e-21	110.073	Vigna angularis var. angularis DNA, chromosome 4, almost complete sequence, cultivar: Shumari
CL7.Contig4_All	gi|965668308|dbj|AP015037.1|	100	59	0	0	588	646	25702672	25702730	6.25379e-21	110.073	Vigna angularis var. angularis DNA, chromosome 4, almost complete sequence, cultivar: Shumari
CL7.Contig4_All	gi|965668308|dbj|AP015037.1|	100	59	0	0	588	646	25702675	25702733	6.25379e-21	110.073	Vigna angularis var. angularis DNA, chromosome 4, almost complete sequence, cultivar: Shumari
CL7.Contig4_All	gi|965668308|dbj|AP015037.1|	100	59	0	0	588	646	25702678	25702736	6.25379e-21	110.073	Vigna angularis var. angularis DNA, chromosome 4, almost complete sequence, cultivar: Shumari
CL7.Contig4_All	gi|965668308|dbj|AP015037.1|	100	59	0	0	588	646	25702681	25702739	6.25379e-21	110.073	Vigna angularis var. angularis DNA, chromosome 4, almost complete sequence, cultivar: Shumari
CL7.Contig4_All	gi|965668308|dbj|AP015037.1|	100	59	0	0	588	646	25702684	25702742	6.25379e-21	110.073	Vigna angularis var. angularis DNA, chromosome 4, almost complete sequence, cultivar: Shumari
CL7.Contig4_All	gi|965668308|dbj|AP015037.1|	100	59	0	0	588	646	25702687	25702745	6.25379e-21	110.073	Vigna angularis var. angularis DNA, chromosome 4, almost complete sequence, cultivar: Shumari
CL7.Contig4_All	gi|965668308|dbj|AP015037.1|	100	59	0	0	588	646	25702690	25702748	6.25379e-21	110.073	Vigna angularis var. angularis DNA, chromosome 4, almost complete sequence, cultivar: Shumari
CL7.Contig4_All	gi|965668308|dbj|AP015037.1|	100	59	0	0	588	646	25702693	25702751	6.25379e-21	110.073	Vigna angularis var. angularis DNA, chromosome 4, almost complete sequence, cultivar: Shumari
CL7.Contig4_All	gi|965668308|dbj|AP015037.1|	100	59	0	0	588	646	25702696	25702754	6.25379e-21	110.073	Vigna angularis var. angularis DNA, chromosome 4, almost complete sequence, cultivar: Shumari
CL7.Contig4_All	gi|965668308|dbj|AP015037.1|	100	59	0	0	588	646	25702699	25702757	6.25379e-21	110.073	Vigna angularis var. angularis DNA, chromosome 4, almost complete sequence, cultivar: Shumari
CL7.Contig4_All	gi|965668308|dbj|AP015037.1|	100	59	0	0	588	646	25702702	25702760	6.25379e-21	110.073	Vigna angularis var. angularis DNA, chromosome 4, almost complete sequence, cultivar: Shumari
CL7.Contig4_All	gi|965668308|dbj|AP015037.1|	100	59	0	0	588	646	25702705	25702763	6.25379e-21	110.073	Vigna angularis var. angularis DNA, chromosome 4, almost complete sequence, cultivar: Shumari
CL7.Contig4_All	gi|965668308|dbj|AP015037.1|	100	59	0	0	588	646	25702708	25702766	6.25379e-21	110.073	Vigna angularis var. angularis DNA, chromosome 4, almost complete sequence, cultivar: Shumari
CL7.Contig4_All	gi|965668308|dbj|AP015037.1|	100	59	0	0	588	646	25702711	25702769	6.25379e-21	110.073	Vigna angularis var. angularis DNA, chromosome 4, almost complete sequence, cultivar: Shumari
CL7.Contig4_All	gi|965668308|dbj|AP015037.1|	100	59	0	0	588	646	25702714	25702772	6.25379e-21	110.073	Vigna angularis var. angularis DNA, chromosome 4, almost complete sequence, cultivar: Shumari
CL7.Contig4_All	gi|965668308|dbj|AP015037.1|	100	59	0	0	588	646	25702717	25702775	6.25379e-21	110.073	Vigna angularis var. angularis DNA, chromosome 4, almost complete sequence, cultivar: Shumari
CL7.Contig4_All	gi|965668308|dbj|AP015037.1|	100	59	0	0	588	646	25702720	25702778	6.25379e-21	110.073	Vigna angularis var. angularis DNA, chromosome 4, almost complete sequence, cultivar: Shumari
CL7.Contig4_All	gi|965668308|dbj|AP015037.1|	100	59	0	0	588	646	25702723	25702781	6.25379e-21	110.073	Vigna angularis var. angularis DNA, chromosome 4, almost complete sequence, cultivar: Shumari
CL7.Contig4_All	gi|965668308|dbj|AP015037.1|	100	59	0	0	588	646	25702726	25702784	6.25379e-21	110.073	Vigna angularis var. angularis DNA, chromosome 4, almost complete sequence, cultivar: Shumari
CL7.Contig4_All	gi|965668308|dbj|AP015037.1|	100	59	0	0	588	646	25702729	25702787	6.25379e-21	110.073	Vigna angularis var. angularis DNA, chromosome 4, almost complete sequence, cultivar: Shumari
CL7.Contig4_All	gi|965668308|dbj|AP015037.1|	100	59	0	0	588	646	25702732	25702790	6.25379e-21	110.073	Vigna angularis var. angularis DNA, chromosome 4, almost complete sequence, cultivar: Shumari
CL7.Contig4_All	gi|965668308|dbj|AP015037.1|	100	59	0	0	588	646	25702735	25702793	6.25379e-21	110.073	Vigna angularis var. angularis DNA, chromosome 4, almost complete sequence, cultivar: Shumari
CL7.Contig4_All	gi|965668308|dbj|AP015037.1|	100	59	0	0	588	646	25702738	25702796	6.25379e-21	110.073	Vigna angularis var. angularis DNA, chromosome 4, almost complete sequence, cultivar: Shumari
CL7.Contig4_All	gi|965668308|dbj|AP015037.1|	100	59	0	0	588	646	25702741	25702799	6.25379e-21	110.073	Vigna angularis var. angularis DNA, chromosome 4, almost complete sequence, cultivar: Shumari
CL7.Contig4_All	gi|965668308|dbj|AP015037.1|	100	59	0	0	588	646	25702744	25702802	6.25379e-21	110.073	Vigna angularis var. angularis DNA, chromosome 4, almost complete sequence, cultivar: Shumari
CL7.Contig4_All	gi|965668308|dbj|AP015037.1|	100	59	0	0	588	646	25702747	25702805	6.25379e-21	110.073	Vigna angularis var. angularis DNA, chromosome 4, almost complete sequence, cultivar: Shumari
CL7.Contig4_All	gi|965668308|dbj|AP015037.1|	100	59	0	0	588	646	25702904	25702962	6.25379e-21	110.073	Vigna angularis var. angularis DNA, chromosome 4, almost complete sequence, cultivar: Shumari
CL7.Contig4_All	gi|965668308|dbj|AP015037.1|	100	59	0	0	588	646	25702907	25702965	6.25379e-21	110.073	Vigna angularis var. angularis DNA, chromosome 4, almost complete sequence, cultivar: Shumari
CL7.Contig4_All	gi|965668308|dbj|AP015037.1|	100	59	0	0	588	646	25702910	25702968	6.25379e-21	110.073	Vigna angularis var. angularis DNA, chromosome 4, almost complete sequence, cultivar: Shumari
CL7.Contig4_All	gi|965668308|dbj|AP015037.1|	100	59	0	0	588	646	25702913	25702971	6.25379e-21	110.073	Vigna angularis var. angularis DNA, chromosome 4, almost complete sequence, cultivar: Shumari
CL7.Contig4_All	gi|965668308|dbj|AP015037.1|	100	59	0	0	588	646	25702916	25702974	6.25379e-21	110.073	Vigna angularis var. angularis DNA, chromosome 4, almost complete sequence, cultivar: Shumari
CL7.Contig4_All	gi|965668308|dbj|AP015037.1|	100	59	0	0	588	646	25702919	25702977	6.25379e-21	110.073	Vigna angularis var. angularis DNA, chromosome 4, almost complete sequence, cultivar: Shumari
CL7.Contig4_All	gi|965668308|dbj|AP015037.1|	100	59	0	0	588	646	25702922	25702980	6.25379e-21	110.073	Vigna angularis var. angularis DNA, chromosome 4, almost complete sequence, cultivar: Shumari
CL7.Contig4_All	gi|965668308|dbj|AP015037.1|	100	59	0	0	588	646	25702925	25702983	6.25379e-21	110.073	Vigna angularis var. angularis DNA, chromosome 4, almost complete sequence, cultivar: Shumari
CL7.Contig4_All	gi|965668308|dbj|AP015037.1|	100	59	0	0	588	646	25702928	25702986	6.25379e-21	110.073	Vigna angularis var. angularis DNA, chromosome 4, almost complete sequence, cultivar: Shumari
CL7.Contig4_All	gi|965668308|dbj|AP015037.1|	100	59	0	0	588	646	25702931	25702989	6.25379e-21	110.073	Vigna angularis var. angularis DNA, chromosome 4, almost complete sequence, cultivar: Shumari
CL7.Contig4_All	gi|965668308|dbj|AP015037.1|	100	59	0	0	588	646	25702934	25702992	6.25379e-21	110.073	Vigna angularis var. angularis DNA, chromosome 4, almost complete sequence, cultivar: Shumari
CL7.Contig4_All	gi|965668308|dbj|AP015037.1|	100	59	0	0	588	646	25702937	25702995	6.25379e-21	110.073	Vigna angularis var. angularis DNA, chromosome 4, almost complete sequence, cultivar: Shumari
CL7.Contig4_All	gi|965668308|dbj|AP015037.1|	100	59	0	0	588	646	25702940	25702998	6.25379e-21	110.073	Vigna angularis var. angularis DNA, chromosome 4, almost complete sequence, cultivar: Shumari
CL7.Contig4_All	gi|965668308|dbj|AP015037.1|	100	59	0	0	588	646	25702943	25703001	6.25379e-21	110.073	Vigna angularis var. angularis DNA, chromosome 4, almost complete sequence, cultivar: Shumari
CL7.Contig4_All	gi|965668308|dbj|AP015037.1|	100	59	0	0	588	646	25702946	25703004	6.25379e-21	110.073	Vigna angularis var. angularis DNA, chromosome 4, almost complete sequence, cultivar: Shumari
CL7.Contig4_All	gi|965668308|dbj|AP015037.1|	100	59	0	0	588	646	25702949	25703007	6.25379e-21	110.073	Vigna angularis var. angularis DNA, chromosome 4, almost complete sequence, cultivar: Shumari
CL7.Contig4_All	gi|965668308|dbj|AP015037.1|	100	59	0	0	588	646	25702952	25703010	6.25379e-21	110.073	Vigna angularis var. angularis DNA, chromosome 4, almost complete sequence, cultivar: Shumari
CL7.Contig4_All	gi|965668308|dbj|AP015037.1|	100	59	0	0	588	646	25702955	25703013	6.25379e-21	110.073	Vigna angularis var. angularis DNA, chromosome 4, almost complete sequence, cultivar: Shumari
CL7.Contig4_All	gi|965668308|dbj|AP015037.1|	100	59	0	0	588	646	25702958	25703016	6.25379e-21	110.073	Vigna angularis var. angularis DNA, chromosome 4, almost complete sequence, cultivar: Shumari
CL7.Contig4_All	gi|965668308|dbj|AP015037.1|	100	59	0	0	588	646	25702961	25703019	6.25379e-21	110.073	Vigna angularis var. angularis DNA, chromosome 4, almost complete sequence, cultivar: Shumari
CL7.Contig4_All	gi|965668308|dbj|AP015037.1|	100	59	0	0	588	646	25702964	25703022	6.25379e-21	110.073	Vigna angularis var. angularis DNA, chromosome 4, almost complete sequence, cultivar: Shumari
CL7.Contig4_All	gi|965668308|dbj|AP015037.1|	100	59	0	0	588	646	25702967	25703025	6.25379e-21	110.073	Vigna angularis var. angularis DNA, chromosome 4, almost complete sequence, cultivar: Shumari
CL7.Contig4_All	gi|965668308|dbj|AP015037.1|	100	59	0	0	588	646	25703026	25703084	6.25379e-21	110.073	Vigna angularis var. angularis DNA, chromosome 4, almost complete sequence, cultivar: Shumari
CL7.Contig4_All	gi|965668308|dbj|AP015037.1|	100	59	0	0	588	646	25703029	25703087	6.25379e-21	110.073	Vigna angularis var. angularis DNA, chromosome 4, almost complete sequence, cultivar: Shumari
CL7.Contig4_All	gi|965668308|dbj|AP015037.1|	100	59	0	0	588	646	25703032	25703090	6.25379e-21	110.073	Vigna angularis var. angularis DNA, chromosome 4, almost complete sequence, cultivar: Shumari
CL7.Contig4_All	gi|965668308|dbj|AP015037.1|	100	59	0	0	588	646	25703035	25703093	6.25379e-21	110.073	Vigna angularis var. angularis DNA, chromosome 4, almost complete sequence, cultivar: Shumari
CL7.Contig4_All	gi|965668308|dbj|AP015037.1|	100	59	0	0	588	646	25704418	25704360	6.25379e-21	110.073	Vigna angularis var. angularis DNA, chromosome 4, almost complete sequence, cultivar: Shumari
CL7.Contig4_All	gi|965668308|dbj|AP015037.1|	100	59	0	0	588	646	25704421	25704363	6.25379e-21	110.073	Vigna angularis var. angularis DNA, chromosome 4, almost complete sequence, cultivar: Shumari
CL7.Contig4_All	gi|965668308|dbj|AP015037.1|	100	59	0	0	588	646	25704424	25704366	6.25379e-21	110.073	Vigna angularis var. angularis DNA, chromosome 4, almost complete sequence, cultivar: Shumari
CL7.Contig4_All	gi|965668308|dbj|AP015037.1|	100	59	0	0	588	646	25704427	25704369	6.25379e-21	110.073	Vigna angularis var. angularis DNA, chromosome 4, almost complete sequence, cultivar: Shumari
CL7.Contig4_All	gi|965668308|dbj|AP015037.1|	100	59	0	0	588	646	25704430	25704372	6.25379e-21	110.073	Vigna angularis var. angularis DNA, chromosome 4, almost complete sequence, cultivar: Shumari
CL7.Contig4_All	gi|965668308|dbj|AP015037.1|	100	59	0	0	588	646	25704433	25704375	6.25379e-21	110.073	Vigna angularis var. angularis DNA, chromosome 4, almost complete sequence, cultivar: Shumari
CL7.Contig4_All	gi|965668308|dbj|AP015037.1|	100	59	0	0	588	646	25704436	25704378	6.25379e-21	110.073	Vigna angularis var. angularis DNA, chromosome 4, almost complete sequence, cultivar: Shumari
CL7.Contig4_All	gi|965668308|dbj|AP015037.1|	100	59	0	0	588	646	25704439	25704381	6.25379e-21	110.073	Vigna angularis var. angularis DNA, chromosome 4, almost complete sequence, cultivar: Shumari
CL7.Contig4_All	gi|965668308|dbj|AP015037.1|	100	59	0	0	588	646	25704442	25704384	6.25379e-21	110.073	Vigna angularis var. angularis DNA, chromosome 4, almost complete sequence, cultivar: Shumari
CL7.Contig4_All	gi|965668308|dbj|AP015037.1|	100	59	0	0	588	646	25704445	25704387	6.25379e-21	110.073	Vigna angularis var. angularis DNA, chromosome 4, almost complete sequence, cultivar: Shumari
CL7.Contig4_All	gi|965668308|dbj|AP015037.1|	100	59	0	0	588	646	25704448	25704390	6.25379e-21	110.073	Vigna angularis var. angularis DNA, chromosome 4, almost complete sequence, cultivar: Shumari
CL7.Contig4_All	gi|965668308|dbj|AP015037.1|	100	59	0	0	588	646	25704451	25704393	6.25379e-21	110.073	Vigna angularis var. angularis DNA, chromosome 4, almost complete sequence, cultivar: Shumari
CL7.Contig4_All	gi|965668308|dbj|AP015037.1|	100	59	0	0	588	646	25704454	25704396	6.25379e-21	110.073	Vigna angularis var. angularis DNA, chromosome 4, almost complete sequence, cultivar: Shumari
CL7.Contig4_All	gi|965668308|dbj|AP015037.1|	100	59	0	0	588	646	25704457	25704399	6.25379e-21	110.073	Vigna angularis var. angularis DNA, chromosome 4, almost complete sequence, cultivar: Shumari
CL7.Contig4_All	gi|965668308|dbj|AP015037.1|	100	59	0	0	588	646	25704460	25704402	6.25379e-21	110.073	Vigna angularis var. angularis DNA, chromosome 4, almost complete sequence, cultivar: Shumari
CL7.Contig4_All	gi|965668308|dbj|AP015037.1|	100	59	0	0	588	646	25704463	25704405	6.25379e-21	110.073	Vigna angularis var. angularis DNA, chromosome 4, almost complete sequence, cultivar: Shumari
CL7.Contig4_All	gi|965668308|dbj|AP015037.1|	100	59	0	0	588	646	25704466	25704408	6.25379e-21	110.073	Vigna angularis var. angularis DNA, chromosome 4, almost complete sequence, cultivar: Shumari
CL7.Contig4_All	gi|965668308|dbj|AP015037.1|	100	59	0	0	588	646	25704469	25704411	6.25379e-21	110.073	Vigna angularis var. angularis DNA, chromosome 4, almost complete sequence, cultivar: Shumari
CL7.Contig4_All	gi|965668308|dbj|AP015037.1|	100	59	0	0	588	646	25704472	25704414	6.25379e-21	110.073	Vigna angularis var. angularis DNA, chromosome 4, almost complete sequence, cultivar: Shumari
CL7.Contig4_All	gi|965668308|dbj|AP015037.1|	100	59	0	0	588	646	25704475	25704417	6.25379e-21	110.073	Vigna angularis var. angularis DNA, chromosome 4, almost complete sequence, cultivar: Shumari
CL7.Contig4_All	gi|965668308|dbj|AP015037.1|	100	59	0	0	588	646	25704478	25704420	6.25379e-21	110.073	Vigna angularis var. angularis DNA, chromosome 4, almost complete sequence, cultivar: Shumari
CL7.Contig4_All	gi|965668308|dbj|AP015037.1|	100	59	0	0	588	646	25704481	25704423	6.25379e-21	110.073	Vigna angularis var. angularis DNA, chromosome 4, almost complete sequence, cultivar: Shumari
CL7.Contig4_All	gi|965668308|dbj|AP015037.1|	100	59	0	0	588	646	25704484	25704426	6.25379e-21	110.073	Vigna angularis var. angularis DNA, chromosome 4, almost complete sequence, cultivar: Shumari
CL7.Contig4_All	gi|965668308|dbj|AP015037.1|	100	59	0	0	588	646	25704487	25704429	6.25379e-21	110.073	Vigna angularis var. angularis DNA, chromosome 4, almost complete sequence, cultivar: Shumari
CL7.Contig4_All	gi|965668308|dbj|AP015037.1|	100	59	0	0	588	646	25704490	25704432	6.25379e-21	110.073	Vigna angularis var. angularis DNA, chromosome 4, almost complete sequence, cultivar: Shumari
CL7.Contig4_All	gi|965668308|dbj|AP015037.1|	100	59	0	0	588	646	25704493	25704435	6.25379e-21	110.073	Vigna angularis var. angularis DNA, chromosome 4, almost complete sequence, cultivar: Shumari
CL7.Contig4_All	gi|965668308|dbj|AP015037.1|	100	59	0	0	588	646	25704496	25704438	6.25379e-21	110.073	Vigna angularis var. angularis DNA, chromosome 4, almost complete sequence, cultivar: Shumari
CL7.Contig4_All	gi|965668308|dbj|AP015037.1|	100	59	0	0	588	646	25704499	25704441	6.25379e-21	110.073	Vigna angularis var. angularis DNA, chromosome 4, almost complete sequence, cultivar: Shumari
CL7.Contig4_All	gi|965668308|dbj|AP015037.1|	100	59	0	0	588	646	25704502	25704444	6.25379e-21	110.073	Vigna angularis var. angularis DNA, chromosome 4, almost complete sequence, cultivar: Shumari
CL7.Contig4_All	gi|965668308|dbj|AP015037.1|	100	59	0	0	588	646	25704505	25704447	6.25379e-21	110.073	Vigna angularis var. angularis DNA, chromosome 4, almost complete sequence, cultivar: Shumari
CL7.Contig4_All	gi|965668308|dbj|AP015037.1|	100	59	0	0	588	646	25704508	25704450	6.25379e-21	110.073	Vigna angularis var. angularis DNA, chromosome 4, almost complete sequence, cultivar: Shumari
CL7.Contig4_All	gi|965668308|dbj|AP015037.1|	100	59	0	0	588	646	25704511	25704453	6.25379e-21	110.073	Vigna angularis var. angularis DNA, chromosome 4, almost complete sequence, cultivar: Shumari
CL7.Contig4_All	gi|965668308|dbj|AP015037.1|	100	59	0	0	588	646	25704514	25704456	6.25379e-21	110.073	Vigna angularis var. angularis DNA, chromosome 4, almost complete sequence, cultivar: Shumari
CL7.Contig4_All	gi|965668308|dbj|AP015037.1|	100	59	0	0	588	646	25704517	25704459	6.25379e-21	110.073	Vigna angularis var. angularis DNA, chromosome 4, almost complete sequence, cultivar: Shumari
CL7.Contig4_All	gi|965668308|dbj|AP015037.1|	100	59	0	0	588	646	25704520	25704462	6.25379e-21	110.073	Vigna angularis var. angularis DNA, chromosome 4, almost complete sequence, cultivar: Shumari
CL7.Contig4_All	gi|965668308|dbj|AP015037.1|	100	59	0	0	588	646	25704523	25704465	6.25379e-21	110.073	Vigna angularis var. angularis DNA, chromosome 4, almost complete sequence, cultivar: Shumari
CL7.Contig4_All	gi|965668308|dbj|AP015037.1|	100	59	0	0	588	646	25704526	25704468	6.25379e-21	110.073	Vigna angularis var. angularis DNA, chromosome 4, almost complete sequence, cultivar: Shumari
CL7.Contig4_All	gi|965668308|dbj|AP015037.1|	100	59	0	0	588	646	25704529	25704471	6.25379e-21	110.073	Vigna angularis var. angularis DNA, chromosome 4, almost complete sequence, cultivar: Shumari
CL7.Contig4_All	gi|965668308|dbj|AP015037.1|	100	59	0	0	588	646	25704532	25704474	6.25379e-21	110.073	Vigna angularis var. angularis DNA, chromosome 4, almost complete sequence, cultivar: Shumari
CL7.Contig4_All	gi|965668308|dbj|AP015037.1|	100	59	0	0	588	646	25704535	25704477	6.25379e-21	110.073	Vigna angularis var. angularis DNA, chromosome 4, almost complete sequence, cultivar: Shumari
CL7.Contig4_All	gi|965668308|dbj|AP015037.1|	100	59	0	0	588	646	25704538	25704480	6.25379e-21	110.073	Vigna angularis var. angularis DNA, chromosome 4, almost complete sequence, cultivar: Shumari
CL7.Contig4_All	gi|965668308|dbj|AP015037.1|	100	59	0	0	588	646	25704541	25704483	6.25379e-21	110.073	Vigna angularis var. angularis DNA, chromosome 4, almost complete sequence, cultivar: Shumari
CL7.Contig4_All	gi|965668308|dbj|AP015037.1|	100	59	0	0	588	646	25704544	25704486	6.25379e-21	110.073	Vigna angularis var. angularis DNA, chromosome 4, almost complete sequence, cultivar: Shumari
CL7.Contig4_All	gi|965668308|dbj|AP015037.1|	100	59	0	0	588	646	25704791	25704733	6.25379e-21	110.073	Vigna angularis var. angularis DNA, chromosome 4, almost complete sequence, cultivar: Shumari
CL7.Contig4_All	gi|965668308|dbj|AP015037.1|	100	59	0	0	588	646	25704794	25704736	6.25379e-21	110.073	Vigna angularis var. angularis DNA, chromosome 4, almost complete sequence, cultivar: Shumari
CL7.Contig4_All	gi|965668308|dbj|AP015037.1|	100	59	0	0	588	646	25704797	25704739	6.25379e-21	110.073	Vigna angularis var. angularis DNA, chromosome 4, almost complete sequence, cultivar: Shumari
CL7.Contig4_All	gi|965668308|dbj|AP015037.1|	100	59	0	0	588	646	25704800	25704742	6.25379e-21	110.073	Vigna angularis var. angularis DNA, chromosome 4, almost complete sequence, cultivar: Shumari
CL7.Contig4_All	gi|965668308|dbj|AP015037.1|	100	59	0	0	588	646	25704803	25704745	6.25379e-21	110.073	Vigna angularis var. angularis DNA, chromosome 4, almost complete sequence, cultivar: Shumari
CL7.Contig4_All	gi|965668308|dbj|AP015037.1|	100	59	0	0	588	646	25704806	25704748	6.25379e-21	110.073	Vigna angularis var. angularis DNA, chromosome 4, almost complete sequence, cultivar: Shumari
CL7.Contig4_All	gi|965668308|dbj|AP015037.1|	100	59	0	0	588	646	25704809	25704751	6.25379e-21	110.073	Vigna angularis var. angularis DNA, chromosome 4, almost complete sequence, cultivar: Shumari
CL7.Contig4_All	gi|965668308|dbj|AP015037.1|	100	59	0	0	588	646	25704812	25704754	6.25379e-21	110.073	Vigna angularis var. angularis DNA, chromosome 4, almost complete sequence, cultivar: Shumari
CL7.Contig4_All	gi|965668308|dbj|AP015037.1|	100	59	0	0	588	646	25704815	25704757	6.25379e-21	110.073	Vigna angularis var. angularis DNA, chromosome 4, almost complete sequence, cultivar: Shumari
CL7.Contig4_All	gi|965668308|dbj|AP015037.1|	100	59	0	0	588	646	25704818	25704760	6.25379e-21	110.073	Vigna angularis var. angularis DNA, chromosome 4, almost complete sequence, cultivar: Shumari
CL7.Contig4_All	gi|965668308|dbj|AP015037.1|	100	59	0	0	588	646	25704821	25704763	6.25379e-21	110.073	Vigna angularis var. angularis DNA, chromosome 4, almost complete sequence, cultivar: Shumari
CL7.Contig4_All	gi|965668308|dbj|AP015037.1|	100	59	0	0	588	646	25704824	25704766	6.25379e-21	110.073	Vigna angularis var. angularis DNA, chromosome 4, almost complete sequence, cultivar: Shumari
CL7.Contig4_All	gi|965668308|dbj|AP015037.1|	100	59	0	0	588	646	25704827	25704769	6.25379e-21	110.073	Vigna angularis var. angularis DNA, chromosome 4, almost complete sequence, cultivar: Shumari
CL7.Contig4_All	gi|965668308|dbj|AP015037.1|	100	59	0	0	588	646	25704830	25704772	6.25379e-21	110.073	Vigna angularis var. angularis DNA, chromosome 4, almost complete sequence, cultivar: Shumari
CL7.Contig4_All	gi|965668308|dbj|AP015037.1|	100	59	0	0	588	646	25704833	25704775	6.25379e-21	110.073	Vigna angularis var. angularis DNA, chromosome 4, almost complete sequence, cultivar: Shumari
CL7.Contig4_All	gi|965668308|dbj|AP015037.1|	100	59	0	0	588	646	25704836	25704778	6.25379e-21	110.073	Vigna angularis var. angularis DNA, chromosome 4, almost complete sequence, cultivar: Shumari
CL7.Contig4_All	gi|965668308|dbj|AP015037.1|	100	59	0	0	588	646	25704839	25704781	6.25379e-21	110.073	Vigna angularis var. angularis DNA, chromosome 4, almost complete sequence, cultivar: Shumari
CL7.Contig4_All	gi|965668308|dbj|AP015037.1|	100	59	0	0	588	646	25704842	25704784	6.25379e-21	110.073	Vigna angularis var. angularis DNA, chromosome 4, almost complete sequence, cultivar: Shumari
CL7.Contig4_All	gi|965668308|dbj|AP015037.1|	100	59	0	0	588	646	25704845	25704787	6.25379e-21	110.073	Vigna angularis var. angularis DNA, chromosome 4, almost complete sequence, cultivar: Shumari
CL7.Contig4_All	gi|965668308|dbj|AP015037.1|	100	59	0	0	588	646	25704848	25704790	6.25379e-21	110.073	Vigna angularis var. angularis DNA, chromosome 4, almost complete sequence, cultivar: Shumari
CL7.Contig4_All	gi|965668308|dbj|AP015037.1|	100	59	0	0	588	646	25704851	25704793	6.25379e-21	110.073	Vigna angularis var. angularis DNA, chromosome 4, almost complete sequence, cultivar: Shumari
CL7.Contig4_All	gi|965668308|dbj|AP015037.1|	100	59	0	0	588	646	25704854	25704796	6.25379e-21	110.073	Vigna angularis var. angularis DNA, chromosome 4, almost complete sequence, cultivar: Shumari
CL7.Contig4_All	gi|965668308|dbj|AP015037.1|	100	59	0	0	588	646	25704857	25704799	6.25379e-21	110.073	Vigna angularis var. angularis DNA, chromosome 4, almost complete sequence, cultivar: Shumari
CL7.Contig4_All	gi|965668308|dbj|AP015037.1|	100	59	0	0	588	646	25704860	25704802	6.25379e-21	110.073	Vigna angularis var. angularis DNA, chromosome 4, almost complete sequence, cultivar: Shumari
CL7.Contig4_All	gi|965668308|dbj|AP015037.1|	100	59	0	0	588	646	25704863	25704805	6.25379e-21	110.073	Vigna angularis var. angularis DNA, chromosome 4, almost complete sequence, cultivar: Shumari
CL7.Contig4_All	gi|965668308|dbj|AP015037.1|	100	59	0	0	588	646	25704866	25704808	6.25379e-21	110.073	Vigna angularis var. angularis DNA, chromosome 4, almost complete sequence, cultivar: Shumari
CL7.Contig4_All	gi|965668308|dbj|AP015037.1|	100	59	0	0	588	646	25704869	25704811	6.25379e-21	110.073	Vigna angularis var. angularis DNA, chromosome 4, almost complete sequence, cultivar: Shumari
CL7.Contig4_All	gi|965668308|dbj|AP015037.1|	100	59	0	0	588	646	25704872	25704814	6.25379e-21	110.073	Vigna angularis var. angularis DNA, chromosome 4, almost complete sequence, cultivar: Shumari
CL7.Contig4_All	gi|965668308|dbj|AP015037.1|	100	59	0	0	588	646	25704875	25704817	6.25379e-21	110.073	Vigna angularis var. angularis DNA, chromosome 4, almost complete sequence, cultivar: Shumari
CL7.Contig4_All	gi|965668308|dbj|AP015037.1|	100	59	0	0	588	646	25704878	25704820	6.25379e-21	110.073	Vigna angularis var. angularis DNA, chromosome 4, almost complete sequence, cultivar: Shumari
CL7.Contig4_All	gi|965668308|dbj|AP015037.1|	100	59	0	0	588	646	25704881	25704823	6.25379e-21	110.073	Vigna angularis var. angularis DNA, chromosome 4, almost complete sequence, cultivar: Shumari
CL7.Contig4_All	gi|965668308|dbj|AP015037.1|	100	59	0	0	588	646	25704884	25704826	6.25379e-21	110.073	Vigna angularis var. angularis DNA, chromosome 4, almost complete sequence, cultivar: Shumari
CL7.Contig4_All	gi|965668308|dbj|AP015037.1|	100	59	0	0	588	646	25704887	25704829	6.25379e-21	110.073	Vigna angularis var. angularis DNA, chromosome 4, almost complete sequence, cultivar: Shumari
CL7.Contig4_All	gi|965668308|dbj|AP015037.1|	100	59	0	0	588	646	25704890	25704832	6.25379e-21	110.073	Vigna angularis var. angularis DNA, chromosome 4, almost complete sequence, cultivar: Shumari
CL7.Contig4_All	gi|965668308|dbj|AP015037.1|	100	59	0	0	588	646	25704893	25704835	6.25379e-21	110.073	Vigna angularis var. angularis DNA, chromosome 4, almost complete sequence, cultivar: Shumari
CL7.Contig4_All	gi|965668308|dbj|AP015037.1|	100	59	0	0	588	646	25704896	25704838	6.25379e-21	110.073	Vigna angularis var. angularis DNA, chromosome 4, almost complete sequence, cultivar: Shumari
CL7.Contig4_All	gi|965668308|dbj|AP015037.1|	100	59	0	0	588	646	25704899	25704841	6.25379e-21	110.073	Vigna angularis var. angularis DNA, chromosome 4, almost complete sequence, cultivar: Shumari
CL7.Contig4_All	gi|965668308|dbj|AP015037.1|	100	59	0	0	588	646	25704902	25704844	6.25379e-21	110.073	Vigna angularis var. angularis DNA, chromosome 4, almost complete sequence, cultivar: Shumari
CL7.Contig4_All	gi|965668308|dbj|AP015037.1|	100	59	0	0	588	646	25704905	25704847	6.25379e-21	110.073	Vigna angularis var. angularis DNA, chromosome 4, almost complete sequence, cultivar: Shumari
CL7.Contig4_All	gi|965668308|dbj|AP015037.1|	100	59	0	0	588	646	25704908	25704850	6.25379e-21	110.073	Vigna angularis var. angularis DNA, chromosome 4, almost complete sequence, cultivar: Shumari
CL7.Contig4_All	gi|965668308|dbj|AP015037.1|	100	59	0	0	588	646	25704911	25704853	6.25379e-21	110.073	Vigna angularis var. angularis DNA, chromosome 4, almost complete sequence, cultivar: Shumari
CL7.Contig4_All	gi|965668308|dbj|AP015037.1|	100	59	0	0	588	646	25704914	25704856	6.25379e-21	110.073	Vigna angularis var. angularis DNA, chromosome 4, almost complete sequence, cultivar: Shumari
CL7.Contig4_All	gi|965668308|dbj|AP015037.1|	100	59	0	0	588	646	25704917	25704859	6.25379e-21	110.073	Vigna angularis var. angularis DNA, chromosome 4, almost complete sequence, cultivar: Shumari
CL7.Contig4_All	gi|965668308|dbj|AP015037.1|	100	59	0	0	588	646	25704920	25704862	6.25379e-21	110.073	Vigna angularis var. angularis DNA, chromosome 4, almost complete sequence, cultivar: Shumari
CL7.Contig4_All	gi|965668308|dbj|AP015037.1|	100	59	0	0	588	646	25704923	25704865	6.25379e-21	110.073	Vigna angularis var. angularis DNA, chromosome 4, almost complete sequence, cultivar: Shumari
CL7.Contig4_All	gi|965668308|dbj|AP015037.1|	100	59	0	0	588	646	25704926	25704868	6.25379e-21	110.073	Vigna angularis var. angularis DNA, chromosome 4, almost complete sequence, cultivar: Shumari
CL7.Contig4_All	gi|965668308|dbj|AP015037.1|	100	59	0	0	588	646	25704929	25704871	6.25379e-21	110.073	Vigna angularis var. angularis DNA, chromosome 4, almost complete sequence, cultivar: Shumari
CL7.Contig4_All	gi|965668308|dbj|AP015037.1|	100	59	0	0	588	646	25704932	25704874	6.25379e-21	110.073	Vigna angularis var. angularis DNA, chromosome 4, almost complete sequence, cultivar: Shumari
CL7.Contig4_All	gi|965668308|dbj|AP015037.1|	100	59	0	0	588	646	25704935	25704877	6.25379e-21	110.073	Vigna angularis var. angularis DNA, chromosome 4, almost complete sequence, cultivar: Shumari
CL7.Contig4_All	gi|965668308|dbj|AP015037.1|	100	59	0	0	588	646	25704938	25704880	6.25379e-21	110.073	Vigna angularis var. angularis DNA, chromosome 4, almost complete sequence, cultivar: Shumari
CL7.Contig4_All	gi|965668308|dbj|AP015037.1|	100	59	0	0	588	646	25704941	25704883	6.25379e-21	110.073	Vigna angularis var. angularis DNA, chromosome 4, almost complete sequence, cultivar: Shumari
CL7.Contig4_All	gi|965668308|dbj|AP015037.1|	100	59	0	0	588	646	25704944	25704886	6.25379e-21	110.073	Vigna angularis var. angularis DNA, chromosome 4, almost complete sequence, cultivar: Shumari
CL7.Contig4_All	gi|965668308|dbj|AP015037.1|	100	59	0	0	588	646	25704947	25704889	6.25379e-21	110.073	Vigna angularis var. angularis DNA, chromosome 4, almost complete sequence, cultivar: Shumari
CL7.Contig4_All	gi|965668308|dbj|AP015037.1|	100	59	0	0	588	646	25704950	25704892	6.25379e-21	110.073	Vigna angularis var. angularis DNA, chromosome 4, almost complete sequence, cultivar: Shumari
CL7.Contig4_All	gi|965668308|dbj|AP015037.1|	100	59	0	0	588	646	25704953	25704895	6.25379e-21	110.073	Vigna angularis var. angularis DNA, chromosome 4, almost complete sequence, cultivar: Shumari
CL7.Contig4_All	gi|965668308|dbj|AP015037.1|	100	59	0	0	588	646	25705015	25704957	6.25379e-21	110.073	Vigna angularis var. angularis DNA, chromosome 4, almost complete sequence, cultivar: Shumari
CL7.Contig4_All	gi|965668308|dbj|AP015037.1|	100	59	0	0	588	646	25705018	25704960	6.25379e-21	110.073	Vigna angularis var. angularis DNA, chromosome 4, almost complete sequence, cultivar: Shumari
CL7.Contig4_All	gi|965668308|dbj|AP015037.1|	100	59	0	0	588	646	25705021	25704963	6.25379e-21	110.073	Vigna angularis var. angularis DNA, chromosome 4, almost complete sequence, cultivar: Shumari
CL7.Contig4_All	gi|965668308|dbj|AP015037.1|	100	59	0	0	588	646	25705024	25704966	6.25379e-21	110.073	Vigna angularis var. angularis DNA, chromosome 4, almost complete sequence, cultivar: Shumari
CL7.Contig4_All	gi|965668308|dbj|AP015037.1|	100	59	0	0	588	646	25705027	25704969	6.25379e-21	110.073	Vigna angularis var. angularis DNA, chromosome 4, almost complete sequence, cultivar: Shumari
CL7.Contig4_All	gi|965668308|dbj|AP015037.1|	100	59	0	0	588	646	25705030	25704972	6.25379e-21	110.073	Vigna angularis var. angularis DNA, chromosome 4, almost complete sequence, cultivar: Shumari
CL7.Contig4_All	gi|965668308|dbj|AP015037.1|	100	59	0	0	588	646	25705033	25704975	6.25379e-21	110.073	Vigna angularis var. angularis DNA, chromosome 4, almost complete sequence, cultivar: Shumari
CL7.Contig4_All	gi|965668308|dbj|AP015037.1|	100	59	0	0	588	646	25705036	25704978	6.25379e-21	110.073	Vigna angularis var. angularis DNA, chromosome 4, almost complete sequence, cultivar: Shumari
CL7.Contig4_All	gi|965668308|dbj|AP015037.1|	100	59	0	0	588	646	25705039	25704981	6.25379e-21	110.073	Vigna angularis var. angularis DNA, chromosome 4, almost complete sequence, cultivar: Shumari
CL7.Contig4_All	gi|965668308|dbj|AP015037.1|	100	59	0	0	588	646	25705042	25704984	6.25379e-21	110.073	Vigna angularis var. angularis DNA, chromosome 4, almost complete sequence, cultivar: Shumari
CL7.Contig4_All	gi|965668308|dbj|AP015037.1|	100	59	0	0	588	646	25705045	25704987	6.25379e-21	110.073	Vigna angularis var. angularis DNA, chromosome 4, almost complete sequence, cultivar: Shumari
CL7.Contig4_All	gi|965668308|dbj|AP015037.1|	100	59	0	0	588	646	25705048	25704990	6.25379e-21	110.073	Vigna angularis var. angularis DNA, chromosome 4, almost complete sequence, cultivar: Shumari
CL7.Contig4_All	gi|965668308|dbj|AP015037.1|	100	59	0	0	588	646	25705051	25704993	6.25379e-21	110.073	Vigna angularis var. angularis DNA, chromosome 4, almost complete sequence, cultivar: Shumari
CL7.Contig4_All	gi|965668308|dbj|AP015037.1|	100	59	0	0	588	646	25705054	25704996	6.25379e-21	110.073	Vigna angularis var. angularis DNA, chromosome 4, almost complete sequence, cultivar: Shumari
CL7.Contig4_All	gi|965668308|dbj|AP015037.1|	100	59	0	0	588	646	25705057	25704999	6.25379e-21	110.073	Vigna angularis var. angularis DNA, chromosome 4, almost complete sequence, cultivar: Shumari
CL7.Contig4_All	gi|965668308|dbj|AP015037.1|	100	59	0	0	588	646	25705060	25705002	6.25379e-21	110.073	Vigna angularis var. angularis DNA, chromosome 4, almost complete sequence, cultivar: Shumari
CL7.Contig4_All	gi|965668308|dbj|AP015037.1|	100	59	0	0	588	646	25705063	25705005	6.25379e-21	110.073	Vigna angularis var. angularis DNA, chromosome 4, almost complete sequence, cultivar: Shumari
CL7.Contig4_All	gi|965668308|dbj|AP015037.1|	100	59	0	0	588	646	25705066	25705008	6.25379e-21	110.073	Vigna angularis var. angularis DNA, chromosome 4, almost complete sequence, cultivar: Shumari
CL7.Contig4_All	gi|965668308|dbj|AP015037.1|	100	59	0	0	588	646	25705069	25705011	6.25379e-21	110.073	Vigna angularis var. angularis DNA, chromosome 4, almost complete sequence, cultivar: Shumari
CL7.Contig4_All	gi|965668308|dbj|AP015037.1|	100	59	0	0	588	646	25705072	25705014	6.25379e-21	110.073	Vigna angularis var. angularis DNA, chromosome 4, almost complete sequence, cultivar: Shumari
CL7.Contig4_All	gi|965668308|dbj|AP015037.1|	100	59	0	0	588	646	25705075	25705017	6.25379e-21	110.073	Vigna angularis var. angularis DNA, chromosome 4, almost complete sequence, cultivar: Shumari
CL7.Contig4_All	gi|965668308|dbj|AP015037.1|	100	59	0	0	588	646	25705078	25705020	6.25379e-21	110.073	Vigna angularis var. angularis DNA, chromosome 4, almost complete sequence, cultivar: Shumari
CL7.Contig4_All	gi|965668308|dbj|AP015037.1|	100	59	0	0	588	646	25705081	25705023	6.25379e-21	110.073	Vigna angularis var. angularis DNA, chromosome 4, almost complete sequence, cultivar: Shumari
CL7.Contig4_All	gi|965668308|dbj|AP015037.1|	100	59	0	0	588	646	25705084	25705026	6.25379e-21	110.073	Vigna angularis var. angularis DNA, chromosome 4, almost complete sequence, cultivar: Shumari
CL7.Contig4_All	gi|965668308|dbj|AP015037.1|	100	59	0	0	588	646	25705087	25705029	6.25379e-21	110.073	Vigna angularis var. angularis DNA, chromosome 4, almost complete sequence, cultivar: Shumari
CL7.Contig4_All	gi|965668308|dbj|AP015037.1|	100	59	0	0	588	646	25705090	25705032	6.25379e-21	110.073	Vigna angularis var. angularis DNA, chromosome 4, almost complete sequence, cultivar: Shumari
CL7.Contig4_All	gi|965668308|dbj|AP015037.1|	100	59	0	0	588	646	25705093	25705035	6.25379e-21	110.073	Vigna angularis var. angularis DNA, chromosome 4, almost complete sequence, cultivar: Shumari
CL7.Contig4_All	gi|965668308|dbj|AP015037.1|	100	59	0	0	588	646	25705096	25705038	6.25379e-21	110.073	Vigna angularis var. angularis DNA, chromosome 4, almost complete sequence, cultivar: Shumari
CL7.Contig4_All	gi|965668308|dbj|AP015037.1|	100	59	0	0	588	646	25705099	25705041	6.25379e-21	110.073	Vigna angularis var. angularis DNA, chromosome 4, almost complete sequence, cultivar: Shumari
CL7.Contig4_All	gi|965668308|dbj|AP015037.1|	100	59	0	0	588	646	25705102	25705044	6.25379e-21	110.073	Vigna angularis var. angularis DNA, chromosome 4, almost complete sequence, cultivar: Shumari
CL7.Contig4_All	gi|965668308|dbj|AP015037.1|	100	59	0	0	588	646	25705105	25705047	6.25379e-21	110.073	Vigna angularis var. angularis DNA, chromosome 4, almost complete sequence, cultivar: Shumari
CL7.Contig4_All	gi|965668308|dbj|AP015037.1|	100	59	0	0	588	646	25705108	25705050	6.25379e-21	110.073	Vigna angularis var. angularis DNA, chromosome 4, almost complete sequence, cultivar: Shumari
CL7.Contig4_All	gi|965668308|dbj|AP015037.1|	100	59	0	0	588	646	25705111	25705053	6.25379e-21	110.073	Vigna angularis var. angularis DNA, chromosome 4, almost complete sequence, cultivar: Shumari
CL7.Contig4_All	gi|965668308|dbj|AP015037.1|	100	59	0	0	588	646	25705114	25705056	6.25379e-21	110.073	Vigna angularis var. angularis DNA, chromosome 4, almost complete sequence, cultivar: Shumari
CL7.Contig4_All	gi|965668308|dbj|AP015037.1|	100	59	0	0	588	646	25705117	25705059	6.25379e-21	110.073	Vigna angularis var. angularis DNA, chromosome 4, almost complete sequence, cultivar: Shumari
CL7.Contig4_All	gi|965668308|dbj|AP015037.1|	100	59	0	0	588	646	25705120	25705062	6.25379e-21	110.073	Vigna angularis var. angularis DNA, chromosome 4, almost complete sequence, cultivar: Shumari
CL7.Contig4_All	gi|965668308|dbj|AP015037.1|	100	59	0	0	588	646	25705123	25705065	6.25379e-21	110.073	Vigna angularis var. angularis DNA, chromosome 4, almost complete sequence, cultivar: Shumari
CL7.Contig4_All	gi|965668308|dbj|AP015037.1|	100	59	0	0	588	646	25705126	25705068	6.25379e-21	110.073	Vigna angularis var. angularis DNA, chromosome 4, almost complete sequence, cultivar: Shumari
CL7.Contig4_All	gi|965668308|dbj|AP015037.1|	100	59	0	0	588	646	25705129	25705071	6.25379e-21	110.073	Vigna angularis var. angularis DNA, chromosome 4, almost complete sequence, cultivar: Shumari
CL7.Contig4_All	gi|965668308|dbj|AP015037.1|	100	59	0	0	588	646	25705132	25705074	6.25379e-21	110.073	Vigna angularis var. angularis DNA, chromosome 4, almost complete sequence, cultivar: Shumari
CL7.Contig4_All	gi|965668308|dbj|AP015037.1|	100	59	0	0	588	646	25705135	25705077	6.25379e-21	110.073	Vigna angularis var. angularis DNA, chromosome 4, almost complete sequence, cultivar: Shumari
CL7.Contig4_All	gi|965668308|dbj|AP015037.1|	100	59	0	0	588	646	25705138	25705080	6.25379e-21	110.073	Vigna angularis var. angularis DNA, chromosome 4, almost complete sequence, cultivar: Shumari
CL7.Contig4_All	gi|965668308|dbj|AP015037.1|	100	59	0	0	588	646	25705141	25705083	6.25379e-21	110.073	Vigna angularis var. angularis DNA, chromosome 4, almost complete sequence, cultivar: Shumari
CL7.Contig4_All	gi|965668308|dbj|AP015037.1|	100	59	0	0	588	646	25705144	25705086	6.25379e-21	110.073	Vigna angularis var. angularis DNA, chromosome 4, almost complete sequence, cultivar: Shumari
CL7.Contig4_All	gi|965668308|dbj|AP015037.1|	100	59	0	0	588	646	25705147	25705089	6.25379e-21	110.073	Vigna angularis var. angularis DNA, chromosome 4, almost complete sequence, cultivar: Shumari
CL7.Contig4_All	gi|965668308|dbj|AP015037.1|	100	59	0	0	588	646	25705150	25705092	6.25379e-21	110.073	Vigna angularis var. angularis DNA, chromosome 4, almost complete sequence, cultivar: Shumari
CL7.Contig4_All	gi|965668308|dbj|AP015037.1|	100	59	0	0	588	646	25705153	25705095	6.25379e-21	110.073	Vigna angularis var. angularis DNA, chromosome 4, almost complete sequence, cultivar: Shumari
CL7.Contig4_All	gi|965668308|dbj|AP015037.1|	100	59	0	0	588	646	25705156	25705098	6.25379e-21	110.073	Vigna angularis var. angularis DNA, chromosome 4, almost complete sequence, cultivar: Shumari
CL7.Contig4_All	gi|965668308|dbj|AP015037.1|	100	59	0	0	588	646	25705159	25705101	6.25379e-21	110.073	Vigna angularis var. angularis DNA, chromosome 4, almost complete sequence, cultivar: Shumari
CL7.Contig4_All	gi|965668308|dbj|AP015037.1|	100	59	0	0	588	646	25705162	25705104	6.25379e-21	110.073	Vigna angularis var. angularis DNA, chromosome 4, almost complete sequence, cultivar: Shumari
CL7.Contig4_All	gi|965668308|dbj|AP015037.1|	100	59	0	0	588	646	25705165	25705107	6.25379e-21	110.073	Vigna angularis var. angularis DNA, chromosome 4, almost complete sequence, cultivar: Shumari
CL7.Contig4_All	gi|965668308|dbj|AP015037.1|	100	59	0	0	588	646	25705168	25705110	6.25379e-21	110.073	Vigna angularis var. angularis DNA, chromosome 4, almost complete sequence, cultivar: Shumari
CL7.Contig4_All	gi|965668308|dbj|AP015037.1|	100	59	0	0	588	646	25705171	25705113	6.25379e-21	110.073	Vigna angularis var. angularis DNA, chromosome 4, almost complete sequence, cultivar: Shumari
CL7.Contig4_All	gi|965668308|dbj|AP015037.1|	100	59	0	0	588	646	25705174	25705116	6.25379e-21	110.073	Vigna angularis var. angularis DNA, chromosome 4, almost complete sequence, cultivar: Shumari
CL7.Contig4_All	gi|965668308|dbj|AP015037.1|	100	59	0	0	588	646	25705177	25705119	6.25379e-21	110.073	Vigna angularis var. angularis DNA, chromosome 4, almost complete sequence, cultivar: Shumari
CL7.Contig4_All	gi|965668308|dbj|AP015037.1|	100	59	0	0	588	646	25705180	25705122	6.25379e-21	110.073	Vigna angularis var. angularis DNA, chromosome 4, almost complete sequence, cultivar: Shumari
CL7.Contig4_All	gi|965668308|dbj|AP015037.1|	100	59	0	0	588	646	25705183	25705125	6.25379e-21	110.073	Vigna angularis var. angularis DNA, chromosome 4, almost complete sequence, cultivar: Shumari
CL7.Contig4_All	gi|965668308|dbj|AP015037.1|	100	59	0	0	588	646	25705186	25705128	6.25379e-21	110.073	Vigna angularis var. angularis DNA, chromosome 4, almost complete sequence, cultivar: Shumari
CL7.Contig4_All	gi|965668308|dbj|AP015037.1|	100	59	0	0	588	646	25705189	25705131	6.25379e-21	110.073	Vigna angularis var. angularis DNA, chromosome 4, almost complete sequence, cultivar: Shumari
CL7.Contig4_All	gi|965668308|dbj|AP015037.1|	100	59	0	0	588	646	25705192	25705134	6.25379e-21	110.073	Vigna angularis var. angularis DNA, chromosome 4, almost complete sequence, cultivar: Shumari
CL7.Contig4_All	gi|965668308|dbj|AP015037.1|	100	59	0	0	588	646	25705195	25705137	6.25379e-21	110.073	Vigna angularis var. angularis DNA, chromosome 4, almost complete sequence, cultivar: Shumari
CL7.Contig4_All	gi|965668308|dbj|AP015037.1|	100	59	0	0	588	646	25705198	25705140	6.25379e-21	110.073	Vigna angularis var. angularis DNA, chromosome 4, almost complete sequence, cultivar: Shumari
CL7.Contig4_All	gi|965668308|dbj|AP015037.1|	100	59	0	0	588	646	25705201	25705143	6.25379e-21	110.073	Vigna angularis var. angularis DNA, chromosome 4, almost complete sequence, cultivar: Shumari
CL7.Contig4_All	gi|965668308|dbj|AP015037.1|	100	59	0	0	588	646	25705204	25705146	6.25379e-21	110.073	Vigna angularis var. angularis DNA, chromosome 4, almost complete sequence, cultivar: Shumari
CL7.Contig4_All	gi|965668308|dbj|AP015037.1|	100	59	0	0	588	646	25705207	25705149	6.25379e-21	110.073	Vigna angularis var. angularis DNA, chromosome 4, almost complete sequence, cultivar: Shumari
CL7.Contig4_All	gi|965668308|dbj|AP015037.1|	100	59	0	0	588	646	25705210	25705152	6.25379e-21	110.073	Vigna angularis var. angularis DNA, chromosome 4, almost complete sequence, cultivar: Shumari
CL7.Contig4_All	gi|965668308|dbj|AP015037.1|	100	59	0	0	588	646	25705213	25705155	6.25379e-21	110.073	Vigna angularis var. angularis DNA, chromosome 4, almost complete sequence, cultivar: Shumari
CL7.Contig4_All	gi|965668308|dbj|AP015037.1|	100	59	0	0	588	646	25705216	25705158	6.25379e-21	110.073	Vigna angularis var. angularis DNA, chromosome 4, almost complete sequence, cultivar: Shumari
CL7.Contig4_All	gi|965668308|dbj|AP015037.1|	100	59	0	0	588	646	25705219	25705161	6.25379e-21	110.073	Vigna angularis var. angularis DNA, chromosome 4, almost complete sequence, cultivar: Shumari
CL7.Contig4_All	gi|965668308|dbj|AP015037.1|	100	59	0	0	588	646	25705222	25705164	6.25379e-21	110.073	Vigna angularis var. angularis DNA, chromosome 4, almost complete sequence, cultivar: Shumari
CL7.Contig4_All	gi|965668308|dbj|AP015037.1|	100	59	0	0	588	646	25705225	25705167	6.25379e-21	110.073	Vigna angularis var. angularis DNA, chromosome 4, almost complete sequence, cultivar: Shumari
CL7.Contig4_All	gi|965668308|dbj|AP015037.1|	100	59	0	0	588	646	25705228	25705170	6.25379e-21	110.073	Vigna angularis var. angularis DNA, chromosome 4, almost complete sequence, cultivar: Shumari
CL7.Contig4_All	gi|965668308|dbj|AP015037.1|	100	59	0	0	588	646	25705231	25705173	6.25379e-21	110.073	Vigna angularis var. angularis DNA, chromosome 4, almost complete sequence, cultivar: Shumari
CL7.Contig4_All	gi|965668308|dbj|AP015037.1|	100	59	0	0	588	646	25705234	25705176	6.25379e-21	110.073	Vigna angularis var. angularis DNA, chromosome 4, almost complete sequence, cultivar: Shumari
CL7.Contig4_All	gi|965668308|dbj|AP015037.1|	100	59	0	0	588	646	25705237	25705179	6.25379e-21	110.073	Vigna angularis var. angularis DNA, chromosome 4, almost complete sequence, cultivar: Shumari
CL7.Contig4_All	gi|965668308|dbj|AP015037.1|	100	59	0	0	588	646	25705240	25705182	6.25379e-21	110.073	Vigna angularis var. angularis DNA, chromosome 4, almost complete sequence, cultivar: Shumari
CL7.Contig4_All	gi|965668308|dbj|AP015037.1|	100	59	0	0	588	646	25705243	25705185	6.25379e-21	110.073	Vigna angularis var. angularis DNA, chromosome 4, almost complete sequence, cultivar: Shumari
CL7.Contig4_All	gi|965668308|dbj|AP015037.1|	100	59	0	0	588	646	25705246	25705188	6.25379e-21	110.073	Vigna angularis var. angularis DNA, chromosome 4, almost complete sequence, cultivar: Shumari
CL7.Contig4_All	gi|965668308|dbj|AP015037.1|	100	59	0	0	588	646	25705249	25705191	6.25379e-21	110.073	Vigna angularis var. angularis DNA, chromosome 4, almost complete sequence, cultivar: Shumari
CL7.Contig4_All	gi|965668308|dbj|AP015037.1|	100	59	0	0	588	646	25705252	25705194	6.25379e-21	110.073	Vigna angularis var. angularis DNA, chromosome 4, almost complete sequence, cultivar: Shumari
CL7.Contig4_All	gi|965668308|dbj|AP015037.1|	100	59	0	0	588	646	25705255	25705197	6.25379e-21	110.073	Vigna angularis var. angularis DNA, chromosome 4, almost complete sequence, cultivar: Shumari
CL7.Contig4_All	gi|965668308|dbj|AP015037.1|	100	59	0	0	588	646	25705258	25705200	6.25379e-21	110.073	Vigna angularis var. angularis DNA, chromosome 4, almost complete sequence, cultivar: Shumari
CL7.Contig4_All	gi|965668308|dbj|AP015037.1|	100	59	0	0	588	646	25705261	25705203	6.25379e-21	110.073	Vigna angularis var. angularis DNA, chromosome 4, almost complete sequence, cultivar: Shumari
CL7.Contig4_All	gi|965668308|dbj|AP015037.1|	100	59	0	0	588	646	25705264	25705206	6.25379e-21	110.073	Vigna angularis var. angularis DNA, chromosome 4, almost complete sequence, cultivar: Shumari
CL7.Contig4_All	gi|965668308|dbj|AP015037.1|	100	59	0	0	588	646	25705267	25705209	6.25379e-21	110.073	Vigna angularis var. angularis DNA, chromosome 4, almost complete sequence, cultivar: Shumari
CL7.Contig4_All	gi|965668308|dbj|AP015037.1|	100	59	0	0	588	646	25705270	25705212	6.25379e-21	110.073	Vigna angularis var. angularis DNA, chromosome 4, almost complete sequence, cultivar: Shumari
CL7.Contig4_All	gi|965668308|dbj|AP015037.1|	100	59	0	0	588	646	25705273	25705215	6.25379e-21	110.073	Vigna angularis var. angularis DNA, chromosome 4, almost complete sequence, cultivar: Shumari
CL7.Contig4_All	gi|965668308|dbj|AP015037.1|	100	59	0	0	588	646	25705276	25705218	6.25379e-21	110.073	Vigna angularis var. angularis DNA, chromosome 4, almost complete sequence, cultivar: Shumari
CL7.Contig4_All	gi|965668308|dbj|AP015037.1|	100	59	0	0	588	646	25705279	25705221	6.25379e-21	110.073	Vigna angularis var. angularis DNA, chromosome 4, almost complete sequence, cultivar: Shumari
CL7.Contig4_All	gi|965668308|dbj|AP015037.1|	100	59	0	0	588	646	25705282	25705224	6.25379e-21	110.073	Vigna angularis var. angularis DNA, chromosome 4, almost complete sequence, cultivar: Shumari
CL7.Contig4_All	gi|965668308|dbj|AP015037.1|	100	59	0	0	588	646	25705285	25705227	6.25379e-21	110.073	Vigna angularis var. angularis DNA, chromosome 4, almost complete sequence, cultivar: Shumari
CL7.Contig4_All	gi|965668308|dbj|AP015037.1|	100	59	0	0	588	646	25705288	25705230	6.25379e-21	110.073	Vigna angularis var. angularis DNA, chromosome 4, almost complete sequence, cultivar: Shumari
CL7.Contig4_All	gi|965668308|dbj|AP015037.1|	100	59	0	0	588	646	25705291	25705233	6.25379e-21	110.073	Vigna angularis var. angularis DNA, chromosome 4, almost complete sequence, cultivar: Shumari
CL7.Contig4_All	gi|965668308|dbj|AP015037.1|	100	59	0	0	588	646	25705294	25705236	6.25379e-21	110.073	Vigna angularis var. angularis DNA, chromosome 4, almost complete sequence, cultivar: Shumari
CL7.Contig4_All	gi|965668308|dbj|AP015037.1|	100	59	0	0	588	646	25705297	25705239	6.25379e-21	110.073	Vigna angularis var. angularis DNA, chromosome 4, almost complete sequence, cultivar: Shumari
CL7.Contig4_All	gi|965668308|dbj|AP015037.1|	100	59	0	0	588	646	25705300	25705242	6.25379e-21	110.073	Vigna angularis var. angularis DNA, chromosome 4, almost complete sequence, cultivar: Shumari
CL7.Contig4_All	gi|965668308|dbj|AP015037.1|	100	59	0	0	588	646	25705303	25705245	6.25379e-21	110.073	Vigna angularis var. angularis DNA, chromosome 4, almost complete sequence, cultivar: Shumari
CL7.Contig4_All	gi|965668308|dbj|AP015037.1|	100	59	0	0	588	646	25705306	25705248	6.25379e-21	110.073	Vigna angularis var. angularis DNA, chromosome 4, almost complete sequence, cultivar: Shumari
CL7.Contig4_All	gi|965668308|dbj|AP015037.1|	100	59	0	0	588	646	25705309	25705251	6.25379e-21	110.073	Vigna angularis var. angularis DNA, chromosome 4, almost complete sequence, cultivar: Shumari
CL7.Contig4_All	gi|965668308|dbj|AP015037.1|	100	59	0	0	588	646	25705312	25705254	6.25379e-21	110.073	Vigna angularis var. angularis DNA, chromosome 4, almost complete sequence, cultivar: Shumari
CL7.Contig4_All	gi|965668308|dbj|AP015037.1|	100	59	0	0	588	646	25705315	25705257	6.25379e-21	110.073	Vigna angularis var. angularis DNA, chromosome 4, almost complete sequence, cultivar: Shumari
CL7.Contig4_All	gi|965668308|dbj|AP015037.1|	100	59	0	0	588	646	25705318	25705260	6.25379e-21	110.073	Vigna angularis var. angularis DNA, chromosome 4, almost complete sequence, cultivar: Shumari
CL7.Contig4_All	gi|965668308|dbj|AP015037.1|	100	59	0	0	588	646	25705321	25705263	6.25379e-21	110.073	Vigna angularis var. angularis DNA, chromosome 4, almost complete sequence, cultivar: Shumari
CL7.Contig4_All	gi|965668308|dbj|AP015037.1|	100	59	0	0	588	646	25705324	25705266	6.25379e-21	110.073	Vigna angularis var. angularis DNA, chromosome 4, almost complete sequence, cultivar: Shumari
CL7.Contig4_All	gi|965668308|dbj|AP015037.1|	100	59	0	0	588	646	25705327	25705269	6.25379e-21	110.073	Vigna angularis var. angularis DNA, chromosome 4, almost complete sequence, cultivar: Shumari
CL7.Contig4_All	gi|965668308|dbj|AP015037.1|	100	59	0	0	588	646	25705330	25705272	6.25379e-21	110.073	Vigna angularis var. angularis DNA, chromosome 4, almost complete sequence, cultivar: Shumari
CL7.Contig4_All	gi|965668308|dbj|AP015037.1|	100	59	0	0	588	646	25705333	25705275	6.25379e-21	110.073	Vigna angularis var. angularis DNA, chromosome 4, almost complete sequence, cultivar: Shumari
CL7.Contig4_All	gi|965668308|dbj|AP015037.1|	100	59	0	0	588	646	25705336	25705278	6.25379e-21	110.073	Vigna angularis var. angularis DNA, chromosome 4, almost complete sequence, cultivar: Shumari
CL7.Contig4_All	gi|965668308|dbj|AP015037.1|	100	59	0	0	588	646	25705339	25705281	6.25379e-21	110.073	Vigna angularis var. angularis DNA, chromosome 4, almost complete sequence, cultivar: Shumari
CL7.Contig4_All	gi|965668308|dbj|AP015037.1|	100	59	0	0	588	646	25705342	25705284	6.25379e-21	110.073	Vigna angularis var. angularis DNA, chromosome 4, almost complete sequence, cultivar: Shumari
CL7.Contig4_All	gi|965668308|dbj|AP015037.1|	100	59	0	0	588	646	25705345	25705287	6.25379e-21	110.073	Vigna angularis var. angularis DNA, chromosome 4, almost complete sequence, cultivar: Shumari
CL7.Contig4_All	gi|965668308|dbj|AP015037.1|	100	59	0	0	588	646	25705348	25705290	6.25379e-21	110.073	Vigna angularis var. angularis DNA, chromosome 4, almost complete sequence, cultivar: Shumari
CL7.Contig4_All	gi|965668308|dbj|AP015037.1|	100	59	0	0	588	646	25705351	25705293	6.25379e-21	110.073	Vigna angularis var. angularis DNA, chromosome 4, almost complete sequence, cultivar: Shumari
CL7.Contig4_All	gi|965668308|dbj|AP015037.1|	100	59	0	0	588	646	25728418	25728476	6.25379e-21	110.073	Vigna angularis var. angularis DNA, chromosome 4, almost complete sequence, cultivar: Shumari
CL7.Contig4_All	gi|965668308|dbj|AP015037.1|	100	59	0	0	588	646	25728421	25728479	6.25379e-21	110.073	Vigna angularis var. angularis DNA, chromosome 4, almost complete sequence, cultivar: Shumari
CL7.Contig4_All	gi|965668308|dbj|AP015037.1|	100	59	0	0	588	646	25728424	25728482	6.25379e-21	110.073	Vigna angularis var. angularis DNA, chromosome 4, almost complete sequence, cultivar: Shumari
CL7.Contig4_All	gi|965668308|dbj|AP015037.1|	100	59	0	0	588	646	25728427	25728485	6.25379e-21	110.073	Vigna angularis var. angularis DNA, chromosome 4, almost complete sequence, cultivar: Shumari
CL7.Contig4_All	gi|965668308|dbj|AP015037.1|	100	59	0	0	588	646	25728430	25728488	6.25379e-21	110.073	Vigna angularis var. angularis DNA, chromosome 4, almost complete sequence, cultivar: Shumari
CL7.Contig4_All	gi|965668308|dbj|AP015037.1|	100	59	0	0	588	646	25728433	25728491	6.25379e-21	110.073	Vigna angularis var. angularis DNA, chromosome 4, almost complete sequence, cultivar: Shumari
CL7.Contig4_All	gi|965668308|dbj|AP015037.1|	100	59	0	0	588	646	25728436	25728494	6.25379e-21	110.073	Vigna angularis var. angularis DNA, chromosome 4, almost complete sequence, cultivar: Shumari
CL7.Contig4_All	gi|965668308|dbj|AP015037.1|	100	59	0	0	588	646	25731594	25731652	6.25379e-21	110.073	Vigna angularis var. angularis DNA, chromosome 4, almost complete sequence, cultivar: Shumari
CL7.Contig4_All	gi|965668308|dbj|AP015037.1|	100	59	0	0	588	646	25731597	25731655	6.25379e-21	110.073	Vigna angularis var. angularis DNA, chromosome 4, almost complete sequence, cultivar: Shumari
CL7.Contig4_All	gi|965668308|dbj|AP015037.1|	100	59	0	0	588	646	25731600	25731658	6.25379e-21	110.073	Vigna angularis var. angularis DNA, chromosome 4, almost complete sequence, cultivar: Shumari
CL7.Contig4_All	gi|965668308|dbj|AP015037.1|	100	59	0	0	588	646	25731603	25731661	6.25379e-21	110.073	Vigna angularis var. angularis DNA, chromosome 4, almost complete sequence, cultivar: Shumari
CL7.Contig4_All	gi|965668308|dbj|AP015037.1|	100	59	0	0	588	646	25731606	25731664	6.25379e-21	110.073	Vigna angularis var. angularis DNA, chromosome 4, almost complete sequence, cultivar: Shumari
CL7.Contig4_All	gi|965668308|dbj|AP015037.1|	100	59	0	0	588	646	25731609	25731667	6.25379e-21	110.073	Vigna angularis var. angularis DNA, chromosome 4, almost complete sequence, cultivar: Shumari
CL7.Contig4_All	gi|965668308|dbj|AP015037.1|	100	59	0	0	588	646	25731612	25731670	6.25379e-21	110.073	Vigna angularis var. angularis DNA, chromosome 4, almost complete sequence, cultivar: Shumari
CL7.Contig4_All	gi|965668308|dbj|AP015037.1|	100	59	0	0	588	646	25731615	25731673	6.25379e-21	110.073	Vigna angularis var. angularis DNA, chromosome 4, almost complete sequence, cultivar: Shumari
CL7.Contig4_All	gi|965668308|dbj|AP015037.1|	100	59	0	0	588	646	25731618	25731676	6.25379e-21	110.073	Vigna angularis var. angularis DNA, chromosome 4, almost complete sequence, cultivar: Shumari
CL7.Contig4_All	gi|965668308|dbj|AP015037.1|	100	59	0	0	588	646	25731621	25731679	6.25379e-21	110.073	Vigna angularis var. angularis DNA, chromosome 4, almost complete sequence, cultivar: Shumari
CL7.Contig4_All	gi|965668308|dbj|AP015037.1|	100	59	0	0	588	646	25731624	25731682	6.25379e-21	110.073	Vigna angularis var. angularis DNA, chromosome 4, almost complete sequence, cultivar: Shumari
CL7.Contig4_All	gi|965668308|dbj|AP015037.1|	100	59	0	0	588	646	25731627	25731685	6.25379e-21	110.073	Vigna angularis var. angularis DNA, chromosome 4, almost complete sequence, cultivar: Shumari
CL7.Contig4_All	gi|965668308|dbj|AP015037.1|	100	59	0	0	588	646	25731630	25731688	6.25379e-21	110.073	Vigna angularis var. angularis DNA, chromosome 4, almost complete sequence, cultivar: Shumari
CL7.Contig4_All	gi|965668308|dbj|AP015037.1|	100	59	0	0	588	646	25731633	25731691	6.25379e-21	110.073	Vigna angularis var. angularis DNA, chromosome 4, almost complete sequence, cultivar: Shumari
CL7.Contig4_All	gi|965668308|dbj|AP015037.1|	100	59	0	0	588	646	25731636	25731694	6.25379e-21	110.073	Vigna angularis var. angularis DNA, chromosome 4, almost complete sequence, cultivar: Shumari
CL7.Contig4_All	gi|965668308|dbj|AP015037.1|	100	59	0	0	588	646	25740403	25740345	6.25379e-21	110.073	Vigna angularis var. angularis DNA, chromosome 4, almost complete sequence, cultivar: Shumari
CL7.Contig4_All	gi|965668308|dbj|AP015037.1|	100	59	0	0	588	646	25740406	25740348	6.25379e-21	110.073	Vigna angularis var. angularis DNA, chromosome 4, almost complete sequence, cultivar: Shumari
CL7.Contig4_All	gi|965668308|dbj|AP015037.1|	100	59	0	0	588	646	25740409	25740351	6.25379e-21	110.073	Vigna angularis var. angularis DNA, chromosome 4, almost complete sequence, cultivar: Shumari
CL7.Contig4_All	gi|965668308|dbj|AP015037.1|	100	59	0	0	588	646	25740412	25740354	6.25379e-21	110.073	Vigna angularis var. angularis DNA, chromosome 4, almost complete sequence, cultivar: Shumari
CL7.Contig4_All	gi|965668308|dbj|AP015037.1|	100	59	0	0	588	646	25740415	25740357	6.25379e-21	110.073	Vigna angularis var. angularis DNA, chromosome 4, almost complete sequence, cultivar: Shumari
CL7.Contig4_All	gi|965668308|dbj|AP015037.1|	100	59	0	0	588	646	25740418	25740360	6.25379e-21	110.073	Vigna angularis var. angularis DNA, chromosome 4, almost complete sequence, cultivar: Shumari
CL7.Contig4_All	gi|965668308|dbj|AP015037.1|	100	59	0	0	588	646	25740421	25740363	6.25379e-21	110.073	Vigna angularis var. angularis DNA, chromosome 4, almost complete sequence, cultivar: Shumari
CL7.Contig4_All	gi|965668308|dbj|AP015037.1|	100	59	0	0	588	646	25740424	25740366	6.25379e-21	110.073	Vigna angularis var. angularis DNA, chromosome 4, almost complete sequence, cultivar: Shumari
CL7.Contig4_All	gi|965668308|dbj|AP015037.1|	100	59	0	0	588	646	25740427	25740369	6.25379e-21	110.073	Vigna angularis var. angularis DNA, chromosome 4, almost complete sequence, cultivar: Shumari
CL7.Contig4_All	gi|965668308|dbj|AP015037.1|	100	59	0	0	588	646	25740430	25740372	6.25379e-21	110.073	Vigna angularis var. angularis DNA, chromosome 4, almost complete sequence, cultivar: Shumari
CL7.Contig4_All	gi|965668308|dbj|AP015037.1|	100	59	0	0	588	646	25740433	25740375	6.25379e-21	110.073	Vigna angularis var. angularis DNA, chromosome 4, almost complete sequence, cultivar: Shumari
CL7.Contig4_All	gi|965668308|dbj|AP015037.1|	100	59	0	0	588	646	25740436	25740378	6.25379e-21	110.073	Vigna angularis var. angularis DNA, chromosome 4, almost complete sequence, cultivar: Shumari
CL7.Contig4_All	gi|965668308|dbj|AP015037.1|	100	59	0	0	588	646	25740439	25740381	6.25379e-21	110.073	Vigna angularis var. angularis DNA, chromosome 4, almost complete sequence, cultivar: Shumari
CL7.Contig4_All	gi|965668308|dbj|AP015037.1|	100	59	0	0	588	646	25740442	25740384	6.25379e-21	110.073	Vigna angularis var. angularis DNA, chromosome 4, almost complete sequence, cultivar: Shumari
CL7.Contig4_All	gi|965668308|dbj|AP015037.1|	100	59	0	0	588	646	25740445	25740387	6.25379e-21	110.073	Vigna angularis var. angularis DNA, chromosome 4, almost complete sequence, cultivar: Shumari
CL7.Contig4_All	gi|965668308|dbj|AP015037.1|	100	59	0	0	588	646	25740448	25740390	6.25379e-21	110.073	Vigna angularis var. angularis DNA, chromosome 4, almost complete sequence, cultivar: Shumari
CL7.Contig4_All	gi|965668308|dbj|AP015037.1|	100	59	0	0	588	646	25740451	25740393	6.25379e-21	110.073	Vigna angularis var. angularis DNA, chromosome 4, almost complete sequence, cultivar: Shumari
CL7.Contig4_All	gi|965668308|dbj|AP015037.1|	100	59	0	0	588	646	25740454	25740396	6.25379e-21	110.073	Vigna angularis var. angularis DNA, chromosome 4, almost complete sequence, cultivar: Shumari
CL7.Contig4_All	gi|965668308|dbj|AP015037.1|	100	59	0	0	588	646	25740457	25740399	6.25379e-21	110.073	Vigna angularis var. angularis DNA, chromosome 4, almost complete sequence, cultivar: Shumari
CL7.Contig4_All	gi|965668308|dbj|AP015037.1|	100	59	0	0	588	646	25740460	25740402	6.25379e-21	110.073	Vigna angularis var. angularis DNA, chromosome 4, almost complete sequence, cultivar: Shumari
CL7.Contig4_All	gi|965668308|dbj|AP015037.1|	100	59	0	0	588	646	25740463	25740405	6.25379e-21	110.073	Vigna angularis var. angularis DNA, chromosome 4, almost complete sequence, cultivar: Shumari
CL7.Contig4_All	gi|965668308|dbj|AP015037.1|	100	59	0	0	588	646	25740466	25740408	6.25379e-21	110.073	Vigna angularis var. angularis DNA, chromosome 4, almost complete sequence, cultivar: Shumari
CL7.Contig4_All	gi|965668308|dbj|AP015037.1|	100	59	0	0	588	646	25740469	25740411	6.25379e-21	110.073	Vigna angularis var. angularis DNA, chromosome 4, almost complete sequence, cultivar: Shumari
CL7.Contig4_All	gi|965668308|dbj|AP015037.1|	100	59	0	0	588	646	25740472	25740414	6.25379e-21	110.073	Vigna angularis var. angularis DNA, chromosome 4, almost complete sequence, cultivar: Shumari
CL7.Contig4_All	gi|965668308|dbj|AP015037.1|	100	59	0	0	588	646	25740475	25740417	6.25379e-21	110.073	Vigna angularis var. angularis DNA, chromosome 4, almost complete sequence, cultivar: Shumari
CL7.Contig4_All	gi|965668308|dbj|AP015037.1|	100	59	0	0	588	646	25740478	25740420	6.25379e-21	110.073	Vigna angularis var. angularis DNA, chromosome 4, almost complete sequence, cultivar: Shumari
CL7.Contig4_All	gi|965668308|dbj|AP015037.1|	100	59	0	0	588	646	25740861	25740803	6.25379e-21	110.073	Vigna angularis var. angularis DNA, chromosome 4, almost complete sequence, cultivar: Shumari
CL7.Contig4_All	gi|965668308|dbj|AP015037.1|	100	59	0	0	588	646	25741042	25740984	6.25379e-21	110.073	Vigna angularis var. angularis DNA, chromosome 4, almost complete sequence, cultivar: Shumari
CL7.Contig4_All	gi|965668308|dbj|AP015037.1|	100	59	0	0	588	646	25741045	25740987	6.25379e-21	110.073	Vigna angularis var. angularis DNA, chromosome 4, almost complete sequence, cultivar: Shumari
CL7.Contig4_All	gi|965668308|dbj|AP015037.1|	100	59	0	0	588	646	25741048	25740990	6.25379e-21	110.073	Vigna angularis var. angularis DNA, chromosome 4, almost complete sequence, cultivar: Shumari
CL7.Contig4_All	gi|965668308|dbj|AP015037.1|	100	59	0	0	588	646	25741051	25740993	6.25379e-21	110.073	Vigna angularis var. angularis DNA, chromosome 4, almost complete sequence, cultivar: Shumari
CL7.Contig4_All	gi|965668308|dbj|AP015037.1|	100	59	0	0	588	646	25741054	25740996	6.25379e-21	110.073	Vigna angularis var. angularis DNA, chromosome 4, almost complete sequence, cultivar: Shumari
CL7.Contig4_All	gi|965668308|dbj|AP015037.1|	100	59	0	0	588	646	25741057	25740999	6.25379e-21	110.073	Vigna angularis var. angularis DNA, chromosome 4, almost complete sequence, cultivar: Shumari
CL7.Contig4_All	gi|965668308|dbj|AP015037.1|	100	59	0	0	588	646	25741060	25741002	6.25379e-21	110.073	Vigna angularis var. angularis DNA, chromosome 4, almost complete sequence, cultivar: Shumari
[truncated: 1,046,576+ more rows]
