# Supplementary material for: Comparative transcriptomic analysis provides insights into the development of a Salvia splendens Ker-Gawler mutant, SX919M
Source: PLoS One. 2019 Mar 14;14(3):e0213446. doi: 10.1371/journal.pone.0213446 (PMC6417697; doi:10.1371/journal.pone.0213446)
Supplement: S8 Table — (XLSX) [file pone.0213446.s009.xlsx]

## Sheet: Table S8_All-Unigene.fa.blast.s
Table S8 All unigenes annotated by SWISSPROT database in the study.
Query_id	Subject_id	Identity	Align_length	Miss_match	Gap	Query_start	Query_end	Subject_start	Subject_end	E_value	Score	Subject_annotation
CL4266.Contig1_All	sp|Q94AP3|WAT1_ARATH	72.2	381	96	3	1505	393	9	389	5.6e-156	548.5	Protein WALLS ARE THIN 1 OS=Arabidopsis thaliana GN=WAT1 PE=1 SV=1
CL4266.Contig1_All	sp|Q6J163|5NG4_PINTA	57.4	394	148	2	1523	402	2	395	4.6e-126	449.1	Auxin-induced protein 5NG4 OS=Pinus taeda PE=2 SV=1
CL4266.Contig1_All	sp|F4J9A3|WTR26_ARATH	53.2	374	158	3	1499	411	1	368	4.5e-113	406	WAT1-related protein At3g53210 OS=Arabidopsis thaliana GN=At3g53210 PE=2 SV=1
CL4266.Contig1_All	sp|Q9LV20|WTR17_ARATH	56.5	340	141	1	1490	471	29	361	5.9e-113	405.6	WAT1-related protein At3g18200 OS=Arabidopsis thaliana GN=At3g18200 PE=2 SV=1
CL4266.Contig1_All	sp|Q5PP32|WTR25_ARATH	40.7	354	203	3	1484	441	8	360	7.2e-71	265.8	WAT1-related protein At3g45870 OS=Arabidopsis thaliana GN=At3g45870 PE=2 SV=1
CL4266.Contig2_All	sp|Q94AP3|WAT1_ARATH	73.4	192	41	2	3	554	32	221	4.7e-78	288.1	Protein WALLS ARE THIN 1 OS=Arabidopsis thaliana GN=WAT1 PE=1 SV=1
CL4266.Contig2_All	sp|F4J9A3|WTR26_ARATH	60.3	184	73	0	3	554	22	205	1.8e-61	233	WAT1-related protein At3g53210 OS=Arabidopsis thaliana GN=At3g53210 PE=2 SV=1
CL4266.Contig2_All	sp|Q9LV20|WTR17_ARATH	60.9	184	69	1	3	554	47	227	1.5e-60	229.9	WAT1-related protein At3g18200 OS=Arabidopsis thaliana GN=At3g18200 PE=2 SV=1
CL4266.Contig2_All	sp|Q6J163|5NG4_PINTA	56.8	190	76	1	3	554	31	220	1.8e-58	223	Auxin-induced protein 5NG4 OS=Pinus taeda PE=2 SV=1
CL4266.Contig2_All	sp|Q8W4R9|WTR35_ARATH	40.6	197	103	2	6	554	34	230	8e-38	154.5	WAT1-related protein At4g19185 OS=Arabidopsis thaliana GN=At4g19185 PE=2 SV=1
CL4266.Contig3_All	sp|Q94AP3|WAT1_ARATH	72.2	381	96	3	1463	351	9	389	5.4e-156	548.5	Protein WALLS ARE THIN 1 OS=Arabidopsis thaliana GN=WAT1 PE=1 SV=1
CL4266.Contig3_All	sp|Q6J163|5NG4_PINTA	57.4	394	148	2	1481	360	2	395	4.5e-126	449.1	Auxin-induced protein 5NG4 OS=Pinus taeda PE=2 SV=1
CL4266.Contig3_All	sp|F4J9A3|WTR26_ARATH	53.2	374	158	3	1457	369	1	368	4.4e-113	406	WAT1-related protein At3g53210 OS=Arabidopsis thaliana GN=At3g53210 PE=2 SV=1
CL4266.Contig3_All	sp|Q9LV20|WTR17_ARATH	56.5	340	141	1	1448	429	29	361	5.7e-113	405.6	WAT1-related protein At3g18200 OS=Arabidopsis thaliana GN=At3g18200 PE=2 SV=1
CL4266.Contig3_All	sp|Q5PP32|WTR25_ARATH	40.7	354	203	3	1442	399	8	360	7.1e-71	265.8	WAT1-related protein At3g45870 OS=Arabidopsis thaliana GN=At3g45870 PE=2 SV=1
CL4271.Contig1_All	sp|Q9SAK5|APL_ARATH	63.4	82	30	0	1	246	21	102	1.3e-26	116.7	Myb family transcription factor APL OS=Arabidopsis thaliana GN=APL PE=2 SV=2
CL4271.Contig1_All	sp|Q8GUN5|PHL1_ARATH	67.2	58	19	0	37	210	230	287	1.3e-18	90.1	Protein PHR1-LIKE 1 OS=Arabidopsis thaliana GN=PHL1 PE=1 SV=1
CL4271.Contig1_All	sp|Q93WJ9|KAN1_ARATH	45.1	91	47	1	43	315	220	307	6.5e-15	77.8	Transcription repressor KAN1 OS=Arabidopsis thaliana GN=KAN1 PE=1 SV=1
CL4271.Contig1_All	sp|Q0J235|ROLL9_ORYSJ	57.8	64	27	0	43	234	325	388	2.5e-14	75.9	Probable transcription factor RL9 OS=Oryza sativa subsp. japonica GN=RL9 PE=2 SV=2
CL4271.Contig1_All	sp|Q9C616|KAN2_ARATH	57.8	64	27	0	43	234	214	277	2.5e-14	75.9	Probable transcription factor KAN2 OS=Arabidopsis thaliana GN=KAN2 PE=2 SV=1
CL4271.Contig2_All	sp|Q9SAK5|APL_ARATH	47.4	190	87	3	37	606	7	183	6.2e-42	169.5	Myb family transcription factor APL OS=Arabidopsis thaliana GN=APL PE=2 SV=2
CL4271.Contig2_All	sp|Q8GUN5|PHL1_ARATH	42.2	185	92	4	88	639	218	388	3.1e-33	140.6	Protein PHR1-LIKE 1 OS=Arabidopsis thaliana GN=PHL1 PE=1 SV=1
CL4271.Contig2_All	sp|Q93WJ9|KAN1_ARATH	37.1	143	86	2	1	417	173	315	7.6e-16	82.8	Transcription repressor KAN1 OS=Arabidopsis thaliana GN=KAN1 PE=1 SV=1
CL4271.Contig2_All	sp|Q9C616|KAN2_ARATH	38.6	127	50	3	1	354	188	295	4.2e-14	77	Probable transcription factor KAN2 OS=Arabidopsis thaliana GN=KAN2 PE=2 SV=1
CL4271.Contig3_All	sp|Q9SAK5|APL_ARATH	56.4	101	39	1	735	1037	7	102	4.3e-26	117.5	Myb family transcription factor APL OS=Arabidopsis thaliana GN=APL PE=2 SV=2
CL4271.Contig3_All	sp|Q8GUN5|PHL1_ARATH	44.6	101	55	1	828	1127	230	330	2.5e-18	91.7	Protein PHR1-LIKE 1 OS=Arabidopsis thaliana GN=PHL1 PE=1 SV=1
CL4271.Contig3_All	sp|Q93WJ9|KAN1_ARATH	36.1	144	87	2	681	1106	167	307	2e-15	82	Transcription repressor KAN1 OS=Arabidopsis thaliana GN=KAN1 PE=1 SV=1
CL4271.Contig3_All	sp|Q9C616|KAN2_ARATH	42	112	46	2	690	1025	185	277	1.3e-14	79.3	Probable transcription factor KAN2 OS=Arabidopsis thaliana GN=KAN2 PE=2 SV=1
CL4271.Contig3_All	sp|Q0J235|ROLL9_ORYSJ	57.8	64	27	0	834	1025	325	388	1.4e-13	75.9	Probable transcription factor RL9 OS=Oryza sativa subsp. japonica GN=RL9 PE=2 SV=2
CL4272.Contig1_All	sp|Q9LEB3|RBP47_NICPL	63.8	401	120	6	1453	275	32	415	1.7e-142	503.8	Polyadenylate-binding protein RBP47 OS=Nicotiana plumbaginifolia GN=RBP47 PE=1 SV=1
CL4272.Contig1_All	sp|Q9SX80|R47CP_ARATH	61.2	417	122	10	1486	284	28	420	3.4e-135	479.6	Polyadenylate-binding protein RBP47C' OS=Arabidopsis thaliana GN=RBP47C' PE=2 SV=1
CL4272.Contig1_All	sp|Q9SX79|RB47C_ARATH	58.4	435	141	10	1543	284	9	418	3.4e-135	479.6	Polyadenylate-binding protein RBP47C OS=Arabidopsis thaliana GN=RBP47C PE=2 SV=1
CL4272.Contig1_All	sp|Q0WW84|RB47B_ARATH	58.8	432	154	11	1573	323	1	423	5.9e-132	468.8	Polyadenylate-binding protein RBP47B OS=Arabidopsis thaliana GN=RBP47B PE=2 SV=1
CL4272.Contig1_All	sp|F4I3B3|RB47A_ARATH	56.2	450	174	11	1573	269	1	442	6.8e-128	455.3	Polyadenylate-binding protein RBP47A OS=Arabidopsis thaliana GN=RBP47A PE=2 SV=1
CL4272.Contig2_All	sp|Q9LEB3|RBP47_NICPL	57.5	318	107	6	1632	697	2	297	9.3e-96	348.6	Polyadenylate-binding protein RBP47 OS=Nicotiana plumbaginifolia GN=RBP47 PE=1 SV=1
CL4272.Contig2_All	sp|Q0WW84|RB47B_ARATH	55.1	332	123	9	1641	697	1	323	5.8e-90	329.3	Polyadenylate-binding protein RBP47B OS=Arabidopsis thaliana GN=RBP47B PE=2 SV=1
CL4272.Contig2_All	sp|F4I3B3|RB47A_ARATH	52.7	336	131	8	1641	697	1	329	9.7e-85	312	Polyadenylate-binding protein RBP47A OS=Arabidopsis thaliana GN=RBP47A PE=2 SV=1
CL4272.Contig2_All	sp|Q9SX80|R47CP_ARATH	60.1	273	81	8	1467	697	48	308	6.9e-83	305.8	Polyadenylate-binding protein RBP47C' OS=Arabidopsis thaliana GN=RBP47C' PE=2 SV=1
CL4272.Contig2_All	sp|Q9SX79|RB47C_ARATH	53.9	310	104	10	1611	697	31	306	1e-81	302	Polyadenylate-binding protein RBP47C OS=Arabidopsis thaliana GN=RBP47C PE=2 SV=1
CL4272.Contig3_All	sp|Q9LEB3|RBP47_NICPL	63.8	401	120	6	1424	246	32	415	1.6e-142	503.8	Polyadenylate-binding protein RBP47 OS=Nicotiana plumbaginifolia GN=RBP47 PE=1 SV=1
CL4272.Contig3_All	sp|Q9SX80|R47CP_ARATH	61.2	417	122	10	1457	255	28	420	3.3e-135	479.6	Polyadenylate-binding protein RBP47C' OS=Arabidopsis thaliana GN=RBP47C' PE=2 SV=1
CL4272.Contig3_All	sp|Q9SX79|RB47C_ARATH	58.4	435	141	10	1514	255	9	418	3.3e-135	479.6	Polyadenylate-binding protein RBP47C OS=Arabidopsis thaliana GN=RBP47C PE=2 SV=1
CL4272.Contig3_All	sp|Q0WW84|RB47B_ARATH	58.8	432	154	11	1544	294	1	423	5.9e-132	468.8	Polyadenylate-binding protein RBP47B OS=Arabidopsis thaliana GN=RBP47B PE=2 SV=1
CL4272.Contig3_All	sp|F4I3B3|RB47A_ARATH	56.2	450	174	11	1544	240	1	442	6.7e-128	455.3	Polyadenylate-binding protein RBP47A OS=Arabidopsis thaliana GN=RBP47A PE=2 SV=1
CL4272.Contig4_All	sp|Q9LEB3|RBP47_NICPL	63.1	279	84	5	1480	662	32	297	5.9e-95	345.9	Polyadenylate-binding protein RBP47 OS=Nicotiana plumbaginifolia GN=RBP47 PE=1 SV=1
CL4272.Contig4_All	sp|Q0WW84|RB47B_ARATH	54.6	328	129	9	1600	662	1	323	4.1e-88	323.2	Polyadenylate-binding protein RBP47B OS=Arabidopsis thaliana GN=RBP47B PE=2 SV=1
CL4272.Contig4_All	sp|F4I3B3|RB47A_ARATH	54.1	331	132	10	1600	662	1	329	2.7e-84	310.5	Polyadenylate-binding protein RBP47A OS=Arabidopsis thaliana GN=RBP47A PE=2 SV=1
CL4272.Contig4_All	sp|Q9SX79|RB47C_ARATH	53.5	318	113	9	1570	662	9	306	4e-83	306.6	Polyadenylate-binding protein RBP47C OS=Arabidopsis thaliana GN=RBP47C PE=2 SV=1
CL4272.Contig4_All	sp|Q9SX80|R47CP_ARATH	56	300	97	8	1513	662	28	308	2.2e-81	300.8	Polyadenylate-binding protein RBP47C' OS=Arabidopsis thaliana GN=RBP47C' PE=2 SV=1
CL4273.Contig1_All	sp|O23006|LYM2_ARATH	43.2	347	178	8	178	1191	11	347	2.5e-69	260.4	LysM domain-containing GPI-anchored protein 2 OS=Arabidopsis thaliana GN=LYM2 PE=1 SV=1
CL4273.Contig1_All	sp|Q8H8C7|CEBIP_ORYSJ	38.3	360	206	9	145	1200	5	356	3.1e-59	226.9	Chitin elicitor-binding protein OS=Oryza sativa subsp. japonica GN=CEBIP PE=1 SV=1
CL4273.Contig1_All	sp|Q9FPQ6|GP1_CHLRE	42.6	162	86	5	77	547	198	357	2.1e-23	107.8	Vegetative cell wall protein gp1 OS=Chlamydomonas reinhardtii GN=GP1 PE=1 SV=1
CL4273.Contig1_All	sp|Q9SN46|LRX5_ARATH	42.3	149	72	6	176	583	424	571	2.8e-20	97.4	Leucine-rich repeat extensin-like protein 5 OS=Arabidopsis thaliana GN=LRX5 PE=2 SV=2
CL4273.Contig1_All	sp|Q9SX31|PERK9_ARATH	46.2	132	56	6	161	529	119	244	2.8e-20	97.4	Proline-rich receptor-like protein kinase PERK9 OS=Arabidopsis thaliana GN=PERK9 PE=2 SV=1
CL4273.Contig2_All	sp|O23006|LYM2_ARATH	40.9	367	178	9	158	1231	11	347	2e-66	250.8	LysM domain-containing GPI-anchored protein 2 OS=Arabidopsis thaliana GN=LYM2 PE=1 SV=1
CL4273.Contig2_All	sp|Q8H8C7|CEBIP_ORYSJ	36.6	380	205	10	125	1240	5	356	3.9e-57	219.9	Chitin elicitor-binding protein OS=Oryza sativa subsp. japonica GN=CEBIP PE=1 SV=1
CL4273.Contig2_All	sp|Q9FPQ6|GP1_CHLRE	42.6	162	86	5	57	527	198	357	2.1e-23	107.8	Vegetative cell wall protein gp1 OS=Chlamydomonas reinhardtii GN=GP1 PE=1 SV=1
CL4273.Contig2_All	sp|Q9SN46|LRX5_ARATH	42.3	149	72	6	156	563	424	571	2.9e-20	97.4	Leucine-rich repeat extensin-like protein 5 OS=Arabidopsis thaliana GN=LRX5 PE=2 SV=2
CL4273.Contig2_All	sp|Q9SX31|PERK9_ARATH	46.2	132	56	6	141	509	119	244	2.9e-20	97.4	Proline-rich receptor-like protein kinase PERK9 OS=Arabidopsis thaliana GN=PERK9 PE=2 SV=1
CL4275.Contig1_All	sp|C0LGP4|Y3475_ARATH	47.3	150	60	4	3	395	742	891	2.8e-29	126.3	Probable LRR receptor-like serine/threonine-protein kinase At3g47570 OS=Arabidopsis thaliana GN=At3g47570 PE=2 SV=1
CL4275.Contig1_All	sp|C0LGF4|FEI1_ARATH	43.4	129	73	0	9	395	347	475	7.7e-27	118.2	LRR receptor-like serine/threonine-protein kinase FEI 1 OS=Arabidopsis thaliana GN=FEI1 PE=1 SV=1
CL4275.Contig1_All	sp|C0LGL9|FEI2_ARATH	43.4	129	73	0	9	395	345	473	1e-26	117.9	LRR receptor-like serine/threonine-protein kinase FEI 2 OS=Arabidopsis thaliana GN=FEI2 PE=1 SV=1
CL4275.Contig2_All	sp|C0LGP4|Y3475_ARATH	38.7	462	252	12	6	1313	543	999	7.7e-80	295.4	Probable LRR receptor-like serine/threonine-protein kinase At3g47570 OS=Arabidopsis thaliana GN=At3g47570 PE=2 SV=1
CL4275.Contig2_All	sp|C0LGT6|EFR_ARATH	40.5	400	209	10	6	1121	551	949	3.7e-74	276.6	LRR receptor-like serine/threonine-protein kinase EFR OS=Arabidopsis thaliana GN=EFR PE=1 SV=1
CL4275.Contig2_All	sp|Q9FL28|FLS2_ARATH	35.4	449	272	10	3	1301	711	1157	1.8e-68	257.7	LRR receptor-like serine/threonine-protein kinase FLS2 OS=Arabidopsis thaliana GN=FLS2 PE=1 SV=1
CL4275.Contig3_All	sp|C0LGP4|Y3475_ARATH	42.7	124	68	3	3	371	885	1006	4.1e-18	88.6	Probable LRR receptor-like serine/threonine-protein kinase At3g47570 OS=Arabidopsis thaliana GN=At3g47570 PE=2 SV=1
CL4275.Contig3_All	sp|Q9LYN8|EXS_ARATH	35.1	114	66	2	6	341	1084	1191	3.9e-13	72	Leucine-rich repeat receptor protein kinase EXS OS=Arabidopsis thaliana GN=EXS PE=1 SV=1
CL4275.Contig3_All	sp|Q9C7S5|PSYR1_ARATH	35.7	129	70	5	3	383	969	1086	6.7e-13	71.2	Tyrosine-sulfated glycopeptide receptor 1 OS=Arabidopsis thaliana GN=PSYR1 PE=2 SV=1
CL4275.Contig5_All	sp|C0LGP4|Y3475_ARATH	40.8	120	65	4	3	359	885	999	3.6e-16	82.4	Probable LRR receptor-like serine/threonine-protein kinase At3g47570 OS=Arabidopsis thaliana GN=At3g47570 PE=2 SV=1
CL4275.Contig5_All	sp|P93749|Y2197_ARATH	35.7	112	65	3	6	338	246	351	8.3e-13	71.2	Probable protein kinase At2g41970 OS=Arabidopsis thaliana GN=At2g41970 PE=2 SV=1
CL4275.Contig5_All	sp|Q8H1G6|PTI11_ARATH	36.6	112	64	3	6	338	242	347	1.1e-12	70.9	PTI1-like tyrosine-protein kinase 1 OS=Arabidopsis thaliana GN=PTI11 PE=1 SV=1
CL4275.Contig5_All	sp|B9DFG5|PTI13_ARATH	36.6	112	64	3	6	338	287	392	1.8e-12	70.1	PTI1-like tyrosine-protein kinase 3 OS=Arabidopsis thaliana GN=PTI13 PE=1 SV=1
CL4277.Contig1_All	sp|O82255|GRC13_ARATH	72.3	101	28	0	125	427	1	101	5.5e-38	155.2	Glutaredoxin-C13 OS=Arabidopsis thaliana GN=GRXC13 PE=3 SV=1
CL4277.Contig1_All	sp|Q9LYC5|GRC14_ARATH	71.4	98	28	0	125	418	1	98	1.4e-36	150.6	Glutaredoxin-C14 OS=Arabidopsis thaliana GN=GRXC14 PE=3 SV=1
CL4277.Contig1_All	sp|O04341|GRXS9_ARATH	67.3	101	33	0	125	427	1	101	2.3e-36	149.8	Monothiol glutaredoxin-S9 OS=Arabidopsis thaliana GN=GRXS9 PE=3 SV=1
CL4277.Contig1_All	sp|Q9M9Y9|GRS11_ARATH	68	97	31	0	125	415	1	97	9.7e-35	144.4	Monothiol glutaredoxin-S11 OS=Arabidopsis thaliana GN=GRXS11 PE=3 SV=1
CL4277.Contig2_All	sp|O82255|GRC13_ARATH	73.5	98	26	0	124	417	1	98	1.4e-37	154.1	Glutaredoxin-C13 OS=Arabidopsis thaliana GN=GRXC13 PE=3 SV=1
CL4277.Contig2_All	sp|O04341|GRXS9_ARATH	68.3	101	32	0	124	426	1	101	7.1e-37	151.8	Monothiol glutaredoxin-S9 OS=Arabidopsis thaliana GN=GRXS9 PE=3 SV=1
CL4277.Contig2_All	sp|Q9LYC5|GRC14_ARATH	70.6	102	28	1	124	423	1	102	1.2e-36	151	Glutaredoxin-C14 OS=Arabidopsis thaliana GN=GRXC14 PE=3 SV=1
CL4277.Contig2_All	sp|Q9M9Y9|GRS11_ARATH	68	97	31	0	124	414	1	97	1.1e-34	144.4	Monothiol glutaredoxin-S11 OS=Arabidopsis thaliana GN=GRXS11 PE=3 SV=1
CL4277.Contig3_All	sp|O82255|GRC13_ARATH	72.3	101	28	0	66	368	1	101	5.3e-38	155.2	Glutaredoxin-C13 OS=Arabidopsis thaliana GN=GRXC13 PE=3 SV=1
CL4277.Contig3_All	sp|Q9LYC5|GRC14_ARATH	71.4	98	28	0	66	359	1	98	1.3e-36	150.6	Glutaredoxin-C14 OS=Arabidopsis thaliana GN=GRXC14 PE=3 SV=1
CL4277.Contig3_All	sp|O04341|GRXS9_ARATH	67.3	101	33	0	66	368	1	101	2.2e-36	149.8	Monothiol glutaredoxin-S9 OS=Arabidopsis thaliana GN=GRXS9 PE=3 SV=1
CL4277.Contig3_All	sp|Q9M9Y9|GRS11_ARATH	68	97	31	0	66	356	1	97	9.3e-35	144.4	Monothiol glutaredoxin-S11 OS=Arabidopsis thaliana GN=GRXS11 PE=3 SV=1
CL4277.Contig4_All	sp|O82255|GRC13_ARATH	69.4	62	19	0	63	248	1	62	1.4e-21	99.4	Glutaredoxin-C13 OS=Arabidopsis thaliana GN=GRXC13 PE=3 SV=1
CL4277.Contig4_All	sp|Q9LYC5|GRC14_ARATH	70.5	61	18	0	63	245	1	61	1.4e-21	99.4	Glutaredoxin-C14 OS=Arabidopsis thaliana GN=GRXC14 PE=3 SV=1
CL4277.Contig4_All	sp|O04341|GRXS9_ARATH	67.2	64	21	0	63	254	1	64	4.1e-21	97.8	Monothiol glutaredoxin-S9 OS=Arabidopsis thaliana GN=GRXS9 PE=3 SV=1
CL4277.Contig4_All	sp|Q9M9Y9|GRS11_ARATH	65.6	64	22	0	63	254	1	64	9.1e-21	96.7	Monothiol glutaredoxin-S11 OS=Arabidopsis thaliana GN=GRXS11 PE=3 SV=1
CL4279.Contig1_All	sp|Q9LY66|RK1_ARATH	86.8	91	12	0	275	3	189	279	4.2e-40	162.2	50S ribosomal protein L1, chloroplastic OS=Arabidopsis thaliana GN=RPL1 PE=1 SV=1
CL4279.Contig1_All	sp|Q9LE95|RK1_SPIOL	82.4	91	16	0	275	3	195	285	6.7e-38	154.8	50S ribosomal protein L1, chloroplastic OS=Spinacia oleracea GN=RPL1 PE=1 SV=1
CL4279.Contig1_All	sp|P49208|RK1_PEA	89.5	76	8	0	275	48	133	208	2e-34	143.3	50S ribosomal protein L1, chloroplastic (Fragment) OS=Pisum sativum GN=RPL1 PE=1 SV=1
CL4279.Contig1_All	sp|A6MVP8|RK1_RHDSA	70.3	91	27	0	275	3	80	170	9.4e-32	134.4	50S ribosomal protein L1, chloroplastic OS=Rhodomonas salina GN=rpl1 PE=3 SV=1
CL4279.Contig1_All	sp|O78413|RK1_GUITH	69.2	91	28	0	275	3	80	170	1.2e-31	134	50S ribosomal protein L1, chloroplastic OS=Guillardia theta GN=rpl1 PE=3 SV=1
CL4279.Contig2_All	sp|Q9LY66|RK1_ARATH	86.8	91	12	0	275	3	189	279	4.1e-40	162.2	50S ribosomal protein L1, chloroplastic OS=Arabidopsis thaliana GN=RPL1 PE=1 SV=1
CL4279.Contig2_All	sp|Q9LE95|RK1_SPIOL	82.4	91	16	0	275	3	195	285	6.5e-38	154.8	50S ribosomal protein L1, chloroplastic OS=Spinacia oleracea GN=RPL1 PE=1 SV=1
CL4279.Contig2_All	sp|P49208|RK1_PEA	89.5	76	8	0	275	48	133	208	2e-34	143.3	50S ribosomal protein L1, chloroplastic (Fragment) OS=Pisum sativum GN=RPL1 PE=1 SV=1
CL4279.Contig2_All	sp|A6MVP8|RK1_RHDSA	70.3	91	27	0	275	3	80	170	9.1e-32	134.4	50S ribosomal protein L1, chloroplastic OS=Rhodomonas salina GN=rpl1 PE=3 SV=1
CL4279.Contig2_All	sp|O78413|RK1_GUITH	69.2	91	28	0	275	3	80	170	1.2e-31	134	50S ribosomal protein L1, chloroplastic OS=Guillardia theta GN=rpl1 PE=3 SV=1
CL4280.Contig2_All	sp|Q9SUR9|SGT1A_ARATH	22.2	194	112	6	918	448	127	318	4.5e-06	50.1	Protein SGT1 homolog A OS=Arabidopsis thaliana GN=SGT1A PE=1 SV=1
CL4281.Contig1_All	sp|Q1G3M3|Y3918_ARATH	48.9	237	114	4	12	710	1	234	4e-53	206.1	B3 domain-containing protein At3g19184 OS=Arabidopsis thaliana GN=At3g19184 PE=2 SV=1
CL4281.Contig1_All	sp|Q9FMZ4|Y5270_ARATH	51.4	220	87	4	12	671	2	201	5.8e-52	202.2	B3 domain-containing protein At5g42700 OS=Arabidopsis thaliana GN=At5g42700 PE=2 SV=2
CL4281.Contig1_All	sp|Q69V36|Y6944_ORYSJ	47.8	226	109	5	33	689	14	237	7.8e-49	191.8	B3 domain-containing protein Os06g0194400 OS=Oryza sativa subsp. japonica GN=Os06g0194400 PE=2 SV=1
CL4281.Contig1_All	sp|Q10QS9|Y3845_ORYSJ	47.2	231	110	6	12	677	5	232	2.3e-45	180.3	B3 domain-containing protein Os03g0184500 OS=Oryza sativa subsp. japonica GN=Os03g0184500 PE=2 SV=1
CL4281.Contig1_All	sp|Q5KQI4|Y5814_ORYSJ	39	231	129	5	21	689	10	236	1.5e-36	151	B3 domain-containing protein Os05g0481400 OS=Oryza sativa subsp. japonica GN=Os05g0481400 PE=2 SV=1
CL4281.Contig2_All	sp|Q1G3M3|Y3918_ARATH	48.3	203	98	4	12	608	1	200	5.5e-44	175.6	B3 domain-containing protein At3g19184 OS=Arabidopsis thaliana GN=At3g19184 PE=2 SV=1
CL4281.Contig2_All	sp|Q9FMZ4|Y5270_ARATH	49.7	199	80	4	12	608	2	180	3.6e-43	172.9	B3 domain-containing protein At5g42700 OS=Arabidopsis thaliana GN=At5g42700 PE=2 SV=2
CL4281.Contig2_All	sp|Q69V36|Y6944_ORYSJ	46.5	198	98	4	33	608	14	209	1.1e-41	167.9	B3 domain-containing protein Os06g0194400 OS=Oryza sativa subsp. japonica GN=Os06g0194400 PE=2 SV=1
CL4281.Contig2_All	sp|Q10QS9|Y3845_ORYSJ	44.7	206	104	5	12	608	5	207	5e-37	152.5	B3 domain-containing protein Os03g0184500 OS=Oryza sativa subsp. japonica GN=Os03g0184500 PE=2 SV=1
CL4281.Contig2_All	sp|Q5KQI4|Y5814_ORYSJ	39.2	204	112	5	21	608	10	209	7.7e-30	128.6	B3 domain-containing protein Os05g0481400 OS=Oryza sativa subsp. japonica GN=Os05g0481400 PE=2 SV=1
CL4281.Contig3_All	sp|Q1G3M3|Y3918_ARATH	52.8	89	42	0	84	350	146	234	1.2e-20	97.4	B3 domain-containing protein At3g19184 OS=Arabidopsis thaliana GN=At3g19184 PE=2 SV=1
CL4281.Contig3_All	sp|Q9FMZ4|Y5270_ARATH	56.6	76	33	0	84	311	126	201	1.8e-19	93.6	B3 domain-containing protein At5g42700 OS=Arabidopsis thaliana GN=At5g42700 PE=2 SV=2
CL4281.Contig3_All	sp|Q10QS9|Y3845_ORYSJ	57.5	80	32	1	84	317	153	232	2.3e-19	93.2	B3 domain-containing protein Os03g0184500 OS=Oryza sativa subsp. japonica GN=Os03g0184500 PE=2 SV=1
CL4281.Contig3_All	sp|Q69V36|Y6944_ORYSJ	52.6	78	36	1	99	329	160	237	6.4e-17	85.1	B3 domain-containing protein Os06g0194400 OS=Oryza sativa subsp. japonica GN=Os06g0194400 PE=2 SV=1
CL4282.Contig1_All	sp|B9DFG3|ISE2_ARATH	36	483	272	9	332	1690	146	621	8.7e-69	260	DEAD-box ATP-dependent RNA helicase ISE2, chloroplastic OS=Arabidopsis thaliana GN=ISE2 PE=1 SV=2
CL4282.Contig3_All	sp|B9DFG3|ISE2_ARATH	37.9	87	54	0	3	263	535	621	5.5e-09	60.5	DEAD-box ATP-dependent RNA helicase ISE2, chloroplastic OS=Arabidopsis thaliana GN=ISE2 PE=1 SV=2
CL4283.Contig1_All	sp|O82256|COL13_ARATH	48.2	363	150	9	120	1202	2	328	2.4e-79	293.9	Zinc finger protein CONSTANS-LIKE 13 OS=Arabidopsis thaliana GN=COL13 PE=2 SV=1
CL4283.Contig1_All	sp|O22800|COL14_ARATH	52.2	113	52	1	159	491	12	124	3.5e-30	130.6	Zinc finger protein CONSTANS-LIKE 14 OS=Arabidopsis thaliana GN=COL14 PE=2 SV=2
CL4283.Contig1_All	sp|Q940T9|COL4_ARATH	28.2	369	210	12	153	1202	4	336	5e-29	126.7	Zinc finger protein CONSTANS-LIKE 4 OS=Arabidopsis thaliana GN=COL4 PE=2 SV=2
CL4283.Contig1_All	sp|Q9C7E8|COL15_ARATH	36.8	201	95	6	141	704	2	183	5e-29	126.7	Zinc finger protein CONSTANS-LIKE 15 OS=Arabidopsis thaliana GN=COL15 PE=2 SV=1
CL4283.Contig1_All	sp|Q39057|CONS_ARATH	28.1	370	206	13	153	1202	18	347	4.3e-28	123.6	Zinc finger protein CONSTANS OS=Arabidopsis thaliana GN=CO PE=1 SV=1
CL4283.Contig2_All	sp|O82256|COL13_ARATH	44.5	346	157	8	135	1142	8	328	2.3e-76	283.9	Zinc finger protein CONSTANS-LIKE 13 OS=Arabidopsis thaliana GN=COL13 PE=2 SV=1
CL4283.Contig2_All	sp|O22800|COL14_ARATH	51.7	120	56	1	129	482	5	124	2.9e-31	134	Zinc finger protein CONSTANS-LIKE 14 OS=Arabidopsis thaliana GN=COL14 PE=2 SV=2
CL4283.Contig2_All	sp|O50055|COL1_ARATH	29.4	347	200	10	150	1145	12	328	1.1e-30	132.1	Zinc finger protein CONSTANS-LIKE 1 OS=Arabidopsis thaliana GN=COL1 PE=1 SV=1
CL4283.Contig2_All	sp|Q9C7E8|COL15_ARATH	37.4	187	99	5	150	692	9	183	2.1e-29	127.9	Zinc finger protein CONSTANS-LIKE 15 OS=Arabidopsis thaliana GN=COL15 PE=2 SV=1
CL4283.Contig2_All	sp|Q940T9|COL4_ARATH	28.5	351	217	8	144	1145	4	337	3.5e-29	127.1	Zinc finger protein CONSTANS-LIKE 4 OS=Arabidopsis thaliana GN=COL4 PE=2 SV=2
CL4283.Contig3_All	sp|O82256|COL13_ARATH	57.6	165	55	3	108	602	8	157	5.2e-49	191.8	Zinc finger protein CONSTANS-LIKE 13 OS=Arabidopsis thaliana GN=COL13 PE=2 SV=1
CL4283.Contig3_All	sp|O22800|COL14_ARATH	51.7	120	56	1	102	455	5	124	4.8e-31	132.1	Zinc finger protein CONSTANS-LIKE 14 OS=Arabidopsis thaliana GN=COL14 PE=2 SV=2
CL4283.Contig3_All	sp|Q9C7E8|COL15_ARATH	46.4	125	57	2	123	491	9	125	5e-28	122.1	Zinc finger protein CONSTANS-LIKE 15 OS=Arabidopsis thaliana GN=COL15 PE=2 SV=1
CL4283.Contig3_All	sp|Q9SSE5|COL9_ARATH	36.6	153	70	3	120	497	4	156	1e-25	114.4	Zinc finger protein CONSTANS-LIKE 9 OS=Arabidopsis thaliana GN=COL9 PE=2 SV=1
CL4283.Contig4_All	sp|O82256|COL13_ARATH	47.9	355	149	8	108	1166	8	328	2.6e-78	290.4	Zinc finger protein CONSTANS-LIKE 13 OS=Arabidopsis thaliana GN=COL13 PE=2 SV=1
CL4283.Contig4_All	sp|O22800|COL14_ARATH	51.7	120	56	1	102	455	5	124	1.2e-30	132.1	Zinc finger protein CONSTANS-LIKE 14 OS=Arabidopsis thaliana GN=COL14 PE=2 SV=2
CL4283.Contig4_All	sp|Q9C7E8|COL15_ARATH	37.6	194	90	5	123	668	9	183	3.8e-29	127.1	Zinc finger protein CONSTANS-LIKE 15 OS=Arabidopsis thaliana GN=COL15 PE=2 SV=1
CL4283.Contig4_All	sp|Q940T9|COL4_ARATH	28.5	369	209	12	117	1166	4	336	3.8e-29	127.1	Zinc finger protein CONSTANS-LIKE 4 OS=Arabidopsis thaliana GN=COL4 PE=2 SV=2
CL4283.Contig4_All	sp|Q39057|CONS_ARATH	28	379	219	13	81	1166	6	347	4.9e-29	126.7	Zinc finger protein CONSTANS OS=Arabidopsis thaliana GN=CO PE=1 SV=1
CL4285.Contig1_All	sp|B9DFX7|HMA8_ARATH	68.2	874	275	3	3044	426	3	874	0	1155.6	Copper-transporting ATPase PAA2, chloroplastic OS=Arabidopsis thaliana GN=PAA2 PE=2 SV=1
CL4285.Contig1_All	sp|Q9SZC9|HMA6_ARATH	41.1	838	429	15	2855	396	138	928	9.7e-173	605.1	Copper-transporting ATPase PAA1, chloroplastic OS=Arabidopsis thaliana GN=PAA1 PE=2 SV=1
CL4285.Contig1_All	sp|Q9S7J8|HMA7_ARATH	38	669	352	14	2354	432	352	985	1.7e-108	391.7	Copper-transporting ATPase RAN1 OS=Arabidopsis thaliana GN=RAN1 PE=1 SV=1
CL4285.Contig1_All	sp|Q9SH30|HMA5_ARATH	36.6	650	370	11	2327	411	363	981	1.6e-103	375.2	Probable copper-transporting ATPase HMA5 OS=Arabidopsis thaliana GN=HMA5 PE=1 SV=2
CL4285.Contig2_All	sp|B9DFX7|HMA8_ARATH	73.2	590	158	0	2227	458	285	874	1e-246	850.9	Copper-transporting ATPase PAA2, chloroplastic OS=Arabidopsis thaliana GN=PAA2 PE=2 SV=1
CL4285.Contig2_All	sp|Q9SZC9|HMA6_ARATH	43.2	611	302	9	2227	428	352	928	1.1e-134	478.8	Copper-transporting ATPase PAA1, chloroplastic OS=Arabidopsis thaliana GN=PAA1 PE=2 SV=1
CL4285.Contig2_All	sp|Q9S7J8|HMA7_ARATH	38.3	613	317	13	2224	464	408	985	1.4e-99	362.1	Copper-transporting ATPase RAN1 OS=Arabidopsis thaliana GN=RAN1 PE=1 SV=1
CL4285.Contig2_All	sp|Q9SH30|HMA5_ARATH	36.5	619	353	10	2278	443	396	981	1.4e-97	355.5	Probable copper-transporting ATPase HMA5 OS=Arabidopsis thaliana GN=HMA5 PE=1 SV=2
CL4285.Contig2_All	sp|Q9SZW4|HMA2_ARATH	31	594	338	13	2191	437	173	703	7.5e-64	243.4	Cadmium/zinc-transporting ATPase HMA2 OS=Arabidopsis thaliana GN=HMA2 PE=2 SV=1
CL4286.Contig1_All	sp|Q9SEE9|SR45_ARATH	66.7	424	116	14	59	1303	1	408	1.7e-134	477.6	Arginine/serine-rich protein 45 OS=Arabidopsis thaliana GN=SR45 PE=1 SV=1
CL4286.Contig1_All	sp|Q9SEU4|SR33_ARATH	41.1	180	75	8	728	1237	116	274	5.9e-15	80.5	Serine/arginine-rich splicing factor 33 OS=Arabidopsis thaliana GN=SR33 PE=1 SV=1
CL4286.Contig1_All	sp|O22315|SRSF1_ARATH	50.6	89	31	4	104	355	196	276	1.2e-10	66.2	Pre-mRNA-splicing factor SF2 OS=Arabidopsis thaliana GN=SF2 PE=1 SV=1
CL4286.Contig1_All	sp|Q9FPQ6|GP1_CHLRE	33.7	202	106	8	722	1297	175	358	7.5e-10	63.5	Vegetative cell wall protein gp1 OS=Chlamydomonas reinhardtii GN=GP1 PE=1 SV=1
CL4286.Contig1_All	sp|Q38913|EXTN1_ARATH	30.1	183	112	6	731	1252	56	231	1.8e-08	58.9	Extensin-1 OS=Arabidopsis thaliana GN=EXT1 PE=2 SV=2
CL4286.Contig2_All	sp|Q9SEE9|SR45_ARATH	66.8	431	110	15	100	1362	1	408	1.7e-136	483.8	Arginine/serine-rich protein 45 OS=Arabidopsis thaliana GN=SR45 PE=1 SV=1
CL4286.Contig2_All	sp|Q9SEU4|SR33_ARATH	41.7	180	74	9	787	1296	116	274	4.7e-14	77	Serine/arginine-rich splicing factor 33 OS=Arabidopsis thaliana GN=SR33 PE=1 SV=1
CL4286.Contig2_All	sp|O22315|SRSF1_ARATH	50.5	97	40	3	145	411	196	292	2.2e-11	68.2	Pre-mRNA-splicing factor SF2 OS=Arabidopsis thaliana GN=SF2 PE=1 SV=1
CL4286.Contig2_All	sp|Q38913|EXTN1_ARATH	29.2	192	120	6	763	1311	47	231	8.6e-08	56.2	Extensin-1 OS=Arabidopsis thaliana GN=EXT1 PE=2 SV=2
CL4286.Contig2_All	sp|Q9SQV1|RH40_ARATH	44.2	104	53	2	82	390	940	1039	1.1e-07	55.8	DEAD-box ATP-dependent RNA helicase 40 OS=Arabidopsis thaliana GN=RH40 PE=2 SV=1
CL4286.Contig3_All	sp|Q9SEE9|SR45_ARATH	66.4	417	110	13	106	1326	1	397	2.7e-132	469.5	Arginine/serine-rich protein 45 OS=Arabidopsis thaliana GN=SR45 PE=1 SV=1
CL4286.Contig3_All	sp|Q9SEU4|SR33_ARATH	41.2	182	72	9	796	1293	112	274	2.7e-15	80.9	Serine/arginine-rich splicing factor 33 OS=Arabidopsis thaliana GN=SR33 PE=1 SV=1
CL4286.Contig3_All	sp|O22315|SRSF1_ARATH	52.1	96	38	4	154	429	201	292	3.1e-11	67.4	Pre-mRNA-splicing factor SF2 OS=Arabidopsis thaliana GN=SF2 PE=1 SV=1
CL4286.Contig3_All	sp|Q9SQV1|RH40_ARATH	49.4	87	43	1	148	408	954	1039	1.1e-08	58.9	DEAD-box ATP-dependent RNA helicase 40 OS=Arabidopsis thaliana GN=RH40 PE=2 SV=1
CL4286.Contig3_All	sp|Q5D869|NRPE1_ARATH	36.6	93	59	0	76	354	1881	1973	1.9e-08	58.2	DNA-directed RNA polymerase V subunit 1 OS=Arabidopsis thaliana GN=NRPE1 PE=1 SV=1
CL4286.Contig4_All	sp|Q9SEE9|SR45_ARATH	67.1	435	110	15	76	1353	1	411	7.6e-139	492.3	Arginine/serine-rich protein 45 OS=Arabidopsis thaliana GN=SR45 PE=1 SV=1
CL4286.Contig4_All	sp|Q41822|IOJAP_MAIZE	50	212	91	3	2425	1835	16	227	1e-50	199.5	Protein Iojap, chloroplast OS=Zea mays GN=Ij PE=1 SV=1
CL4286.Contig4_All	sp|O22315|SRSF1_ARATH	51	100	43	3	97	393	198	292	9.3e-12	70.1	Pre-mRNA-splicing factor SF2 OS=Arabidopsis thaliana GN=SF2 PE=1 SV=1
CL4286.Contig4_All	sp|Q9SQV1|RH40_ARATH	48.8	86	43	1	118	372	954	1039	6.2e-08	57.4	DEAD-box ATP-dependent RNA helicase 40 OS=Arabidopsis thaliana GN=RH40 PE=2 SV=1
CL4286.Contig4_All	sp|Q5D869|NRPE1_ARATH	36.6	93	57	1	46	318	1881	1973	1.2e-06	53.1	DNA-directed RNA polymerase V subunit 1 OS=Arabidopsis thaliana GN=NRPE1 PE=1 SV=1
CL4286.Contig5_All	sp|Q9SEE9|SR45_ARATH	67.4	389	95	14	77	1195	1	373	2.3e-122	436.4	Arginine/serine-rich protein 45 OS=Arabidopsis thaliana GN=SR45 PE=1 SV=1
CL4286.Contig5_All	sp|Q9SEU4|SR33_ARATH	42.1	159	75	7	746	1192	116	267	1.3e-13	75.1	Serine/arginine-rich splicing factor 33 OS=Arabidopsis thaliana GN=SR33 PE=1 SV=1
CL4286.Contig5_All	sp|O22315|SRSF1_ARATH	50.6	89	31	4	122	373	196	276	6.2e-11	66.2	Pre-mRNA-splicing factor SF2 OS=Arabidopsis thaliana GN=SF2 PE=1 SV=1
CL4286.Contig5_All	sp|Q5D869|NRPE1_ARATH	35.1	97	62	1	44	334	1880	1975	1.9e-07	54.7	DNA-directed RNA polymerase V subunit 1 OS=Arabidopsis thaliana GN=NRPE1 PE=1 SV=1
CL4286.Contig5_All	sp|Q9SQV1|RH40_ARATH	46	87	46	1	92	349	953	1039	4.2e-07	53.5	DEAD-box ATP-dependent RNA helicase 40 OS=Arabidopsis thaliana GN=RH40 PE=2 SV=1
CL4286.Contig6_All	sp|Q9SEE9|SR45_ARATH	66.4	396	93	15	106	1242	1	373	2.4e-122	436.4	Arginine/serine-rich protein 45 OS=Arabidopsis thaliana GN=SR45 PE=1 SV=1
CL4286.Contig6_All	sp|O22315|SRSF1_ARATH	50.5	99	43	3	127	417	198	292	2.6e-12	70.9	Pre-mRNA-splicing factor SF2 OS=Arabidopsis thaliana GN=SF2 PE=1 SV=1
CL4286.Contig6_All	sp|Q5D869|NRPE1_ARATH	38	92	53	1	76	339	1881	1972	8.7e-08	55.8	DNA-directed RNA polymerase V subunit 1 OS=Arabidopsis thaliana GN=NRPE1 PE=1 SV=1
CL4286.Contig6_All	sp|Q5JKF2|RH40_ORYSJ	36.5	126	48	3	118	399	596	721	1.5e-07	55.1	DEAD-box ATP-dependent RNA helicase 40 OS=Oryza sativa subsp. japonica GN=Os01g0549400 PE=2 SV=2
CL4286.Contig6_All	sp|Q9SQV1|RH40_ARATH	39.8	123	59	3	148	495	954	1068	4.3e-07	53.5	DEAD-box ATP-dependent RNA helicase 40 OS=Arabidopsis thaliana GN=RH40 PE=2 SV=1
CL4286.Contig7_All	sp|Q9SEE9|SR45_ARATH	66.5	382	103	11	77	1174	1	373	4.2e-121	432.2	Arginine/serine-rich protein 45 OS=Arabidopsis thaliana GN=SR45 PE=1 SV=1
CL4286.Contig7_All	sp|Q9SEU4|SR33_ARATH	41.6	161	73	7	737	1171	112	267	1.6e-14	78.2	Serine/arginine-rich splicing factor 33 OS=Arabidopsis thaliana GN=SR33 PE=1 SV=1
CL4286.Contig7_All	sp|O22315|SRSF1_ARATH	50.6	89	31	4	122	373	196	276	6.1e-11	66.2	Pre-mRNA-splicing factor SF2 OS=Arabidopsis thaliana GN=SF2 PE=1 SV=1
CL4286.Contig7_All	sp|Q5D869|NRPE1_ARATH	35.1	97	62	1	44	334	1880	1975	1.8e-07	54.7	DNA-directed RNA polymerase V subunit 1 OS=Arabidopsis thaliana GN=NRPE1 PE=1 SV=1
CL4286.Contig7_All	sp|Q9SQV1|RH40_ARATH	46	87	46	1	92	349	953	1039	4.1e-07	53.5	DEAD-box ATP-dependent RNA helicase 40 OS=Arabidopsis thaliana GN=RH40 PE=2 SV=1
CL4287.Contig1_All	sp|Q9SV72|EPFL9_ARATH	89.8	49	5	0	238	384	54	102	2.9e-23	105.9	EPIDERMAL PATTERNING FACTOR-like protein 9 OS=Arabidopsis thaliana GN=EPFL9 PE=1 SV=1
CL4287.Contig2_All	sp|Q9SV72|EPFL9_ARATH	83.3	54	9	0	69	230	49	102	1.3e-23	106.7	EPIDERMAL PATTERNING FACTOR-like protein 9 OS=Arabidopsis thaliana GN=EPFL9 PE=1 SV=1
CL4287.Contig3_All	sp|Q9SV72|EPFL9_ARATH	89.8	49	5	0	275	421	54	102	3.3e-23	105.9	EPIDERMAL PATTERNING FACTOR-like protein 9 OS=Arabidopsis thaliana GN=EPFL9 PE=1 SV=1
CL4287.Contig4_All	sp|Q9SV72|EPFL9_ARATH	89.8	49	5	0	262	408	54	102	3.3e-23	105.9	EPIDERMAL PATTERNING FACTOR-like protein 9 OS=Arabidopsis thaliana GN=EPFL9 PE=1 SV=1
CL4287.Contig5_All	sp|Q9SV72|EPFL9_ARATH	89.8	49	5	0	314	460	54	102	3.4e-23	105.9	EPIDERMAL PATTERNING FACTOR-like protein 9 OS=Arabidopsis thaliana GN=EPFL9 PE=1 SV=1
CL4287.Contig6_All	sp|Q9SV72|EPFL9_ARATH	89.8	49	5	0	251	105	54	102	3e-23	105.9	EPIDERMAL PATTERNING FACTOR-like protein 9 OS=Arabidopsis thaliana GN=EPFL9 PE=1 SV=1
CL4287.Contig7_All	sp|Q9SV72|EPFL9_ARATH	83.3	54	9	0	266	105	49	102	1.9e-23	106.7	EPIDERMAL PATTERNING FACTOR-like protein 9 OS=Arabidopsis thaliana GN=EPFL9 PE=1 SV=1
CL4287.Contig8_All	sp|Q9SV72|EPFL9_ARATH	83.3	54	9	0	370	531	49	102	2.2e-23	106.7	EPIDERMAL PATTERNING FACTOR-like protein 9 OS=Arabidopsis thaliana GN=EPFL9 PE=1 SV=1
CL4288.Contig1_All	sp|Q9LS42|CASP_ARATH	21.5	274	198	7	968	1753	78	346	1.5e-07	55.8	Protein CASP OS=Arabidopsis thaliana GN=CASP PE=1 SV=2
CL4288.Contig1_All	sp|O48724|WEB1_ARATH	21.9	360	243	10	740	1786	382	714	9.7e-07	53.1	Protein WEAK CHLOROPLAST MOVEMENT UNDER BLUE LIGHT 1 OS=Arabidopsis thaliana GN=WEB1 PE=1 SV=1
CL4288.Contig2_All	sp|O48724|WEB1_ARATH	22.5	360	240	11	478	1521	382	714	2.2e-07	55.1	Protein WEAK CHLOROPLAST MOVEMENT UNDER BLUE LIGHT 1 OS=Arabidopsis thaliana GN=WEB1 PE=1 SV=1
CL4288.Contig3_All	sp|Q9LS42|CASP_ARATH	21.5	274	198	7	784	1569	78	346	1.4e-07	55.8	Protein CASP OS=Arabidopsis thaliana GN=CASP PE=1 SV=2
CL4288.Contig3_All	sp|O48724|WEB1_ARATH	21.9	360	243	10	556	1602	382	714	8.8e-07	53.1	Protein WEAK CHLOROPLAST MOVEMENT UNDER BLUE LIGHT 1 OS=Arabidopsis thaliana GN=WEB1 PE=1 SV=1
CL4288.Contig4_All	sp|O48724|WEB1_ARATH	22.5	360	240	11	740	1783	382	714	3.3e-07	54.7	Protein WEAK CHLOROPLAST MOVEMENT UNDER BLUE LIGHT 1 OS=Arabidopsis thaliana GN=WEB1 PE=1 SV=1
CL4288.Contig4_All	sp|Q9LS42|CASP_ARATH	22.7	273	185	8	968	1747	78	337	7.4e-07	53.5	Protein CASP OS=Arabidopsis thaliana GN=CASP PE=1 SV=2
CL4288.Contig5_All	sp|O48724|WEB1_ARATH	22.5	360	240	11	556	1599	382	714	3e-07	54.7	Protein WEAK CHLOROPLAST MOVEMENT UNDER BLUE LIGHT 1 OS=Arabidopsis thaliana GN=WEB1 PE=1 SV=1
CL4288.Contig5_All	sp|Q9LS42|CASP_ARATH	22.7	273	185	8	784	1563	78	337	6.7e-07	53.5	Protein CASP OS=Arabidopsis thaliana GN=CASP PE=1 SV=2
CL4288.Contig6_All	sp|Q9LS42|CASP_ARATH	21.5	274	198	7	706	1491	78	346	1.3e-07	55.8	Protein CASP OS=Arabidopsis thaliana GN=CASP PE=1 SV=2
CL4288.Contig6_All	sp|O48724|WEB1_ARATH	21.9	360	243	10	478	1524	382	714	8.5e-07	53.1	Protein WEAK CHLOROPLAST MOVEMENT UNDER BLUE LIGHT 1 OS=Arabidopsis thaliana GN=WEB1 PE=1 SV=1
CL4288.Contig7_All	sp|O48724|WEB1_ARATH	21.9	360	243	10	663	1709	382	714	7.1e-07	53.5	Protein WEAK CHLOROPLAST MOVEMENT UNDER BLUE LIGHT 1 OS=Arabidopsis thaliana GN=WEB1 PE=1 SV=1
CL4289.Contig1_All	sp|Q9M2E2|SDR1_ARATH	39.1	299	147	7	179	1003	9	296	2.1e-46	184.1	(+)-neomenthol dehydrogenase OS=Arabidopsis thaliana GN=SDR1 PE=1 SV=1
CL4289.Contig1_All	sp|Q9ZUH5|SDR2B_ARATH	36.7	297	154	5	179	1000	9	294	2.1e-43	174.1	Short-chain dehydrogenase/reductase 2b OS=Arabidopsis thaliana GN=SDR2b PE=2 SV=1
CL4289.Contig1_All	sp|A4UHT7|SALR_PAPBR	35.4	305	153	7	164	979	10	303	5.8e-41	166	Salutaridine reductase OS=Papaver bracteatum GN=SALR PE=1 SV=1
CL4289.Contig1_All	sp|B2X050|MNR1_CAPAN	38.7	186	102	4	446	1003	140	313	4.5e-25	113.2	(+)-neomenthol dehydrogenase OS=Capsicum annuum GN=MNR1 PE=1 SV=1
CL4289.Contig1_All	sp|Q6WAU1|IPIPR_MENPI	39.5	172	93	3	464	979	145	305	1.3e-24	111.7	(-)-isopiperitenone reductase OS=Mentha piperita PE=1 SV=1
CL4289.Contig2_All	sp|Q9M2E2|SDR1_ARATH	40.3	181	96	4	216	755	127	296	1.2e-25	114.8	(+)-neomenthol dehydrogenase OS=Arabidopsis thaliana GN=SDR1 PE=1 SV=1
CL4289.Contig2_All	sp|B2X050|MNR1_CAPAN	38.7	186	102	4	198	755	140	313	3.6e-25	113.2	(+)-neomenthol dehydrogenase OS=Capsicum annuum GN=MNR1 PE=1 SV=1
CL4289.Contig2_All	sp|Q6WAU1|IPIPR_MENPI	39.5	172	93	3	216	731	145	305	1e-24	111.7	(-)-isopiperitenone reductase OS=Mentha piperita PE=1 SV=1
CL4289.Contig2_All	sp|Q9ZUH5|SDR2B_ARATH	37.4	179	101	3	216	752	127	294	1.5e-23	107.8	Short-chain dehydrogenase/reductase 2b OS=Arabidopsis thaliana GN=SDR2b PE=2 SV=1
CL4289.Contig2_All	sp|A4UHT7|SALR_PAPBR	36.6	172	98	3	216	731	143	303	7.4e-23	105.5	Salutaridine reductase OS=Papaver bracteatum GN=SALR PE=1 SV=1
CL4290.Contig1_All	sp|Q8LAL2|IAA26_ARATH	44.6	65	29	2	261	67	1	58	4.2e-06	49.7	Auxin-responsive protein IAA26 OS=Arabidopsis thaliana GN=IAA26 PE=1 SV=2
CL4292.Contig1_All	sp|Q9SIV3|GLK1_ARATH	51.2	326	108	15	1397	546	1	317	1.4e-71	268.1	Transcription activator GLK1 OS=Arabidopsis thaliana GN=GLK1 PE=2 SV=2
CL4292.Contig1_All	sp|Q5Z5I4|GLK1_ORYSJ	47.2	339	123	12	1397	534	1	334	2.3e-69	260.8	Probable transcription factor GLK1 OS=Oryza sativa subsp. japonica GN=GLK1 PE=2 SV=1
CL4292.Contig1_All	sp|Q9FFH0|GLK2_ARATH	43.9	342	146	13	1397	432	1	316	1.8e-61	234.6	Transcription activator GLK2 OS=Arabidopsis thaliana GN=GLK2 PE=1 SV=1
CL4292.Contig1_All	sp|Q5NAN5|GLK2_ORYSJ	49.4	265	74	9	1145	531	144	408	6.2e-59	226.1	Probable transcription factor GLK2 OS=Oryza sativa subsp. japonica GN=GLK2 PE=2 SV=1
CL4292.Contig1_All	sp|Q6LA43|APRR2_ARATH	36.7	229	114	8	1148	480	245	448	9.4e-31	132.5	Two-component response regulator-like APRR2 OS=Arabidopsis thaliana GN=APRR2 PE=2 SV=2
CL4292.Contig2_All	sp|Q5Z5I4|GLK1_ORYSJ	57.6	330	118	9	1128	187	132	455	1.4e-97	354	Probable transcription factor GLK1 OS=Oryza sativa subsp. japonica GN=GLK1 PE=2 SV=1
CL4292.Contig2_All	sp|Q5NAN5|GLK2_ORYSJ	51.6	380	117	12	1137	193	156	533	1.1e-94	344.4	Probable transcription factor GLK2 OS=Oryza sativa subsp. japonica GN=GLK2 PE=2 SV=1
CL4292.Contig2_All	sp|Q9SIV3|GLK1_ARATH	53.3	347	107	13	1137	196	91	415	1.2e-85	314.3	Transcription activator GLK1 OS=Arabidopsis thaliana GN=GLK1 PE=2 SV=2
CL4292.Contig2_All	sp|Q9FFH0|GLK2_ARATH	55.9	286	86	11	1026	196	130	384	3.8e-74	276.2	Transcription activator GLK2 OS=Arabidopsis thaliana GN=GLK2 PE=1 SV=1
CL4292.Contig2_All	sp|Q6LA43|APRR2_ARATH	38.3	300	137	9	1074	199	263	522	6.3e-45	179.1	Two-component response regulator-like APRR2 OS=Arabidopsis thaliana GN=APRR2 PE=2 SV=2
CL4292.Contig3_All	sp|Q5Z5I4|GLK1_ORYSJ	50	462	164	13	1392	187	1	455	4e-109	392.9	Probable transcription factor GLK1 OS=Oryza sativa subsp. japonica GN=GLK1 PE=2 SV=1
CL4292.Contig3_All	sp|Q9SIV3|GLK1_ARATH	50	446	145	19	1392	196	1	415	4.4e-100	362.8	Transcription activator GLK1 OS=Arabidopsis thaliana GN=GLK1 PE=2 SV=2
CL4292.Contig3_All	sp|Q5NAN5|GLK2_ORYSJ	42.1	535	173	19	1392	193	1	533	8.9e-93	338.6	Probable transcription factor GLK2 OS=Oryza sativa subsp. japonica GN=GLK2 PE=2 SV=1
CL4292.Contig3_All	sp|Q9FFH0|GLK2_ARATH	47.3	421	163	18	1392	196	1	384	3.1e-85	313.5	Transcription activator GLK2 OS=Arabidopsis thaliana GN=GLK2 PE=1 SV=1
CL4292.Contig3_All	sp|Q6LA43|APRR2_ARATH	36.1	341	160	12	1173	199	224	522	2.4e-45	181	Two-component response regulator-like APRR2 OS=Arabidopsis thaliana GN=APRR2 PE=2 SV=2
CL4292.Contig4_All	sp|Q5Z5I4|GLK1_ORYSJ	58.1	267	74	10	932	225	196	455	1.1e-76	284.3	Probable transcription factor GLK1 OS=Oryza sativa subsp. japonica GN=GLK1 PE=2 SV=1
CL4292.Contig4_All	sp|Q9SIV3|GLK1_ARATH	57.9	254	79	10	932	234	169	415	1.9e-71	266.9	Transcription activator GLK1 OS=Arabidopsis thaliana GN=GLK1 PE=2 SV=2
CL4292.Contig4_All	sp|Q5NAN5|GLK2_ORYSJ	48.2	307	82	11	932	231	231	533	6.7e-69	258.5	Probable transcription factor GLK2 OS=Oryza sativa subsp. japonica GN=GLK2 PE=2 SV=1
CL4292.Contig4_All	sp|Q9FFH0|GLK2_ARATH	54.2	236	91	5	932	234	163	384	1.2e-62	237.7	Transcription activator GLK2 OS=Arabidopsis thaliana GN=GLK2 PE=1 SV=1
CL4292.Contig4_All	sp|Q6LA43|APRR2_ARATH	37.4	238	116	7	932	237	312	522	1.2e-33	141.4	Two-component response regulator-like APRR2 OS=Arabidopsis thaliana GN=APRR2 PE=2 SV=2
CL4292.Contig5_All	sp|Q5Z5I4|GLK1_ORYSJ	56.9	334	119	9	1143	187	132	455	3.2e-97	352.8	Probable transcription factor GLK1 OS=Oryza sativa subsp. japonica GN=GLK1 PE=2 SV=1
CL4292.Contig5_All	sp|Q5NAN5|GLK2_ORYSJ	51.4	385	115	14	1152	193	156	533	1.6e-93	340.5	Probable transcription factor GLK2 OS=Oryza sativa subsp. japonica GN=GLK2 PE=2 SV=1
CL4292.Contig5_All	sp|Q9SIV3|GLK1_ARATH	53.3	347	112	12	1152	196	91	415	1.5e-86	317.4	Transcription activator GLK1 OS=Arabidopsis thaliana GN=GLK1 PE=2 SV=2
CL4292.Contig5_All	sp|Q9FFH0|GLK2_ARATH	55	291	86	10	1041	196	130	384	4.5e-75	279.3	Transcription activator GLK2 OS=Arabidopsis thaliana GN=GLK2 PE=1 SV=1
CL4292.Contig5_All	sp|Q6LA43|APRR2_ARATH	37	305	139	9	1089	199	263	522	2e-43	174.1	Two-component response regulator-like APRR2 OS=Arabidopsis thaliana GN=APRR2 PE=2 SV=2
CL4292.Contig6_All	sp|Q5Z5I4|GLK1_ORYSJ	49.6	466	165	13	1407	187	1	455	9e-109	391.7	Probable transcription factor GLK1 OS=Oryza sativa subsp. japonica GN=GLK1 PE=2 SV=1
CL4292.Contig6_All	sp|Q9SIV3|GLK1_ARATH	50	446	150	18	1407	196	1	415	5.3e-101	365.9	Transcription activator GLK1 OS=Arabidopsis thaliana GN=GLK1 PE=2 SV=2
CL4292.Contig6_All	sp|Q5NAN5|GLK2_ORYSJ	42	540	171	21	1407	193	1	533	1.3e-91	334.7	Probable transcription factor GLK2 OS=Oryza sativa subsp. japonica GN=GLK2 PE=2 SV=1
CL4292.Contig6_All	sp|Q9FFH0|GLK2_ARATH	46.7	426	163	17	1407	196	1	384	3.7e-86	316.6	Transcription activator GLK2 OS=Arabidopsis thaliana GN=GLK2 PE=1 SV=1
CL4292.Contig6_All	sp|Q6LA43|APRR2_ARATH	35	346	162	12	1188	199	224	522	7.7e-44	176	Two-component response regulator-like APRR2 OS=Arabidopsis thaliana GN=APRR2 PE=2 SV=2
CL4292.Contig7_All	sp|Q5Z5I4|GLK1_ORYSJ	60.4	280	71	11	949	203	185	455	1.4e-85	313.9	Probable transcription factor GLK1 OS=Oryza sativa subsp. japonica GN=GLK1 PE=2 SV=1
CL4292.Contig7_All	sp|Q9SIV3|GLK1_ARATH	59.6	267	78	10	949	212	158	415	2.2e-80	296.6	Transcription activator GLK1 OS=Arabidopsis thaliana GN=GLK1 PE=2 SV=2
CL4292.Contig7_All	sp|Q5NAN5|GLK2_ORYSJ	50.6	318	82	11	949	209	220	533	3.6e-78	289.3	Probable transcription factor GLK2 OS=Oryza sativa subsp. japonica GN=GLK2 PE=2 SV=1
CL4292.Contig7_All	sp|Q9FFH0|GLK2_ARATH	55.4	249	92	6	949	212	152	384	2.3e-69	260	Transcription activator GLK2 OS=Arabidopsis thaliana GN=GLK2 PE=1 SV=1
CL4292.Contig7_All	sp|Q6LA43|APRR2_ARATH	39.8	251	116	7	949	215	301	522	4.1e-42	169.5	Two-component response regulator-like APRR2 OS=Arabidopsis thaliana GN=APRR2 PE=2 SV=2
CL4292.Contig8_All	sp|Q5Z5I4|GLK1_ORYSJ	56.9	334	119	9	1159	203	132	455	1.9e-97	353.6	Probable transcription factor GLK1 OS=Oryza sativa subsp. japonica GN=GLK1 PE=2 SV=1
CL4292.Contig8_All	sp|Q5NAN5|GLK2_ORYSJ	51.2	385	116	14	1168	209	156	533	1.1e-92	337.8	Probable transcription factor GLK2 OS=Oryza sativa subsp. japonica GN=GLK2 PE=2 SV=1
CL4292.Contig8_All	sp|Q9SIV3|GLK1_ARATH	53	347	113	12	1168	212	91	415	2e-86	317	Transcription activator GLK1 OS=Arabidopsis thaliana GN=GLK1 PE=2 SV=2
CL4292.Contig8_All	sp|Q9FFH0|GLK2_ARATH	54.6	291	87	10	1057	212	130	384	6e-75	278.9	Transcription activator GLK2 OS=Arabidopsis thaliana GN=GLK2 PE=1 SV=1
CL4292.Contig8_All	sp|Q6LA43|APRR2_ARATH	37	305	139	9	1105	215	263	522	1.6e-43	174.5	Two-component response regulator-like APRR2 OS=Arabidopsis thaliana GN=APRR2 PE=2 SV=2
CL4292.Contig9_All	sp|Q5Z5I4|GLK1_ORYSJ	51.1	466	163	16	1422	187	1	455	1.3e-110	397.9	Probable transcription factor GLK1 OS=Oryza sativa subsp. japonica GN=GLK1 PE=2 SV=1
CL4292.Contig9_All	sp|Q9SIV3|GLK1_ARATH	50.2	444	157	17	1422	196	1	415	7e-101	365.5	Transcription activator GLK1 OS=Arabidopsis thaliana GN=GLK1 PE=2 SV=2
CL4292.Contig9_All	sp|Q5NAN5|GLK2_ORYSJ	43.6	548	156	22	1422	193	1	533	8e-97	352.1	Probable transcription factor GLK2 OS=Oryza sativa subsp. japonica GN=GLK2 PE=2 SV=1
CL4292.Contig9_All	sp|Q9FFH0|GLK2_ARATH	46.6	431	161	17	1422	196	1	384	2e-87	320.9	Transcription activator GLK2 OS=Arabidopsis thaliana GN=GLK2 PE=1 SV=1
CL4292.Contig9_All	sp|Q6LA43|APRR2_ARATH	35.1	353	157	13	1203	199	224	522	2.3e-43	174.5	Two-component response regulator-like APRR2 OS=Arabidopsis thaliana GN=APRR2 PE=2 SV=2
CL4292.Contig10_All	sp|Q5Z5I4|GLK1_ORYSJ	50.5	467	166	15	1457	216	1	455	4.9e-110	396	Probable transcription factor GLK1 OS=Oryza sativa subsp. japonica GN=GLK1 PE=2 SV=1
CL4292.Contig10_All	sp|Q9SIV3|GLK1_ARATH	50.6	443	159	17	1457	225	1	415	1.4e-101	367.9	Transcription activator GLK1 OS=Arabidopsis thaliana GN=GLK1 PE=2 SV=2
CL4292.Contig10_All	sp|Q9FFH0|GLK2_ARATH	47.6	431	159	17	1457	225	1	384	3.4e-87	320.1	Transcription activator GLK2 OS=Arabidopsis thaliana GN=GLK2 PE=1 SV=1
CL4292.Contig10_All	sp|Q5NAN5|GLK2_ORYSJ	46.5	402	138	13	1238	222	146	533	3.2e-85	313.5	Probable transcription factor GLK2 OS=Oryza sativa subsp. japonica GN=GLK2 PE=2 SV=1
CL4292.Contig10_All	sp|Q6LA43|APRR2_ARATH	36	336	148	13	1208	228	245	522	5.5e-45	179.9	Two-component response regulator-like APRR2 OS=Arabidopsis thaliana GN=APRR2 PE=2 SV=2
CL4293.Contig1_All	sp|Q9SEU7|TRXM3_ARATH	52	177	69	4	172	666	1	173	4.4e-43	172.6	Thioredoxin M3, chloroplastic OS=Arabidopsis thaliana GN=GAT1 PE=2 SV=2
CL4293.Contig1_All	sp|Q7XQQ2|TRXM3_ORYSJ	48.8	125	63	1	292	663	47	171	3.2e-30	129.8	Thioredoxin M3, chloroplastic OS=Oryza sativa subsp. japonica GN=Os04g0430800 PE=2 SV=4
CL4293.Contig1_All	sp|Q7X8R5|TRXM2_ORYSJ	37.3	169	97	3	175	654	8	176	3e-28	123.2	Thioredoxin M2, chloroplastic OS=Oryza sativa subsp. japonica GN=Os04g0530600 PE=2 SV=2
CL4293.Contig1_All	sp|Q6H7E4|TRXM1_ORYSJ	38	163	90	3	205	660	9	171	7.5e-27	118.6	Thioredoxin M1, chloroplastic OS=Oryza sativa subsp. japonica GN=Os02g0639900 PE=2 SV=1
CL4293.Contig1_All	sp|P48384|TRXM_PEA	40.7	140	76	1	241	660	40	172	9.7e-27	118.2	Thioredoxin M-type, chloroplastic OS=Pisum sativum PE=2 SV=1
CL4293.Contig2_All	sp|Q9SEU7|TRXM3_ARATH	49.7	173	79	3	661	167	1	173	1.7e-41	167.2	Thioredoxin M3, chloroplastic OS=Arabidopsis thaliana GN=GAT1 PE=2 SV=2
CL4293.Contig2_All	sp|Q7XQQ2|TRXM3_ORYSJ	55.9	102	45	0	475	170	70	171	5.6e-32	135.6	Thioredoxin M3, chloroplastic OS=Oryza sativa subsp. japonica GN=Os04g0430800 PE=2 SV=4
CL4293.Contig2_All	sp|P48384|TRXM_PEA	44.2	120	60	1	532	173	60	172	4.1e-27	119.4	Thioredoxin M-type, chloroplastic OS=Pisum sativum PE=2 SV=1
CL4293.Contig2_All	sp|Q9ZP20|TRXM5_ORYSJ	48.1	104	54	0	478	167	69	172	4.1e-27	119.4	Thioredoxin M5, chloroplastic OS=Oryza sativa subsp. japonica GN=TRXM PE=2 SV=1
CL4293.Contig2_All	sp|Q6H7E4|TRXM1_ORYSJ	46.5	101	54	0	475	173	71	171	5.4e-27	119	Thioredoxin M1, chloroplastic OS=Oryza sativa subsp. japonica GN=Os02g0639900 PE=2 SV=1
CL4293.Contig3_All	sp|Q9SEU7|TRXM3_ARATH	49.7	173	79	3	782	288	1	173	2e-41	167.2	Thioredoxin M3, chloroplastic OS=Arabidopsis thaliana GN=GAT1 PE=2 SV=2
CL4293.Contig3_All	sp|Q7XQQ2|TRXM3_ORYSJ	55.9	102	45	0	596	291	70	171	6.5e-32	135.6	Thioredoxin M3, chloroplastic OS=Oryza sativa subsp. japonica GN=Os04g0430800 PE=2 SV=4
CL4293.Contig3_All	sp|P48384|TRXM_PEA	44.2	120	60	1	653	294	60	172	4.8e-27	119.4	Thioredoxin M-type, chloroplastic OS=Pisum sativum PE=2 SV=1
CL4293.Contig3_All	sp|Q9ZP20|TRXM5_ORYSJ	48.1	104	54	0	599	288	69	172	4.8e-27	119.4	Thioredoxin M5, chloroplastic OS=Oryza sativa subsp. japonica GN=TRXM PE=2 SV=1
CL4293.Contig3_All	sp|Q6H7E4|TRXM1_ORYSJ	46.5	101	54	0	596	294	71	171	6.3e-27	119	Thioredoxin M1, chloroplastic OS=Oryza sativa subsp. japonica GN=Os02g0639900 PE=2 SV=1
CL4293.Contig4_All	sp|Q9SEU7|TRXM3_ARATH	49.7	173	79	3	781	287	1	173	2e-41	167.2	Thioredoxin M3, chloroplastic OS=Arabidopsis thaliana GN=GAT1 PE=2 SV=2
CL4293.Contig4_All	sp|Q7XQQ2|TRXM3_ORYSJ	55.9	102	45	0	595	290	70	171	6.4e-32	135.6	Thioredoxin M3, chloroplastic OS=Oryza sativa subsp. japonica GN=Os04g0430800 PE=2 SV=4
CL4293.Contig4_All	sp|P48384|TRXM_PEA	44.2	120	60	1	652	293	60	172	4.8e-27	119.4	Thioredoxin M-type, chloroplastic OS=Pisum sativum PE=2 SV=1
CL4293.Contig4_All	sp|Q9ZP20|TRXM5_ORYSJ	48.1	104	54	0	598	287	69	172	4.8e-27	119.4	Thioredoxin M5, chloroplastic OS=Oryza sativa subsp. japonica GN=TRXM PE=2 SV=1
CL4293.Contig4_All	sp|Q6H7E4|TRXM1_ORYSJ	46.5	101	54	0	595	293	71	171	6.2e-27	119	Thioredoxin M1, chloroplastic OS=Oryza sativa subsp. japonica GN=Os02g0639900 PE=2 SV=1
CL4294.Contig1_All	sp|Q8LAC4|URH2_ARATH	61.9	105	25	1	1	270	218	322	1.2e-29	127.1	Probable uridine nucleosidase 2 OS=Arabidopsis thaliana GN=URH2 PE=2 SV=1
CL4294.Contig2_All	sp|Q8LAC4|URH2_ARATH	74.6	209	53	0	110	736	79	287	7.1e-88	321.2	Probable uridine nucleosidase 2 OS=Arabidopsis thaliana GN=URH2 PE=2 SV=1
CL4294.Contig2_All	sp|Q6ZJ05|URH1_ORYSJ	50.2	213	106	0	104	742	79	291	4.5e-58	222.2	Probable uridine nucleosidase 1 OS=Oryza sativa subsp. japonica GN=URH1 PE=2 SV=1
CL4294.Contig2_All	sp|Q9SJM7|URH1_ARATH	52.1	213	102	0	104	742	91	303	2.4e-56	216.5	Uridine nucleosidase 1 OS=Arabidopsis thaliana GN=URH1 PE=1 SV=2
CL4294.Contig2_All	sp|Q652Q8|URH2_ORYSJ	52	204	97	1	104	712	90	293	3.2e-56	216.1	Probable uridine nucleosidase 2 OS=Oryza sativa subsp. japonica GN=URH2 PE=2 SV=1
CL4294.Contig3_All	sp|Q8LAC4|URH2_ARATH	77	283	65	0	50	898	5	287	1.5e-124	443.4	Probable uridine nucleosidase 2 OS=Arabidopsis thaliana GN=URH2 PE=2 SV=1
CL4294.Contig3_All	sp|Q9SJM7|URH1_ARATH	52.6	304	140	2	2	904	1	303	7e-82	301.6	Uridine nucleosidase 1 OS=Arabidopsis thaliana GN=URH1 PE=1 SV=2
CL4294.Contig3_All	sp|Q6ZJ05|URH1_ORYSJ	52.5	284	134	1	53	904	9	291	7.7e-81	298.1	Probable uridine nucleosidase 1 OS=Oryza sativa subsp. japonica GN=URH1 PE=2 SV=1
CL4294.Contig3_All	sp|Q652Q8|URH2_ORYSJ	53.4	283	128	3	29	874	14	293	2.5e-79	293.1	Probable uridine nucleosidase 2 OS=Oryza sativa subsp. japonica GN=URH2 PE=2 SV=1
CL4294.Contig4_All	sp|Q8LAC4|URH2_ARATH	52.2	67	17	1	1	156	221	287	4.8e-12	67.4	Probable uridine nucleosidase 2 OS=Arabidopsis thaliana GN=URH2 PE=2 SV=1
CL4295.Contig1_All	sp|Q8VZ67|Y4919_ARATH	24.7	227	139	7	27	665	328	536	1.5e-06	52.4	Uncharacterized zinc finger CCHC domain-containing protein At4g19190 OS=Arabidopsis thaliana GN=At4g19190 PE=2 SV=1
CL4295.Contig2_All	sp|Q8VZ67|Y4919_ARATH	23.8	227	141	6	27	665	328	536	5.7e-06	50.4	Uncharacterized zinc finger CCHC domain-containing protein At4g19190 OS=Arabidopsis thaliana GN=At4g19190 PE=2 SV=1
CL4296.Contig2_All	sp|Q9FN03|UVR8_ARATH	30.9	278	178	6	3109	2279	88	352	4.2e-32	138.3	Ultraviolet-B receptor UVR8 OS=Arabidopsis thaliana GN=UVR8 PE=1 SV=1
CL4296.Contig2_All	sp|Q9SM23|ACBP1_ARATH	40.7	86	50	1	3421	3164	239	323	9.5e-08	57.4	Acyl-CoA-binding domain-containing protein 1 OS=Arabidopsis thaliana GN=ACBP1 PE=1 SV=2
CL4296.Contig2_All	sp|P0C550|AKT1_ORYSI	33.6	137	81	2	3445	3035	579	705	9.5e-08	57.4	Potassium channel AKT1 OS=Oryza sativa subsp. indica GN=AKT1 PE=2 SV=1
CL4296.Contig2_All	sp|Q0JKV1|AKT1_ORYSJ	33.6	137	81	2	3445	3035	579	705	9.5e-08	57.4	Potassium channel AKT1 OS=Oryza sativa subsp. japonica GN=AKT1 PE=2 SV=1
CL4296.Contig2_All	sp|Q38998|AKT1_ARATH	39.4	99	59	1	3487	3191	517	614	1e-06	53.9	Potassium channel AKT1 OS=Arabidopsis thaliana GN=AKT1 PE=1 SV=2
CL4296.Contig3_All	sp|Q9FN03|UVR8_ARATH	30.9	278	178	6	2490	1660	88	352	2.1e-32	139	Ultraviolet-B receptor UVR8 OS=Arabidopsis thaliana GN=UVR8 PE=1 SV=1
CL4296.Contig3_All	sp|Q7G6K7|FH3_ORYSJ	46.8	62	19	3	154	2	596	654	7.5e-06	50.8	Formin-like protein 3 OS=Oryza sativa subsp. japonica GN=FH3 PE=2 SV=2
CL4296.Contig3_All	sp|Q9FPQ6|GP1_CHLRE	51.1	47	22	1	143	3	256	301	9.8e-06	50.4	Vegetative cell wall protein gp1 OS=Chlamydomonas reinhardtii GN=GP1 PE=1 SV=1
CL4296.Contig3_All	sp|P21997|SSGP_VOLCA	51.1	47	23	0	148	8	254	300	9.8e-06	50.4	Sulfated surface glycoprotein 185 OS=Volvox carteri PE=1 SV=1
CL4298.Contig1_All	sp|Q9M1B9|SCRK4_ARATH	61.8	327	118	2	188	1168	5	324	2.3e-115	413.3	Probable fructokinase-4 OS=Arabidopsis thaliana GN=At3g59480 PE=2 SV=1
CL4298.Contig1_All	sp|Q9SID0|SCRK1_ARATH	64.2	318	112	2	218	1171	9	324	6.6e-115	411.8	Probable fructokinase-1 OS=Arabidopsis thaliana GN=At2g31390 PE=2 SV=1
CL4298.Contig1_All	sp|Q0JGZ6|SCRK1_ORYSJ	64.2	318	112	1	212	1165	5	320	1.5e-114	410.6	Fructokinase-1 OS=Oryza sativa subsp. japonica GN=FRK1 PE=1 SV=2
CL4298.Contig1_All	sp|A2WXV8|SCRK1_ORYSI	63.8	318	113	1	212	1165	5	320	5.6e-114	408.7	Fructokinase-1 OS=Oryza sativa subsp. indica GN=FRK1 PE=1 SV=1
CL4298.Contig2_All	sp|Q9M1B9|SCRK4_ARATH	61.8	327	118	2	227	1207	5	324	3.1e-115	412.9	Probable fructokinase-4 OS=Arabidopsis thaliana GN=At3g59480 PE=2 SV=1
CL4298.Contig2_All	sp|Q9SID0|SCRK1_ARATH	64.2	318	112	2	257	1210	9	324	4e-115	412.5	Probable fructokinase-1 OS=Arabidopsis thaliana GN=At2g31390 PE=2 SV=1
CL4298.Contig2_All	sp|Q0JGZ6|SCRK1_ORYSJ	63.9	319	113	1	251	1207	5	321	8.9e-115	411.4	Fructokinase-1 OS=Oryza sativa subsp. japonica GN=FRK1 PE=1 SV=2
CL4298.Contig2_All	sp|A2WXV8|SCRK1_ORYSI	63.6	319	114	1	251	1207	5	321	3.4e-114	409.5	Fructokinase-1 OS=Oryza sativa subsp. indica GN=FRK1 PE=1 SV=1
CL4298.Contig3_All	sp|Q9M1B9|SCRK4_ARATH	62.1	327	117	2	1185	205	5	324	1.1e-115	414.5	Probable fructokinase-4 OS=Arabidopsis thaliana GN=At3g59480 PE=2 SV=1
CL4298.Contig3_All	sp|Q9SID0|SCRK1_ARATH	64.5	318	111	2	1155	202	9	324	1.4e-115	414.1	Probable fructokinase-1 OS=Arabidopsis thaliana GN=At2g31390 PE=2 SV=1
CL4298.Contig3_All	sp|Q0JGZ6|SCRK1_ORYSJ	64.3	319	112	1	1161	205	5	321	5.5e-115	412.1	Fructokinase-1 OS=Oryza sativa subsp. japonica GN=FRK1 PE=1 SV=2
CL4298.Contig3_All	sp|A2WXV8|SCRK1_ORYSI	64.3	319	112	1	1161	205	5	321	7.1e-115	411.8	Fructokinase-1 OS=Oryza sativa subsp. indica GN=FRK1 PE=1 SV=1
CL4299.Contig1_All	sp|Q9SZN7|HIP26_ARATH	41.5	94	50	2	133	405	21	112	7e-11	66.2	Heavy metal-associated isoprenylated plant protein 26 OS=Arabidopsis thaliana GN=HIPP26 PE=1 SV=1
CL4299.Contig1_All	sp|O82089|CCH_ARATH	35.9	103	55	3	160	456	5	100	5.6e-08	56.6	Copper transport protein CCH OS=Arabidopsis thaliana GN=CCH PE=1 SV=1
CL4299.Contig1_All	sp|Q94BT9|ATOX1_ARATH	45	60	32	1	160	339	35	93	1.8e-06	51.6	Copper transport protein ATX1 OS=Arabidopsis thaliana GN=ATX1 PE=1 SV=1
CL4299.Contig2_All	sp|Q9SZN7|HIP26_ARATH	41.5	94	50	2	133	405	21	112	7e-11	66.2	Heavy metal-associated isoprenylated plant protein 26 OS=Arabidopsis thaliana GN=HIPP26 PE=1 SV=1
CL4299.Contig2_All	sp|O82089|CCH_ARATH	37.5	112	54	4	160	468	5	109	1.1e-08	58.9	Copper transport protein CCH OS=Arabidopsis thaliana GN=CCH PE=1 SV=1
CL4299.Contig2_All	sp|Q94BT9|ATOX1_ARATH	45	60	32	1	160	339	35	93	1.8e-06	51.6	Copper transport protein ATX1 OS=Arabidopsis thaliana GN=ATX1 PE=1 SV=1
CL4299.Contig3_All	sp|Q9SZN7|HIP26_ARATH	37.2	94	50	2	109	369	21	112	1.2e-09	62	Heavy metal-associated isoprenylated plant protein 26 OS=Arabidopsis thaliana GN=HIPP26 PE=1 SV=1
CL4299.Contig3_All	sp|O82089|CCH_ARATH	35.3	102	60	3	136	426	5	105	6.6e-08	56.2	Copper transport protein CCH OS=Arabidopsis thaliana GN=CCH PE=1 SV=1
CL4299.Contig3_All	sp|Q94BT9|ATOX1_ARATH	44.1	59	33	0	136	312	35	93	7.3e-07	52.8	Copper transport protein ATX1 OS=Arabidopsis thaliana GN=ATX1 PE=1 SV=1
CL4299.Contig5_All	sp|Q9SZN7|HIP26_ARATH	37.2	94	50	2	109	369	21	112	1.2e-09	62	Heavy metal-associated isoprenylated plant protein 26 OS=Arabidopsis thaliana GN=HIPP26 PE=1 SV=1
CL4299.Contig5_All	sp|O82089|CCH_ARATH	35.3	102	60	3	136	426	5	105	6.6e-08	56.2	Copper transport protein CCH OS=Arabidopsis thaliana GN=CCH PE=1 SV=1
CL4299.Contig5_All	sp|Q94BT9|ATOX1_ARATH	44.1	59	33	0	136	312	35	93	7.3e-07	52.8	Copper transport protein ATX1 OS=Arabidopsis thaliana GN=ATX1 PE=1 SV=1
CL4303.Contig1_All	sp|Q9SA77|ARAE1_ARATH	84.6	410	63	0	1539	310	1	410	1.5e-207	719.9	UDP-arabinose 4-epimerase 1 OS=Arabidopsis thaliana GN=MUR4 PE=1 SV=1
CL4303.Contig1_All	sp|Q9SUN3|ARAE3_ARATH	81.8	411	74	1	1539	307	1	410	5.5e-199	691.4	Probable UDP-arabinose 4-epimerase 3 OS=Arabidopsis thaliana GN=At4g20460 PE=2 SV=3
CL4303.Contig1_All	sp|Q8H930|ARAE1_ORYSJ	77.3	419	91	3	1539	295	1	419	1.1e-186	650.6	Probable UDP-arabinose 4-epimerase 1 OS=Oryza sativa subsp. japonica GN=UEL-1 PE=2 SV=2
CL4303.Contig2_All	sp|Q9SA77|ARAE1_ARATH	86.5	370	50	0	1349	240	45	414	1.3e-190	663.3	UDP-arabinose 4-epimerase 1 OS=Arabidopsis thaliana GN=MUR4 PE=1 SV=1
CL4303.Contig2_All	sp|Q9SUN3|ARAE3_ARATH	85.8	365	52	0	1349	255	44	408	5.6e-186	647.9	Probable UDP-arabinose 4-epimerase 3 OS=Arabidopsis thaliana GN=At4g20460 PE=2 SV=3
CL4303.Contig2_All	sp|Q8H0B6|ARAE2_ORYSJ	83	365	62	0	1346	252	25	389	2.5e-178	622.5	Probable UDP-arabinose 4-epimerase 2 OS=Oryza sativa subsp. japonica GN=UEL-2 PE=2 SV=1
CL4303.Contig2_All	sp|Q8H930|ARAE1_ORYSJ	82.1	369	63	2	1349	252	46	414	2.8e-177	619	Probable UDP-arabinose 4-epimerase 1 OS=Oryza sativa subsp. japonica GN=UEL-1 PE=2 SV=2
CL4303.Contig3_All	sp|Q9SA77|ARAE1_ARATH	85.6	409	59	0	1559	333	1	409	5.3e-209	724.9	UDP-arabinose 4-epimerase 1 OS=Arabidopsis thaliana GN=MUR4 PE=1 SV=1
CL4303.Contig3_All	sp|Q9SUN3|ARAE3_ARATH	82.4	409	71	1	1559	333	1	408	1.7e-199	693.3	Probable UDP-arabinose 4-epimerase 3 OS=Arabidopsis thaliana GN=At4g20460 PE=2 SV=3
CL4303.Contig3_All	sp|Q8H930|ARAE1_ORYSJ	77.6	419	90	3	1559	315	1	419	4.4e-187	652.1	Probable UDP-arabinose 4-epimerase 1 OS=Oryza sativa subsp. japonica GN=UEL-1 PE=2 SV=2
CL4303.Contig4_All	sp|Q9SUN3|ARAE3_ARATH	91.5	106	9	0	1	318	82	187	4e-50	194.5	Probable UDP-arabinose 4-epimerase 3 OS=Arabidopsis thaliana GN=At4g20460 PE=2 SV=3
CL4303.Contig4_All	sp|Q8H0B6|ARAE2_ORYSJ	87.7	106	13	0	1	318	62	167	9.9e-49	189.9	Probable UDP-arabinose 4-epimerase 2 OS=Oryza sativa subsp. japonica GN=UEL-2 PE=2 SV=1
CL4303.Contig4_All	sp|Q9SA77|ARAE1_ARATH	87.7	106	13	0	1	318	83	188	6.4e-48	187.2	UDP-arabinose 4-epimerase 1 OS=Arabidopsis thaliana GN=MUR4 PE=1 SV=1
CL4303.Contig4_All	sp|Q8H930|ARAE1_ORYSJ	86.8	106	14	0	1	318	85	190	8.4e-48	186.8	Probable UDP-arabinose 4-epimerase 1 OS=Oryza sativa subsp. japonica GN=UEL-1 PE=2 SV=2
CL4305.Contig2_All	sp|Q9SNW8|DICH_ANTMA	44.8	297	103	12	829	68	36	314	3.2e-46	183	Transcription factor DICHOTOMA OS=Antirrhinum majus GN=DICH PE=2 SV=1
CL4305.Contig2_All	sp|O49250|CYCLD_ANTMA	60.8	158	39	5	763	356	67	223	1.1e-38	157.9	Transcription factor CYCLOIDEA OS=Antirrhinum majus GN=CYC PE=1 SV=1
CL4305.Contig2_All	sp|Q9SBV6|CYCLD_ANTML	60.8	158	39	5	763	356	59	215	1.1e-38	157.9	Transcription factor CYCLOIDEA (Fragment) OS=Antirrhinum majus subsp. linkianum GN=CYC PE=3 SV=1
CL4305.Contig2_All	sp|Q9SBV9|CYCLD_ANTMH	59.5	158	41	5	763	356	59	215	4.2e-38	156	Transcription factor CYCLOIDEA (Fragment) OS=Antirrhinum majus subsp. cirrhigerum GN=CYC PE=3 SV=1
CL4305.Contig2_All	sp|Q9FYG7|TCP1_ARATH	36	253	109	6	721	74	83	319	1.8e-25	114	Transcription factor TCP1 OS=Arabidopsis thaliana GN=TCP1 PE=2 SV=1
CL4305.Contig3_All	sp|Q9SNW8|DICH_ANTMA	42.8	339	118	13	927	64	1	314	1.8e-49	194.1	Transcription factor DICHOTOMA OS=Antirrhinum majus GN=DICH PE=2 SV=1
CL4305.Contig3_All	sp|O49250|CYCLD_ANTMA	51.6	225	68	9	927	370	1	223	5.9e-40	162.5	Transcription factor CYCLOIDEA OS=Antirrhinum majus GN=CYC PE=1 SV=1
CL4305.Contig3_All	sp|Q9SBV6|CYCLD_ANTML	61.4	158	38	5	777	370	59	215	6.6e-39	159.1	Transcription factor CYCLOIDEA (Fragment) OS=Antirrhinum majus subsp. linkianum GN=CYC PE=3 SV=1
CL4305.Contig3_All	sp|Q9SBV9|CYCLD_ANTMH	60.1	158	40	5	777	370	59	215	2.5e-38	157.1	Transcription factor CYCLOIDEA (Fragment) OS=Antirrhinum majus subsp. cirrhigerum GN=CYC PE=3 SV=1
CL4305.Contig3_All	sp|Q9FYG7|TCP1_ARATH	32.2	329	146	11	870	58	28	337	1.7e-26	117.9	Transcription factor TCP1 OS=Arabidopsis thaliana GN=TCP1 PE=2 SV=1
CL4308.Contig2_All	sp|O04479|LBD6_ARATH	70	213	38	8	518	1120	1	199	3.6e-70	263.1	LOB domain-containing protein 6 OS=Arabidopsis thaliana GN=LBD6 PE=1 SV=1
CL4308.Contig2_All	sp|Q32SG3|LBD6_MAIZE	58.1	179	54	1	521	1057	26	183	3.2e-50	196.8	LOB domain-containing protein 6 OS=Zea mays GN=LBD6 PE=1 SV=1
CL4308.Contig2_All	sp|Q8LQH4|LBD6_ORYSJ	81.2	112	21	0	521	856	31	142	6e-49	192.6	LOB domain-containing protein 6 OS=Oryza sativa subsp. japonica GN=LBD6 PE=2 SV=1
CL4308.Contig2_All	sp|A2WXT0|LBD6_ORYSI	81.2	112	21	0	521	856	31	142	6e-49	192.6	LOB domain-containing protein 6 OS=Oryza sativa subsp. indica GN=LBD6 PE=3 SV=1
CL4308.Contig2_All	sp|A1YKY7|IAL1_MAIZE	82.4	108	19	0	533	856	30	137	1.7e-48	191	Protein IAL1 OS=Zea mays PE=2 SV=1
CL4310.Contig1_All	sp|Q9FNC7|SUVR2_ARATH	27.3	267	157	9	123	887	91	332	7.3e-14	75.9	Histone-lysine N-methyltransferase SUVR2 OS=Arabidopsis thaliana GN=SUVR2 PE=2 SV=2
CL4310.Contig1_All	sp|Q946J2|SUVR1_ARATH	36.2	80	48	2	591	824	283	361	5.4e-09	59.7	Histone-lysine N-methyltransferase SUVR1 OS=Arabidopsis thaliana GN=SUVR1 PE=2 SV=2
CL4310.Contig2_All	sp|Q8W595|SUVR4_ARATH	54.2	297	134	2	2060	2947	146	441	2.1e-96	351.7	Histone-lysine N-methyltransferase SUVR4 OS=Arabidopsis thaliana GN=SUVR4 PE=1 SV=2
CL4310.Contig2_All	sp|Q9FNC7|SUVR2_ARATH	55	289	123	3	2060	2923	395	677	2.2e-90	331.6	Histone-lysine N-methyltransferase SUVR2 OS=Arabidopsis thaliana GN=SUVR2 PE=2 SV=2
CL4310.Contig2_All	sp|Q946J2|SUVR1_ARATH	54.1	296	130	3	2042	2923	403	694	4.2e-89	327.4	Histone-lysine N-methyltransferase SUVR1 OS=Arabidopsis thaliana GN=SUVR1 PE=2 SV=2
CL4310.Contig2_All	sp|O64827|SUVR5_ARATH	40.4	156	89	4	2453	2917	1200	1352	3.4e-22	105.1	Histone-lysine N-methyltransferase SUVR5 OS=Arabidopsis thaliana GN=SUVR5 PE=1 SV=3
CL4310.Contig2_All	sp|Q9C5P4|SUVH3_ARATH	34.3	172	99	3	2444	2923	467	636	7.7e-19	94	Histone-lysine N-methyltransferase, H3 lysine-9 specific SUVH3 OS=Arabidopsis thaliana GN=SUVH3 PE=2 SV=2
CL4310.Contig3_All	sp|Q8W595|SUVR4_ARATH	58	269	112	1	1004	198	203	470	1.5e-98	357.1	Histone-lysine N-methyltransferase SUVR4 OS=Arabidopsis thaliana GN=SUVR4 PE=1 SV=2
CL4310.Contig3_All	sp|Q946J2|SUVR1_ARATH	59.9	262	101	1	1004	219	467	724	1.2e-92	337.4	Histone-lysine N-methyltransferase SUVR1 OS=Arabidopsis thaliana GN=SUVR1 PE=2 SV=2
CL4310.Contig3_All	sp|Q9FNC7|SUVR2_ARATH	56.9	269	109	3	1004	198	452	713	9.6e-90	327.8	Histone-lysine N-methyltransferase SUVR2 OS=Arabidopsis thaliana GN=SUVR2 PE=2 SV=2
CL4310.Contig3_All	sp|O64827|SUVR5_ARATH	39.2	189	102	6	779	228	1200	1380	5.2e-27	119.4	Histone-lysine N-methyltransferase SUVR5 OS=Arabidopsis thaliana GN=SUVR5 PE=1 SV=3
CL4310.Contig3_All	sp|Q9C5P4|SUVH3_ARATH	35.1	205	107	6	788	234	467	665	3.7e-25	113.2	Histone-lysine N-methyltransferase, H3 lysine-9 specific SUVH3 OS=Arabidopsis thaliana GN=SUVH3 PE=2 SV=2
CL4310.Contig4_All	sp|Q9FNC7|SUVR2_ARATH	41.2	592	300	16	2153	387	163	709	2.7e-116	417.9	Histone-lysine N-methyltransferase SUVR2 OS=Arabidopsis thaliana GN=SUVR2 PE=2 SV=2
CL4310.Contig4_All	sp|Q8W595|SUVR4_ARATH	56.8	315	134	2	1349	408	146	459	6.4e-110	396.7	Histone-lysine N-methyltransferase SUVR4 OS=Arabidopsis thaliana GN=SUVR4 PE=1 SV=2
CL4310.Contig4_All	sp|Q946J2|SUVR1_ARATH	53.2	340	153	3	1409	396	389	724	8.3e-102	369.8	Histone-lysine N-methyltransferase SUVR1 OS=Arabidopsis thaliana GN=SUVR1 PE=2 SV=2
CL4310.Contig4_All	sp|O64827|SUVR5_ARATH	37.1	194	99	7	956	405	1200	1380	2.2e-25	115.9	Histone-lysine N-methyltransferase SUVR5 OS=Arabidopsis thaliana GN=SUVR5 PE=1 SV=3
CL4310.Contig4_All	sp|Q93YF5|SUVH1_TOBAC	33.5	185	115	5	965	411	524	700	1.1e-21	103.6	Histone-lysine N-methyltransferase, H3 lysine-9 specific SUVH1 OS=Nicotiana tabacum GN=SUVH1 PE=1 SV=1
CL4310.Contig5_All	sp|Q8W595|SUVR4_ARATH	57.5	315	132	2	1652	2593	146	459	4.1e-112	403.7	Histone-lysine N-methyltransferase SUVR4 OS=Arabidopsis thaliana GN=SUVR4 PE=1 SV=2
CL4310.Contig5_All	sp|Q9FNC7|SUVR2_ARATH	52.1	359	158	6	1559	2614	358	709	1.2e-103	375.6	Histone-lysine N-methyltransferase SUVR2 OS=Arabidopsis thaliana GN=SUVR2 PE=2 SV=2
CL4310.Contig5_All	sp|Q946J2|SUVR1_ARATH	54.1	340	150	3	1592	2605	389	724	1.6e-103	375.2	Histone-lysine N-methyltransferase SUVR1 OS=Arabidopsis thaliana GN=SUVR1 PE=2 SV=2
CL4310.Contig5_All	sp|O64827|SUVR5_ARATH	38.6	189	103	6	2045	2596	1200	1380	6.5e-25	114	Histone-lysine N-methyltransferase SUVR5 OS=Arabidopsis thaliana GN=SUVR5 PE=1 SV=3
CL4310.Contig5_All	sp|Q9C5P4|SUVH3_ARATH	35.1	205	107	6	2036	2590	467	665	7.2e-24	110.5	Histone-lysine N-methyltransferase, H3 lysine-9 specific SUVH3 OS=Arabidopsis thaliana GN=SUVH3 PE=2 SV=2
CL4310.Contig6_All	sp|Q8W595|SUVR4_ARATH	54.5	297	133	2	1244	357	146	441	4.6e-100	363.6	Histone-lysine N-methyltransferase SUVR4 OS=Arabidopsis thaliana GN=SUVR4 PE=1 SV=2
CL4310.Contig6_All	sp|Q9FNC7|SUVR2_ARATH	51.5	326	145	5	1337	381	358	677	8.3e-94	342.8	Histone-lysine N-methyltransferase SUVR2 OS=Arabidopsis thaliana GN=SUVR2 PE=2 SV=2
CL4310.Contig6_All	sp|Q946J2|SUVR1_ARATH	52.3	310	142	3	1304	381	389	694	4.6e-92	337	Histone-lysine N-methyltransferase SUVR1 OS=Arabidopsis thaliana GN=SUVR1 PE=2 SV=2
CL4310.Contig6_All	sp|O64827|SUVR5_ARATH	39.8	161	83	5	851	387	1200	1352	1.3e-22	106.3	Histone-lysine N-methyltransferase SUVR5 OS=Arabidopsis thaliana GN=SUVR5 PE=1 SV=3
CL4310.Contig6_All	sp|Q9FF80|SUVH1_ARATH	30.7	199	113	7	923	381	446	637	6.3e-17	87.4	Histone-lysine N-methyltransferase, H3 lysine-9 specific SUVH1 OS=Arabidopsis thaliana GN=SUVH1 PE=2 SV=1
CL4311.Contig1_All	sp|Q94JX6|PP391_ARATH	64.3	417	145	3	379	1626	46	459	5.2e-159	558.9	Pentatricopeptide repeat-containing protein At5g18390, mitochondrial OS=Arabidopsis thaliana GN=At5g18390 PE=2 SV=2
CL4311.Contig1_All	sp|Q9FIX3|PP407_ARATH	25.1	406	295	4	388	1596	178	577	3.1e-34	144.4	Pentatricopeptide repeat-containing protein At5g39710 OS=Arabidopsis thaliana GN=EMB2745 PE=2 SV=1
CL4311.Contig1_All	sp|Q9SSR6|PPR78_ARATH	26.3	395	286	4	433	1611	55	446	1.3e-32	139	Pentatricopeptide repeat-containing protein At1g52640, mitochondrial OS=Arabidopsis thaliana GN=At1g52640 PE=2 SV=1
CL4311.Contig1_All	sp|Q9SR00|PP213_ARATH	24.3	379	286	1	439	1572	179	557	1.1e-31	136	Pentatricopeptide repeat-containing protein At3g04760, chloroplastic OS=Arabidopsis thaliana GN=At3g04760 PE=2 SV=1
CL4311.Contig2_All	sp|Q94JX6|PP391_ARATH	64	417	146	3	1619	372	46	459	1.1e-158	557.8	Pentatricopeptide repeat-containing protein At5g18390, mitochondrial OS=Arabidopsis thaliana GN=At5g18390 PE=2 SV=2
CL4311.Contig2_All	sp|Q9FIX3|PP407_ARATH	25.1	406	295	4	1610	402	178	577	3.9e-34	144.1	Pentatricopeptide repeat-containing protein At5g39710 OS=Arabidopsis thaliana GN=EMB2745 PE=2 SV=1
CL4311.Contig2_All	sp|Q9SSR6|PPR78_ARATH	26.1	395	287	4	1565	387	55	446	2.8e-32	137.9	Pentatricopeptide repeat-containing protein At1g52640, mitochondrial OS=Arabidopsis thaliana GN=At1g52640 PE=2 SV=1
CL4311.Contig2_All	sp|Q9SR00|PP213_ARATH	24.3	379	286	1	1559	426	179	557	6.2e-32	136.7	Pentatricopeptide repeat-containing protein At3g04760, chloroplastic OS=Arabidopsis thaliana GN=At3g04760 PE=2 SV=1
CL4312.Contig1_All	sp|O80872|TBL45_ARATH	62	137	46	4	791	396	34	169	9.1e-43	171.8	Protein trichome birefringence-like 45 OS=Arabidopsis thaliana GN=TBL45 PE=2 SV=1
CL4312.Contig1_All	sp|Q9LUZ6|TBL44_ARATH	62.5	120	42	3	749	396	60	178	5.9e-42	169.1	Protein PMR5 OS=Arabidopsis thaliana GN=PMR5 PE=2 SV=1
CL4312.Contig1_All	sp|Q9SIN2|TBL39_ARATH	50	132	62	2	824	432	19	147	3.5e-34	143.3	Protein trichome birefringence-like 39 OS=Arabidopsis thaliana GN=TBL39 PE=2 SV=1
CL4312.Contig1_All	sp|F4IWA8|TBL41_ARATH	53.7	121	54	2	758	399	25	144	7.7e-34	142.1	Protein trichome birefringence-like 41 OS=Arabidopsis thaliana GN=TBL41 PE=2 SV=1
CL4312.Contig1_All	sp|Q6DR10|TBL43_ARATH	51.6	126	51	3	746	399	30	155	1.9e-32	137.5	Protein trichome birefringence-like 43 OS=Arabidopsis thaliana GN=TBL43 PE=2 SV=1
CL4312.Contig2_All	sp|Q9LUZ6|TBL44_ARATH	61.9	344	127	4	1226	204	60	402	5.1e-135	478.8	Protein PMR5 OS=Arabidopsis thaliana GN=PMR5 PE=2 SV=1
CL4312.Contig2_All	sp|O80872|TBL45_ARATH	59	366	135	6	1259	204	34	398	5.6e-126	448.7	Protein trichome birefringence-like 45 OS=Arabidopsis thaliana GN=TBL45 PE=2 SV=1
CL4312.Contig2_All	sp|Q8VY22|TBL38_ARATH	54.2	345	141	5	1241	210	50	378	2.1e-104	377.1	Protein trichome birefringence-like 38 OS=Arabidopsis thaliana GN=TBL38 PE=2 SV=1
CL4312.Contig2_All	sp|Q9SIN2|TBL39_ARATH	48.4	366	169	8	1301	207	19	365	1.5e-99	360.9	Protein trichome birefringence-like 39 OS=Arabidopsis thaliana GN=TBL39 PE=2 SV=1
CL4312.Contig2_All	sp|Q67XC4|TBL40_ARATH	47.6	382	172	8	1337	210	3	362	2.9e-98	356.7	Protein trichome birefringence-like 40 OS=Arabidopsis thaliana GN=TBL40 PE=2 SV=2
CL4313.Contig1_All	sp|Q8VZH2|APM1_ARATH	70.6	875	247	3	2876	282	3	877	0	1255.4	Aminopeptidase M1 OS=Arabidopsis thaliana GN=APM1 PE=1 SV=1
CL4313.Contig1_All	sp|Q6Z6L4|APM1A_ORYSJ	62.3	878	326	4	2903	279	1	876	0	1104.4	Aminopeptidase M1-A OS=Oryza sativa subsp. japonica GN=Os02g0218200 PE=2 SV=1
CL4313.Contig1_All	sp|Q0J5V5|APM1B_ORYSJ	62.5	871	313	5	2876	285	7	870	0	1078.9	Aminopeptidase M1-B OS=Oryza sativa subsp. japonica GN=Os08g0398700 PE=2 SV=1
CL4313.Contig1_All	sp|Q0J2B5|APM1C_ORYSJ	59.7	869	342	4	2876	279	13	876	2e-306	1049.3	Aminopeptidase M1-C OS=Oryza sativa subsp. japonica GN=Os09g0362500 PE=2 SV=2
CL4313.Contig1_All	sp|Q6K4E7|APM1D_ORYSJ	59.3	870	341	5	2876	285	7	869	5.9e-303	1037.7	Aminopeptidase M1-D OS=Oryza sativa subsp. japonica GN=Os09g0362800 PE=2 SV=1
CL4313.Contig2_All	sp|Q8VZH2|APM1_ARATH	64	242	86	1	917	195	636	877	7.1e-87	318.5	Aminopeptidase M1 OS=Arabidopsis thaliana GN=APM1 PE=1 SV=1
CL4313.Contig2_All	sp|Q6Z6L4|APM1A_ORYSJ	57.9	233	96	2	887	192	645	876	1.2e-73	274.6	Aminopeptidase M1-A OS=Oryza sativa subsp. japonica GN=Os02g0218200 PE=2 SV=1
CL4313.Contig2_All	sp|Q0J5V5|APM1B_ORYSJ	53.3	229	106	1	881	198	642	870	2.6e-65	246.9	Aminopeptidase M1-B OS=Oryza sativa subsp. japonica GN=Os08g0398700 PE=2 SV=1
CL4313.Contig2_All	sp|Q0J2B5|APM1C_ORYSJ	49.1	232	117	1	881	189	646	877	5.1e-61	232.6	Aminopeptidase M1-C OS=Oryza sativa subsp. japonica GN=Os09g0362500 PE=2 SV=2
CL4313.Contig2_All	sp|Q6K4E7|APM1D_ORYSJ	49.1	228	114	2	878	198	643	869	8.1e-59	225.3	Aminopeptidase M1-D OS=Oryza sativa subsp. japonica GN=Os09g0362800 PE=2 SV=1
CL4313.Contig3_All	sp|Q8VZH2|APM1_ARATH	61.7	326	124	1	1155	181	552	877	5.1e-111	398.7	Aminopeptidase M1 OS=Arabidopsis thaliana GN=APM1 PE=1 SV=1
CL4313.Contig3_All	sp|Q6Z6L4|APM1A_ORYSJ	52.6	327	153	2	1155	178	551	876	2.2e-93	340.1	Aminopeptidase M1-A OS=Oryza sativa subsp. japonica GN=Os02g0218200 PE=2 SV=1
CL4313.Contig3_All	sp|Q0J2B5|APM1C_ORYSJ	48.9	329	163	2	1155	178	550	876	7.2e-89	325.1	Aminopeptidase M1-C OS=Oryza sativa subsp. japonica GN=Os09g0362500 PE=2 SV=2
CL4313.Contig3_All	sp|Q0J5V5|APM1B_ORYSJ	51.4	327	154	2	1155	184	546	870	1.2e-88	324.3	Aminopeptidase M1-B OS=Oryza sativa subsp. japonica GN=Os08g0398700 PE=2 SV=1
CL4313.Contig3_All	sp|Q6K4E7|APM1D_ORYSJ	47.4	325	169	2	1155	184	546	869	2e-83	307	Aminopeptidase M1-D OS=Oryza sativa subsp. japonica GN=Os09g0362800 PE=2 SV=1
CL4313.Contig4_All	sp|Q8VZH2|APM1_ARATH	69	875	261	3	2789	195	3	877	0	1247.6	Aminopeptidase M1 OS=Arabidopsis thaliana GN=APM1 PE=1 SV=1
CL4313.Contig4_All	sp|Q6Z6L4|APM1A_ORYSJ	62.4	878	325	4	2816	192	1	876	0	1113.2	Aminopeptidase M1-A OS=Oryza sativa subsp. japonica GN=Os02g0218200 PE=2 SV=1
CL4313.Contig4_All	sp|Q0J5V5|APM1B_ORYSJ	61.3	868	328	4	2789	198	7	870	3.4e-313	1071.6	Aminopeptidase M1-B OS=Oryza sativa subsp. japonica GN=Os08g0398700 PE=2 SV=1
CL4313.Contig4_All	sp|Q0J2B5|APM1C_ORYSJ	59.2	871	345	4	2789	189	13	877	1.8e-304	1042.7	Aminopeptidase M1-C OS=Oryza sativa subsp. japonica GN=Os09g0362500 PE=2 SV=2
CL4313.Contig4_All	sp|Q6K4E7|APM1D_ORYSJ	58.7	870	346	5	2789	198	7	869	8.2e-302	1033.9	Aminopeptidase M1-D OS=Oryza sativa subsp. japonica GN=Os09g0362800 PE=2 SV=1
CL4313.Contig5_All	sp|Q8VZH2|APM1_ARATH	60.9	151	58	1	600	151	727	877	4.2e-48	188.7	Aminopeptidase M1 OS=Arabidopsis thaliana GN=APM1 PE=1 SV=1
CL4313.Contig5_All	sp|Q6Z6L4|APM1A_ORYSJ	53.3	152	69	2	600	148	726	876	6e-39	158.3	Aminopeptidase M1-A OS=Oryza sativa subsp. japonica GN=Os02g0218200 PE=2 SV=1
CL4313.Contig5_All	sp|Q0J5V5|APM1B_ORYSJ	52	152	68	2	600	154	721	870	1.1e-37	154.1	Aminopeptidase M1-B OS=Oryza sativa subsp. japonica GN=Os08g0398700 PE=2 SV=1
CL4313.Contig5_All	sp|Q0J2B5|APM1C_ORYSJ	44.8	154	82	2	600	145	725	877	7.6e-34	141.4	Aminopeptidase M1-C OS=Oryza sativa subsp. japonica GN=Os09g0362500 PE=2 SV=2
CL4313.Contig5_All	sp|Q6K4E7|APM1D_ORYSJ	43.3	150	84	1	600	154	720	869	8.5e-33	137.9	Aminopeptidase M1-D OS=Oryza sativa subsp. japonica GN=Os09g0362800 PE=2 SV=1
CL4314.Contig1_All	sp|Q9LEQ7|PP382_ARATH	65	120	42	0	31	390	170	289	4.6e-44	174.9	Pentatricopeptide repeat-containing protein At5g14820, mitochondrial OS=Arabidopsis thaliana GN=At5g14820 PE=2 SV=1
CL4314.Contig1_All	sp|Q9LZP3|PP293_ARATH	65	120	42	0	31	390	171	290	4.6e-44	174.9	Pentatricopeptide repeat-containing protein At3g62470, mitochondrial OS=Arabidopsis thaliana GN=At3g62470 PE=2 SV=1
CL4314.Contig1_All	sp|Q3EAF8|PP294_ARATH	64.2	120	43	0	31	390	171	290	3.9e-43	171.8	Pentatricopeptide repeat-containing protein At3g62540, mitochondrial OS=Arabidopsis thaliana GN=At3g62540 PE=2 SV=1
CL4314.Contig1_All	sp|P0C8A0|PP275_ARATH	45.6	114	60	1	55	390	115	228	1.9e-18	89.7	Pentatricopeptide repeat-containing protein At3g49730 OS=Arabidopsis thaliana GN=At3g49730 PE=2 SV=1
CL4314.Contig2_All	sp|Q9LZP3|PP293_ARATH	59.4	465	178	3	302	1681	69	527	1.6e-157	553.9	Pentatricopeptide repeat-containing protein At3g62470, mitochondrial OS=Arabidopsis thaliana GN=At3g62470 PE=2 SV=1
CL4314.Contig2_All	sp|Q9LEQ7|PP382_ARATH	62.6	420	152	1	437	1681	107	526	1.4e-156	550.8	Pentatricopeptide repeat-containing protein At5g14820, mitochondrial OS=Arabidopsis thaliana GN=At5g14820 PE=2 SV=1
CL4314.Contig2_All	sp|Q3EAF8|PP294_ARATH	58.9	465	180	3	302	1681	69	527	4e-156	549.3	Pentatricopeptide repeat-containing protein At3g62540, mitochondrial OS=Arabidopsis thaliana GN=At3g62540 PE=2 SV=1
CL4314.Contig2_All	sp|Q9FVX2|PP129_ARATH	32.4	380	256	1	542	1681	87	465	1.5e-57	221.9	Pentatricopeptide repeat-containing protein At1g77360, mitochondrial OS=Arabidopsis thaliana GN=At1g77360 PE=2 SV=2
CL4315.Contig2_All	sp|Q9FZH5|MPI2_ARATH	59.1	430	164	2	338	1624	22	440	2.4e-144	510	Mannose-6-phosphate isomerase 2 OS=Arabidopsis thaliana GN=PMI2 PE=1 SV=1
CL4315.Contig2_All	sp|Q9M884|MPI1_ARATH	59.1	425	157	2	344	1618	22	429	1.5e-141	500.7	Mannose-6-phosphate isomerase 1 OS=Arabidopsis thaliana GN=PMI1 PE=1 SV=1
CL4316.Contig1_All	sp|P51567|AFC2_ARATH	27.6	442	221	15	207	1454	54	422	7.6e-27	119.8	Serine/threonine-protein kinase AFC2 OS=Arabidopsis thaliana GN=AFC2 PE=1 SV=1
CL4316.Contig1_All	sp|P51566|AFC1_ARATH	31.5	197	122	5	159	749	68	251	8.2e-21	99.8	Serine/threonine-protein kinase AFC1 OS=Arabidopsis thaliana GN=AFC1 PE=2 SV=2
CL4316.Contig1_All	sp|P51568|AFC3_ARATH	34.6	162	99	4	270	755	55	209	5.3e-20	97.1	Serine/threonine-protein kinase AFC3 OS=Arabidopsis thaliana GN=AFC3 PE=2 SV=2
CL4316.Contig1_All	sp|Q84SN3|CDKF3_ORYSJ	35.1	174	90	7	945	1454	128	282	2e-11	68.6	Cyclin-dependent kinase F-3 OS=Oryza sativa subsp. japonica GN=CDKF-3 PE=2 SV=1
CL4316.Contig1_All	sp|Q5ZCI1|MPK10_ORYSJ	34.1	167	85	6	978	1454	166	315	1e-10	66.2	Mitogen-activated protein kinase 10 OS=Oryza sativa subsp. japonica GN=MPK10 PE=2 SV=2
CL4316.Contig2_All	sp|P51567|AFC2_ARATH	26.9	442	225	14	203	1453	54	422	7.6e-27	119.8	Serine/threonine-protein kinase AFC2 OS=Arabidopsis thaliana GN=AFC2 PE=1 SV=1
CL4316.Contig2_All	sp|P51568|AFC3_ARATH	34.6	162	99	4	269	754	55	209	9e-20	96.3	Serine/threonine-protein kinase AFC3 OS=Arabidopsis thaliana GN=AFC3 PE=2 SV=2
CL4316.Contig2_All	sp|P51566|AFC1_ARATH	30.2	215	133	6	104	748	54	251	1.2e-19	95.9	Serine/threonine-protein kinase AFC1 OS=Arabidopsis thaliana GN=AFC1 PE=2 SV=2
CL4316.Contig2_All	sp|Q84SN3|CDKF3_ORYSJ	35.1	174	90	7	944	1453	128	282	2e-11	68.6	Cyclin-dependent kinase F-3 OS=Oryza sativa subsp. japonica GN=CDKF-3 PE=2 SV=1
CL4316.Contig2_All	sp|Q5ZCI1|MPK10_ORYSJ	34.1	167	85	6	977	1453	166	315	1e-10	66.2	Mitogen-activated protein kinase 10 OS=Oryza sativa subsp. japonica GN=MPK10 PE=2 SV=2
CL4316.Contig3_All	sp|P51568|AFC3_ARATH	35.1	174	95	3	656	165	235	400	1.3e-20	97.8	Serine/threonine-protein kinase AFC3 OS=Arabidopsis thaliana GN=AFC3 PE=2 SV=2
CL4316.Contig3_All	sp|P51567|AFC2_ARATH	35.1	171	88	4	656	180	263	422	7.1e-19	92	Serine/threonine-protein kinase AFC2 OS=Arabidopsis thaliana GN=AFC2 PE=1 SV=1
CL4316.Contig3_All	sp|Q5ZCI1|MPK10_ORYSJ	31.7	183	100	6	704	180	150	315	4.6e-10	62.8	Mitogen-activated protein kinase 10 OS=Oryza sativa subsp. japonica GN=MPK10 PE=2 SV=2
CL4316.Contig3_All	sp|Q84SN3|CDKF3_ORYSJ	33.3	174	93	7	689	180	128	282	7.9e-10	62	Cyclin-dependent kinase F-3 OS=Oryza sativa subsp. japonica GN=CDKF-3 PE=2 SV=1
CL4316.Contig3_All	sp|Q39023|MPK3_ARATH	29.2	185	103	6	710	177	161	324	5.6e-08	55.8	Mitogen-activated protein kinase 3 OS=Arabidopsis thaliana GN=MPK3 PE=1 SV=2
CL4316.Contig4_All	sp|P51567|AFC2_ARATH	26.7	439	230	15	1765	515	54	422	1.7e-26	118.6	Serine/threonine-protein kinase AFC2 OS=Arabidopsis thaliana GN=AFC2 PE=1 SV=1
CL4316.Contig4_All	sp|P51568|AFC3_ARATH	34.6	162	99	4	1699	1214	55	209	9e-20	96.3	Serine/threonine-protein kinase AFC3 OS=Arabidopsis thaliana GN=AFC3 PE=2 SV=2
CL4316.Contig4_All	sp|P51566|AFC1_ARATH	30.2	215	133	6	1864	1220	54	251	1.2e-19	95.9	Serine/threonine-protein kinase AFC1 OS=Arabidopsis thaliana GN=AFC1 PE=2 SV=2
CL4316.Contig4_All	sp|Q75KK8|MPK14_ORYSJ	34.6	191	95	8	1024	491	142	315	2.6e-11	68.2	Mitogen-activated protein kinase 14 OS=Oryza sativa subsp. japonica GN=MPK14 PE=2 SV=1
CL4316.Contig4_All	sp|Q84M93|MPK17_ARATH	29.4	211	119	9	1024	431	145	338	3.4e-11	67.8	Mitogen-activated protein kinase 17 OS=Arabidopsis thaliana GN=MPK17 PE=2 SV=1
CL4319.Contig1_All	sp|Q9LV85|CPR5_ARATH	36.2	188	112	3	745	200	196	381	1.2e-22	105.5	Protein CPR-5 OS=Arabidopsis thaliana GN=CPR5 PE=1 SV=1
CL4319.Contig2_All	sp|Q9LV85|CPR5_ARATH	36.2	188	112	3	745	200	196	381	1.1e-22	105.5	Protein CPR-5 OS=Arabidopsis thaliana GN=CPR5 PE=1 SV=1
CL4319.Contig3_All	sp|Q9LV85|CPR5_ARATH	41	356	197	5	1275	241	196	549	6.1e-70	263.1	Protein CPR-5 OS=Arabidopsis thaliana GN=CPR5 PE=1 SV=1
CL4319.Contig4_All	sp|Q9LV85|CPR5_ARATH	40.7	356	198	6	1275	241	196	549	5.5e-68	256.5	Protein CPR-5 OS=Arabidopsis thaliana GN=CPR5 PE=1 SV=1
CL4320.Contig1_All	sp|Q93ZB1|LOL1_ARATH	64.9	97	23	1	189	479	32	117	3.3e-32	137.5	Protein LOL1 OS=Arabidopsis thaliana GN=LOL1 PE=2 SV=1
CL4320.Contig1_All	sp|Q0J7V9|LSD1_ORYSJ	62.6	99	26	1	183	479	61	148	9.5e-32	136	Protein LSD1 OS=Oryza sativa subsp. japonica GN=LSD1 PE=2 SV=1
CL4320.Contig1_All	sp|Q6ASS2|LOL3_ORYSJ	60	100	27	2	186	479	1	89	9.8e-29	125.9	Protein LOL3 OS=Oryza sativa subsp. japonica GN=LOL3 PE=2 SV=1
CL4320.Contig1_All	sp|Q2QMB3|LOL2_ORYSJ	57.6	99	30	2	186	479	1	88	3.2e-27	120.9	Protein LOL2 OS=Oryza sativa subsp. japonica GN=LOL2 PE=2 SV=1
CL4320.Contig1_All	sp|P94077|LSD1_ARATH	65	80	26	1	186	419	6	85	2e-26	118.2	Protein LSD1 OS=Arabidopsis thaliana GN=LSD1 PE=1 SV=1
CL4320.Contig2_All	sp|Q6ASS2|LOL3_ORYSJ	70.7	116	31	2	186	524	1	116	1.1e-46	184.1	Protein LOL3 OS=Oryza sativa subsp. japonica GN=LOL3 PE=2 SV=1
CL4320.Contig2_All	sp|Q0J7V9|LSD1_ORYSJ	69.6	115	34	1	183	524	61	175	2.5e-46	183	Protein LSD1 OS=Oryza sativa subsp. japonica GN=LSD1 PE=2 SV=1
CL4320.Contig2_All	sp|Q93ZB1|LOL1_ARATH	71.7	113	31	1	189	524	32	144	3.3e-46	182.6	Protein LOL1 OS=Arabidopsis thaliana GN=LOL1 PE=2 SV=1
CL4320.Contig2_All	sp|Q2QMB3|LOL2_ORYSJ	65.8	117	38	2	186	530	1	117	2.3e-44	176.4	Protein LOL2 OS=Oryza sativa subsp. japonica GN=LOL2 PE=2 SV=1
CL4320.Contig2_All	sp|P94077|LSD1_ARATH	63.2	125	34	2	186	524	6	130	2e-43	173.3	Protein LSD1 OS=Arabidopsis thaliana GN=LSD1 PE=1 SV=1
CL4320.Contig3_All	sp|P94077|LSD1_ARATH	63.4	142	40	2	186	575	6	147	9.6e-50	194.1	Protein LSD1 OS=Arabidopsis thaliana GN=LSD1 PE=1 SV=1
CL4320.Contig3_All	sp|Q6ASS2|LOL3_ORYSJ	66.2	136	42	3	186	581	1	136	8.2e-49	191	Protein LOL3 OS=Oryza sativa subsp. japonica GN=LOL3 PE=2 SV=1
CL4320.Contig3_All	sp|Q93ZB1|LOL1_ARATH	72.7	110	29	1	189	515	32	141	3.8e-46	182.2	Protein LOL1 OS=Arabidopsis thaliana GN=LOL1 PE=2 SV=1
CL4320.Contig3_All	sp|Q0J7V9|LSD1_ORYSJ	70.5	112	32	1	183	515	61	172	6.5e-46	181.4	Protein LSD1 OS=Oryza sativa subsp. japonica GN=LSD1 PE=2 SV=1
CL4320.Contig3_All	sp|Q2QMB3|LOL2_ORYSJ	63.4	134	43	4	186	581	1	130	1.9e-45	179.9	Protein LOL2 OS=Oryza sativa subsp. japonica GN=LOL2 PE=2 SV=1
CL4320.Contig4_All	sp|P94077|LSD1_ARATH	62.6	174	50	3	270	755	6	176	1.5e-58	223.8	Protein LSD1 OS=Arabidopsis thaliana GN=LSD1 PE=1 SV=1
CL4320.Contig4_All	sp|Q6ASS2|LOL3_ORYSJ	62.3	175	52	5	270	755	1	174	1.8e-56	216.9	Protein LOL3 OS=Oryza sativa subsp. japonica GN=LOL3 PE=2 SV=1
CL4320.Contig4_All	sp|Q2QMB3|LOL2_ORYSJ	61.6	164	55	4	270	755	1	158	4.1e-53	205.7	Protein LOL2 OS=Oryza sativa subsp. japonica GN=LOL2 PE=2 SV=1
CL4320.Contig4_All	sp|Q93ZB1|LOL1_ARATH	73.6	110	28	1	273	599	32	141	2.9e-46	183	Protein LOL1 OS=Arabidopsis thaliana GN=LOL1 PE=2 SV=1
CL4320.Contig4_All	sp|Q0J7V9|LSD1_ORYSJ	71.4	112	31	1	267	599	61	172	4.9e-46	182.2	Protein LSD1 OS=Oryza sativa subsp. japonica GN=LSD1 PE=2 SV=1
CL4320.Contig5_All	sp|Q6ASS2|LOL3_ORYSJ	70.7	116	31	2	268	606	1	116	1.3e-46	184.1	Protein LOL3 OS=Oryza sativa subsp. japonica GN=LOL3 PE=2 SV=1
CL4320.Contig5_All	sp|Q0J7V9|LSD1_ORYSJ	69.6	115	34	1	265	606	61	175	2.8e-46	183	Protein LSD1 OS=Oryza sativa subsp. japonica GN=LSD1 PE=2 SV=1
CL4320.Contig5_All	sp|Q93ZB1|LOL1_ARATH	71.7	113	31	1	271	606	32	144	3.7e-46	182.6	Protein LOL1 OS=Arabidopsis thaliana GN=LOL1 PE=2 SV=1
CL4320.Contig5_All	sp|Q2QMB3|LOL2_ORYSJ	65.8	117	38	2	268	612	1	117	2.6e-44	176.4	Protein LOL2 OS=Oryza sativa subsp. japonica GN=LOL2 PE=2 SV=1
CL4320.Contig5_All	sp|P94077|LSD1_ARATH	63.2	125	34	2	268	606	6	130	2.2e-43	173.3	Protein LSD1 OS=Arabidopsis thaliana GN=LSD1 PE=1 SV=1
CL4320.Contig6_All	sp|P94077|LSD1_ARATH	73.5	98	23	1	1092	1385	95	189	6.2e-35	146.4	Protein LSD1 OS=Arabidopsis thaliana GN=LSD1 PE=1 SV=1
CL4320.Contig6_All	sp|Q93ZB1|LOL1_ARATH	66	97	22	1	274	564	32	117	1.7e-32	138.3	Protein LOL1 OS=Arabidopsis thaliana GN=LOL1 PE=2 SV=1
CL4320.Contig6_All	sp|Q0J7V9|LSD1_ORYSJ	63.6	99	25	1	268	564	61	148	5e-32	136.7	Protein LSD1 OS=Oryza sativa subsp. japonica GN=LSD1 PE=2 SV=1
CL4320.Contig6_All	sp|Q6ASS2|LOL3_ORYSJ	61.1	108	31	3	1089	1382	80	186	1.9e-28	124.8	Protein LOL3 OS=Oryza sativa subsp. japonica GN=LOL3 PE=2 SV=1
CL4320.Contig6_All	sp|Q2QMB3|LOL2_ORYSJ	57.6	99	30	2	271	564	1	88	6.3e-27	119.8	Protein LOL2 OS=Oryza sativa subsp. japonica GN=LOL2 PE=2 SV=1
CL4320.Contig7_All	sp|Q93ZB1|LOL1_ARATH	80.6	72	14	0	283	498	32	103	2.3e-31	134.8	Protein LOL1 OS=Arabidopsis thaliana GN=LOL1 PE=2 SV=1
CL4320.Contig7_All	sp|Q0J7V9|LSD1_ORYSJ	77	74	17	0	277	498	61	134	8.6e-31	132.9	Protein LSD1 OS=Oryza sativa subsp. japonica GN=LSD1 PE=2 SV=1
CL4320.Contig7_All	sp|Q6ASS2|LOL3_ORYSJ	59	100	28	2	280	573	1	89	8.9e-28	122.9	Protein LOL3 OS=Oryza sativa subsp. japonica GN=LOL3 PE=2 SV=1
CL4320.Contig7_All	sp|P94077|LSD1_ARATH	57	100	39	2	280	573	6	103	4.4e-27	120.6	Protein LSD1 OS=Arabidopsis thaliana GN=LSD1 PE=1 SV=1
CL4320.Contig7_All	sp|Q2QMB3|LOL2_ORYSJ	56.6	99	31	2	280	573	1	88	2.9e-26	117.9	Protein LOL2 OS=Oryza sativa subsp. japonica GN=LOL2 PE=2 SV=1
CL4323.Contig1_All	sp|Q9ZVJ2|AMERL_ARATH	78.7	207	43	1	174	791	1	207	1.4e-96	350.5	Uncharacterized protein At2g38710 OS=Arabidopsis thaliana GN=At2g38710 PE=2 SV=1
CL4323.Contig2_All	sp|Q9ZVJ2|AMERL_ARATH	78	173	37	1	743	228	36	208	1.1e-77	287.7	Uncharacterized protein At2g38710 OS=Arabidopsis thaliana GN=At2g38710 PE=2 SV=1
CL4324.Contig1_All	sp|Q9FJP3|RK29_ARATH	50	58	28	1	175	2	33	89	1.2e-07	53.5	50S ribosomal protein L29, chloroplastic OS=Arabidopsis thaliana GN=RPL29 PE=1 SV=1
CL4324.Contig2_All	sp|Q9FJP3|RK29_ARATH	68.7	147	45	1	886	446	25	170	2.4e-51	200.3	50S ribosomal protein L29, chloroplastic OS=Arabidopsis thaliana GN=RPL29 PE=1 SV=1
CL4324.Contig2_All	sp|Q9SWI6|RK29_MAIZE	73.6	106	28	0	793	476	56	161	6e-39	159.1	50S ribosomal protein L29, chloroplastic OS=Zea mays GN=RPL29 PE=2 SV=1
CL4324.Contig3_All	sp|Q9FJP3|RK29_ARATH	69.4	147	44	1	797	357	25	170	1.9e-52	203.8	50S ribosomal protein L29, chloroplastic OS=Arabidopsis thaliana GN=RPL29 PE=1 SV=1
CL4324.Contig3_All	sp|Q9SWI6|RK29_MAIZE	55.9	161	68	2	860	387	1	161	2.9e-40	163.3	50S ribosomal protein L29, chloroplastic OS=Zea mays GN=RPL29 PE=2 SV=1
CL4324.Contig4_All	sp|Q9FJP3|RK29_ARATH	56.5	69	29	1	210	416	25	92	7.9e-14	74.3	50S ribosomal protein L29, chloroplastic OS=Arabidopsis thaliana GN=RPL29 PE=1 SV=1
CL4324.Contig4_All	sp|Q9SWI6|RK29_MAIZE	40	75	44	1	195	416	19	93	6.5e-08	54.7	50S ribosomal protein L29, chloroplastic OS=Zea mays GN=RPL29 PE=2 SV=1
CL4324.Contig5_All	sp|Q9FJP3|RK29_ARATH	69.4	147	44	1	134	574	25	170	2e-52	203.8	50S ribosomal protein L29, chloroplastic OS=Arabidopsis thaliana GN=RPL29 PE=1 SV=1
CL4324.Contig5_All	sp|Q9SWI6|RK29_MAIZE	55.9	161	68	2	71	544	1	161	2.9e-40	163.3	50S ribosomal protein L29, chloroplastic OS=Zea mays GN=RPL29 PE=2 SV=1
CL4326.Contig1_All	sp|Q9M052|U76F1_ARATH	48.6	296	147	4	957	76	164	456	9.4e-78	288.5	UDP-glycosyltransferase 76F1 OS=Arabidopsis thaliana GN=UGT76F1 PE=2 SV=1
CL4326.Contig1_All	sp|Q9SNB1|U7E11_ARATH	49	294	147	3	978	100	155	446	2.3e-76	283.9	UDP-glycosyltransferase 76E11 OS=Arabidopsis thaliana GN=UGT76E11 PE=2 SV=1
CL4326.Contig1_All	sp|Q9LTH2|U76E2_ARATH	46.6	311	156	5	1029	100	146	447	8.8e-76	282	UDP-glycosyltransferase 76E2 OS=Arabidopsis thaliana GN=UGT76E2 PE=2 SV=1
CL4326.Contig1_All	sp|Q9FI98|U76C4_ARATH	47.6	292	152	1	957	85	160	451	5.7e-75	279.3	UDP-glycosyltransferase 76C4 OS=Arabidopsis thaliana GN=UGT76C4 PE=2 SV=1
CL4326.Contig1_All	sp|Q94AB5|U7E12_ARATH	48.3	288	145	4	951	94	170	455	6.3e-74	275.8	UDP-glycosyltransferase 76E12 OS=Arabidopsis thaliana GN=UGT76E12 PE=2 SV=1
CL4326.Contig2_All	sp|Q9M052|U76F1_ARATH	48	298	150	4	965	78	162	456	3.7e-78	290	UDP-glycosyltransferase 76F1 OS=Arabidopsis thaliana GN=UGT76F1 PE=2 SV=1
CL4326.Contig2_All	sp|Q9FI98|U76C4_ARATH	48	296	149	4	965	87	158	451	2.1e-76	284.3	UDP-glycosyltransferase 76C4 OS=Arabidopsis thaliana GN=UGT76C4 PE=2 SV=1
CL4326.Contig2_All	sp|Q9LTH2|U76E2_ARATH	46.2	320	161	5	1046	102	134	447	4.6e-76	283.1	UDP-glycosyltransferase 76E2 OS=Arabidopsis thaliana GN=UGT76E2 PE=2 SV=1
CL4326.Contig2_All	sp|Q9SNB1|U7E11_ARATH	45	338	164	6	1097	102	125	446	7.8e-76	282.3	UDP-glycosyltransferase 76E11 OS=Arabidopsis thaliana GN=UGT76E11 PE=2 SV=1
CL4326.Contig2_All	sp|Q94AB5|U7E12_ARATH	45.4	326	165	6	1052	96	136	455	3.3e-74	276.9	UDP-glycosyltransferase 76E12 OS=Arabidopsis thaliana GN=UGT76E12 PE=2 SV=1
CL4327.Contig1_All	sp|O64692|G2OX3_ARATH	70.4	54	16	0	164	3	246	299	7.2e-16	81.3	Gibberellin 2-beta-dioxygenase 3 OS=Arabidopsis thaliana GN=GA2OX3 PE=2 SV=1
CL4327.Contig1_All	sp|Q9XG83|G2OX_PHACN	74.1	54	14	0	164	3	248	301	9.4e-16	80.9	Gibberellin 2-beta-dioxygenase OS=Phaseolus coccineus GN=GA2OX1 PE=2 SV=1
CL4327.Contig1_All	sp|Q9XFR9|G2OX2_ARATH	68.5	54	17	0	164	3	251	304	1.6e-15	80.1	Gibberellin 2-beta-dioxygenase 2 OS=Arabidopsis thaliana GN=GA2OX2 PE=2 SV=1
CL4327.Contig1_All	sp|Q9SQ80|G2OX1_PEA	75.9	54	12	1	164	3	244	296	4.7e-15	78.6	Gibberellin 2-beta-dioxygenase 1 OS=Pisum sativum GN=GA2OX1 PE=1 SV=1
CL4327.Contig1_All	sp|Q8LEA2|G2OX1_ARATH	64.8	54	19	0	164	3	241	294	3e-14	75.9	Gibberellin 2-beta-dioxygenase 1 OS=Arabidopsis thaliana GN=GA2OX1 PE=2 SV=2
CL4327.Contig2_All	sp|Q9SQ80|G2OX1_PEA	75.3	85	20	1	462	208	244	327	3.8e-29	126.7	Gibberellin 2-beta-dioxygenase 1 OS=Pisum sativum GN=GA2OX1 PE=1 SV=1
CL4327.Contig2_All	sp|Q9XG83|G2OX_PHACN	73.8	84	22	0	462	211	248	331	1.4e-28	124.8	Gibberellin 2-beta-dioxygenase OS=Phaseolus coccineus GN=GA2OX1 PE=2 SV=1
CL4327.Contig2_All	sp|Q9XFR9|G2OX2_ARATH	72.8	81	22	0	462	220	251	331	1.4e-28	124.8	Gibberellin 2-beta-dioxygenase 2 OS=Arabidopsis thaliana GN=GA2OX2 PE=2 SV=1
CL4327.Contig2_All	sp|O64692|G2OX3_ARATH	71.6	81	23	0	462	220	246	326	9.2e-28	122.1	Gibberellin 2-beta-dioxygenase 3 OS=Arabidopsis thaliana GN=GA2OX3 PE=2 SV=1
CL4327.Contig2_All	sp|Q8LEA2|G2OX1_ARATH	64.2	81	29	0	462	220	241	321	7.3e-25	112.5	Gibberellin 2-beta-dioxygenase 1 OS=Arabidopsis thaliana GN=GA2OX1 PE=2 SV=2
CL4328.Contig1_All	sp|P93022|ARFG_ARATH	42.4	787	377	28	2113	4404	431	1164	4.3e-124	444.1	Auxin response factor 7 OS=Arabidopsis thaliana GN=ARF7 PE=1 SV=2
CL4328.Contig1_All	sp|Q8RYC8|ARFS_ARATH	52.5	482	189	17	3064	4404	610	1086	2.5e-119	428.3	Auxin response factor 19 OS=Arabidopsis thaliana GN=ARF19 PE=1 SV=2
CL4328.Contig1_All	sp|A2YAA5|ARFP_ORYSI	48.9	452	205	13	3055	4365	614	1054	2.2e-96	352.1	Auxin response factor 16 OS=Oryza sativa subsp. indica GN=ARF16 PE=2 SV=1
CL4328.Contig1_All	sp|A3B9A0|ARFP_ORYSJ	48.9	452	205	13	3055	4365	614	1054	2.2e-96	352.1	Auxin response factor 16 OS=Oryza sativa subsp. japonica GN=ARF16 PE=2 SV=1
CL4328.Contig1_All	sp|Q0D9R7|ARFS_ORYSJ	30.9	763	392	25	2455	4401	413	1154	2.2e-67	255.8	Auxin response factor 19 OS=Oryza sativa subsp. japonica GN=ARF19 PE=2 SV=2
CL4328.Contig2_All	sp|B2C6R6|TAFCL_ARATH	25.6	464	271	16	2467	3699	38	480	1.1e-18	93.6	Transcription initiation factor TFIID subunit 12b OS=Arabidopsis thaliana GN=TAF12B PE=1 SV=1
CL4328.Contig2_All	sp|F4I171|MD15A_ARATH	22.5	799	519	27	1351	3693	160	876	5.6e-18	91.3	Mediator of RNA polymerase II transcription subunit 15a OS=Arabidopsis thaliana GN=MED15A PE=1 SV=1
CL4328.Contig2_All	sp|Q940A7|TA12B_ARATH	25.9	463	273	15	2467	3699	38	482	1.8e-16	86.3	Transcription initiation factor TFIID subunit 12b OS=Arabidopsis thaliana GN=TAF12B PE=1 SV=1
CL4328.Contig2_All	sp|Q7XYY2|MED25_ARATH	26.9	376	197	12	2734	3702	384	734	1.1e-13	77	Mediator of RNA polymerase II transcription subunit 25 OS=Arabidopsis thaliana GN=MED25 PE=1 SV=1
CL4328.Contig2_All	sp|P93022|ARFG_ARATH	37.2	156	76	4	3262	3702	441	583	5.4e-13	74.7	Auxin response factor 7 OS=Arabidopsis thaliana GN=ARF7 PE=1 SV=2
CL4330.Contig1_All	sp|Q9FT54|GTE6_ARATH	43.2	354	169	4	241	1221	20	368	2e-72	270.8	Transcription factor GTE6 OS=Arabidopsis thaliana GN=GTE6 PE=2 SV=1
CL4330.Contig1_All	sp|Q84XV2|GTE1_ARATH	41.4	362	172	6	238	1224	31	385	1.1e-70	265	Transcription factor GTE1 OS=Arabidopsis thaliana GN=GTE1 PE=2 SV=1
CL4330.Contig1_All	sp|Q93YS6|GTE9_ARATH	29.6	203	129	5	511	1116	174	363	2.5e-14	77.8	Transcription factor GTE9 OS=Arabidopsis thaliana GN=GTE9 PE=1 SV=1
CL4330.Contig1_All	sp|Q9S7T1|GTE3_ARATH	25.9	239	144	5	511	1143	156	389	5.3e-12	70.1	Transcription factor GTE3, chloroplastic OS=Arabidopsis thaliana GN=GTE3 PE=1 SV=1
CL4330.Contig1_All	sp|Q9LNC4|GTE4_ARATH	31	213	110	8	205	774	342	540	4.5e-11	67	Transcription factor GTE4 OS=Arabidopsis thaliana GN=GTE4 PE=2 SV=1
CL4330.Contig2_All	sp|Q9FT54|GTE6_ARATH	47.6	357	174	4	241	1302	20	366	4.8e-88	322.8	Transcription factor GTE6 OS=Arabidopsis thaliana GN=GTE6 PE=2 SV=1
CL4330.Contig2_All	sp|Q84XV2|GTE1_ARATH	45.9	362	182	5	238	1302	31	385	9e-87	318.5	Transcription factor GTE1 OS=Arabidopsis thaliana GN=GTE1 PE=2 SV=1
CL4330.Contig2_All	sp|Q93YS6|GTE9_ARATH	28.3	300	191	8	439	1308	124	409	5.9e-22	103.2	Transcription factor GTE9 OS=Arabidopsis thaliana GN=GTE9 PE=1 SV=1
CL4330.Contig2_All	sp|Q9LNC4|GTE4_ARATH	35.5	217	121	6	205	852	342	540	2.9e-21	100.9	Transcription factor GTE4 OS=Arabidopsis thaliana GN=GTE4 PE=2 SV=1
CL4330.Contig2_All	sp|Q9LXA7|GTE2_ARATH	41.4	116	65	1	469	816	171	283	8.6e-21	99.4	Transcription factor GTE2 OS=Arabidopsis thaliana GN=GTE2 PE=2 SV=2
CL4330.Contig3_All	sp|Q9FT54|GTE6_ARATH	49.7	354	171	3	143	1201	21	368	1.5e-91	334.3	Transcription factor GTE6 OS=Arabidopsis thaliana GN=GTE6 PE=2 SV=1
CL4330.Contig3_All	sp|Q84XV2|GTE1_ARATH	47.7	369	168	6	134	1204	30	385	5.6e-91	332.4	Transcription factor GTE1 OS=Arabidopsis thaliana GN=GTE1 PE=2 SV=1
CL4330.Contig3_All	sp|Q93YS6|GTE9_ARATH	29.5	308	195	7	179	1096	76	363	3.5e-24	110.5	Transcription factor GTE9 OS=Arabidopsis thaliana GN=GTE9 PE=1 SV=1
CL4330.Contig3_All	sp|Q9S7T1|GTE3_ARATH	28.1	285	172	5	353	1123	110	389	5.5e-22	103.2	Transcription factor GTE3, chloroplastic OS=Arabidopsis thaliana GN=GTE3 PE=1 SV=1
CL4330.Contig3_All	sp|Q9LNC4|GTE4_ARATH	36.1	219	120	7	98	754	342	540	1.2e-21	102.1	Transcription factor GTE4 OS=Arabidopsis thaliana GN=GTE4 PE=2 SV=1
CL4331.Contig4_All	sp|Q6Z690|LDL1_ORYSJ	34.4	695	361	15	3838	1838	213	840	2.2e-88	325.5	Lysine-specific histone demethylase 1 homolog 1 OS=Oryza sativa subsp. japonica GN=Os02g0755200 PE=2 SV=1
CL4331.Contig4_All	sp|Q7XUR2|LDL3_ORYSJ	39	525	252	11	3739	2183	177	639	7.2e-84	310.5	Lysine-specific histone demethylase 1 homolog 3 OS=Oryza sativa subsp. japonica GN=Os04g0560300 PE=2 SV=2
CL4331.Contig4_All	sp|Q01H90|LDL3_ORYSI	38.9	525	253	11	3739	2183	177	639	7.2e-84	310.5	Lysine-specific histone demethylase 1 homolog 3 OS=Oryza sativa subsp. indica GN=B0103C08-B0602B01.13 PE=3 SV=1
CL4331.Contig4_All	sp|Q9LID0|LDL2_ARATH	36.8	543	272	8	3697	2084	151	627	4.8e-80	297.7	Lysine-specific histone demethylase 1 homolog 2 OS=Arabidopsis thaliana GN=LDL2 PE=2 SV=1
CL4331.Contig4_All	sp|Q6YYZ1|LDL2_ORYSJ	37.1	493	247	8	3667	2198	164	596	1.6e-78	292.7	Lysine-specific histone demethylase 1 homolog 2 OS=Oryza sativa subsp. japonica GN=Os08g0143400 PE=2 SV=1
CL4332.Contig1_All	sp|B5X582|TWIH_ARATH	46.4	360	153	6	1194	166	77	413	1.4e-78	291.2	Twinkle homolog protein, chloroplastic/mitochondrial OS=Arabidopsis thaliana GN=At1g30680 PE=1 SV=1
CL4332.Contig1_All	sp|F4I6E6|PRIH_ARATH	47.6	319	133	6	1104	181	38	333	4.9e-71	266.2	Primase homolog protein OS=Arabidopsis thaliana GN=At1g30660 PE=3 SV=1
CL4332.Contig2_All	sp|B5X582|TWIH_ARATH	50.9	338	155	4	1150	167	77	413	4.7e-87	319.3	Twinkle homolog protein, chloroplastic/mitochondrial OS=Arabidopsis thaliana GN=At1g30680 PE=1 SV=1
CL4332.Contig2_All	sp|F4I6E6|PRIH_ARATH	54.5	297	130	4	1060	182	38	333	6e-82	302.4	Primase homolog protein OS=Arabidopsis thaliana GN=At1g30660 PE=3 SV=1
CL4332.Contig3_All	sp|B5X582|TWIH_ARATH	42	207	87	4	627	40	139	323	1.5e-33	140.6	Twinkle homolog protein, chloroplastic/mitochondrial OS=Arabidopsis thaliana GN=At1g30680 PE=1 SV=1
CL4332.Contig3_All	sp|F4I6E6|PRIH_ARATH	39.6	207	91	6	627	40	65	248	9.3e-28	121.3	Primase homolog protein OS=Arabidopsis thaliana GN=At1g30660 PE=3 SV=1
CL4332.Contig4_All	sp|B5X582|TWIH_ARATH	46.1	360	149	6	230	1243	77	413	1.6e-79	294.3	Twinkle homolog protein, chloroplastic/mitochondrial OS=Arabidopsis thaliana GN=At1g30680 PE=1 SV=1
CL4332.Contig4_All	sp|F4I6E6|PRIH_ARATH	46.4	319	132	5	320	1228	38	333	1e-70	265	Primase homolog protein OS=Arabidopsis thaliana GN=At1g30660 PE=3 SV=1
CL4332.Contig5_All	sp|B5X582|TWIH_ARATH	39.3	183	73	4	62	562	139	299	5.5e-26	115.2	Twinkle homolog protein, chloroplastic/mitochondrial OS=Arabidopsis thaliana GN=At1g30680 PE=1 SV=1
CL4332.Contig5_All	sp|F4I6E6|PRIH_ARATH	34.4	183	81	5	62	562	65	224	4.2e-18	89	Primase homolog protein OS=Arabidopsis thaliana GN=At1g30660 PE=3 SV=1
CL4333.Contig1_All	sp|Q58FY4|PUB63_ARATH	36.3	204	130	0	1018	1629	169	372	8.9e-36	149.4	U-box domain-containing protein 63 OS=Arabidopsis thaliana GN=PUB63 PE=2 SV=1
CL4333.Contig1_All	sp|Q6DBN5|PUB62_ARATH	41.2	170	96	2	1102	1605	177	344	6.4e-34	143.3	U-box domain-containing protein 62 OS=Arabidopsis thaliana GN=PUB62 PE=2 SV=1
CL4333.Contig2_All	sp|Q58FY4|PUB63_ARATH	36	203	130	0	1018	1626	169	371	5.9e-35	146.7	U-box domain-containing protein 63 OS=Arabidopsis thaliana GN=PUB63 PE=2 SV=1
CL4333.Contig2_All	sp|Q6DBN5|PUB62_ARATH	41.2	170	96	2	1102	1605	177	344	1.1e-33	142.5	U-box domain-containing protein 62 OS=Arabidopsis thaliana GN=PUB62 PE=2 SV=1
CL4333.Contig3_All	sp|Q58FY4|PUB63_ARATH	39.4	132	80	0	179	574	241	372	1e-23	108.2	U-box domain-containing protein 63 OS=Arabidopsis thaliana GN=PUB63 PE=2 SV=1
CL4333.Contig3_All	sp|Q6DBN5|PUB62_ARATH	41.3	126	70	2	179	550	221	344	2.3e-23	107.1	U-box domain-containing protein 62 OS=Arabidopsis thaliana GN=PUB62 PE=2 SV=1
CL4333.Contig4_All	sp|Q58FY4|PUB63_ARATH	39.7	131	79	0	179	571	241	371	1.4e-23	107.8	U-box domain-containing protein 63 OS=Arabidopsis thaliana GN=PUB63 PE=2 SV=1
CL4333.Contig4_All	sp|Q6DBN5|PUB62_ARATH	41.3	126	70	2	179	550	221	344	2.3e-23	107.1	U-box domain-containing protein 62 OS=Arabidopsis thaliana GN=PUB62 PE=2 SV=1
CL4334.Contig1_All	sp|Q9T070|COX6A_ARATH	64.4	101	34	1	121	423	1	99	4.2e-34	142.5	Cytochrome c oxidase subunit 6a, mitochondrial OS=Arabidopsis thaliana GN=COX6A PE=2 SV=1
CL4334.Contig2_All	sp|Q9T070|COX6A_ARATH	65.3	101	33	1	765	463	1	99	3.5e-34	142.9	Cytochrome c oxidase subunit 6a, mitochondrial OS=Arabidopsis thaliana GN=COX6A PE=2 SV=1
CL4335.Contig1_All	sp|Q9LJ44|COL12_ARATH	52.3	44	21	0	821	952	305	348	2e-06	51.2	Zinc finger protein CONSTANS-LIKE 12 OS=Arabidopsis thaliana GN=COL12 PE=2 SV=2
CL4335.Contig1_All	sp|Q9FHH8|COL5_ARATH	51.1	45	22	0	827	961	285	329	4.5e-06	50.1	Zinc finger protein CONSTANS-LIKE 5 OS=Arabidopsis thaliana GN=COL5 PE=2 SV=2
CL4335.Contig1_All	sp|Q9FDX8|HD1_ORYSJ	43.1	72	37	2	755	967	304	372	5.9e-06	49.7	Zinc finger protein HD1 OS=Oryza sativa subsp. japonica GN=HD1 PE=2 SV=1
CL4335.Contig1_All	sp|Q10N34|PRR73_ORYSJ	40.7	54	30	1	827	982	712	765	7.7e-06	49.3	Two-component response regulator-like PRR73 OS=Oryza sativa subsp. japonica GN=PRR73 PE=2 SV=1
CL4335.Contig2_All	sp|Q9FHH8|COL5_ARATH	51.1	47	23	0	827	967	285	331	4.3e-07	53.5	Zinc finger protein CONSTANS-LIKE 5 OS=Arabidopsis thaliana GN=COL5 PE=2 SV=2
CL4335.Contig2_All	sp|Q96502|COL2_ARATH	52.1	48	23	0	827	970	278	325	5.6e-07	53.1	Zinc finger protein CONSTANS-LIKE 2 OS=Arabidopsis thaliana GN=COL2 PE=1 SV=1
CL4335.Contig2_All	sp|Q9LJ44|COL12_ARATH	50	48	24	0	821	964	305	352	9.6e-07	52.4	Zinc finger protein CONSTANS-LIKE 12 OS=Arabidopsis thaliana GN=COL12 PE=2 SV=2
CL4335.Contig2_All	sp|Q9FDX8|HD1_ORYSJ	37.1	70	42	1	758	967	305	372	4.8e-06	50.1	Zinc finger protein HD1 OS=Oryza sativa subsp. japonica GN=HD1 PE=2 SV=1
CL4335.Contig3_All	sp|Q9FHH8|COL5_ARATH	51.1	47	23	0	1342	1482	285	331	6.1e-07	53.5	Zinc finger protein CONSTANS-LIKE 5 OS=Arabidopsis thaliana GN=COL5 PE=2 SV=2
CL4335.Contig3_All	sp|Q96502|COL2_ARATH	52.1	48	23	0	1342	1485	278	325	8e-07	53.1	Zinc finger protein CONSTANS-LIKE 2 OS=Arabidopsis thaliana GN=COL2 PE=1 SV=1
CL4335.Contig3_All	sp|Q9LJ44|COL12_ARATH	50	48	24	0	1336	1479	305	352	1.4e-06	52.4	Zinc finger protein CONSTANS-LIKE 12 OS=Arabidopsis thaliana GN=COL12 PE=2 SV=2
CL4335.Contig3_All	sp|Q39057|CONS_ARATH	37.3	67	42	0	1273	1473	283	349	5.2e-06	50.4	Zinc finger protein CONSTANS OS=Arabidopsis thaliana GN=CO PE=1 SV=1
CL4336.Contig1_All	sp|Q9LIG6|NIFU4_ARATH	75.5	241	55	2	392	1102	38	278	6e-98	355.5	NifU-like protein 4, mitochondrial OS=Arabidopsis thaliana GN=NIFU4 PE=2 SV=1
CL4336.Contig1_All	sp|Q9C8J2|NIFU5_ARATH	71.1	242	65	1	392	1102	31	272	1.1e-94	344.7	NifU-like protein 5, mitochondrial OS=Arabidopsis thaliana GN=NIFU5 PE=2 SV=1
CL4336.Contig1_All	sp|Q84LK7|NIFU1_ORYSJ	31.9	135	87	3	779	1183	56	185	5.6e-11	66.6	NifU-like protein 1, chloroplastic OS=Oryza sativa subsp. japonica GN=NIFU1 PE=1 SV=1
CL4336.Contig1_All	sp|Q93W20|NIFU2_ARATH	44.8	67	35	1	881	1081	97	161	1.2e-10	65.5	NifU-like protein 2, chloroplastic OS=Arabidopsis thaliana GN=NIFU2 PE=1 SV=1
CL4336.Contig1_All	sp|Q84RQ7|NIFU3_ARATH	46.3	67	34	1	881	1081	96	160	2.8e-10	64.3	NifU-like protein 3, chloroplastic OS=Arabidopsis thaliana GN=NIFU3 PE=2 SV=1
CL4336.Contig2_All	sp|Q9LIG6|NIFU4_ARATH	68.6	277	73	5	155	976	13	278	3.6e-97	352.8	NifU-like protein 4, mitochondrial OS=Arabidopsis thaliana GN=NIFU4 PE=2 SV=1
CL4336.Contig2_All	sp|Q9C8J2|NIFU5_ARATH	71.5	242	62	3	269	976	32	272	8.2e-94	341.7	NifU-like protein 5, mitochondrial OS=Arabidopsis thaliana GN=NIFU5 PE=2 SV=1
CL4336.Contig2_All	sp|Q84LK7|NIFU1_ORYSJ	31.1	135	88	3	653	1057	56	185	6.6e-11	66.2	NifU-like protein 1, chloroplastic OS=Oryza sativa subsp. japonica GN=NIFU1 PE=1 SV=1
CL4336.Contig2_All	sp|Q93W20|NIFU2_ARATH	46.3	67	34	1	755	955	97	161	8.7e-11	65.9	NifU-like protein 2, chloroplastic OS=Arabidopsis thaliana GN=NIFU2 PE=1 SV=1
CL4336.Contig2_All	sp|Q84RQ7|NIFU3_ARATH	44.8	67	35	1	755	955	96	160	3.3e-10	63.9	NifU-like protein 3, chloroplastic OS=Arabidopsis thaliana GN=NIFU3 PE=2 SV=1
CL4336.Contig3_All	sp|Q9LIG6|NIFU4_ARATH	75.5	241	55	2	392	1102	38	278	1.2e-97	354.4	NifU-like protein 4, mitochondrial OS=Arabidopsis thaliana GN=NIFU4 PE=2 SV=1
CL4336.Contig3_All	sp|Q9C8J2|NIFU5_ARATH	71.1	242	65	1	392	1102	31	272	2e-94	343.6	NifU-like protein 5, mitochondrial OS=Arabidopsis thaliana GN=NIFU5 PE=2 SV=1
CL4336.Contig3_All	sp|Q93W20|NIFU2_ARATH	44.8	67	35	1	881	1081	97	161	1.1e-10	65.5	NifU-like protein 2, chloroplastic OS=Arabidopsis thaliana GN=NIFU2 PE=1 SV=1
CL4336.Contig3_All	sp|Q84LK7|NIFU1_ORYSJ	35.6	101	60	3	779	1081	56	151	1.8e-10	64.7	NifU-like protein 1, chloroplastic OS=Oryza sativa subsp. japonica GN=NIFU1 PE=1 SV=1
CL4336.Contig3_All	sp|Q84RQ7|NIFU3_ARATH	46.3	67	34	1	881	1081	96	160	2.4e-10	64.3	NifU-like protein 3, chloroplastic OS=Arabidopsis thaliana GN=NIFU3 PE=2 SV=1
CL4337.Contig1_All	sp|Q9FKC0|R13A4_ARATH	90.8	206	19	0	75	692	1	206	8.1e-107	384.4	60S ribosomal protein L13a-4 OS=Arabidopsis thaliana GN=RPL13AD PE=2 SV=1
CL4337.Contig1_All	sp|Q9SVR0|R13A3_ARATH	89.8	206	21	0	75	692	1	206	1.5e-105	380.2	60S ribosomal protein L13a-3 OS=Arabidopsis thaliana GN=RPL13AC PE=2 SV=1
CL4337.Contig1_All	sp|Q9SFU1|R13A1_ARATH	88.8	206	23	0	75	692	1	206	4.5e-105	378.6	60S ribosomal protein L13a-1 OS=Arabidopsis thaliana GN=RPL13AA PE=2 SV=1
CL4337.Contig1_All	sp|Q9LRX8|R13A2_ARATH	89.8	206	21	0	75	692	1	206	9.9e-105	377.5	60S ribosomal protein L13a-2 OS=Arabidopsis thaliana GN=RPL13AB PE=1 SV=1
CL4337.Contig1_All	sp|O49885|RL13A_LUPLU	86.4	206	27	1	75	692	1	205	1.5e-100	363.6	60S ribosomal protein L13a OS=Lupinus luteus GN=RPL13A PE=2 SV=1
CL4337.Contig2_All	sp|Q9FKC0|R13A4_ARATH	91	201	18	0	605	3	1	201	6.8e-104	374.4	60S ribosomal protein L13a-4 OS=Arabidopsis thaliana GN=RPL13AD PE=2 SV=1
CL4337.Contig2_All	sp|Q9LRX8|R13A2_ARATH	90	201	20	0	605	3	1	201	1.3e-102	370.2	60S ribosomal protein L13a-2 OS=Arabidopsis thaliana GN=RPL13AB PE=1 SV=1
CL4337.Contig2_All	sp|Q9SVR0|R13A3_ARATH	90	201	20	0	605	3	1	201	1.3e-102	370.2	60S ribosomal protein L13a-3 OS=Arabidopsis thaliana GN=RPL13AC PE=2 SV=1
CL4337.Contig2_All	sp|Q9SFU1|R13A1_ARATH	89.1	201	22	0	605	3	1	201	3.8e-102	368.6	60S ribosomal protein L13a-1 OS=Arabidopsis thaliana GN=RPL13AA PE=2 SV=1
CL4337.Contig2_All	sp|O49885|RL13A_LUPLU	86.6	201	26	1	605	3	1	200	1.2e-97	353.6	60S ribosomal protein L13a OS=Lupinus luteus GN=RPL13A PE=2 SV=1
CL4337.Contig3_All	sp|Q9FKC0|R13A4_ARATH	88.3	206	24	0	45	662	1	206	1.1e-105	380.6	60S ribosomal protein L13a-4 OS=Arabidopsis thaliana GN=RPL13AD PE=2 SV=1
CL4337.Contig3_All	sp|Q9LRX8|R13A2_ARATH	88.8	206	23	0	45	662	1	206	7e-105	377.9	60S ribosomal protein L13a-2 OS=Arabidopsis thaliana GN=RPL13AB PE=1 SV=1
CL4337.Contig3_All	sp|Q9SFU1|R13A1_ARATH	87.4	206	26	0	45	662	1	206	1.2e-104	377.1	60S ribosomal protein L13a-1 OS=Arabidopsis thaliana GN=RPL13AA PE=2 SV=1
CL4337.Contig3_All	sp|Q9SVR0|R13A3_ARATH	87.9	206	25	0	45	662	1	206	2e-104	376.3	60S ribosomal protein L13a-3 OS=Arabidopsis thaliana GN=RPL13AC PE=2 SV=1
CL4337.Contig3_All	sp|O49885|RL13A_LUPLU	84.5	206	31	1	45	662	1	205	1.2e-99	360.5	60S ribosomal protein L13a OS=Lupinus luteus GN=RPL13A PE=2 SV=1
CL4337.Contig4_All	sp|Q9FKC0|R13A4_ARATH	89.6	192	20	0	97	672	1	192	2.9e-98	355.5	60S ribosomal protein L13a-4 OS=Arabidopsis thaliana GN=RPL13AD PE=2 SV=1
CL4337.Contig4_All	sp|Q9LRX8|R13A2_ARATH	89.1	192	21	0	97	672	1	192	4.9e-98	354.8	60S ribosomal protein L13a-2 OS=Arabidopsis thaliana GN=RPL13AB PE=1 SV=1
CL4337.Contig4_All	sp|Q9SVR0|R13A3_ARATH	88	192	23	0	97	672	1	192	7.1e-97	350.9	60S ribosomal protein L13a-3 OS=Arabidopsis thaliana GN=RPL13AC PE=2 SV=1
CL4337.Contig4_All	sp|Q9SFU1|R13A1_ARATH	87	192	25	0	97	672	1	192	9.3e-97	350.5	60S ribosomal protein L13a-1 OS=Arabidopsis thaliana GN=RPL13AA PE=2 SV=1
CL4337.Contig4_All	sp|O65055|RL13A_PICMA	85.4	192	28	0	97	672	1	192	8.1e-93	337.4	60S ribosomal protein L13a OS=Picea mariana GN=RPL13A PE=2 SV=1
CL4338.Contig1_All	sp|Q0JIC2|GAM1_ORYSJ	36.8	514	256	17	1648	230	59	544	5.1e-64	243	Transcription factor GAMYB OS=Oryza sativa subsp. japonica GN=GAM1 PE=2 SV=1
CL4338.Contig1_All	sp|A2WW87|GAM1_ORYSI	36.8	514	256	17	1648	230	59	544	6.7e-64	242.7	Transcription factor GAMYB OS=Oryza sativa subsp. indica GN=GAM1 PE=2 SV=1
CL4338.Contig1_All	sp|O49608|MYB32_ARATH	58.9	112	44	2	1645	1313	32	142	1.6e-33	141.7	Transcription factor MYB32 OS=Arabidopsis thaliana GN=MYB32 PE=2 SV=1
CL4338.Contig1_All	sp|P81393|MYB08_ANTMA	54.8	126	54	3	1645	1274	32	156	2.7e-33	141	Myb-related protein 308 OS=Antirrhinum majus GN=MYB308 PE=2 SV=1
CL4338.Contig1_All	sp|Q8LPH6|MYB86_ARATH	34.1	249	137	5	1648	941	31	265	3.6e-33	140.6	Transcription factor MYB86 OS=Arabidopsis thaliana GN=MYB86 PE=2 SV=1
CL4338.Contig2_All	sp|A2WW87|GAM1_ORYSI	39.1	570	282	17	1027	2625	3	544	3.1e-85	314.3	Transcription factor GAMYB OS=Oryza sativa subsp. indica GN=GAM1 PE=2 SV=1
CL4338.Contig2_All	sp|Q0JIC2|GAM1_ORYSJ	39.1	570	282	17	1027	2625	3	544	4.1e-85	313.9	Transcription factor GAMYB OS=Oryza sativa subsp. japonica GN=GAM1 PE=2 SV=1
CL4338.Contig2_All	sp|P80073|MYB2_PHYPA	63.6	107	39	0	1129	1449	12	118	1.7e-38	159.1	Myb-related protein Pp2 OS=Physcomitrella patens subsp. patens GN=PP2 PE=2 SV=1
CL4338.Contig2_All	sp|O49782|MYB51_ARATH	48.5	169	81	5	1129	1617	13	181	7.1e-37	153.7	Transcription factor MYB51 OS=Arabidopsis thaliana GN=MYB51 PE=1 SV=2
CL4338.Contig2_All	sp|P81394|MYB15_ANTMA	63.5	104	38	0	1129	1440	12	115	9.3e-37	153.3	Myb-related protein 315 OS=Antirrhinum majus GN=MYB315 PE=2 SV=1
CL4338.Contig3_All	sp|A2WW87|GAM1_ORYSI	39.2	572	281	18	1834	230	3	544	1.5e-84	312	Transcription factor GAMYB OS=Oryza sativa subsp. indica GN=GAM1 PE=2 SV=1
CL4338.Contig3_All	sp|Q0JIC2|GAM1_ORYSJ	39.2	572	281	18	1834	230	3	544	1.9e-84	311.6	Transcription factor GAMYB OS=Oryza sativa subsp. japonica GN=GAM1 PE=2 SV=1
CL4338.Contig3_All	sp|O49782|MYB51_ARATH	49.7	169	79	5	1732	1244	13	181	2.1e-38	158.7	Transcription factor MYB51 OS=Arabidopsis thaliana GN=MYB51 PE=1 SV=2
CL4338.Contig3_All	sp|P80073|MYB2_PHYPA	60.7	107	42	0	1732	1412	12	118	1.8e-37	155.6	Myb-related protein Pp2 OS=Physcomitrella patens subsp. patens GN=PP2 PE=2 SV=1
CL4338.Contig3_All	sp|Q9S9K9|MYB3_ARATH	62.5	104	39	0	1732	1421	12	115	3e-37	154.8	Transcription factor MYB3 OS=Arabidopsis thaliana GN=MYB3 PE=1 SV=1
CL4339.Contig1_All	sp|Q39224|SRG1_ARATH	38.3	274	164	2	932	126	85	358	2.5e-50	197.2	Protein SRG1 OS=Arabidopsis thaliana GN=SRG1 PE=2 SV=1
CL4339.Contig1_All	sp|D4N502|DIOX3_PAPSO	37.3	249	150	2	932	198	88	334	1.3e-46	184.9	Codeine O-demethylase OS=Papaver somniferum GN=CODM PE=1 SV=1
CL4339.Contig1_All	sp|D4N501|DIOX2_PAPSO	35.1	265	167	2	932	150	89	352	3.4e-44	176.8	Probable 2-oxoglutarate/Fe(II)-dependent dioxygenase OS=Papaver somniferum GN=DIOX2 PE=2 SV=1
CL4339.Contig1_All	sp|A2A1A0|NCS1_COPJA	37.3	241	151	0	932	210	83	323	2.5e-42	170.6	S-norcoclaurine synthase 1 OS=Coptis japonica GN=NCS1 PE=1 SV=1
CL4339.Contig1_All	sp|D4N500|DIOX1_PAPSO	35.3	255	157	2	932	186	89	341	5.5e-42	169.5	Thebaine 6-O-demethylase OS=Papaver somniferum GN=T6ODM PE=1 SV=1
CL4339.Contig2_All	sp|Q39224|SRG1_ARATH	37.9	317	190	3	1055	126	42	358	5.2e-58	222.6	Protein SRG1 OS=Arabidopsis thaliana GN=SRG1 PE=2 SV=1
CL4339.Contig2_All	sp|D4N502|DIOX3_PAPSO	38.2	283	165	3	1022	198	54	334	1.7e-53	207.6	Codeine O-demethylase OS=Papaver somniferum GN=CODM PE=1 SV=1
CL4339.Contig2_All	sp|D4N501|DIOX2_PAPSO	35.5	324	194	5	1079	150	30	352	5.6e-52	202.6	Probable 2-oxoglutarate/Fe(II)-dependent dioxygenase OS=Papaver somniferum GN=DIOX2 PE=2 SV=1
CL4339.Contig2_All	sp|A2A1A0|NCS1_COPJA	38.7	274	166	1	1025	210	50	323	1.2e-49	194.9	S-norcoclaurine synthase 1 OS=Coptis japonica GN=NCS1 PE=1 SV=1
CL4339.Contig2_All	sp|D4N500|DIOX1_PAPSO	35	314	186	5	1079	186	30	341	9.8e-49	191.8	Thebaine 6-O-demethylase OS=Papaver somniferum GN=T6ODM PE=1 SV=1
CL4339.Contig3_All	sp|Q39224|SRG1_ARATH	39.3	84	51	0	414	163	85	168	8e-12	68.2	Protein SRG1 OS=Arabidopsis thaliana GN=SRG1 PE=2 SV=1
CL4339.Contig3_All	sp|A2A1A0|NCS1_COPJA	34.5	84	55	0	414	163	83	166	3e-11	66.2	S-norcoclaurine synthase 1 OS=Coptis japonica GN=NCS1 PE=1 SV=1
CL4339.Contig3_All	sp|Q9ZWQ9|FLS_CITUN	34.9	86	54	1	414	163	71	156	6.3e-09	58.5	Flavonol synthase/flavanone 3-hydroxylase OS=Citrus unshiu GN=FLS PE=1 SV=1
CL4339.Contig3_All	sp|O04395|FLS_MATIN	30.6	98	66	1	414	127	30	127	4.1e-08	55.8	Flavonol synthase/flavanone 3-hydroxylase (Fragment) OS=Matthiola incana PE=2 SV=1
CL4339.Contig3_All	sp|P51092|LDOX_PETHY	30.2	86	58	1	417	166	84	169	2.7e-07	53.1	Leucoanthocyanidin dioxygenase OS=Petunia hybrida GN=ANT17 PE=2 SV=1
CL4340.Contig1_All	sp|B2ZX90|FAS1_ORYSJ	26.5	253	153	8	4419	3745	210	457	6.8e-12	71.6	Chromatin assembly factor 1 subunit FSM OS=Oryza sativa subsp. japonica GN=FSM PE=2 SV=1
CL4340.Contig1_All	sp|Q8H0U8|RH42_ARATH	30.7	150	81	5	4125	3712	139	277	1.7e-07	57	DEAD-box ATP-dependent RNA helicase 42 OS=Arabidopsis thaliana GN=RH42 PE=1 SV=2
CL4340.Contig1_All	sp|Q9SU08|AUXI1_ARATH	33.3	117	71	3	4047	3700	495	605	5e-07	55.5	Auxilin-related protein 1 OS=Arabidopsis thaliana GN=At4g12780 PE=1 SV=2
CL4340.Contig1_All	sp|P0CB26|Y1089_ARATH	24.7	190	119	5	4194	3694	80	268	8.6e-07	54.7	Uncharacterized protein At1g10890 OS=Arabidopsis thaliana GN=At1g10890 PE=4 SV=1
CL4340.Contig2_All	sp|B2ZX90|FAS1_ORYSJ	31.4	153	81	5	4207	3806	310	457	1.5e-11	70.5	Chromatin assembly factor 1 subunit FSM OS=Oryza sativa subsp. japonica GN=FSM PE=2 SV=1
CL4340.Contig2_All	sp|Q8H0U8|RH42_ARATH	30.7	150	81	5	4186	3773	139	277	1.7e-07	57	DEAD-box ATP-dependent RNA helicase 42 OS=Arabidopsis thaliana GN=RH42 PE=1 SV=2
CL4340.Contig2_All	sp|Q9SU08|AUXI1_ARATH	33.3	117	71	3	4108	3761	495	605	5e-07	55.5	Auxilin-related protein 1 OS=Arabidopsis thaliana GN=At4g12780 PE=1 SV=2
CL4340.Contig2_All	sp|P0CB26|Y1089_ARATH	24.1	162	104	4	4186	3755	108	268	1.9e-06	53.5	Uncharacterized protein At1g10890 OS=Arabidopsis thaliana GN=At1g10890 PE=4 SV=1
CL4340.Contig3_All	sp|Q9SGH2|MBD9_ARATH	29.5	139	71	5	438	37	2031	2147	2.9e-06	50.4	Methyl-CpG-binding domain-containing protein 9 OS=Arabidopsis thaliana GN=MBD9 PE=2 SV=1
CL4341.Contig1_All	sp|C0LGH8|Y1634_ARATH	56.3	316	131	4	1	939	28	339	1.6e-92	337	Probable LRR receptor-like serine/threonine-protein kinase At1g63430 OS=Arabidopsis thaliana GN=At1g63430 PE=2 SV=1
CL4341.Contig1_All	sp|C0LGV1|RCH1_ARATH	37.5	216	123	5	1	621	40	252	1e-27	121.7	LRR receptor-like serine/threonine-protein kinase RCH1 OS=Arabidopsis thaliana GN=RCH1 PE=2 SV=1
CL4341.Contig1_All	sp|Q9LVP0|Y5639_ARATH	36	203	122	3	40	627	43	244	2.4e-24	110.5	Probable leucine-rich repeat receptor-like protein kinase At5g63930 OS=Arabidopsis thaliana GN=At5g63930 PE=2 SV=1
CL4341.Contig1_All	sp|C0LGP4|Y3475_ARATH	32.6	233	126	4	4	615	27	257	9.1e-24	108.6	Probable LRR receptor-like serine/threonine-protein kinase At3g47570 OS=Arabidopsis thaliana GN=At3g47570 PE=2 SV=1
CL4341.Contig2_All	sp|C0LGV1|RCH1_ARATH	41	156	91	1	1	465	40	195	3.3e-25	112.5	LRR receptor-like serine/threonine-protein kinase RCH1 OS=Arabidopsis thaliana GN=RCH1 PE=2 SV=1
CL4341.Contig2_All	sp|C0LGP4|Y3475_ARATH	36.5	181	88	3	4	471	27	205	6.9e-23	104.8	Probable LRR receptor-like serine/threonine-protein kinase At3g47570 OS=Arabidopsis thaliana GN=At3g47570 PE=2 SV=1
CL4341.Contig2_All	sp|Q9LVP0|Y5639_ARATH	41.7	144	82	1	40	465	43	186	4.4e-22	102.1	Probable leucine-rich repeat receptor-like protein kinase At5g63930 OS=Arabidopsis thaliana GN=At5g63930 PE=2 SV=1
CL4341.Contig2_All	sp|Q9SHI2|Y1723_ARATH	33.5	182	90	3	25	489	35	212	7.6e-22	101.3	Leucine-rich repeat receptor-like serine/threonine-protein kinase At1g17230 OS=Arabidopsis thaliana GN=At1g17230 PE=2 SV=2
CL4341.Contig2_All	sp|O49318|Y2317_ARATH	38.4	159	91	1	10	465	40	198	2.9e-21	99.4	Probable leucine-rich repeat receptor-like protein kinase At2g33170 OS=Arabidopsis thaliana GN=At2g33170 PE=2 SV=1
CL4341.Contig3_All	sp|C0LGH8|Y1634_ARATH	75	76	19	0	229	2	388	463	3.9e-30	128.3	Probable LRR receptor-like serine/threonine-protein kinase At1g63430 OS=Arabidopsis thaliana GN=At1g63430 PE=2 SV=1
CL4341.Contig3_All	sp|Q9LYN6|Y3565_ARATH	53.7	67	31	0	208	8	244	310	5.8e-18	87.8	Probable inactive receptor-like protein kinase At3g56050 OS=Arabidopsis thaliana GN=At3g56050 PE=2 SV=1
CL4341.Contig3_All	sp|Q9SIZ4|Y2027_ARATH	49.3	67	34	0	208	8	236	302	8.4e-17	84	Inactive receptor-like serine/threonine-protein kinase At2g40270 OS=Arabidopsis thaliana GN=At2g40270 PE=2 SV=2
CL4341.Contig3_All	sp|C0LGQ4|MRH1_ARATH	42.9	70	40	0	214	5	418	487	1.8e-14	76.3	Probable LRR receptor-like serine/threonine-protein kinase MRH1 OS=Arabidopsis thaliana GN=MRH1 PE=2 SV=1
CL4341.Contig3_All	sp|C0LGU7|Y5458_ARATH	41.4	70	41	0	217	8	434	503	6.7e-14	74.3	Probable LRR receptor-like serine/threonine-protein kinase At5g45840 OS=Arabidopsis thaliana GN=At5g45840 PE=2 SV=1
CL4341.Contig4_All	sp|C0LGH8|Y1634_ARATH	61.6	661	240	6	336	2291	9	664	4.7e-234	808.5	Probable LRR receptor-like serine/threonine-protein kinase At1g63430 OS=Arabidopsis thaliana GN=At1g63430 PE=2 SV=1
CL4341.Contig4_All	sp|Q9FIZ3|GSO2_ARATH	29.8	564	336	17	531	2108	653	1194	9.3e-49	193	LRR receptor-like serine/threonine-protein kinase GSO2 OS=Arabidopsis thaliana GN=GSO2 PE=2 SV=2
CL4341.Contig4_All	sp|C0LGQ5|GSO1_ARATH	29.1	608	360	20	531	2213	652	1235	4.6e-48	190.7	LRR receptor-like serine/threonine-protein kinase GSO1 OS=Arabidopsis thaliana GN=GSO1 PE=2 SV=1
CL4341.Contig4_All	sp|O49318|Y2317_ARATH	28.1	584	352	16	528	2222	569	1103	1.3e-47	189.1	Probable leucine-rich repeat receptor-like protein kinase At2g33170 OS=Arabidopsis thaliana GN=At2g33170 PE=2 SV=1
CL4341.Contig4_All	sp|Q9M2Z1|BAME2_ARATH	28.1	591	332	16	489	2213	448	961	8.7e-47	186.4	Leucine-rich repeat receptor-like serine/threonine-protein kinase BAM2 OS=Arabidopsis thaliana GN=BAM2 PE=1 SV=1
CL4341.Contig5_All	sp|C0LGH8|Y1634_ARATH	47.5	80	38	1	27	266	2	77	1.2e-13	73.2	Probable LRR receptor-like serine/threonine-protein kinase At1g63430 OS=Arabidopsis thaliana GN=At1g63430 PE=2 SV=1
CL4343.Contig3_All	sp|Q8LPL6|AP2A1_ARATH	70.9	134	36	1	857	465	879	1012	1e-47	188	AP-2 complex subunit alpha-1 OS=Arabidopsis thaliana GN=ALPHA-ADR PE=1 SV=1
CL4343.Contig3_All	sp|Q8LPK4|AP2A2_ARATH	70.4	135	36	2	857	465	879	1013	3e-47	186.4	AP-2 complex subunit alpha-2 OS=Arabidopsis thaliana GN=ALPHAC-AD PE=1 SV=1
CL4343.Contig4_All	sp|Q8LPL6|AP2A1_ARATH	81.5	1023	173	7	167	3220	1	1012	0	1650.6	AP-2 complex subunit alpha-1 OS=Arabidopsis thaliana GN=ALPHA-ADR PE=1 SV=1
CL4343.Contig4_All	sp|Q8LPK4|AP2A2_ARATH	81.2	1024	175	8	167	3220	1	1013	0	1643.6	AP-2 complex subunit alpha-2 OS=Arabidopsis thaliana GN=ALPHAC-AD PE=1 SV=1
CL4343.Contig4_All	sp|Q84K16|AP1G1_ARATH	27.7	730	478	13	170	2308	6	702	2.6e-76	285	AP-1 complex subunit gamma-1 OS=Arabidopsis thaliana GN=GAMMA-ADR PE=1 SV=1
CL4343.Contig4_All	sp|Q9ZUI6|AP1G2_ARATH	30.5	614	384	13	170	1954	6	595	5.5e-74	277.3	AP-1 complex subunit gamma-2 OS=Arabidopsis thaliana GN=At1g60070 PE=1 SV=2
CL4343.Contig4_All	sp|Q8L7A9|AP4E_ARATH	24.4	582	407	14	197	1897	29	592	3.2e-50	198.4	AP-4 complex subunit epsilon OS=Arabidopsis thaliana GN=At1g31730 PE=1 SV=1
CL4344.Contig1_All	sp|Q84TI6|CDKE1_ARATH	75.1	474	110	5	1687	275	1	469	1.4e-208	723.4	Cyclin-dependent kinase E-1 OS=Arabidopsis thaliana GN=CDKE-1 PE=1 SV=2
CL4344.Contig1_All	sp|Q336M2|CDKE1_ORYSJ	72.1	484	111	7	1687	278	1	474	7.5e-202	701	Cyclin-dependent kinase E-1 OS=Oryza sativa subsp. japonica GN=CDKE-1 PE=2 SV=2
CL4344.Contig1_All	sp|P29619|CDKA2_ORYSJ	42.8	313	153	8	1630	692	1	287	5.1e-65	246.5	Cyclin-dependent kinase A-2 OS=Oryza sativa subsp. japonica GN=CDKA-2 PE=2 SV=1
CL4344.Contig1_All	sp|P29618|CDKA1_ORYSJ	43.9	314	149	9	1630	692	1	288	5.1e-65	246.5	Cyclin-dependent kinase A-1 OS=Oryza sativa subsp. japonica GN=CDKA-1 PE=1 SV=1
CL4344.Contig1_All	sp|P23111|CDC2_MAIZE	43.9	314	149	9	1630	692	1	288	5.1e-65	246.5	Cell division control protein 2 homolog OS=Zea mays GN=CDC2 PE=2 SV=1
CL4344.Contig2_All	sp|Q84TI6|CDKE1_ARATH	60.4	159	57	4	745	272	316	469	1.8e-46	183.7	Cyclin-dependent kinase E-1 OS=Arabidopsis thaliana GN=CDKE-1 PE=1 SV=2
CL4344.Contig2_All	sp|Q336M2|CDKE1_ORYSJ	57.1	161	59	5	745	275	320	474	2.6e-42	169.9	Cyclin-dependent kinase E-1 OS=Oryza sativa subsp. japonica GN=CDKE-1 PE=2 SV=2
CL4344.Contig3_All	sp|Q84TI6|CDKE1_ARATH	75.1	474	110	5	1550	138	1	469	1.3e-208	723.4	Cyclin-dependent kinase E-1 OS=Arabidopsis thaliana GN=CDKE-1 PE=1 SV=2
CL4344.Contig3_All	sp|Q336M2|CDKE1_ORYSJ	72.3	484	110	7	1550	141	1	474	1.4e-202	703.4	Cyclin-dependent kinase E-1 OS=Oryza sativa subsp. japonica GN=CDKE-1 PE=2 SV=2
CL4344.Contig3_All	sp|P29619|CDKA2_ORYSJ	42.8	313	153	8	1493	555	1	287	4.7e-65	246.5	Cyclin-dependent kinase A-2 OS=Oryza sativa subsp. japonica GN=CDKA-2 PE=2 SV=1
CL4344.Contig3_All	sp|P29618|CDKA1_ORYSJ	43.9	314	149	9	1493	555	1	288	4.7e-65	246.5	Cyclin-dependent kinase A-1 OS=Oryza sativa subsp. japonica GN=CDKA-1 PE=1 SV=1
CL4344.Contig3_All	sp|P23111|CDC2_MAIZE	43.9	314	149	9	1493	555	1	288	4.7e-65	246.5	Cell division control protein 2 homolog OS=Zea mays GN=CDC2 PE=2 SV=1
CL4346.Contig1_All	sp|Q9LK09|SYP32_ARATH	67	342	102	5	1244	246	8	347	1e-116	417.9	Syntaxin-32 OS=Arabidopsis thaliana GN=SYP32 PE=2 SV=1
CL4346.Contig1_All	sp|Q9FFK1|SYP31_ARATH	47.4	346	157	7	1244	246	3	336	2.5e-75	280.4	Syntaxin-31 OS=Arabidopsis thaliana GN=SYP31 PE=1 SV=1
CL4346.Contig2_All	sp|Q9LK09|SYP32_ARATH	66.4	342	104	5	1170	172	8	347	4.7e-116	415.6	Syntaxin-32 OS=Arabidopsis thaliana GN=SYP32 PE=2 SV=1
CL4346.Contig2_All	sp|Q9FFK1|SYP31_ARATH	47.4	346	157	7	1170	172	3	336	1.5e-74	277.7	Syntaxin-31 OS=Arabidopsis thaliana GN=SYP31 PE=1 SV=1
CL4346.Contig3_All	sp|Q9LK09|SYP32_ARATH	66.9	347	94	7	1211	213	8	347	9.9e-117	417.9	Syntaxin-32 OS=Arabidopsis thaliana GN=SYP32 PE=2 SV=1
CL4346.Contig3_All	sp|Q9FFK1|SYP31_ARATH	47.4	344	160	7	1211	213	3	336	3.9e-73	273.1	Syntaxin-31 OS=Arabidopsis thaliana GN=SYP31 PE=1 SV=1
CL4349.Contig1_All	sp|Q6NQL6|LPPE2_ARATH	47	200	91	2	560	6	47	246	1.4e-44	177.2	Lipid phosphate phosphatase epsilon 2, chloroplastic OS=Arabidopsis thaliana GN=LPPE2 PE=1 SV=1
CL4349.Contig1_All	sp|F4J220|LPPE1_ARATH	51.7	176	80	1	518	6	64	239	1.8e-44	176.8	Lipid phosphate phosphatase epsilon 1, chloroplastic OS=Arabidopsis thaliana GN=LPPE1 PE=1 SV=1
CL4349.Contig2_All	sp|Q6NQL6|LPPE2_ARATH	47	200	91	2	560	6	47	246	1.6e-44	177.2	Lipid phosphate phosphatase epsilon 2, chloroplastic OS=Arabidopsis thaliana GN=LPPE2 PE=1 SV=1
CL4349.Contig2_All	sp|F4J220|LPPE1_ARATH	51.7	176	80	1	518	6	64	239	2.1e-44	176.8	Lipid phosphate phosphatase epsilon 1, chloroplastic OS=Arabidopsis thaliana GN=LPPE1 PE=1 SV=1
CL4350.Contig1_All	sp|Q9ZUP2|RECA3_ARATH	44.7	197	58	3	578	141	227	423	8.7e-35	144.4	DNA repair protein recA homolog 3, mitochondrial OS=Arabidopsis thaliana GN=At2g19490 PE=2 SV=2
CL4350.Contig1_All	sp|Q8RY99|RECAM_ARATH	32.7	107	71	1	554	237	283	389	1.9e-10	63.5	DNA repair protein recA homolog 2, mitochondrial OS=Arabidopsis thaliana GN=At3g10140 PE=2 SV=1
CL4350.Contig1_All	sp|Q39199|RECAC_ARATH	30.1	123	74	4	509	171	317	437	2.1e-09	60.1	DNA repair protein recA homolog 1, chloroplastic OS=Arabidopsis thaliana GN=RECA PE=2 SV=1
CL4350.Contig2_All	sp|Q9ZUP2|RECA3_ARATH	67.9	424	123	6	99	1334	1	423	1.4e-153	540.4	DNA repair protein recA homolog 3, mitochondrial OS=Arabidopsis thaliana GN=At2g19490 PE=2 SV=2
CL4350.Contig2_All	sp|Q8RY99|RECAM_ARATH	48.5	334	171	1	240	1238	56	389	1.2e-85	314.7	DNA repair protein recA homolog 2, mitochondrial OS=Arabidopsis thaliana GN=At3g10140 PE=2 SV=1
CL4350.Contig2_All	sp|Q39199|RECAC_ARATH	43.1	371	193	9	228	1304	73	437	5.8e-75	279.3	DNA repair protein recA homolog 1, chloroplastic OS=Arabidopsis thaliana GN=RECA PE=2 SV=1
CL4351.Contig1_All	sp|O80925|AGD7_ARATH	64.3	468	136	14	190	1539	1	455	1.2e-162	570.9	ADP-ribosylation factor GTPase-activating protein AGD7 OS=Arabidopsis thaliana GN=AGD7 PE=1 SV=1
CL4351.Contig1_All	sp|Q9M354|AGD6_ARATH	62.4	473	140	12	190	1539	1	458	1.9e-160	563.5	Probable ADP-ribosylation factor GTPase-activating protein AGD6 OS=Arabidopsis thaliana GN=AGD6 PE=1 SV=1
CL4351.Contig1_All	sp|Q8H100|AGD8_ARATH	37	254	131	8	211	903	17	264	3.2e-30	131	Probable ADP-ribosylation factor GTPase-activating protein AGD8 OS=Arabidopsis thaliana GN=AGD8 PE=1 SV=1
CL4351.Contig1_All	sp|Q9FIQ0|AGD9_ARATH	46.1	141	69	2	211	612	14	154	2.3e-28	124.8	Probable ADP-ribosylation factor GTPase-activating protein AGD9 OS=Arabidopsis thaliana GN=AGD9 PE=1 SV=1
CL4351.Contig1_All	sp|O82171|AGD10_ARATH	43.2	146	79	2	211	636	14	159	2.5e-27	121.3	ADP-ribosylation factor GTPase-activating protein AGD10 OS=Arabidopsis thaliana GN=AGD10 PE=2 SV=1
CL4351.Contig2_All	sp|Q9M354|AGD6_ARATH	61.6	484	146	12	190	1596	1	459	1e-164	577.8	Probable ADP-ribosylation factor GTPase-activating protein AGD6 OS=Arabidopsis thaliana GN=AGD6 PE=1 SV=1
CL4351.Contig2_All	sp|O80925|AGD7_ARATH	63	479	144	14	190	1596	1	456	1.7e-164	577	ADP-ribosylation factor GTPase-activating protein AGD7 OS=Arabidopsis thaliana GN=AGD7 PE=1 SV=1
CL4351.Contig2_All	sp|Q8H100|AGD8_ARATH	36.6	257	130	8	211	909	17	264	1.6e-29	128.6	Probable ADP-ribosylation factor GTPase-activating protein AGD8 OS=Arabidopsis thaliana GN=AGD8 PE=1 SV=1
CL4351.Contig2_All	sp|Q9FIQ0|AGD9_ARATH	46.1	141	69	2	211	612	14	154	2.3e-28	124.8	Probable ADP-ribosylation factor GTPase-activating protein AGD9 OS=Arabidopsis thaliana GN=AGD9 PE=1 SV=1
CL4351.Contig2_All	sp|O82171|AGD10_ARATH	43.2	146	79	2	211	636	14	159	2.6e-27	121.3	ADP-ribosylation factor GTPase-activating protein AGD10 OS=Arabidopsis thaliana GN=AGD10 PE=2 SV=1
CL4351.Contig3_All	sp|Q9M354|AGD6_ARATH	61.9	475	153	10	193	1581	1	459	2.6e-165	579.7	Probable ADP-ribosylation factor GTPase-activating protein AGD6 OS=Arabidopsis thaliana GN=AGD6 PE=1 SV=1
CL4351.Contig3_All	sp|O80925|AGD7_ARATH	61.8	476	149	14	193	1581	1	456	5.7e-160	562	ADP-ribosylation factor GTPase-activating protein AGD7 OS=Arabidopsis thaliana GN=AGD7 PE=1 SV=1
CL4351.Contig3_All	sp|Q9FIQ0|AGD9_ARATH	33.1	299	176	7	214	1071	14	301	5.5e-30	130.2	Probable ADP-ribosylation factor GTPase-activating protein AGD9 OS=Arabidopsis thaliana GN=AGD9 PE=1 SV=1
CL4351.Contig3_All	sp|Q8H100|AGD8_ARATH	36.2	257	131	8	214	912	17	264	4.7e-29	127.1	Probable ADP-ribosylation factor GTPase-activating protein AGD8 OS=Arabidopsis thaliana GN=AGD8 PE=1 SV=1
CL4351.Contig3_All	sp|O82171|AGD10_ARATH	54.5	101	46	0	214	516	14	114	4.4e-27	120.6	ADP-ribosylation factor GTPase-activating protein AGD10 OS=Arabidopsis thaliana GN=AGD10 PE=2 SV=1
CL4351.Contig4_All	sp|Q9M354|AGD6_ARATH	62.5	469	148	11	207	1559	1	459	5.8e-162	568.5	Probable ADP-ribosylation factor GTPase-activating protein AGD6 OS=Arabidopsis thaliana GN=AGD6 PE=1 SV=1
CL4351.Contig4_All	sp|O80925|AGD7_ARATH	63	470	141	14	207	1559	1	456	3.2e-160	562.8	ADP-ribosylation factor GTPase-activating protein AGD7 OS=Arabidopsis thaliana GN=AGD7 PE=1 SV=1
CL4351.Contig4_All	sp|Q9FIQ0|AGD9_ARATH	33.1	299	176	7	228	1085	14	301	5.3e-30	130.2	Probable ADP-ribosylation factor GTPase-activating protein AGD9 OS=Arabidopsis thaliana GN=AGD9 PE=1 SV=1
CL4351.Contig4_All	sp|Q8H100|AGD8_ARATH	36.2	257	131	8	228	926	17	264	4.4e-29	127.1	Probable ADP-ribosylation factor GTPase-activating protein AGD8 OS=Arabidopsis thaliana GN=AGD8 PE=1 SV=1
CL4351.Contig4_All	sp|O82171|AGD10_ARATH	54.5	101	46	0	228	530	14	114	4.2e-27	120.6	ADP-ribosylation factor GTPase-activating protein AGD10 OS=Arabidopsis thaliana GN=AGD10 PE=2 SV=1
CL4351.Contig5_All	sp|Q9M354|AGD6_ARATH	61.8	484	145	12	1703	297	1	459	2.7e-165	579.7	Probable ADP-ribosylation factor GTPase-activating protein AGD6 OS=Arabidopsis thaliana GN=AGD6 PE=1 SV=1
CL4351.Contig5_All	sp|O80925|AGD7_ARATH	62.8	479	145	14	1703	297	1	456	8.7e-164	574.7	ADP-ribosylation factor GTPase-activating protein AGD7 OS=Arabidopsis thaliana GN=AGD7 PE=1 SV=1
CL4351.Contig5_All	sp|Q8H100|AGD8_ARATH	36.6	257	130	8	1682	984	17	264	1.7e-29	128.6	Probable ADP-ribosylation factor GTPase-activating protein AGD8 OS=Arabidopsis thaliana GN=AGD8 PE=1 SV=1
CL4351.Contig5_All	sp|Q9FIQ0|AGD9_ARATH	46.1	141	69	2	1682	1281	14	154	2.4e-28	124.8	Probable ADP-ribosylation factor GTPase-activating protein AGD9 OS=Arabidopsis thaliana GN=AGD9 PE=1 SV=1
CL4351.Contig5_All	sp|O82171|AGD10_ARATH	43.2	146	79	2	1682	1257	14	159	2.6e-27	121.3	ADP-ribosylation factor GTPase-activating protein AGD10 OS=Arabidopsis thaliana GN=AGD10 PE=2 SV=1
CL4352.Contig1_All	sp|Q8S9G8|SPL7_ARATH	85.2	27	4	0	1	81	353	379	2.1e-07	52.8	Squamosa promoter-binding-like protein 7 OS=Arabidopsis thaliana GN=SPL7 PE=1 SV=2
CL4352.Contig1_All	sp|Q6I576|SPL9_ORYSJ	81.5	27	5	0	1	81	395	421	4.7e-07	51.6	Squamosa promoter-binding-like protein 9 OS=Oryza sativa subsp. japonica GN=SPL9 PE=2 SV=1
CL4352.Contig2_All	sp|Q8S9G8|SPL7_ARATH	85.2	27	4	0	1	81	353	379	1.6e-07	52.8	Squamosa promoter-binding-like protein 7 OS=Arabidopsis thaliana GN=SPL7 PE=1 SV=2
CL4352.Contig2_All	sp|Q6I576|SPL9_ORYSJ	81.5	27	5	0	1	81	395	421	3.6e-07	51.6	Squamosa promoter-binding-like protein 9 OS=Oryza sativa subsp. japonica GN=SPL9 PE=2 SV=1
CL4353.Contig2_All	sp|Q8GY87|UBC26_ARATH	58.5	294	121	1	1250	2128	223	516	6.1e-103	372.9	Probable ubiquitin-conjugating enzyme E2 26 OS=Arabidopsis thaliana GN=UBC26 PE=2 SV=2
CL4353.Contig2_All	sp|Q9LUQ5|UBC25_ARATH	38.1	617	324	18	320	2125	4	577	6.8e-102	369.4	Probable ubiquitin-conjugating enzyme E2 25 OS=Arabidopsis thaliana GN=UBC25 PE=2 SV=1
CL4353.Contig2_All	sp|Q9ZVX1|UBC23_ARATH	53	285	131	3	1298	2149	820	1102	1.8e-78	291.6	Probable ubiquitin-conjugating enzyme E2 23 OS=Arabidopsis thaliana GN=UBC23 PE=1 SV=1
CL4353.Contig2_All	sp|Q8VY10|UBC24_ARATH	49.1	281	135	3	1286	2122	625	899	1.7e-76	285	Probable ubiquitin-conjugating enzyme E2 24 OS=Arabidopsis thaliana GN=UBC24 PE=2 SV=1
CL4353.Contig2_All	sp|Q9LJD7|COP10_ARATH	31.2	128	68	4	1400	1768	39	151	4.4e-08	57.8	Constitutive photomorphogenesis protein 10 OS=Arabidopsis thaliana GN=COP10 PE=1 SV=1
CL4354.Contig1_All	sp|Q93WJ9|KAN1_ARATH	64.4	59	21	0	193	369	218	276	3.2e-17	86.7	Transcription repressor KAN1 OS=Arabidopsis thaliana GN=KAN1 PE=1 SV=1
CL4354.Contig1_All	sp|Q9C616|KAN2_ARATH	64.4	59	21	0	193	369	212	270	4.2e-17	86.3	Probable transcription factor KAN2 OS=Arabidopsis thaliana GN=KAN2 PE=2 SV=1
CL4354.Contig1_All	sp|Q0J235|ROLL9_ORYSJ	62.7	59	22	0	193	369	323	381	1.2e-16	84.7	Probable transcription factor RL9 OS=Oryza sativa subsp. japonica GN=RL9 PE=2 SV=2
CL4354.Contig1_All	sp|Q941I2|KAN3_ARATH	62.7	59	22	0	193	369	163	221	2.7e-16	83.6	Probable transcription factor KAN3 OS=Arabidopsis thaliana GN=KAN3 PE=2 SV=1
CL4354.Contig2_All	sp|Q93WJ9|KAN1_ARATH	50.6	83	32	1	193	414	218	300	2.4e-17	87	Transcription repressor KAN1 OS=Arabidopsis thaliana GN=KAN1 PE=1 SV=1
CL4354.Contig2_All	sp|Q9C616|KAN2_ARATH	64.4	59	21	0	193	369	212	270	4.1e-17	86.3	Probable transcription factor KAN2 OS=Arabidopsis thaliana GN=KAN2 PE=2 SV=1
CL4354.Contig2_All	sp|Q0J235|ROLL9_ORYSJ	62.7	59	22	0	193	369	323	381	1.2e-16	84.7	Probable transcription factor RL9 OS=Oryza sativa subsp. japonica GN=RL9 PE=2 SV=2
CL4354.Contig2_All	sp|Q941I2|KAN3_ARATH	62.7	59	22	0	193	369	163	221	2.7e-16	83.6	Probable transcription factor KAN3 OS=Arabidopsis thaliana GN=KAN3 PE=2 SV=1
CL4354.Contig4_All	sp|Q93WJ9|KAN1_ARATH	50.6	83	32	1	193	414	218	300	2.4e-17	87	Transcription repressor KAN1 OS=Arabidopsis thaliana GN=KAN1 PE=1 SV=1
CL4354.Contig4_All	sp|Q9C616|KAN2_ARATH	64.4	59	21	0	193	369	212	270	4.1e-17	86.3	Probable transcription factor KAN2 OS=Arabidopsis thaliana GN=KAN2 PE=2 SV=1
CL4354.Contig4_All	sp|Q0J235|ROLL9_ORYSJ	62.7	59	22	0	193	369	323	381	1.2e-16	84.7	Probable transcription factor RL9 OS=Oryza sativa subsp. japonica GN=RL9 PE=2 SV=2
CL4354.Contig4_All	sp|Q941I2|KAN3_ARATH	62.7	59	22	0	193	369	163	221	2.6e-16	83.6	Probable transcription factor KAN3 OS=Arabidopsis thaliana GN=KAN3 PE=2 SV=1
CL4355.Contig1_All	sp|O65781|GALE2_CYATE	80	120	24	0	192	551	3	122	2.4e-50	196.1	UDP-glucose 4-epimerase GEPI48 OS=Cyamopsis tetragonoloba PE=2 SV=1
CL4355.Contig1_All	sp|Q9C7W7|UGE4_ARATH	75.2	121	30	0	189	551	1	121	3.8e-48	188.7	UDP-glucose 4-epimerase 4 OS=Arabidopsis thaliana GN=UGE4 PE=1 SV=1
CL4355.Contig1_All	sp|Q8LNZ3|UGE1_ORYSJ	73.4	124	33	0	180	551	2	125	1.5e-47	186.8	UDP-glucose 4-epimerase 1 OS=Oryza sativa subsp. japonica GN=UGE-1 PE=2 SV=1
CL4355.Contig1_All	sp|Q9SN58|UGE5_ARATH	73.6	121	32	0	189	551	2	122	1.5e-47	186.8	UDP-glucose 4-epimerase 5 OS=Arabidopsis thaliana GN=UGE5 PE=1 SV=3
CL4355.Contig1_All	sp|Q9T0A7|UGE2_ARATH	71.9	121	34	0	189	551	1	121	5.5e-47	184.9	UDP-glucose 4-epimerase 2 OS=Arabidopsis thaliana GN=UGE2 PE=1 SV=1
CL4355.Contig2_All	sp|O65781|GALE2_CYATE	84.1	340	54	0	1183	164	3	342	1.4e-171	600.1	UDP-glucose 4-epimerase GEPI48 OS=Cyamopsis tetragonoloba PE=2 SV=1
CL4355.Contig2_All	sp|Q9SN58|UGE5_ARATH	81.9	342	62	0	1186	161	2	343	4.4e-168	588.6	UDP-glucose 4-epimerase 5 OS=Arabidopsis thaliana GN=UGE5 PE=1 SV=3
CL4355.Contig2_All	sp|Q9T0A7|UGE2_ARATH	80.6	341	66	0	1186	164	1	341	4.5e-165	578.6	UDP-glucose 4-epimerase 2 OS=Arabidopsis thaliana GN=UGE2 PE=1 SV=1
CL4355.Contig2_All	sp|Q8LNZ3|UGE1_ORYSJ	80.3	346	66	1	1195	164	2	347	1e-164	577.4	UDP-glucose 4-epimerase 1 OS=Oryza sativa subsp. japonica GN=UGE-1 PE=2 SV=1
CL4355.Contig2_All	sp|Q9C7W7|UGE4_ARATH	78	341	75	0	1186	164	1	341	8.8e-161	564.3	UDP-glucose 4-epimerase 4 OS=Arabidopsis thaliana GN=UGE4 PE=1 SV=1
CL4355.Contig3_All	sp|O65781|GALE2_CYATE	84.4	340	53	0	1189	170	3	342	1.4e-172	603.6	UDP-glucose 4-epimerase GEPI48 OS=Cyamopsis tetragonoloba PE=2 SV=1
CL4355.Contig3_All	sp|Q9SN58|UGE5_ARATH	81.9	342	62	0	1192	167	2	343	2e-168	589.7	UDP-glucose 4-epimerase 5 OS=Arabidopsis thaliana GN=UGE5 PE=1 SV=3
CL4355.Contig3_All	sp|Q8LNZ3|UGE1_ORYSJ	80.9	346	64	1	1201	170	2	347	1.6e-165	580.1	UDP-glucose 4-epimerase 1 OS=Oryza sativa subsp. japonica GN=UGE-1 PE=2 SV=1
CL4355.Contig3_All	sp|Q9T0A7|UGE2_ARATH	80.4	341	67	0	1192	170	1	341	1e-164	577.4	UDP-glucose 4-epimerase 2 OS=Arabidopsis thaliana GN=UGE2 PE=1 SV=1
CL4355.Contig3_All	sp|Q9C7W7|UGE4_ARATH	77.4	341	77	0	1192	170	1	341	2.2e-159	559.7	UDP-glucose 4-epimerase 4 OS=Arabidopsis thaliana GN=UGE4 PE=1 SV=1
CL4355.Contig4_All	sp|O65781|GALE2_CYATE	84.1	340	54	0	1183	164	3	342	2.1e-171	599.7	UDP-glucose 4-epimerase GEPI48 OS=Cyamopsis tetragonoloba PE=2 SV=1
CL4355.Contig4_All	sp|Q9SN58|UGE5_ARATH	81.3	342	64	0	1186	161	2	343	5.4e-167	585.1	UDP-glucose 4-epimerase 5 OS=Arabidopsis thaliana GN=UGE5 PE=1 SV=3
CL4355.Contig4_All	sp|Q9T0A7|UGE2_ARATH	80.1	341	68	0	1186	164	1	341	5.6e-164	575.1	UDP-glucose 4-epimerase 2 OS=Arabidopsis thaliana GN=UGE2 PE=1 SV=1
CL4355.Contig4_All	sp|Q8LNZ3|UGE1_ORYSJ	81.2	340	62	1	1177	164	8	347	1.6e-163	573.5	UDP-glucose 4-epimerase 1 OS=Oryza sativa subsp. japonica GN=UGE-1 PE=2 SV=1
CL4355.Contig4_All	sp|Q9C7W7|UGE4_ARATH	77.7	341	76	0	1186	164	1	341	8.3e-160	561.2	UDP-glucose 4-epimerase 4 OS=Arabidopsis thaliana GN=UGE4 PE=1 SV=1
CL4355.Contig5_All	sp|O65781|GALE2_CYATE	80.9	340	65	0	7	1026	3	342	6.6e-163	571.2	UDP-glucose 4-epimerase GEPI48 OS=Cyamopsis tetragonoloba PE=2 SV=1
CL4355.Contig5_All	sp|Q9SN58|UGE5_ARATH	78.9	342	72	0	4	1029	2	343	4e-160	562	UDP-glucose 4-epimerase 5 OS=Arabidopsis thaliana GN=UGE5 PE=1 SV=3
CL4355.Contig5_All	sp|Q9T0A7|UGE2_ARATH	78.3	341	74	0	4	1026	1	341	9.8e-159	557.4	UDP-glucose 4-epimerase 2 OS=Arabidopsis thaliana GN=UGE2 PE=1 SV=1
CL4355.Contig5_All	sp|Q8LNZ3|UGE1_ORYSJ	77.3	344	76	1	1	1026	4	347	8.3e-158	554.3	UDP-glucose 4-epimerase 1 OS=Oryza sativa subsp. japonica GN=UGE-1 PE=2 SV=1
CL4355.Contig5_All	sp|Q9C7W7|UGE4_ARATH	75.4	338	83	0	13	1026	4	341	3.6e-153	538.9	UDP-glucose 4-epimerase 4 OS=Arabidopsis thaliana GN=UGE4 PE=1 SV=1
CL4355.Contig6_All	sp|O65781|GALE2_CYATE	84.7	340	52	0	272	1291	3	342	5.9e-173	604.7	UDP-glucose 4-epimerase GEPI48 OS=Cyamopsis tetragonoloba PE=2 SV=1
CL4355.Contig6_All	sp|Q9SN58|UGE5_ARATH	81.6	342	63	0	269	1294	2	343	7.5e-168	587.8	UDP-glucose 4-epimerase 5 OS=Arabidopsis thaliana GN=UGE5 PE=1 SV=3
CL4355.Contig6_All	sp|Q8LNZ3|UGE1_ORYSJ	80.6	346	65	1	260	1291	2	347	5.9e-165	578.2	UDP-glucose 4-epimerase 1 OS=Oryza sativa subsp. japonica GN=UGE-1 PE=2 SV=1
CL4355.Contig6_All	sp|Q9T0A7|UGE2_ARATH	80.1	341	68	0	269	1291	1	341	3.8e-164	575.5	UDP-glucose 4-epimerase 2 OS=Arabidopsis thaliana GN=UGE2 PE=1 SV=1
CL4355.Contig6_All	sp|Q9C7W7|UGE4_ARATH	77.4	341	77	0	269	1291	1	341	6.3e-159	558.1	UDP-glucose 4-epimerase 4 OS=Arabidopsis thaliana GN=UGE4 PE=1 SV=1
CL4355.Contig7_All	sp|O65781|GALE2_CYATE	84.1	340	54	0	438	1457	3	342	2.1e-171	599.7	UDP-glucose 4-epimerase GEPI48 OS=Cyamopsis tetragonoloba PE=2 SV=1
CL4355.Contig7_All	sp|Q9SN58|UGE5_ARATH	81.3	342	64	0	435	1460	2	343	5.4e-167	585.1	UDP-glucose 4-epimerase 5 OS=Arabidopsis thaliana GN=UGE5 PE=1 SV=3
CL4355.Contig7_All	sp|Q9T0A7|UGE2_ARATH	80.1	341	68	0	435	1457	1	341	5.6e-164	575.1	UDP-glucose 4-epimerase 2 OS=Arabidopsis thaliana GN=UGE2 PE=1 SV=1
CL4355.Contig7_All	sp|Q8LNZ3|UGE1_ORYSJ	81.2	340	62	1	444	1457	8	347	1.6e-163	573.5	UDP-glucose 4-epimerase 1 OS=Oryza sativa subsp. japonica GN=UGE-1 PE=2 SV=1
CL4355.Contig7_All	sp|Q9C7W7|UGE4_ARATH	77.7	341	76	0	435	1457	1	341	8.4e-160	561.2	UDP-glucose 4-epimerase 4 OS=Arabidopsis thaliana GN=UGE4 PE=1 SV=1
CL4356.Contig1_All	sp|Q84TI3|OBE4_ARATH	33.7	187	79	8	393	950	1	143	6.5e-11	65.9	Protein OBERON 4 OS=Arabidopsis thaliana GN=OBE4 PE=1 SV=2
CL4361.Contig1_All	sp|Q9LK03|PERK2_ARATH	34.8	161	80	6	60	524	70	211	4.2e-10	63.5	Proline-rich receptor-like protein kinase PERK2 OS=Arabidopsis thaliana GN=PERK2 PE=2 SV=3
CL4361.Contig1_All	sp|Q6ZCX3|FH6_ORYSJ	30.6	186	112	5	24	560	720	895	7.1e-10	62.8	Formin-like protein 6 OS=Oryza sativa subsp. japonica GN=FH6 PE=2 SV=2
CL4361.Contig1_All	sp|P14918|EXTN_MAIZE	27	196	125	4	42	611	24	207	3.5e-09	60.5	Extensin OS=Zea mays GN=HRGP PE=2 SV=1
CL4361.Contig1_All	sp|Q9LV48|PERK1_ARATH	32.9	146	79	5	24	452	11	140	1e-08	58.9	Proline-rich receptor-like protein kinase PERK1 OS=Arabidopsis thaliana GN=PERK1 PE=2 SV=1
CL4361.Contig1_All	sp|Q9FPQ6|GP1_CHLRE	28.4	190	102	4	42	611	149	304	1.3e-08	58.5	Vegetative cell wall protein gp1 OS=Chlamydomonas reinhardtii GN=GP1 PE=1 SV=1
CL4361.Contig3_All	sp|Q9FPQ6|GP1_CHLRE	32.6	178	90	5	78	611	139	286	3.7e-14	77	Vegetative cell wall protein gp1 OS=Chlamydomonas reinhardtii GN=GP1 PE=1 SV=1
CL4361.Contig3_All	sp|Q6ZCX3|FH6_ORYSJ	31.4	194	106	6	36	590	720	895	4.6e-12	70.1	Formin-like protein 6 OS=Oryza sativa subsp. japonica GN=FH6 PE=2 SV=2
CL4361.Contig3_All	sp|P14918|EXTN_MAIZE	29.2	192	117	5	54	608	24	203	3e-11	67.4	Extensin OS=Zea mays GN=HRGP PE=2 SV=1
CL4361.Contig3_All	sp|Q9C6S1|FH14_ARATH	29.9	184	86	5	36	584	603	744	6.6e-11	66.2	Formin-like protein 14 OS=Arabidopsis thaliana GN=FH14 PE=3 SV=3
CL4361.Contig3_All	sp|Q9LK03|PERK2_ARATH	34.6	185	68	9	72	599	70	210	1.9e-10	64.7	Proline-rich receptor-like protein kinase PERK2 OS=Arabidopsis thaliana GN=PERK2 PE=2 SV=3
CL4362.Contig2_All	sp|P49311|GRP2_SINAL	48.1	79	41	0	259	495	9	87	5.1e-15	79.3	Glycine-rich RNA-binding protein GRP2A OS=Sinapis alba PE=2 SV=1
CL4362.Contig2_All	sp|Q03878|GRP1_DAUCA	44.6	83	46	0	259	507	7	89	1.1e-14	78.2	Glycine-rich RNA-binding protein OS=Daucus carota PE=2 SV=1
CL4362.Contig2_All	sp|Q03251|RBG8_ARATH	44.6	83	46	0	259	507	7	89	1.1e-14	78.2	Glycine-rich RNA-binding protein 8 OS=Arabidopsis thaliana GN=RBG8 PE=1 SV=1
CL4362.Contig2_All	sp|Q9FNR1|RBG3_ARATH	35.4	99	64	0	211	507	25	123	1.9e-14	77.4	Glycine-rich RNA-binding protein 3, mitochondrial OS=Arabidopsis thaliana GN=RBG3 PE=2 SV=1
CL4362.Contig2_All	sp|P10979|GRPA_MAIZE	44.6	83	46	0	259	507	9	91	2.5e-14	77	Glycine-rich RNA-binding, abscisic acid-inducible protein OS=Zea mays GN=RAB15 PE=1 SV=1
CL4363.Contig1_All	sp|Q94AS5|ICME_ARATH	74	200	52	0	1003	1602	228	427	3e-81	300.4	Isoprenylcysteine alpha-carbonyl methylesterase ICME OS=Arabidopsis thaliana GN=ICME PE=2 SV=1
CL4363.Contig1_All	sp|Q1PET6|ICML2_ARATH	70	200	60	0	1003	1602	223	422	1.4e-78	291.6	Probable isoprenylcysteine alpha-carbonyl methylesterase ICMEL2 OS=Arabidopsis thaliana GN=ICMEL2 PE=2 SV=1
CL4363.Contig1_All	sp|Q8VYP9|ICML1_ARATH	75.3	166	41	0	310	807	114	279	3.7e-71	266.9	Probable isoprenylcysteine alpha-carbonyl methylesterase ICMEL1 OS=Arabidopsis thaliana GN=ICMEL1 PE=2 SV=1
CL4363.Contig1_All	sp|Q5Z9I2|IMCL1_ORYSJ	64.7	201	70	1	1003	1602	225	425	1.1e-70	265.4	Probable isoprenylcysteine alpha-carbonyl methylesterase ICMEL1 OS=Oryza sativa subsp. japonica GN=IMCEL1 PE=2 SV=1
CL4363.Contig1_All	sp|Q5VNW5|IMCL2_ORYSJ	70.8	168	49	0	304	807	44	211	3.4e-69	260.4	Probable isoprenylcysteine alpha-carbonyl methylesterase ICMEL2 OS=Oryza sativa subsp. japonica GN=IMCEL2 PE=2 SV=1
CL4363.Contig2_All	sp|Q94AS5|ICME_ARATH	71.7	407	109	1	202	1404	21	427	1.4e-167	587	Isoprenylcysteine alpha-carbonyl methylesterase ICME OS=Arabidopsis thaliana GN=ICME PE=2 SV=1
CL4363.Contig2_All	sp|Q1PET6|ICML2_ARATH	70.7	403	113	3	205	1404	22	422	1.9e-164	576.6	Probable isoprenylcysteine alpha-carbonyl methylesterase ICMEL2 OS=Arabidopsis thaliana GN=ICMEL2 PE=2 SV=1
CL4363.Contig2_All	sp|Q8VYP9|ICML1_ARATH	69.1	366	109	2	310	1404	114	476	1.3e-149	527.3	Probable isoprenylcysteine alpha-carbonyl methylesterase ICMEL1 OS=Arabidopsis thaliana GN=ICMEL1 PE=2 SV=1
CL4363.Contig2_All	sp|Q5Z9I2|IMCL1_ORYSJ	66.7	366	121	1	310	1404	60	425	1.2e-142	504.2	Probable isoprenylcysteine alpha-carbonyl methylesterase ICMEL1 OS=Oryza sativa subsp. japonica GN=IMCEL1 PE=2 SV=1
CL4363.Contig2_All	sp|Q6L5F5|IMCE_ORYSJ	64.4	365	129	1	310	1404	51	414	1.5e-137	487.3	Probable isoprenylcysteine alpha-carbonyl methylesterase ICME OS=Oryza sativa subsp. japonica GN=IMCE PE=2 SV=1
CL4363.Contig3_All	sp|Q1PET6|ICML2_ARATH	81.3	107	20	0	12	332	163	269	7.3e-48	187.2	Probable isoprenylcysteine alpha-carbonyl methylesterase ICMEL2 OS=Arabidopsis thaliana GN=ICMEL2 PE=2 SV=1
CL4363.Contig3_All	sp|Q94AS5|ICME_ARATH	79.4	107	22	0	12	332	168	274	1.8e-46	182.6	Isoprenylcysteine alpha-carbonyl methylesterase ICME OS=Arabidopsis thaliana GN=ICME PE=2 SV=1
CL4363.Contig3_All	sp|Q5VNW5|IMCL2_ORYSJ	74.8	107	27	0	12	332	151	257	4.9e-44	174.5	Probable isoprenylcysteine alpha-carbonyl methylesterase ICMEL2 OS=Oryza sativa subsp. japonica GN=IMCEL2 PE=2 SV=1
CL4363.Contig3_All	sp|Q6L5F5|IMCE_ORYSJ	73.8	107	28	0	12	332	156	262	7.1e-43	170.6	Probable isoprenylcysteine alpha-carbonyl methylesterase ICME OS=Oryza sativa subsp. japonica GN=IMCE PE=2 SV=1
CL4363.Contig3_All	sp|Q8VYP9|ICML1_ARATH	71.3	108	30	1	12	332	219	326	9.2e-43	170.2	Probable isoprenylcysteine alpha-carbonyl methylesterase ICMEL1 OS=Arabidopsis thaliana GN=ICMEL1 PE=2 SV=1
CL4365.Contig1_All	sp|Q9FPQ6|GP1_CHLRE	50.3	171	77	7	898	401	52	219	2.6e-37	153.7	Vegetative cell wall protein gp1 OS=Chlamydomonas reinhardtii GN=GP1 PE=1 SV=1
CL4365.Contig1_All	sp|Q9LK03|PERK2_ARATH	44.4	178	79	6	907	398	15	180	4.8e-31	132.9	Proline-rich receptor-like protein kinase PERK2 OS=Arabidopsis thaliana GN=PERK2 PE=2 SV=3
CL4365.Contig1_All	sp|P14918|EXTN_MAIZE	39.6	187	97	5	910	395	50	235	4.1e-30	129.8	Extensin OS=Zea mays GN=HRGP PE=2 SV=1
CL4365.Contig1_All	sp|P24152|EXTN_SORBI	41.3	167	94	3	895	407	69	235	2.2e-28	124	Extensin OS=Sorghum bicolor GN=HRGP PE=3 SV=1
CL4365.Contig1_All	sp|Q9FFW5|PERK8_ARATH	40	185	89	7	901	407	18	200	2.2e-28	124	Proline-rich receptor-like protein kinase PERK8 OS=Arabidopsis thaliana GN=PERK8 PE=1 SV=1
CL4365.Contig2_All	sp|Q9FPQ6|GP1_CHLRE	47.1	189	82	8	911	399	39	227	1.3e-36	151.4	Vegetative cell wall protein gp1 OS=Chlamydomonas reinhardtii GN=GP1 PE=1 SV=1
CL4365.Contig2_All	sp|Q9LK03|PERK2_ARATH	43	179	88	5	905	396	7	180	8e-31	132.1	Proline-rich receptor-like protein kinase PERK2 OS=Arabidopsis thaliana GN=PERK2 PE=2 SV=3
CL4365.Contig2_All	sp|Q9FFW5|PERK8_ARATH	39.8	186	105	4	890	348	11	194	7.5e-29	125.6	Proline-rich receptor-like protein kinase PERK8 OS=Arabidopsis thaliana GN=PERK8 PE=1 SV=1
CL4365.Contig2_All	sp|Q9SN46|LRX5_ARATH	43.8	178	84	6	908	396	493	661	9.8e-29	125.2	Leucine-rich repeat extensin-like protein 5 OS=Arabidopsis thaliana GN=LRX5 PE=2 SV=2
CL4365.Contig2_All	sp|P14918|EXTN_MAIZE	39.8	181	91	6	905	393	28	200	1.3e-28	124.8	Extensin OS=Zea mays GN=HRGP PE=2 SV=1
CL4368.Contig1_All	sp|O64477|Y2913_ARATH	60.1	825	298	15	2455	20	12	818	4.1e-278	954.9	G-type lectin S-receptor-like serine/threonine-protein kinase At2g19130 OS=Arabidopsis thaliana GN=At2g19130 PE=2 SV=1
CL4368.Contig1_All	sp|Q39203|SD22_ARATH	41.3	812	392	22	2482	131	3	757	1e-159	561.6	G-type lectin S-receptor-like serine/threonine-protein kinase SD2-2 OS=Arabidopsis thaliana GN=SD22 PE=1 SV=1
CL4368.Contig1_All	sp|O81905|SD18_ARATH	34.6	864	473	24	2488	65	9	836	2.9e-135	480.3	Receptor-like serine/threonine-protein kinase SD1-8 OS=Arabidopsis thaliana GN=SD18 PE=1 SV=1
CL4368.Contig1_All	sp|Q9T058|Y4119_ARATH	37.9	850	414	29	2470	149	7	818	4.7e-133	473	G-type lectin S-receptor-like serine/threonine-protein kinase At4g11900 OS=Arabidopsis thaliana GN=At4g11900 PE=2 SV=1
CL4368.Contig1_All	sp|Q9LPZ9|SD113_ARATH	34.6	823	484	16	2467	113	7	813	2.5e-126	450.7	G-type lectin S-receptor-like serine/threonine-protein kinase SD1-13 OS=Arabidopsis thaliana GN=SD113 PE=1 SV=2
CL4368.Contig2_All	sp|O64477|Y2913_ARATH	56.3	158	62	5	466	2	72	225	4.2e-40	161.8	G-type lectin S-receptor-like serine/threonine-protein kinase At2g19130 OS=Arabidopsis thaliana GN=At2g19130 PE=2 SV=1
CL4368.Contig2_All	sp|O81905|SD18_ARATH	42.6	155	85	3	466	2	81	231	9.2e-27	117.5	Receptor-like serine/threonine-protein kinase SD1-8 OS=Arabidopsis thaliana GN=SD18 PE=1 SV=1
CL4368.Contig2_All	sp|Q9T058|Y4119_ARATH	41.5	171	63	5	466	35	81	241	2.7e-26	115.9	G-type lectin S-receptor-like serine/threonine-protein kinase At4g11900 OS=Arabidopsis thaliana GN=At4g11900 PE=2 SV=1
CL4368.Contig2_All	sp|O64771|Y1148_ARATH	39.4	155	86	3	466	2	73	219	6.1e-23	104.8	G-type lectin S-receptor-like serine/threonine-protein kinase At1g61480 OS=Arabidopsis thaliana GN=At1g61480 PE=2 SV=2
CL4368.Contig3_All	sp|O64477|Y2913_ARATH	59.7	824	301	16	2677	254	12	820	1.1e-276	950.3	G-type lectin S-receptor-like serine/threonine-protein kinase At2g19130 OS=Arabidopsis thaliana GN=At2g19130 PE=2 SV=1
CL4368.Contig3_All	sp|Q39203|SD22_ARATH	41	842	410	22	2689	248	9	791	4.8e-163	572.8	G-type lectin S-receptor-like serine/threonine-protein kinase SD2-2 OS=Arabidopsis thaliana GN=SD22 PE=1 SV=1
CL4368.Contig3_All	sp|O81905|SD18_ARATH	34.8	840	458	23	2653	302	26	831	7.2e-135	479.2	Receptor-like serine/threonine-protein kinase SD1-8 OS=Arabidopsis thaliana GN=SD18 PE=1 SV=1
CL4368.Contig3_All	sp|Q9T058|Y4119_ARATH	37	876	445	28	2692	287	7	849	2.3e-133	474.2	G-type lectin S-receptor-like serine/threonine-protein kinase At4g11900 OS=Arabidopsis thaliana GN=At4g11900 PE=2 SV=1
CL4368.Contig3_All	sp|Q9LPZ9|SD113_ARATH	35.3	793	464	16	2689	410	7	783	5.5e-127	453	G-type lectin S-receptor-like serine/threonine-protein kinase SD1-13 OS=Arabidopsis thaliana GN=SD113 PE=1 SV=2
CL4369.Contig1_All	sp|Q38931|FKB62_ARATH	70.6	551	159	3	165	1811	1	550	2.5e-228	789.3	Peptidyl-prolyl cis-trans isomerase FKBP62 OS=Arabidopsis thaliana GN=FKBP62 PE=1 SV=2
CL4369.Contig1_All	sp|Q43207|FKB70_WHEAT	69	562	162	3	165	1829	1	557	9.7e-228	787.3	70 kDa peptidyl-prolyl isomerase OS=Triticum aestivum GN=FKBP70 PE=1 SV=1
CL4369.Contig1_All	sp|Q9FJL3|FKB65_ARATH	66.3	566	178	6	165	1826	1	565	1.6e-222	770	Peptidyl-prolyl cis-trans isomerase FKBP65 OS=Arabidopsis thaliana GN=FKBP65 PE=1 SV=1
CL4369.Contig1_All	sp|Q7DMA9|PAS1_ARATH	30.5	521	333	11	282	1787	34	544	6.4e-54	209.9	Peptidyl-prolyl cis-trans isomerase PASTICCINO1 OS=Arabidopsis thaliana GN=PAS1 PE=1 SV=2
CL4369.Contig1_All	sp|Q9LDC0|FKB42_ARATH	32	306	188	6	885	1784	31	322	4e-32	137.5	Peptidyl-prolyl cis-trans isomerase FKBP42 OS=Arabidopsis thaliana GN=FKBP42 PE=1 SV=1
CL4369.Contig2_All	sp|Q38931|FKB62_ARATH	70.5	553	158	4	149	1801	1	550	9.6e-228	787.3	Peptidyl-prolyl cis-trans isomerase FKBP62 OS=Arabidopsis thaliana GN=FKBP62 PE=1 SV=2
CL4369.Contig2_All	sp|Q43207|FKB70_WHEAT	69.3	561	164	4	149	1819	1	557	1.1e-226	783.9	70 kDa peptidyl-prolyl isomerase OS=Triticum aestivum GN=FKBP70 PE=1 SV=1
CL4369.Contig2_All	sp|Q9FJL3|FKB65_ARATH	66.4	568	176	7	149	1816	1	565	1e-221	767.3	Peptidyl-prolyl cis-trans isomerase FKBP65 OS=Arabidopsis thaliana GN=FKBP65 PE=1 SV=1
CL4369.Contig2_All	sp|Q7DMA9|PAS1_ARATH	30.4	523	333	12	266	1777	34	544	7e-53	206.5	Peptidyl-prolyl cis-trans isomerase PASTICCINO1 OS=Arabidopsis thaliana GN=PAS1 PE=1 SV=2
CL4369.Contig2_All	sp|Q9LDC0|FKB42_ARATH	31.8	308	188	7	869	1774	31	322	7.6e-31	133.3	Peptidyl-prolyl cis-trans isomerase FKBP42 OS=Arabidopsis thaliana GN=FKBP42 PE=1 SV=1
CL4369.Contig3_All	sp|Q38931|FKB62_ARATH	66.8	582	159	4	165	1904	1	550	1.6e-223	773.5	Peptidyl-prolyl cis-trans isomerase FKBP62 OS=Arabidopsis thaliana GN=FKBP62 PE=1 SV=2
CL4369.Contig3_All	sp|Q43207|FKB70_WHEAT	65.3	593	163	4	165	1922	1	557	5.2e-222	768.5	70 kDa peptidyl-prolyl isomerase OS=Triticum aestivum GN=FKBP70 PE=1 SV=1
CL4369.Contig3_All	sp|Q9FJL3|FKB65_ARATH	61.7	616	186	8	165	1976	1	578	1.6e-218	756.9	Peptidyl-prolyl cis-trans isomerase FKBP65 OS=Arabidopsis thaliana GN=FKBP65 PE=1 SV=1
CL4369.Contig3_All	sp|Q7DMA9|PAS1_ARATH	30.5	502	322	9	282	1736	34	525	3.2e-54	211.1	Peptidyl-prolyl cis-trans isomerase PASTICCINO1 OS=Arabidopsis thaliana GN=PAS1 PE=1 SV=2
CL4369.Contig3_All	sp|Q9LDC0|FKB42_ARATH	33.1	281	168	6	885	1709	31	297	4.7e-29	127.5	Peptidyl-prolyl cis-trans isomerase FKBP42 OS=Arabidopsis thaliana GN=FKBP42 PE=1 SV=1
CL4369.Contig4_All	sp|Q38931|FKB62_ARATH	66.8	584	158	5	149	1894	1	550	1e-222	770.8	Peptidyl-prolyl cis-trans isomerase FKBP62 OS=Arabidopsis thaliana GN=FKBP62 PE=1 SV=2
CL4369.Contig4_All	sp|Q43207|FKB70_WHEAT	65.5	592	165	5	149	1912	1	557	9.8e-221	764.2	70 kDa peptidyl-prolyl isomerase OS=Triticum aestivum GN=FKBP70 PE=1 SV=1
CL4369.Contig4_All	sp|Q9FJL3|FKB65_ARATH	61.8	618	184	9	149	1966	1	578	1.7e-217	753.4	Peptidyl-prolyl cis-trans isomerase FKBP65 OS=Arabidopsis thaliana GN=FKBP65 PE=1 SV=1
CL4369.Contig4_All	sp|Q7DMA9|PAS1_ARATH	30.4	504	322	10	266	1726	34	525	2.7e-53	208	Peptidyl-prolyl cis-trans isomerase PASTICCINO1 OS=Arabidopsis thaliana GN=PAS1 PE=1 SV=2
CL4369.Contig4_All	sp|Q9LDC0|FKB42_ARATH	32.9	283	168	7	869	1699	31	297	1.1e-27	122.9	Peptidyl-prolyl cis-trans isomerase FKBP42 OS=Arabidopsis thaliana GN=FKBP42 PE=1 SV=1
CL4369.Contig5_All	sp|Q38931|FKB62_ARATH	66.8	584	158	5	149	1894	1	550	1e-222	770.8	Peptidyl-prolyl cis-trans isomerase FKBP62 OS=Arabidopsis thaliana GN=FKBP62 PE=1 SV=2
CL4369.Contig5_All	sp|Q43207|FKB70_WHEAT	65.5	592	165	5	149	1912	1	557	9.4e-221	764.2	70 kDa peptidyl-prolyl isomerase OS=Triticum aestivum GN=FKBP70 PE=1 SV=1
CL4369.Contig5_All	sp|Q9FJL3|FKB65_ARATH	62.6	605	180	8	149	1927	1	571	2.2e-217	753.1	Peptidyl-prolyl cis-trans isomerase FKBP65 OS=Arabidopsis thaliana GN=FKBP65 PE=1 SV=1
CL4369.Contig5_All	sp|Q7DMA9|PAS1_ARATH	30.4	504	322	10	266	1726	34	525	2.6e-53	208	Peptidyl-prolyl cis-trans isomerase PASTICCINO1 OS=Arabidopsis thaliana GN=PAS1 PE=1 SV=2
CL4369.Contig5_All	sp|Q9LDC0|FKB42_ARATH	32.9	283	168	7	869	1699	31	297	1.1e-27	122.9	Peptidyl-prolyl cis-trans isomerase FKBP42 OS=Arabidopsis thaliana GN=FKBP42 PE=1 SV=1
CL4369.Contig6_All	sp|Q38931|FKB62_ARATH	66.8	582	159	4	165	1904	1	550	1.6e-223	773.5	Peptidyl-prolyl cis-trans isomerase FKBP62 OS=Arabidopsis thaliana GN=FKBP62 PE=1 SV=2
CL4369.Contig6_All	sp|Q43207|FKB70_WHEAT	65.3	593	163	4	165	1922	1	557	5e-222	768.5	70 kDa peptidyl-prolyl isomerase OS=Triticum aestivum GN=FKBP70 PE=1 SV=1
CL4369.Contig6_All	sp|Q9FJL3|FKB65_ARATH	62.5	603	182	7	165	1937	1	571	2e-218	756.5	Peptidyl-prolyl cis-trans isomerase FKBP65 OS=Arabidopsis thaliana GN=FKBP65 PE=1 SV=1
CL4369.Contig6_All	sp|Q7DMA9|PAS1_ARATH	30.5	502	322	9	282	1736	34	525	3.1e-54	211.1	Peptidyl-prolyl cis-trans isomerase PASTICCINO1 OS=Arabidopsis thaliana GN=PAS1 PE=1 SV=2
CL4369.Contig6_All	sp|Q9LDC0|FKB42_ARATH	33.1	281	168	6	885	1709	31	297	4.5e-29	127.5	Peptidyl-prolyl cis-trans isomerase FKBP42 OS=Arabidopsis thaliana GN=FKBP42 PE=1 SV=1
CL4370.Contig1_All	sp|Q9FGN3|FB290_ARATH	54.1	418	187	3	433	1686	62	474	1.7e-125	447.6	F-box protein At5g51380 OS=Arabidopsis thaliana GN=At5g51380 PE=2 SV=1
CL4370.Contig1_All	sp|Q8VYT5|FB254_ARATH	54.9	419	181	5	433	1686	60	471	3.8e-125	446.4	F-box protein At5g07670 OS=Arabidopsis thaliana GN=At5g07670 PE=2 SV=1
CL4370.Contig1_All	sp|Q9FGN4|FB289_ARATH	51.9	422	197	4	421	1686	23	438	1e-117	421.8	F-box protein At5g51370 OS=Arabidopsis thaliana GN=At5g51370 PE=2 SV=1
CL4370.Contig1_All	sp|Q9C5D2|FBL4_ARATH	23.8	361	254	10	547	1611	187	532	2.4e-18	91.7	F-box/LRR-repeat protein 4 OS=Arabidopsis thaliana GN=FBL4 PE=2 SV=1
CL4370.Contig1_All	sp|Q8RWU5|FBL3_ARATH	26.6	338	198	11	685	1653	327	629	1.5e-17	89	F-box/LRR-repeat protein 3 OS=Arabidopsis thaliana GN=FBL3 PE=2 SV=1
CL4370.Contig2_All	sp|Q9FGN3|FB290_ARATH	53.9	410	184	3	433	1662	62	466	5.8e-122	435.6	F-box protein At5g51380 OS=Arabidopsis thaliana GN=At5g51380 PE=2 SV=1
CL4370.Contig2_All	sp|Q8VYT5|FB254_ARATH	54.7	411	178	5	433	1662	60	463	1.3e-121	434.5	F-box protein At5g07670 OS=Arabidopsis thaliana GN=At5g07670 PE=2 SV=1
CL4370.Contig2_All	sp|Q9FGN4|FB289_ARATH	51.8	413	193	4	421	1659	23	429	1.2e-114	411.4	F-box protein At5g51370 OS=Arabidopsis thaliana GN=At5g51370 PE=2 SV=1
CL4370.Contig2_All	sp|Q9C5D2|FBL4_ARATH	23.8	361	254	10	547	1611	187	532	2e-18	91.7	F-box/LRR-repeat protein 4 OS=Arabidopsis thaliana GN=FBL4 PE=2 SV=1
CL4370.Contig2_All	sp|Q8RWU5|FBL3_ARATH	26.6	338	198	11	685	1653	327	629	1.3e-17	89	F-box/LRR-repeat protein 3 OS=Arabidopsis thaliana GN=FBL3 PE=2 SV=1
CL4370.Contig3_All	sp|Q9FGN3|FB290_ARATH	54	409	184	2	436	1662	62	466	2.3e-123	440.3	F-box protein At5g51380 OS=Arabidopsis thaliana GN=At5g51380 PE=2 SV=1
CL4370.Contig3_All	sp|Q8VYT5|FB254_ARATH	54.6	410	179	4	436	1662	60	463	4.4e-122	436	F-box protein At5g07670 OS=Arabidopsis thaliana GN=At5g07670 PE=2 SV=1
CL4370.Contig3_All	sp|Q9FGN4|FB289_ARATH	51.9	412	193	3	424	1659	23	429	4.7e-116	416	F-box protein At5g51370 OS=Arabidopsis thaliana GN=At5g51370 PE=2 SV=1
CL4370.Contig3_All	sp|Q9C5D2|FBL4_ARATH	23.6	360	255	9	550	1611	187	532	2.4e-19	94.7	F-box/LRR-repeat protein 4 OS=Arabidopsis thaliana GN=FBL4 PE=2 SV=1
CL4370.Contig3_All	sp|Q8RWU5|FBL3_ARATH	26.3	255	183	4	850	1611	315	565	5.9e-18	90.1	F-box/LRR-repeat protein 3 OS=Arabidopsis thaliana GN=FBL3 PE=2 SV=1
CL4370.Contig4_All	sp|Q9FGN3|FB290_ARATH	54.1	418	187	3	482	1735	62	474	3.1e-125	446.8	F-box protein At5g51380 OS=Arabidopsis thaliana GN=At5g51380 PE=2 SV=1
CL4370.Contig4_All	sp|Q8VYT5|FB254_ARATH	54.9	419	181	5	482	1735	60	471	5.2e-125	446	F-box protein At5g07670 OS=Arabidopsis thaliana GN=At5g07670 PE=2 SV=1
CL4370.Contig4_All	sp|Q9FGN4|FB289_ARATH	51.9	422	197	4	470	1735	23	438	2.4e-117	420.6	F-box protein At5g51370 OS=Arabidopsis thaliana GN=At5g51370 PE=2 SV=1
CL4370.Contig4_All	sp|Q9C5D2|FBL4_ARATH	25.1	363	247	11	596	1660	187	532	3.9e-19	94.4	F-box/LRR-repeat protein 4 OS=Arabidopsis thaliana GN=FBL4 PE=2 SV=1
CL4370.Contig4_All	sp|Q8RWU5|FBL3_ARATH	26.3	338	199	11	734	1702	327	629	6.2e-17	87	F-box/LRR-repeat protein 3 OS=Arabidopsis thaliana GN=FBL3 PE=2 SV=1
CL4370.Contig5_All	sp|Q9FGN3|FB290_ARATH	54.5	418	185	3	479	1732	62	474	1.1e-125	448.4	F-box protein At5g51380 OS=Arabidopsis thaliana GN=At5g51380 PE=2 SV=1
CL4370.Contig5_All	sp|Q8VYT5|FB254_ARATH	54.2	419	184	5	479	1732	60	471	7.6e-124	442.2	F-box protein At5g07670 OS=Arabidopsis thaliana GN=At5g07670 PE=2 SV=1
CL4370.Contig5_All	sp|Q9FGN4|FB289_ARATH	52.4	422	195	4	467	1732	23	438	4.8e-118	422.9	F-box protein At5g51370 OS=Arabidopsis thaliana GN=At5g51370 PE=2 SV=1
CL4370.Contig5_All	sp|Q9C5D2|FBL4_ARATH	25.7	370	236	13	593	1657	187	532	2.7e-20	98.2	F-box/LRR-repeat protein 4 OS=Arabidopsis thaliana GN=FBL4 PE=2 SV=1
CL4370.Contig5_All	sp|Q8RWU5|FBL3_ARATH	26.6	338	198	11	731	1699	327	629	1.1e-16	86.3	F-box/LRR-repeat protein 3 OS=Arabidopsis thaliana GN=FBL3 PE=2 SV=1
CL4370.Contig6_All	sp|Q8VYT5|FB254_ARATH	37.4	182	100	4	119	658	30	199	1.9e-22	103.6	F-box protein At5g07670 OS=Arabidopsis thaliana GN=At5g07670 PE=2 SV=1
CL4370.Contig6_All	sp|Q9FGN3|FB290_ARATH	38.7	142	83	2	233	658	64	201	9e-20	94.7	F-box protein At5g51380 OS=Arabidopsis thaliana GN=At5g51380 PE=2 SV=1
CL4370.Contig6_All	sp|Q9FGN4|FB289_ARATH	42	143	78	3	230	658	28	165	2.6e-19	93.2	F-box protein At5g51370 OS=Arabidopsis thaliana GN=At5g51370 PE=2 SV=1
CL4371.Contig1_All	sp|Q9ZUA9|Y2181_ARATH	45.3	64	31	2	3638	3456	624	686	9.5e-08	57.4	PHD finger protein At2g01810 OS=Arabidopsis thaliana GN=At2g01810 PE=3 SV=1
CL4371.Contig1_All	sp|Q9C810|Y1342_ARATH	48	50	23	1	3608	3468	601	650	1.2e-07	57	PHD finger protein At1g33420 OS=Arabidopsis thaliana GN=At1g33420 PE=1 SV=1
CL4371.Contig1_All	sp|Q7X6Y7|MMD1_ARATH	34.7	75	46	1	3683	3468	579	653	8e-07	54.3	PHD finger protein MALE MEIOCYTE DEATH 1 OS=Arabidopsis thaliana GN=MMD1 PE=2 SV=1
CL4371.Contig1_All	sp|Q9FMS5|MS1_ARATH	46.8	47	22	1	3599	3468	615	661	8.9e-06	50.8	PHD finger protein MALE STERILITY 1 OS=Arabidopsis thaliana GN=MS1 PE=1 SV=1
CL4371.Contig2_All	sp|Q9C810|Y1342_ARATH	39.5	76	37	2	3551	3351	601	676	6.6e-08	57.8	PHD finger protein At1g33420 OS=Arabidopsis thaliana GN=At1g33420 PE=1 SV=1
CL4371.Contig2_All	sp|Q9ZUA9|Y2181_ARATH	43.8	64	26	2	3548	3387	634	697	1.1e-07	57	PHD finger protein At2g01810 OS=Arabidopsis thaliana GN=At2g01810 PE=3 SV=1
CL4371.Contig2_All	sp|Q7X6Y7|MMD1_ARATH	44	50	25	1	3551	3411	604	653	2.1e-06	52.8	PHD finger protein MALE MEIOCYTE DEATH 1 OS=Arabidopsis thaliana GN=MMD1 PE=2 SV=1
CL4371.Contig2_All	sp|Q9FMS5|MS1_ARATH	46.8	47	22	1	3542	3411	615	661	8.1e-06	50.8	PHD finger protein MALE STERILITY 1 OS=Arabidopsis thaliana GN=MS1 PE=1 SV=1
CL4371.Contig3_All	sp|Q9ZUA9|Y2181_ARATH	45.3	64	31	2	3599	3417	624	686	8.8e-08	57.4	PHD finger protein At2g01810 OS=Arabidopsis thaliana GN=At2g01810 PE=3 SV=1
CL4371.Contig3_All	sp|Q9C810|Y1342_ARATH	48	50	23	1	3569	3429	601	650	1.2e-07	57	PHD finger protein At1g33420 OS=Arabidopsis thaliana GN=At1g33420 PE=1 SV=1
CL4371.Contig3_All	sp|Q7X6Y7|MMD1_ARATH	34.7	75	46	1	3644	3429	579	653	7.5e-07	54.3	PHD finger protein MALE MEIOCYTE DEATH 1 OS=Arabidopsis thaliana GN=MMD1 PE=2 SV=1
CL4371.Contig3_All	sp|Q9FMS5|MS1_ARATH	46.8	47	22	1	3560	3429	615	661	8.3e-06	50.8	PHD finger protein MALE STERILITY 1 OS=Arabidopsis thaliana GN=MS1 PE=1 SV=1
CL4371.Contig5_All	sp|Q9C810|Y1342_ARATH	39.5	76	37	2	3580	3380	601	676	6.7e-08	57.8	PHD finger protein At1g33420 OS=Arabidopsis thaliana GN=At1g33420 PE=1 SV=1
CL4371.Contig5_All	sp|Q9ZUA9|Y2181_ARATH	43.8	64	26	2	3577	3416	634	697	1.1e-07	57	PHD finger protein At2g01810 OS=Arabidopsis thaliana GN=At2g01810 PE=3 SV=1
CL4371.Contig5_All	sp|Q7X6Y7|MMD1_ARATH	44	50	25	1	3580	3440	604	653	2.1e-06	52.8	PHD finger protein MALE MEIOCYTE DEATH 1 OS=Arabidopsis thaliana GN=MMD1 PE=2 SV=1
CL4371.Contig5_All	sp|Q9FMS5|MS1_ARATH	46.8	47	22	1	3571	3440	615	661	8.2e-06	50.8	PHD finger protein MALE STERILITY 1 OS=Arabidopsis thaliana GN=MS1 PE=1 SV=1
CL4372.Contig2_All	sp|Q10B98|C3H25_ORYSJ	26	250	156	11	114	824	34	267	1.9e-14	78.2	Zinc finger CCCH domain-containing protein 25 OS=Oryza sativa subsp. japonica GN=Os03g0826400 PE=2 SV=1
CL4372.Contig2_All	sp|Q42404|RU17_ARATH	24.2	297	197	8	87	947	127	405	2.3e-12	71.2	U1 small nuclear ribonucleoprotein 70 kDa OS=Arabidopsis thaliana GN=RNU1 PE=1 SV=1
CL4372.Contig2_All	sp|Q9ZR39|U2A2A_NICPL	36	114	71	2	348	686	35	147	2.5e-11	67.8	Splicing factor U2af large subunit A OS=Nicotiana plumbaginifolia GN=U2AF65A PE=2 SV=1
CL4372.Contig2_All	sp|Q2QKB3|U2A2A_WHEAT	29.9	187	115	5	264	788	32	214	4.3e-11	67	Splicing factor U2af large subunit A OS=Triticum aestivum GN=U2AF65A PE=2 SV=1
CL4372.Contig2_All	sp|Q9ZR40|U2A2B_NICPL	33.1	163	82	6	309	782	25	165	3.6e-10	63.9	Splicing factor U2af large subunit B OS=Nicotiana plumbaginifolia GN=U2AF65B PE=2 SV=1
CL4373.Contig1_All	sp|Q8LAU9|GATA1_ARATH	51.5	235	74	9	950	321	49	268	8.2e-50	195.7	GATA transcription factor 1 OS=Arabidopsis thaliana GN=GATA1 PE=2 SV=2
CL4373.Contig1_All	sp|P69781|GAT12_ARATH	41.7	228	78	7	917	342	80	288	8.2e-34	142.5	GATA transcription factor 12 OS=Arabidopsis thaliana GN=GATA12 PE=2 SV=1
CL4373.Contig1_All	sp|O49741|GATA2_ARATH	50.7	146	55	3	731	342	104	248	1.5e-32	138.3	GATA transcription factor 2 OS=Arabidopsis thaliana GN=GATA2 PE=2 SV=1
CL4373.Contig1_All	sp|Q6DBP8|GAT11_ARATH	44.4	169	78	4	818	351	121	286	1.7e-31	134.8	GATA transcription factor 11 OS=Arabidopsis thaliana GN=GATA11 PE=2 SV=1
CL4373.Contig1_All	sp|O82632|GATA9_ARATH	80.8	73	14	0	560	342	194	266	2.2e-31	134.4	GATA transcription factor 9 OS=Arabidopsis thaliana GN=GATA9 PE=2 SV=1
CL4373.Contig2_All	sp|Q8LAU9|GATA1_ARATH	47.7	281	101	10	1079	321	6	268	2.1e-52	204.1	GATA transcription factor 1 OS=Arabidopsis thaliana GN=GATA1 PE=2 SV=2
CL4373.Contig2_All	sp|P69781|GAT12_ARATH	41.7	228	78	7	917	342	80	288	7.4e-34	142.5	GATA transcription factor 12 OS=Arabidopsis thaliana GN=GATA12 PE=2 SV=1
CL4373.Contig2_All	sp|O49741|GATA2_ARATH	50.7	146	55	3	731	342	104	248	1.4e-32	138.3	GATA transcription factor 2 OS=Arabidopsis thaliana GN=GATA2 PE=2 SV=1
CL4373.Contig2_All	sp|Q6DBP8|GAT11_ARATH	44.4	169	78	4	818	351	121	286	1.6e-31	134.8	GATA transcription factor 11 OS=Arabidopsis thaliana GN=GATA11 PE=2 SV=1
CL4373.Contig2_All	sp|O82632|GATA9_ARATH	80.8	73	14	0	560	342	194	266	2e-31	134.4	GATA transcription factor 9 OS=Arabidopsis thaliana GN=GATA9 PE=2 SV=1
CL4373.Contig3_All	sp|Q8LAU9|GATA1_ARATH	46.3	285	108	8	809	27	6	269	2.7e-55	213.4	GATA transcription factor 1 OS=Arabidopsis thaliana GN=GATA1 PE=2 SV=2
CL4373.Contig3_All	sp|O49741|GATA2_ARATH	51.7	147	53	4	449	57	104	248	1.4e-32	137.9	GATA transcription factor 2 OS=Arabidopsis thaliana GN=GATA2 PE=2 SV=1
CL4373.Contig3_All	sp|O82632|GATA9_ARATH	56.2	128	50	3	425	57	140	266	7.1e-32	135.6	GATA transcription factor 9 OS=Arabidopsis thaliana GN=GATA9 PE=2 SV=1
CL4373.Contig3_All	sp|Q6DBP8|GAT11_ARATH	45	169	82	5	548	66	121	286	6e-31	132.5	GATA transcription factor 11 OS=Arabidopsis thaliana GN=GATA11 PE=2 SV=1
CL4373.Contig3_All	sp|P69781|GAT12_ARATH	67	91	25	1	329	57	203	288	6e-31	132.5	GATA transcription factor 12 OS=Arabidopsis thaliana GN=GATA12 PE=2 SV=1
CL4373.Contig4_All	sp|Q8LAU9|GATA1_ARATH	52	227	70	8	926	321	56	268	3e-49	194.1	GATA transcription factor 1 OS=Arabidopsis thaliana GN=GATA1 PE=2 SV=2
CL4373.Contig4_All	sp|P69781|GAT12_ARATH	41.7	228	78	7	917	342	80	288	1e-33	142.5	GATA transcription factor 12 OS=Arabidopsis thaliana GN=GATA12 PE=2 SV=1
CL4373.Contig4_All	sp|O49741|GATA2_ARATH	50.7	146	55	3	731	342	104	248	2e-32	138.3	GATA transcription factor 2 OS=Arabidopsis thaliana GN=GATA2 PE=2 SV=1
CL4373.Contig4_All	sp|Q6DBP8|GAT11_ARATH	44.4	169	78	4	818	351	121	286	2.2e-31	134.8	GATA transcription factor 11 OS=Arabidopsis thaliana GN=GATA11 PE=2 SV=1
CL4373.Contig4_All	sp|O82632|GATA9_ARATH	80.8	73	14	0	560	342	194	266	2.8e-31	134.4	GATA transcription factor 9 OS=Arabidopsis thaliana GN=GATA9 PE=2 SV=1
CL4373.Contig5_All	sp|Q8LAU9|GATA1_ARATH	49.8	239	81	7	680	27	49	269	1.1e-52	204.9	GATA transcription factor 1 OS=Arabidopsis thaliana GN=GATA1 PE=2 SV=2
CL4373.Contig5_All	sp|O49741|GATA2_ARATH	51.7	147	53	4	449	57	104	248	1.6e-32	137.9	GATA transcription factor 2 OS=Arabidopsis thaliana GN=GATA2 PE=2 SV=1
CL4373.Contig5_All	sp|O82632|GATA9_ARATH	56.2	128	50	3	425	57	140	266	8.1e-32	135.6	GATA transcription factor 9 OS=Arabidopsis thaliana GN=GATA9 PE=2 SV=1
CL4373.Contig5_All	sp|Q6DBP8|GAT11_ARATH	45	169	82	5	548	66	121	286	6.8e-31	132.5	GATA transcription factor 11 OS=Arabidopsis thaliana GN=GATA11 PE=2 SV=1
CL4373.Contig5_All	sp|P69781|GAT12_ARATH	67	91	25	1	329	57	203	288	6.8e-31	132.5	GATA transcription factor 12 OS=Arabidopsis thaliana GN=GATA12 PE=2 SV=1
CL4373.Contig6_All	sp|Q8LAU9|GATA1_ARATH	50.2	231	77	6	656	27	56	269	4.2e-52	203.4	GATA transcription factor 1 OS=Arabidopsis thaliana GN=GATA1 PE=2 SV=2
CL4373.Contig6_All	sp|O49741|GATA2_ARATH	51.7	147	53	4	449	57	104	248	2.2e-32	137.9	GATA transcription factor 2 OS=Arabidopsis thaliana GN=GATA2 PE=2 SV=1
CL4373.Contig6_All	sp|O82632|GATA9_ARATH	56.2	128	50	3	425	57	140	266	1.1e-31	135.6	GATA transcription factor 9 OS=Arabidopsis thaliana GN=GATA9 PE=2 SV=1
CL4373.Contig6_All	sp|Q6DBP8|GAT11_ARATH	45	169	82	5	548	66	121	286	9.1e-31	132.5	GATA transcription factor 11 OS=Arabidopsis thaliana GN=GATA11 PE=2 SV=1
CL4373.Contig6_All	sp|P69781|GAT12_ARATH	67	91	25	1	329	57	203	288	9.1e-31	132.5	GATA transcription factor 12 OS=Arabidopsis thaliana GN=GATA12 PE=2 SV=1
CL4373.Contig7_All	sp|Q8LAU9|GATA1_ARATH	45.6	287	101	11	1097	333	6	269	1.8e-51	201.1	GATA transcription factor 1 OS=Arabidopsis thaliana GN=GATA1 PE=2 SV=2
CL4373.Contig7_All	sp|O49741|GATA2_ARATH	47.5	162	67	4	800	363	89	248	3.2e-32	137.1	GATA transcription factor 2 OS=Arabidopsis thaliana GN=GATA2 PE=2 SV=1
CL4373.Contig7_All	sp|O82632|GATA9_ARATH	56.7	127	51	2	731	363	140	266	5.4e-32	136.3	GATA transcription factor 9 OS=Arabidopsis thaliana GN=GATA9 PE=2 SV=1
CL4373.Contig7_All	sp|P69781|GAT12_ARATH	71.6	81	23	0	605	363	208	288	7.8e-31	132.5	GATA transcription factor 12 OS=Arabidopsis thaliana GN=GATA12 PE=2 SV=1
CL4373.Contig7_All	sp|Q6DBP8|GAT11_ARATH	44	168	79	5	836	372	121	286	1e-30	132.1	GATA transcription factor 11 OS=Arabidopsis thaliana GN=GATA11 PE=2 SV=1
CL4373.Contig8_All	sp|Q8LAU9|GATA1_ARATH	52	227	70	8	720	115	56	268	2.7e-49	194.1	GATA transcription factor 1 OS=Arabidopsis thaliana GN=GATA1 PE=2 SV=2
CL4373.Contig8_All	sp|P69781|GAT12_ARATH	41.7	228	78	7	711	136	80	288	9.3e-34	142.5	GATA transcription factor 12 OS=Arabidopsis thaliana GN=GATA12 PE=2 SV=1
CL4373.Contig8_All	sp|O49741|GATA2_ARATH	50.7	146	55	3	525	136	104	248	1.8e-32	138.3	GATA transcription factor 2 OS=Arabidopsis thaliana GN=GATA2 PE=2 SV=1
CL4373.Contig8_All	sp|Q6DBP8|GAT11_ARATH	44.4	169	78	4	612	145	121	286	1.9e-31	134.8	GATA transcription factor 11 OS=Arabidopsis thaliana GN=GATA11 PE=2 SV=1
CL4373.Contig8_All	sp|O82632|GATA9_ARATH	80.8	73	14	0	354	136	194	266	2.5e-31	134.4	GATA transcription factor 9 OS=Arabidopsis thaliana GN=GATA9 PE=2 SV=1
CL4373.Contig9_All	sp|Q8LAU9|GATA1_ARATH	49.4	231	73	7	944	333	56	269	4e-49	193.7	GATA transcription factor 1 OS=Arabidopsis thaliana GN=GATA1 PE=2 SV=2
CL4373.Contig9_All	sp|O49741|GATA2_ARATH	47.5	162	67	4	800	363	89	248	4.5e-32	137.1	GATA transcription factor 2 OS=Arabidopsis thaliana GN=GATA2 PE=2 SV=1
CL4373.Contig9_All	sp|O82632|GATA9_ARATH	56.7	127	51	2	731	363	140	266	7.7e-32	136.3	GATA transcription factor 9 OS=Arabidopsis thaliana GN=GATA9 PE=2 SV=1
CL4373.Contig9_All	sp|P69781|GAT12_ARATH	71.6	81	23	0	605	363	208	288	1.1e-30	132.5	GATA transcription factor 12 OS=Arabidopsis thaliana GN=GATA12 PE=2 SV=1
CL4373.Contig9_All	sp|Q6DBP8|GAT11_ARATH	44	168	79	5	836	372	121	286	1.4e-30	132.1	GATA transcription factor 11 OS=Arabidopsis thaliana GN=GATA11 PE=2 SV=1
CL4374.Contig1_All	sp|Q9T0K5|LRX3_ARATH	48.2	139	62	4	573	172	436	569	4e-32	135.6	Leucine-rich repeat extensin-like protein 3 OS=Arabidopsis thaliana GN=LRX3 PE=1 SV=1
CL4374.Contig1_All	sp|Q9C6S1|FH14_ARATH	46.2	158	44	7	573	178	542	684	1.4e-29	127.1	Formin-like protein 14 OS=Arabidopsis thaliana GN=FH14 PE=3 SV=3
CL4374.Contig1_All	sp|Q9FLQ7|FH20_ARATH	46.3	162	50	9	576	178	995	1148	9.3e-29	124.4	Formin-like protein 20 OS=Arabidopsis thaliana GN=FH20 PE=2 SV=3
CL4374.Contig1_All	sp|Q84ZL0|FH5_ORYSJ	45.2	157	49	7	555	178	932	1082	3e-27	119.4	Formin-like protein 5 OS=Oryza sativa subsp. japonica GN=FH5 PE=2 SV=2
CL4374.Contig1_All	sp|Q9FPQ6|GP1_CHLRE	47.1	136	46	4	576	172	186	296	6.7e-27	118.2	Vegetative cell wall protein gp1 OS=Chlamydomonas reinhardtii GN=GP1 PE=1 SV=1
CL4374.Contig2_All	sp|P21997|SSGP_VOLCA	61.4	88	14	2	307	44	242	309	6.4e-29	124	Sulfated surface glycoprotein 185 OS=Volvox carteri PE=1 SV=1
CL4374.Contig2_All	sp|Q9T0K5|LRX3_ARATH	53.3	105	36	3	301	11	425	524	2.1e-27	119	Leucine-rich repeat extensin-like protein 3 OS=Arabidopsis thaliana GN=LRX3 PE=1 SV=1
CL4374.Contig2_All	sp|Q9FLQ7|FH20_ARATH	50	126	27	7	307	11	982	1098	2.3e-26	115.5	Formin-like protein 20 OS=Arabidopsis thaliana GN=FH20 PE=2 SV=3
CL4374.Contig2_All	sp|Q9C6S1|FH14_ARATH	52.3	109	27	5	304	44	542	647	8.7e-26	113.6	Formin-like protein 14 OS=Arabidopsis thaliana GN=FH14 PE=3 SV=3
CL4374.Contig2_All	sp|Q9LUI1|LRX6_ARATH	57.5	87	27	2	301	47	375	453	1.3e-24	109.8	Leucine-rich repeat extensin-like protein 6 OS=Arabidopsis thaliana GN=LRX6 PE=2 SV=1
CL4375.Contig1_All	sp|Q93Z32|SIPL1_ARATH	74.5	368	93	1	1390	290	1	368	4.5e-161	565.5	Signal peptide peptidase-like 1 OS=Arabidopsis thaliana GN=SPPL1 PE=2 SV=1
CL4375.Contig1_All	sp|Q7G7C7|SIPL1_ORYSJ	71.4	371	106	0	1390	278	1	371	1.8e-154	543.5	Signal peptide peptidase-like 1 OS=Oryza sativa subsp. japonica GN=SPPL1 PE=2 SV=1
CL4375.Contig1_All	sp|Q5Z413|SIPL5_ORYSJ	29.3	369	185	13	1330	305	202	521	3.4e-31	134	Signal peptide peptidase-like 5 OS=Oryza sativa subsp. japonica GN=SPPL5 PE=2 SV=1
CL4375.Contig1_All	sp|Q53P98|SIPL2_ORYSJ	29.7	330	177	9	1288	326	237	520	2.4e-29	127.9	Signal peptide peptidase-like 2 OS=Oryza sativa subsp. japonica GN=SPPL2 PE=2 SV=1
CL4375.Contig1_All	sp|Q4V3B8|SIPL3_ARATH	29.7	320	181	8	1267	326	240	521	9.2e-29	125.9	Signal peptide peptidase-like 3 OS=Arabidopsis thaliana GN=SPPL3 PE=2 SV=1
CL4375.Contig2_All	sp|Q7G7C7|SIPL1_ORYSJ	70.3	101	30	0	2	304	76	176	2.2e-37	152.1	Signal peptide peptidase-like 1 OS=Oryza sativa subsp. japonica GN=SPPL1 PE=2 SV=1
CL4375.Contig2_All	sp|Q93Z32|SIPL1_ARATH	68.3	101	32	0	2	304	76	176	3.7e-37	151.4	Signal peptide peptidase-like 1 OS=Arabidopsis thaliana GN=SPPL1 PE=2 SV=1
CL4375.Contig3_All	sp|Q93Z32|SIPL1_ARATH	74.7	368	92	1	258	1358	1	368	3.4e-161	565.8	Signal peptide peptidase-like 1 OS=Arabidopsis thaliana GN=SPPL1 PE=2 SV=1
CL4375.Contig3_All	sp|Q7G7C7|SIPL1_ORYSJ	71.2	371	107	0	258	1370	1	371	4e-154	542.3	Signal peptide peptidase-like 1 OS=Oryza sativa subsp. japonica GN=SPPL1 PE=2 SV=1
CL4375.Contig3_All	sp|Q5Z413|SIPL5_ORYSJ	29.3	362	182	12	318	1322	202	516	7.3e-31	132.9	Signal peptide peptidase-like 5 OS=Oryza sativa subsp. japonica GN=SPPL5 PE=2 SV=1
CL4375.Contig3_All	sp|Q53P98|SIPL2_ORYSJ	29.8	322	174	9	384	1322	242	520	4e-29	127.1	Signal peptide peptidase-like 2 OS=Oryza sativa subsp. japonica GN=SPPL2 PE=2 SV=1
CL4375.Contig3_All	sp|Q4V3B8|SIPL3_ARATH	29.4	320	182	8	381	1322	240	521	8.9e-29	125.9	Signal peptide peptidase-like 3 OS=Arabidopsis thaliana GN=SPPL3 PE=2 SV=1
CL4376.Contig1_All	sp|O19908|GLMS_CYACA	30.5	692	400	15	2078	33	1	621	5.9e-76	283.1	Glutamine--fructose-6-phosphate aminotransferase [isomerizing] OS=Cyanidium caldarium GN=glmS PE=3 SV=3
CL4376.Contig2_All	sp|O19908|GLMS_CYACA	33.6	330	207	4	1222	263	294	621	3e-43	173.7	Glutamine--fructose-6-phosphate aminotransferase [isomerizing] OS=Cyanidium caldarium GN=glmS PE=3 SV=3
CL4376.Contig3_All	sp|O19908|GLMS_CYACA	31	691	397	16	2075	33	1	621	9.1e-77	285.8	Glutamine--fructose-6-phosphate aminotransferase [isomerizing] OS=Cyanidium caldarium GN=glmS PE=3 SV=3
CL4377.Contig1_All	sp|Q9FH76|ABAH3_ARATH	66.7	39	13	0	293	177	424	462	5.8e-11	64.3	Abscisic acid 8'-hydroxylase 3 OS=Arabidopsis thaliana GN=CYP707A3 PE=1 SV=1
CL4377.Contig1_All	sp|Q949P1|ABAH1_ARATH	52.3	44	21	0	293	162	424	467	3.2e-09	58.5	Abscisic acid 8'-hydroxylase 1 OS=Arabidopsis thaliana GN=CYP707A1 PE=2 SV=1
CL4377.Contig1_All	sp|O81077|ABAH2_ARATH	54.1	37	17	0	293	183	444	480	1.6e-08	56.2	Abscisic acid 8'-hydroxylase 2 OS=Arabidopsis thaliana GN=CYP707A2 PE=2 SV=1
CL4377.Contig1_All	sp|Q09J79|ABAH1_ORYSI	56.4	39	17	0	293	177	428	466	2.3e-07	52.4	Abscisic acid 8'-hydroxylase 1 OS=Oryza sativa subsp. indica GN=CYP707A5 PE=2 SV=1
CL4377.Contig1_All	sp|Q05JG2|ABAH1_ORYSJ	56.4	39	17	0	293	177	428	466	2.3e-07	52.4	Abscisic acid 8'-hydroxylase 1 OS=Oryza sativa subsp. japonica GN=CYP707A5 PE=2 SV=1
CL4377.Contig2_All	sp|Q09J79|ABAH1_ORYSI	72.2	54	9	2	585	442	362	415	1.4e-14	78.2	Abscisic acid 8'-hydroxylase 1 OS=Oryza sativa subsp. indica GN=CYP707A5 PE=2 SV=1
CL4377.Contig2_All	sp|Q05JG2|ABAH1_ORYSJ	72.2	54	9	2	585	442	362	415	1.4e-14	78.2	Abscisic acid 8'-hydroxylase 1 OS=Oryza sativa subsp. japonica GN=CYP707A5 PE=2 SV=1
CL4377.Contig2_All	sp|Q9LJK2|ABAH4_ARATH	64.8	54	13	1	585	442	362	415	1.6e-13	74.7	Abscisic acid 8'-hydroxylase 4 OS=Arabidopsis thaliana GN=CYP707A4 PE=2 SV=2
CL4377.Contig2_All	sp|O81077|ABAH2_ARATH	64.8	54	13	1	585	442	378	431	7.9e-13	72.4	Abscisic acid 8'-hydroxylase 2 OS=Arabidopsis thaliana GN=CYP707A2 PE=2 SV=1
CL4377.Contig2_All	sp|A2Z212|ABAH3_ORYSI	59.3	54	16	1	585	442	373	426	1e-12	72	Abscisic acid 8'-hydroxylase 3 OS=Oryza sativa subsp. indica GN=CYP707A7 PE=3 SV=1
CL4377.Contig3_All	sp|Q09J79|ABAH1_ORYSI	80.9	68	13	0	499	702	362	429	1.1e-28	125.2	Abscisic acid 8'-hydroxylase 1 OS=Oryza sativa subsp. indica GN=CYP707A5 PE=2 SV=1
CL4377.Contig3_All	sp|Q05JG2|ABAH1_ORYSJ	80.9	68	13	0	499	702	362	429	1.1e-28	125.2	Abscisic acid 8'-hydroxylase 1 OS=Oryza sativa subsp. japonica GN=CYP707A5 PE=2 SV=1
CL4377.Contig3_All	sp|Q9LJK2|ABAH4_ARATH	78.8	66	14	0	499	696	362	427	7.6e-27	119	Abscisic acid 8'-hydroxylase 4 OS=Arabidopsis thaliana GN=CYP707A4 PE=2 SV=2
CL4377.Contig3_All	sp|A2Z212|ABAH3_ORYSI	75.8	66	16	0	499	696	373	438	1.3e-26	118.2	Abscisic acid 8'-hydroxylase 3 OS=Oryza sativa subsp. indica GN=CYP707A7 PE=3 SV=1
CL4377.Contig3_All	sp|Q0J185|ABAH3_ORYSJ	75.8	66	16	0	499	696	373	438	1.3e-26	118.2	Abscisic acid 8'-hydroxylase 3 OS=Oryza sativa subsp. japonica GN=CYP707A7 PE=2 SV=1
CL4377.Contig4_All	sp|Q9FH76|ABAH3_ARATH	72.7	154	42	0	16	477	309	462	1.1e-64	244.2	Abscisic acid 8'-hydroxylase 3 OS=Arabidopsis thaliana GN=CYP707A3 PE=1 SV=1
CL4377.Contig4_All	sp|Q09J79|ABAH1_ORYSI	72.8	158	41	1	4	477	311	466	3.2e-64	242.7	Abscisic acid 8'-hydroxylase 1 OS=Oryza sativa subsp. indica GN=CYP707A5 PE=2 SV=1
CL4377.Contig4_All	sp|Q05JG2|ABAH1_ORYSJ	72.8	158	41	1	4	477	311	466	3.2e-64	242.7	Abscisic acid 8'-hydroxylase 1 OS=Oryza sativa subsp. japonica GN=CYP707A5 PE=2 SV=1
CL4377.Contig4_All	sp|Q949P1|ABAH1_ARATH	70.1	164	46	2	1	492	307	467	6.1e-63	238.4	Abscisic acid 8'-hydroxylase 1 OS=Arabidopsis thaliana GN=CYP707A1 PE=2 SV=1
CL4377.Contig4_All	sp|O81077|ABAH2_ARATH	68	147	47	0	31	471	334	480	5.7e-61	231.9	Abscisic acid 8'-hydroxylase 2 OS=Arabidopsis thaliana GN=CYP707A2 PE=2 SV=1
CL4377.Contig5_All	sp|Q9FH76|ABAH3_ARATH	80	105	21	0	561	247	358	462	3.5e-47	186.4	Abscisic acid 8'-hydroxylase 3 OS=Arabidopsis thaliana GN=CYP707A3 PE=1 SV=1
CL4377.Contig5_All	sp|Q09J79|ABAH1_ORYSI	78.1	105	23	0	561	247	362	466	2.3e-46	183.7	Abscisic acid 8'-hydroxylase 1 OS=Oryza sativa subsp. indica GN=CYP707A5 PE=2 SV=1
CL4377.Contig5_All	sp|Q05JG2|ABAH1_ORYSJ	78.1	105	23	0	561	247	362	466	2.3e-46	183.7	Abscisic acid 8'-hydroxylase 1 OS=Oryza sativa subsp. japonica GN=CYP707A5 PE=2 SV=1
CL4377.Contig5_All	sp|Q949P1|ABAH1_ARATH	75.2	105	26	0	561	247	358	462	2.8e-44	176.8	Abscisic acid 8'-hydroxylase 1 OS=Arabidopsis thaliana GN=CYP707A1 PE=2 SV=1
CL4377.Contig5_All	sp|O81077|ABAH2_ARATH	73.8	103	27	0	561	253	378	480	2.8e-44	176.8	Abscisic acid 8'-hydroxylase 2 OS=Arabidopsis thaliana GN=CYP707A2 PE=2 SV=1
CL4378.Contig1_All	sp|Q9SGE9|SYFB_ARATH	72	429	119	1	69	1355	1	428	3.9e-181	632.5	Probable phenylalanine--tRNA ligase beta subunit OS=Arabidopsis thaliana GN=At1g72550 PE=2 SV=1
CL4378.Contig2_All	sp|Q9SGE9|SYFB_ARATH	65	120	35	1	480	142	479	598	1.7e-39	159.8	Probable phenylalanine--tRNA ligase beta subunit OS=Arabidopsis thaliana GN=At1g72550 PE=2 SV=1
CL4379.Contig1_All	sp|Q9FY48|KEG_ARATH	30	293	176	8	1913	1113	137	426	5.1e-27	120.6	E3 ubiquitin-protein ligase KEG OS=Arabidopsis thaliana GN=KEG PE=1 SV=2
CL4379.Contig1_All	sp|Q2MHE4|HT1_ARATH	26.9	171	118	2	1604	1092	184	347	3.2e-13	74.7	Serine/threonine-protein kinase HT1 OS=Arabidopsis thaliana GN=HT1 PE=1 SV=1
CL4379.Contig1_All	sp|Q5JJY4|P2C04_ORYSJ	25.4	248	148	6	1601	960	129	373	2.7e-12	71.6	Protein kinase and PP2C-like domain-containing protein OS=Oryza sativa subsp. japonica GN=Os01g0541900 PE=2 SV=1
CL4379.Contig1_All	sp|Q9FJ54|CIPKK_ARATH	24.9	261	178	8	1895	1119	18	262	1.9e-10	65.5	CBL-interacting serine/threonine-protein kinase 20 OS=Arabidopsis thaliana GN=CIPK20 PE=1 SV=1
CL4379.Contig1_All	sp|Q0D4B2|CIPKL_ORYSJ	27	248	154	8	1895	1173	93	320	3.3e-10	64.7	CBL-interacting protein kinase 21 OS=Oryza sativa subsp. japonica GN=CIPK21 PE=2 SV=2
CL4379.Contig2_All	sp|Q9FY48|KEG_ARATH	30.8	295	171	10	192	992	137	426	2.7e-27	121.3	E3 ubiquitin-protein ligase KEG OS=Arabidopsis thaliana GN=KEG PE=1 SV=2
CL4379.Contig2_All	sp|Q2MHE4|HT1_ARATH	26.9	171	118	2	501	1013	184	347	2.9e-13	74.7	Serine/threonine-protein kinase HT1 OS=Arabidopsis thaliana GN=HT1 PE=1 SV=1
CL4379.Contig2_All	sp|Q5JJY4|P2C04_ORYSJ	25.4	248	148	6	504	1145	129	373	2.5e-12	71.6	Protein kinase and PP2C-like domain-containing protein OS=Oryza sativa subsp. japonica GN=Os01g0541900 PE=2 SV=1
CL4379.Contig2_All	sp|C0LGS2|Y4361_ARATH	29.1	172	103	3	537	1004	950	1118	3e-10	64.7	Probable LRR receptor-like serine/threonine-protein kinase At4g36180 OS=Arabidopsis thaliana GN=At4g36180 PE=2 SV=1
CL4379.Contig2_All	sp|Q9FJ54|CIPKK_ARATH	24.9	261	178	8	210	986	18	262	4e-10	64.3	CBL-interacting serine/threonine-protein kinase 20 OS=Arabidopsis thaliana GN=CIPK20 PE=1 SV=1
CL4379.Contig3_All	sp|Q9FY48|KEG_ARATH	30.8	295	171	10	329	1129	137	426	2.9e-27	121.3	E3 ubiquitin-protein ligase KEG OS=Arabidopsis thaliana GN=KEG PE=1 SV=2
CL4379.Contig3_All	sp|Q2MHE4|HT1_ARATH	26.9	171	118	2	638	1150	184	347	3.1e-13	74.7	Serine/threonine-protein kinase HT1 OS=Arabidopsis thaliana GN=HT1 PE=1 SV=1
CL4379.Contig3_All	sp|Q5JJY4|P2C04_ORYSJ	25.4	248	148	6	641	1282	129	373	2.7e-12	71.6	Protein kinase and PP2C-like domain-containing protein OS=Oryza sativa subsp. japonica GN=Os01g0541900 PE=2 SV=1
CL4379.Contig3_All	sp|C0LGS2|Y4361_ARATH	29.1	172	103	3	674	1141	950	1118	3.3e-10	64.7	Probable LRR receptor-like serine/threonine-protein kinase At4g36180 OS=Arabidopsis thaliana GN=At4g36180 PE=2 SV=1
CL4379.Contig3_All	sp|Q9FJ54|CIPKK_ARATH	24.9	261	178	8	347	1123	18	262	4.2e-10	64.3	CBL-interacting serine/threonine-protein kinase 20 OS=Arabidopsis thaliana GN=CIPK20 PE=1 SV=1
CL4380.Contig2_All	sp|Q9SK03|RAP27_ARATH	57.9	76	28	1	59	274	182	257	9e-19	92.4	Ethylene-responsive transcription factor RAP2-7 OS=Arabidopsis thaliana GN=RAP2-7 PE=2 SV=2
CL4380.Contig2_All	sp|P47927|AP2_ARATH	57.9	76	28	1	59	274	160	235	9e-19	92.4	Floral homeotic protein APETALA 2 OS=Arabidopsis thaliana GN=AP2 PE=1 SV=1
CL4380.Contig2_All	sp|Q9FH95|TOE3_ARATH	53.9	76	31	1	59	274	125	200	1.1e-16	85.5	AP2-like ethylene-responsive transcription factor TOE3 OS=Arabidopsis thaliana GN=TOE3 PE=2 SV=1
CL4380.Contig2_All	sp|Q9LVG2|TOE2_ARATH	50	76	34	1	59	274	189	264	9.3e-16	82.4	AP2-like ethylene-responsive transcription factor TOE2 OS=Arabidopsis thaliana GN=TOE2 PE=1 SV=1
CL4380.Contig2_All	sp|Q6PV68|SMZ_ARATH	41.1	112	47	3	59	337	151	262	3e-14	77.4	AP2-like ethylene-responsive transcription factor SMZ OS=Arabidopsis thaliana GN=SMZ PE=2 SV=1
CL4380.Contig5_All	sp|Q9LVG2|TOE2_ARATH	75	68	15	1	1344	1147	130	197	3.9e-23	107.1	AP2-like ethylene-responsive transcription factor TOE2 OS=Arabidopsis thaliana GN=TOE2 PE=1 SV=1
CL4380.Contig5_All	sp|Q9SK03|RAP27_ARATH	88.9	54	6	0	1308	1147	137	190	6.7e-23	106.3	Ethylene-responsive transcription factor RAP2-7 OS=Arabidopsis thaliana GN=RAP2-7 PE=2 SV=2
CL4380.Contig5_All	sp|P47927|AP2_ARATH	71.6	74	20	1	1365	1147	95	168	6.7e-23	106.3	Floral homeotic protein APETALA 2 OS=Arabidopsis thaliana GN=AP2 PE=1 SV=1
CL4380.Contig5_All	sp|Q9FH95|TOE3_ARATH	90.4	52	5	0	1302	1147	82	133	2e-22	104.8	AP2-like ethylene-responsive transcription factor TOE3 OS=Arabidopsis thaliana GN=TOE3 PE=2 SV=1
CL4380.Contig5_All	sp|Q6PV68|SMZ_ARATH	92	50	4	0	1296	1147	110	159	3.3e-22	104	AP2-like ethylene-responsive transcription factor SMZ OS=Arabidopsis thaliana GN=SMZ PE=2 SV=1
CL4380.Contig6_All	sp|Q9LVG2|TOE2_ARATH	75	68	15	1	1753	1556	130	197	5e-23	107.1	AP2-like ethylene-responsive transcription factor TOE2 OS=Arabidopsis thaliana GN=TOE2 PE=1 SV=1
CL4380.Contig6_All	sp|Q9SK03|RAP27_ARATH	88.9	54	6	0	1717	1556	137	190	8.6e-23	106.3	Ethylene-responsive transcription factor RAP2-7 OS=Arabidopsis thaliana GN=RAP2-7 PE=2 SV=2
CL4380.Contig6_All	sp|P47927|AP2_ARATH	71.6	74	20	1	1774	1556	95	168	8.6e-23	106.3	Floral homeotic protein APETALA 2 OS=Arabidopsis thaliana GN=AP2 PE=1 SV=1
CL4380.Contig6_All	sp|Q9FH95|TOE3_ARATH	90.4	52	5	0	1711	1556	82	133	2.5e-22	104.8	AP2-like ethylene-responsive transcription factor TOE3 OS=Arabidopsis thaliana GN=TOE3 PE=2 SV=1
CL4380.Contig6_All	sp|Q6PV68|SMZ_ARATH	92	50	4	0	1705	1556	110	159	4.2e-22	104	AP2-like ethylene-responsive transcription factor SMZ OS=Arabidopsis thaliana GN=SMZ PE=2 SV=1
CL4380.Contig7_All	sp|Q9SK03|RAP27_ARATH	73.6	121	28	1	1401	1051	137	257	6.4e-48	189.5	Ethylene-responsive transcription factor RAP2-7 OS=Arabidopsis thaliana GN=RAP2-7 PE=2 SV=2
CL4380.Contig7_All	sp|P47927|AP2_ARATH	66.7	141	42	2	1458	1051	95	235	6.4e-48	189.5	Floral homeotic protein APETALA 2 OS=Arabidopsis thaliana GN=AP2 PE=1 SV=1
CL4380.Contig7_All	sp|Q9FH95|TOE3_ARATH	71.4	119	30	1	1395	1051	82	200	2.3e-45	181	AP2-like ethylene-responsive transcription factor TOE3 OS=Arabidopsis thaliana GN=TOE3 PE=2 SV=1
CL4380.Contig7_All	sp|Q9LVG2|TOE2_ARATH	63.7	135	43	2	1437	1051	130	264	3.9e-45	180.3	AP2-like ethylene-responsive transcription factor TOE2 OS=Arabidopsis thaliana GN=TOE2 PE=1 SV=1
CL4380.Contig7_All	sp|Q6PV68|SMZ_ARATH	58.2	153	45	3	1389	988	110	262	3.1e-42	170.6	AP2-like ethylene-responsive transcription factor SMZ OS=Arabidopsis thaliana GN=SMZ PE=2 SV=1
CL4380.Contig8_All	sp|Q9SK03|RAP27_ARATH	60.6	160	33	3	2640	2251	137	296	8.8e-48	189.9	Ethylene-responsive transcription factor RAP2-7 OS=Arabidopsis thaliana GN=RAP2-7 PE=2 SV=2
CL4380.Contig8_All	sp|P47927|AP2_ARATH	66.4	143	43	2	2697	2284	95	237	2.6e-47	188.3	Floral homeotic protein APETALA 2 OS=Arabidopsis thaliana GN=AP2 PE=1 SV=1
CL4380.Contig8_All	sp|Q9FH95|TOE3_ARATH	73	115	27	1	2634	2302	82	196	1.2e-44	179.5	AP2-like ethylene-responsive transcription factor TOE3 OS=Arabidopsis thaliana GN=TOE3 PE=2 SV=1
CL4380.Contig8_All	sp|Q9LVG2|TOE2_ARATH	64.1	131	41	2	2676	2302	130	260	1.7e-43	175.6	AP2-like ethylene-responsive transcription factor TOE2 OS=Arabidopsis thaliana GN=TOE2 PE=1 SV=1
CL4380.Contig8_All	sp|Q6PV68|SMZ_ARATH	49.7	191	59	3	2628	2167	110	300	4.2e-42	171	AP2-like ethylene-responsive transcription factor SMZ OS=Arabidopsis thaliana GN=SMZ PE=2 SV=1
CL4380.Contig9_All	sp|Q9SK03|RAP27_ARATH	73.6	121	28	1	234	584	137	257	9.7e-48	189.5	Ethylene-responsive transcription factor RAP2-7 OS=Arabidopsis thaliana GN=RAP2-7 PE=2 SV=2
CL4380.Contig9_All	sp|P47927|AP2_ARATH	66.7	141	42	2	177	584	95	235	9.7e-48	189.5	Floral homeotic protein APETALA 2 OS=Arabidopsis thaliana GN=AP2 PE=1 SV=1
CL4380.Contig9_All	sp|Q9FH95|TOE3_ARATH	71.4	119	30	1	240	584	82	200	3.4e-45	181	AP2-like ethylene-responsive transcription factor TOE3 OS=Arabidopsis thaliana GN=TOE3 PE=2 SV=1
CL4380.Contig9_All	sp|Q9LVG2|TOE2_ARATH	63.7	135	43	2	198	584	130	264	5.9e-45	180.3	AP2-like ethylene-responsive transcription factor TOE2 OS=Arabidopsis thaliana GN=TOE2 PE=1 SV=1
CL4380.Contig9_All	sp|Q6PV68|SMZ_ARATH	58.2	153	45	3	246	647	110	262	4.7e-42	170.6	AP2-like ethylene-responsive transcription factor SMZ OS=Arabidopsis thaliana GN=SMZ PE=2 SV=1
CL4381.Contig1_All	sp|B9S2H4|Y232_RICCO	55.8	595	233	12	191	1945	3	577	6.3e-181	632.5	UPF0392 protein RCOM_0530710 OS=Ricinus communis GN=RCOM_0699480 PE=3 SV=1
CL4381.Contig1_All	sp|Q94K98|Y1720_ARATH	50.5	588	250	12	206	1936	13	570	1.9e-161	567.8	UPF0392 protein At1g27200 OS=Arabidopsis thaliana GN=At1g27200 PE=2 SV=2
CL4381.Contig1_All	sp|B9SLR1|Y231_RICCO	44.4	563	282	9	263	1936	15	551	4.9e-133	473.4	UPF0392 protein RCOM_0530710 OS=Ricinus communis GN=RCOM_0530710 PE=3 SV=1
CL4381.Contig1_All	sp|Q6YRM6|Y8219_ORYSJ	42.5	560	257	13	323	1933	67	584	1.3e-120	432.2	UPF0392 protein Os08g0121900 OS=Oryza sativa subsp. japonica GN=Os08g0121900 PE=2 SV=1
CL4382.Contig1_All	sp|Q9C6S1|FH14_ARATH	46.4	69	24	3	1830	1654	503	568	1.3e-08	59.3	Formin-like protein 14 OS=Arabidopsis thaliana GN=FH14 PE=3 SV=3
CL4382.Contig1_All	sp|Q9XIL9|PLRX3_ARATH	35.6	104	59	3	1833	1540	607	708	6.4e-08	57	Pollen-specific leucine-rich repeat extensin-like protein 3 OS=Arabidopsis thaliana GN=PEX3 PE=2 SV=1
CL4382.Contig1_All	sp|Q9LK03|PERK2_ARATH	35	100	51	3	1830	1555	124	217	2.4e-07	55.1	Proline-rich receptor-like protein kinase PERK2 OS=Arabidopsis thaliana GN=PERK2 PE=2 SV=3
CL4382.Contig1_All	sp|Q9T0K5|LRX3_ARATH	53.2	47	20	1	1827	1693	499	545	3.2e-07	54.7	Leucine-rich repeat extensin-like protein 3 OS=Arabidopsis thaliana GN=LRX3 PE=1 SV=1
CL4382.Contig1_All	sp|Q84ZL0|FH5_ORYSJ	31.8	107	55	2	1863	1585	837	939	7.1e-07	53.5	Formin-like protein 5 OS=Oryza sativa subsp. japonica GN=FH5 PE=2 SV=2
CL4382.Contig2_All	sp|Q9C6S1|FH14_ARATH	46.4	69	24	3	1823	1647	503	568	1.3e-08	59.3	Formin-like protein 14 OS=Arabidopsis thaliana GN=FH14 PE=3 SV=3
CL4382.Contig2_All	sp|Q9XIL9|PLRX3_ARATH	35.6	104	59	3	1826	1533	607	708	6.4e-08	57	Pollen-specific leucine-rich repeat extensin-like protein 3 OS=Arabidopsis thaliana GN=PEX3 PE=2 SV=1
CL4382.Contig2_All	sp|Q9LK03|PERK2_ARATH	35	100	51	3	1823	1548	124	217	2.4e-07	55.1	Proline-rich receptor-like protein kinase PERK2 OS=Arabidopsis thaliana GN=PERK2 PE=2 SV=3
CL4382.Contig2_All	sp|Q9T0K5|LRX3_ARATH	53.2	47	20	1	1820	1686	499	545	3.2e-07	54.7	Leucine-rich repeat extensin-like protein 3 OS=Arabidopsis thaliana GN=LRX3 PE=1 SV=1
CL4382.Contig2_All	sp|Q84ZL0|FH5_ORYSJ	31.8	107	55	2	1856	1578	837	939	7.1e-07	53.5	Formin-like protein 5 OS=Oryza sativa subsp. japonica GN=FH5 PE=2 SV=2
CL4382.Contig3_All	sp|Q7G6K7|FH3_ORYSJ	59.1	44	18	0	1808	1677	601	644	4.5e-10	64.3	Formin-like protein 3 OS=Oryza sativa subsp. japonica GN=FH3 PE=2 SV=2
CL4382.Contig3_All	sp|Q9C6S1|FH14_ARATH	50.9	53	18	2	1826	1677	584	631	4.2e-08	57.8	Formin-like protein 14 OS=Arabidopsis thaliana GN=FH14 PE=3 SV=3
CL4382.Contig3_All	sp|Q9LVN1|FH13_ARATH	28.4	215	106	8	1904	1347	649	844	1.3e-06	52.8	Formin-like protein 13 OS=Arabidopsis thaliana GN=FH13 PE=2 SV=3
CL4382.Contig3_All	sp|Q84ZL0|FH5_ORYSJ	38.4	99	42	3	1805	1554	949	1043	5.1e-06	50.8	Formin-like protein 5 OS=Oryza sativa subsp. japonica GN=FH5 PE=2 SV=2
CL4382.Contig4_All	sp|Q9C6S1|FH14_ARATH	30.5	151	88	3	1976	1575	467	617	1.5e-08	59.3	Formin-like protein 14 OS=Arabidopsis thaliana GN=FH14 PE=3 SV=3
CL4382.Contig4_All	sp|Q9LVN1|FH13_ARATH	31.9	141	70	4	1970	1575	649	772	5.7e-08	57.4	Formin-like protein 13 OS=Arabidopsis thaliana GN=FH13 PE=2 SV=3
CL4382.Contig4_All	sp|Q7G6K7|FH3_ORYSJ	35.7	126	58	5	1886	1575	627	751	2.2e-07	55.5	Formin-like protein 3 OS=Oryza sativa subsp. japonica GN=FH3 PE=2 SV=2
CL4382.Contig4_All	sp|Q84ZL0|FH5_ORYSJ	33.6	140	68	6	1924	1553	808	938	2.4e-06	52	Formin-like protein 5 OS=Oryza sativa subsp. japonica GN=FH5 PE=2 SV=2
CL4382.Contig5_All	sp|Q7G6K7|FH3_ORYSJ	50	52	24	1	572	727	627	676	3.7e-07	54.7	Formin-like protein 3 OS=Oryza sativa subsp. japonica GN=FH3 PE=2 SV=2
CL4382.Contig5_All	sp|Q9S8M0|LECT_SOLTU	54.3	46	21	0	587	724	155	200	6.4e-07	53.9	Chitin-binding lectin 1 OS=Solanum tuberosum PE=1 SV=2
CL4382.Contig5_All	sp|P21997|SSGP_VOLCA	53.5	43	20	0	593	721	254	296	1.1e-06	53.1	Sulfated surface glycoprotein 185 OS=Volvox carteri PE=1 SV=1
CL4382.Contig5_All	sp|Q9C6S1|FH14_ARATH	37	92	48	2	482	727	467	558	3.2e-06	51.6	Formin-like protein 14 OS=Arabidopsis thaliana GN=FH14 PE=3 SV=3
CL4382.Contig6_All	sp|Q9C6S1|FH14_ARATH	30.5	151	88	3	362	763	467	617	1.5e-08	59.3	Formin-like protein 14 OS=Arabidopsis thaliana GN=FH14 PE=3 SV=3
CL4382.Contig6_All	sp|Q9LVN1|FH13_ARATH	31.9	141	70	4	368	763	649	772	5.7e-08	57.4	Formin-like protein 13 OS=Arabidopsis thaliana GN=FH13 PE=2 SV=3
CL4382.Contig6_All	sp|Q7G6K7|FH3_ORYSJ	35.7	126	58	5	452	763	627	751	2.2e-07	55.5	Formin-like protein 3 OS=Oryza sativa subsp. japonica GN=FH3 PE=2 SV=2
CL4382.Contig6_All	sp|Q84ZL0|FH5_ORYSJ	35.5	121	54	5	468	785	827	938	3.1e-06	51.6	Formin-like protein 5 OS=Oryza sativa subsp. japonica GN=FH5 PE=2 SV=2
CL4382.Contig7_All	sp|Q9C6S1|FH14_ARATH	30.5	151	88	3	254	655	467	617	1.4e-08	59.3	Formin-like protein 14 OS=Arabidopsis thaliana GN=FH14 PE=3 SV=3
CL4382.Contig7_All	sp|Q9LVN1|FH13_ARATH	31.9	141	70	4	260	655	649	772	5.4e-08	57.4	Formin-like protein 13 OS=Arabidopsis thaliana GN=FH13 PE=2 SV=3
CL4382.Contig7_All	sp|Q7G6K7|FH3_ORYSJ	35.7	126	58	5	344	655	627	751	2.1e-07	55.5	Formin-like protein 3 OS=Oryza sativa subsp. japonica GN=FH3 PE=2 SV=2
CL4382.Contig7_All	sp|Q84ZL0|FH5_ORYSJ	35.5	121	54	5	360	677	827	938	3e-06	51.6	Formin-like protein 5 OS=Oryza sativa subsp. japonica GN=FH5 PE=2 SV=2
CL4382.Contig8_All	sp|Q7G6K7|FH3_ORYSJ	50	52	24	1	572	727	627	676	3.8e-07	54.7	Formin-like protein 3 OS=Oryza sativa subsp. japonica GN=FH3 PE=2 SV=2
CL4382.Contig8_All	sp|Q9S8M0|LECT_SOLTU	54.3	46	21	0	587	724	155	200	6.5e-07	53.9	Chitin-binding lectin 1 OS=Solanum tuberosum PE=1 SV=2
CL4382.Contig8_All	sp|P21997|SSGP_VOLCA	53.5	43	20	0	593	721	254	296	1.1e-06	53.1	Sulfated surface glycoprotein 185 OS=Volvox carteri PE=1 SV=1
CL4382.Contig8_All	sp|Q9C6S1|FH14_ARATH	37	92	48	2	482	727	467	558	3.2e-06	51.6	Formin-like protein 14 OS=Arabidopsis thaliana GN=FH14 PE=3 SV=3
CL4382.Contig9_All	sp|Q7G6K7|FH3_ORYSJ	59.1	44	18	0	1808	1677	601	644	4.8e-10	64.3	Formin-like protein 3 OS=Oryza sativa subsp. japonica GN=FH3 PE=2 SV=2
CL4382.Contig9_All	sp|Q9C6S1|FH14_ARATH	50.9	53	18	2	1826	1677	584	631	4.5e-08	57.8	Formin-like protein 14 OS=Arabidopsis thaliana GN=FH14 PE=3 SV=3
CL4382.Contig9_All	sp|Q9LVN1|FH13_ARATH	28.4	215	106	8	1904	1347	649	844	1.5e-06	52.8	Formin-like protein 13 OS=Arabidopsis thaliana GN=FH13 PE=2 SV=3
CL4382.Contig9_All	sp|Q84ZL0|FH5_ORYSJ	38.4	99	42	3	1805	1554	949	1043	5.5e-06	50.8	Formin-like protein 5 OS=Oryza sativa subsp. japonica GN=FH5 PE=2 SV=2
CL4382.Contig10_All	sp|Q9C6S1|FH14_ARATH	30.5	151	88	3	1976	1575	467	617	1.6e-08	59.3	Formin-like protein 14 OS=Arabidopsis thaliana GN=FH14 PE=3 SV=3
CL4382.Contig10_All	sp|Q9LVN1|FH13_ARATH	31.9	141	70	4	1970	1575	649	772	6.1e-08	57.4	Formin-like protein 13 OS=Arabidopsis thaliana GN=FH13 PE=2 SV=3
CL4382.Contig10_All	sp|Q7G6K7|FH3_ORYSJ	35.7	126	58	5	1886	1575	627	751	2.3e-07	55.5	Formin-like protein 3 OS=Oryza sativa subsp. japonica GN=FH3 PE=2 SV=2
CL4382.Contig10_All	sp|Q84ZL0|FH5_ORYSJ	33.6	140	68	6	1924	1553	808	938	2.6e-06	52	Formin-like protein 5 OS=Oryza sativa subsp. japonica GN=FH5 PE=2 SV=2
CL4382.Contig11_All	sp|Q9C6S1|FH14_ARATH	30.5	151	88	3	1976	1575	467	617	1.6e-08	59.3	Formin-like protein 14 OS=Arabidopsis thaliana GN=FH14 PE=3 SV=3
CL4382.Contig11_All	sp|Q9LVN1|FH13_ARATH	31.9	141	70	4	1970	1575	649	772	6e-08	57.4	Formin-like protein 13 OS=Arabidopsis thaliana GN=FH13 PE=2 SV=3
CL4382.Contig11_All	sp|Q7G6K7|FH3_ORYSJ	35.7	126	58	5	1886	1575	627	751	2.3e-07	55.5	Formin-like protein 3 OS=Oryza sativa subsp. japonica GN=FH3 PE=2 SV=2
CL4382.Contig11_All	sp|Q84ZL0|FH5_ORYSJ	35.5	121	54	5	1870	1553	827	938	3.3e-06	51.6	Formin-like protein 5 OS=Oryza sativa subsp. japonica GN=FH5 PE=2 SV=2
CL4384.Contig1_All	sp|Q9FVQ1|NUCL1_ARATH	51.2	588	223	29	83	1750	1	556	3.3e-126	449.9	Nucleolin 1 OS=Arabidopsis thaliana GN=NUCL1 PE=1 SV=1
CL4384.Contig1_All	sp|Q6Z1C0|NUCL1_ORYSJ	49	592	245	18	83	1750	1	571	1.4e-124	444.5	Nucleolin 1 OS=Oryza sativa subsp. japonica GN=Os08g0192900 PE=2 SV=1
CL4384.Contig1_All	sp|Q7XTT4|NUCL2_ORYSJ	49.2	559	222	19	230	1750	157	705	1.4e-116	417.9	Nucleolin 2 OS=Oryza sativa subsp. japonica GN=Os04g0620700 PE=2 SV=2
CL4384.Contig1_All	sp|Q1PEP5|NUCL2_ARATH	42.8	568	268	20	116	1750	101	634	3.3e-102	370.2	Nucleolin 2 OS=Arabidopsis thaliana GN=NUCL2 PE=2 SV=1
CL4384.Contig1_All	sp|Q9LZR5|HDT3_ARATH	29.7	192	96	7	455	1018	95	251	2.3e-10	65.1	Histone deacetylase HDT3 OS=Arabidopsis thaliana GN=HDT3 PE=1 SV=2
CL4384.Contig2_All	sp|Q7XTT4|NUCL2_ORYSJ	41.8	782	332	24	875	3151	3	684	9.3e-131	465.7	Nucleolin 2 OS=Oryza sativa subsp. japonica GN=Os04g0620700 PE=2 SV=2
CL4384.Contig2_All	sp|Q1PEP5|NUCL2_ARATH	42.6	712	288	24	1049	3154	9	609	1.4e-123	441.8	Nucleolin 2 OS=Arabidopsis thaliana GN=NUCL2 PE=2 SV=1
CL4384.Contig2_All	sp|Q9FVQ1|NUCL1_ARATH	49.2	549	225	24	1571	3148	15	532	7.9e-114	409.5	Nucleolin 1 OS=Arabidopsis thaliana GN=NUCL1 PE=1 SV=1
CL4384.Contig2_All	sp|Q6Z1C0|NUCL1_ORYSJ	46	585	245	20	1454	3151	14	546	1.3e-113	408.7	Nucleolin 1 OS=Oryza sativa subsp. japonica GN=Os08g0192900 PE=2 SV=1
CL4384.Contig2_All	sp|Q9LZR5|HDT3_ARATH	29	193	101	6	1901	2473	93	251	1.6e-10	66.2	Histone deacetylase HDT3 OS=Arabidopsis thaliana GN=HDT3 PE=1 SV=2
CL4384.Contig3_All	sp|Q9FVQ1|NUCL1_ARATH	48.8	455	165	20	83	1324	1	428	2.2e-86	317	Nucleolin 1 OS=Arabidopsis thaliana GN=NUCL1 PE=1 SV=1
CL4384.Contig3_All	sp|Q1PEP5|NUCL2_ARATH	42.1	447	206	17	74	1324	83	506	1.3e-73	274.6	Nucleolin 2 OS=Arabidopsis thaliana GN=NUCL2 PE=2 SV=1
CL4384.Contig3_All	sp|Q6Z1C0|NUCL1_ORYSJ	40.7	418	217	10	98	1324	43	438	1.8e-72	270.8	Nucleolin 1 OS=Oryza sativa subsp. japonica GN=Os08g0192900 PE=2 SV=1
CL4384.Contig3_All	sp|Q7XTT4|NUCL2_ORYSJ	38	453	194	12	131	1324	156	576	4.4e-66	249.6	Nucleolin 2 OS=Oryza sativa subsp. japonica GN=Os04g0620700 PE=2 SV=2
CL4384.Contig3_All	sp|Q8LJS2|HDT1_SOYBN	27.1	170	109	3	278	784	102	257	2.2e-09	61.2	Histone deacetylase HDT1 OS=Glycine max GN=HDT1 PE=2 SV=1
CL4384.Contig4_All	sp|Q9FVQ1|NUCL1_ARATH	52.9	592	218	29	83	1780	1	557	1.5e-131	467.6	Nucleolin 1 OS=Arabidopsis thaliana GN=NUCL1 PE=1 SV=1
CL4384.Contig4_All	sp|Q6Z1C0|NUCL1_ORYSJ	49.1	595	251	17	83	1780	1	572	4.3e-126	449.5	Nucleolin 1 OS=Oryza sativa subsp. japonica GN=Os08g0192900 PE=2 SV=1
CL4384.Contig4_All	sp|Q7XTT4|NUCL2_ORYSJ	47.6	578	242	17	140	1780	159	706	1.8e-116	417.5	Nucleolin 2 OS=Oryza sativa subsp. japonica GN=Os04g0620700 PE=2 SV=2
CL4384.Contig4_All	sp|Q1PEP5|NUCL2_ARATH	43.1	573	270	20	116	1780	101	635	7.3e-102	369	Nucleolin 2 OS=Arabidopsis thaliana GN=NUCL2 PE=2 SV=1
CL4384.Contig4_All	sp|P21997|SSGP_VOLCA	52.7	55	26	0	1728	1564	266	320	9.2e-12	69.7	Sulfated surface glycoprotein 185 OS=Volvox carteri PE=1 SV=1
CL4384.Contig5_All	sp|Q9FVQ1|NUCL1_ARATH	50.5	632	215	33	83	1909	1	557	2.2e-128	457.2	Nucleolin 1 OS=Arabidopsis thaliana GN=NUCL1 PE=1 SV=1
CL4384.Contig5_All	sp|Q6Z1C0|NUCL1_ORYSJ	47.7	618	268	20	83	1909	1	572	6.6e-125	445.7	Nucleolin 1 OS=Oryza sativa subsp. japonica GN=Os08g0192900 PE=2 SV=1
CL4384.Contig5_All	sp|Q7XTT4|NUCL2_ORYSJ	44	716	278	24	62	1909	14	706	8e-123	438.7	Nucleolin 2 OS=Oryza sativa subsp. japonica GN=Os04g0620700 PE=2 SV=2
CL4384.Contig5_All	sp|Q1PEP5|NUCL2_ARATH	41.9	675	286	26	83	1909	1	635	5.1e-109	392.9	Nucleolin 2 OS=Arabidopsis thaliana GN=NUCL2 PE=2 SV=1
CL4384.Contig5_All	sp|P21997|SSGP_VOLCA	60.4	53	16	2	1857	1699	246	293	6.4e-11	67	Sulfated surface glycoprotein 185 OS=Volvox carteri PE=1 SV=1
CL4384.Contig6_All	sp|Q7XTT4|NUCL2_ORYSJ	47.4	171	67	9	198	668	1	162	2.2e-21	100.1	Nucleolin 2 OS=Oryza sativa subsp. japonica GN=Os04g0620700 PE=2 SV=2
CL4384.Contig6_All	sp|Q9FVQ1|NUCL1_ARATH	47.8	161	66	8	198	674	1	145	3.2e-20	96.3	Nucleolin 1 OS=Arabidopsis thaliana GN=NUCL1 PE=1 SV=1
CL4384.Contig6_All	sp|Q1PEP5|NUCL2_ARATH	37.6	178	82	7	198	665	1	171	1.1e-17	87.8	Nucleolin 2 OS=Arabidopsis thaliana GN=NUCL2 PE=2 SV=1
CL4384.Contig6_All	sp|Q6Z1C0|NUCL1_ORYSJ	36.8	174	90	7	195	680	38	203	6.9e-15	78.6	Nucleolin 1 OS=Oryza sativa subsp. japonica GN=Os08g0192900 PE=2 SV=1
CL4384.Contig6_All	sp|Q9LD90|CBF5_ARATH	32.8	125	63	4	255	605	453	564	9e-07	51.6	H/ACA ribonucleoprotein complex subunit 4 OS=Arabidopsis thaliana GN=CBF5 PE=1 SV=1
CL4384.Contig7_All	sp|Q7XTT4|NUCL2_ORYSJ	48.4	730	298	29	2216	192	1	706	9.1e-144	508.4	Nucleolin 2 OS=Oryza sativa subsp. japonica GN=Os04g0620700 PE=2 SV=2
CL4384.Contig7_All	sp|Q1PEP5|NUCL2_ARATH	44.3	691	313	27	2216	192	1	635	1.5e-130	464.5	Nucleolin 2 OS=Arabidopsis thaliana GN=NUCL2 PE=2 SV=1
CL4384.Contig7_All	sp|Q9FVQ1|NUCL1_ARATH	51	582	228	26	1874	192	12	557	6.5e-126	449.1	Nucleolin 1 OS=Arabidopsis thaliana GN=NUCL1 PE=1 SV=1
CL4384.Contig7_All	sp|Q6Z1C0|NUCL1_ORYSJ	47.7	589	253	20	1883	192	14	572	5.4e-120	429.5	Nucleolin 1 OS=Oryza sativa subsp. japonica GN=Os08g0192900 PE=2 SV=1
CL4384.Contig7_All	sp|P21997|SSGP_VOLCA	59.2	49	20	0	253	399	240	288	2.4e-11	68.6	Sulfated surface glycoprotein 185 OS=Volvox carteri PE=1 SV=1
CL4386.Contig1_All	sp|B9DFG3|ISE2_ARATH	66.1	1182	377	7	3696	190	1	1171	0	1523.1	DEAD-box ATP-dependent RNA helicase ISE2, chloroplastic OS=Arabidopsis thaliana GN=ISE2 PE=1 SV=2
CL4386.Contig2_All	sp|B9DFG3|ISE2_ARATH	84	187	30	0	1	561	175	361	4.6e-87	318.2	DEAD-box ATP-dependent RNA helicase ISE2, chloroplastic OS=Arabidopsis thaliana GN=ISE2 PE=1 SV=2
CL4387.Contig1_All	sp|Q8LPR5|TCP4_ARATH	38	392	93	13	945	220	29	420	4e-48	189.5	Transcription factor TCP4 OS=Arabidopsis thaliana GN=TCP4 PE=2 SV=1
CL4387.Contig1_All	sp|Q8LT07|PCF5_ORYSJ	49.1	212	53	6	948	475	72	282	5.6e-42	169.1	Transcription factor PCF5 OS=Oryza sativa subsp. japonica GN=PCF5 PE=2 SV=1
CL4387.Contig1_All	sp|A2WM14|PCF5_ORYSI	49.1	212	53	6	948	475	196	406	5.6e-42	169.1	Transcription factor PCF5 OS=Oryza sativa subsp. indica GN=PCF5 PE=4 SV=1
CL4387.Contig1_All	sp|Q9MAH8|TCP3_ARATH	41.7	264	102	6	945	295	33	291	1.8e-40	164.1	Transcription factor TCP3 OS=Arabidopsis thaliana GN=TCP3 PE=2 SV=1
CL4387.Contig1_All	sp|O82277|TCP10_ARATH	48.3	180	60	6	948	499	12	188	5.6e-34	142.5	Transcription factor TCP10 OS=Arabidopsis thaliana GN=TCP10 PE=1 SV=1
CL4387.Contig2_All	sp|Q8LPR5|TCP4_ARATH	42	262	76	7	33	590	29	290	1.1e-42	171	Transcription factor TCP4 OS=Arabidopsis thaliana GN=TCP4 PE=2 SV=1
CL4387.Contig2_All	sp|A2WM14|PCF5_ORYSI	49.1	212	53	6	30	503	196	406	4.1e-42	169.1	Transcription factor PCF5 OS=Oryza sativa subsp. indica GN=PCF5 PE=4 SV=1
CL4387.Contig2_All	sp|Q8LT07|PCF5_ORYSJ	49.1	212	53	6	30	503	72	282	4.1e-42	169.1	Transcription factor PCF5 OS=Oryza sativa subsp. japonica GN=PCF5 PE=2 SV=1
CL4387.Contig2_All	sp|Q9MAH8|TCP3_ARATH	45.7	223	71	5	33	566	33	250	3.9e-40	162.5	Transcription factor TCP3 OS=Arabidopsis thaliana GN=TCP3 PE=2 SV=1
CL4387.Contig2_All	sp|O82277|TCP10_ARATH	48.3	180	60	6	30	479	12	188	4.1e-34	142.5	Transcription factor TCP10 OS=Arabidopsis thaliana GN=TCP10 PE=1 SV=1
CL4387.Contig3_All	sp|Q8LPR5|TCP4_ARATH	37.3	405	108	13	206	982	16	420	1.6e-48	191	Transcription factor TCP4 OS=Arabidopsis thaliana GN=TCP4 PE=2 SV=1
CL4387.Contig3_All	sp|A2WM14|PCF5_ORYSI	57	151	51	3	230	643	192	341	1.5e-38	157.9	Transcription factor PCF5 OS=Oryza sativa subsp. indica GN=PCF5 PE=4 SV=1
CL4387.Contig3_All	sp|Q8LT07|PCF5_ORYSJ	57	151	51	3	230	643	68	217	1.5e-38	157.9	Transcription factor PCF5 OS=Oryza sativa subsp. japonica GN=PCF5 PE=2 SV=1
CL4387.Contig3_All	sp|Q9MAH8|TCP3_ARATH	45.8	225	69	7	239	769	31	250	4.9e-37	152.9	Transcription factor TCP3 OS=Arabidopsis thaliana GN=TCP3 PE=2 SV=1
CL4387.Contig3_All	sp|O82277|TCP10_ARATH	46.2	186	64	7	224	682	6	188	6.9e-31	132.5	Transcription factor TCP10 OS=Arabidopsis thaliana GN=TCP10 PE=1 SV=1
CL4388.Contig1_All	sp|Q8L746|NPR3_ARATH	50.4	577	269	7	758	2461	8	576	1.5e-150	531.2	Regulatory protein NPR3 OS=Arabidopsis thaliana GN=NPR3 PE=1 SV=1
CL4388.Contig1_All	sp|Q5ICL9|NPR4_ARATH	50.3	577	250	11	758	2437	9	565	3.1e-143	506.9	Regulatory protein NPR4 OS=Arabidopsis thaliana GN=NPR4 PE=1 SV=1
CL4388.Contig1_All	sp|P93002|NPR1_ARATH	39.9	551	312	6	830	2449	36	578	4.4e-105	380.2	Regulatory protein NPR1 OS=Arabidopsis thaliana GN=NPR1 PE=1 SV=1
CL4388.Contig1_All	sp|Q9SZI3|NPR2_ARATH	39.4	566	319	10	824	2485	36	589	1.4e-98	358.6	Regulatory protein NPR2 OS=Arabidopsis thaliana GN=NPR2 PE=3 SV=1
CL4388.Contig1_All	sp|Q9ZVC2|NPR5_ARATH	35.2	386	222	9	857	1933	7	391	6.9e-50	196.8	Regulatory protein NPR5 OS=Arabidopsis thaliana GN=NPR5 PE=1 SV=1
CL4388.Contig2_All	sp|Q8L746|NPR3_ARATH	49.6	577	267	8	712	2394	8	576	3.8e-146	516.5	Regulatory protein NPR3 OS=Arabidopsis thaliana GN=NPR3 PE=1 SV=1
CL4388.Contig2_All	sp|Q5ICL9|NPR4_ARATH	49.2	577	249	12	712	2370	9	565	2.5e-137	487.3	Regulatory protein NPR4 OS=Arabidopsis thaliana GN=NPR4 PE=1 SV=1
CL4388.Contig2_All	sp|P93002|NPR1_ARATH	39	551	310	7	784	2382	36	578	5.4e-100	363.2	Regulatory protein NPR1 OS=Arabidopsis thaliana GN=NPR1 PE=1 SV=1
CL4388.Contig2_All	sp|Q9SZI3|NPR2_ARATH	38	589	326	11	733	2418	13	589	2e-94	344.7	Regulatory protein NPR2 OS=Arabidopsis thaliana GN=NPR2 PE=3 SV=1
CL4388.Contig2_All	sp|Q9ZVC2|NPR5_ARATH	34.8	385	218	9	811	1866	7	391	1.1e-47	189.5	Regulatory protein NPR5 OS=Arabidopsis thaliana GN=NPR5 PE=1 SV=1
CL4388.Contig3_All	sp|Q8L746|NPR3_ARATH	50.1	581	271	9	157	1872	8	578	9e-148	521.5	Regulatory protein NPR3 OS=Arabidopsis thaliana GN=NPR3 PE=1 SV=1
CL4388.Contig3_All	sp|Q5ICL9|NPR4_ARATH	49.9	565	243	12	157	1800	9	550	2.6e-139	493.4	Regulatory protein NPR4 OS=Arabidopsis thaliana GN=NPR4 PE=1 SV=1
CL4388.Contig3_All	sp|P93002|NPR1_ARATH	37.4	580	344	6	163	1869	11	582	6.8e-103	372.5	Regulatory protein NPR1 OS=Arabidopsis thaliana GN=NPR1 PE=1 SV=1
CL4388.Contig3_All	sp|Q9SZI3|NPR2_ARATH	38.4	591	337	11	157	1890	13	589	1.5e-97	354.8	Regulatory protein NPR2 OS=Arabidopsis thaliana GN=NPR2 PE=3 SV=1
CL4388.Contig3_All	sp|Q9ZVC2|NPR5_ARATH	35	386	223	9	265	1341	7	391	3.3e-49	194.1	Regulatory protein NPR5 OS=Arabidopsis thaliana GN=NPR5 PE=1 SV=1
CL4388.Contig4_All	sp|Q8L746|NPR3_ARATH	49	582	281	9	648	2378	8	578	3e-148	523.5	Regulatory protein NPR3 OS=Arabidopsis thaliana GN=NPR3 PE=1 SV=1
CL4388.Contig4_All	sp|Q5ICL9|NPR4_ARATH	48.6	562	260	9	648	2306	9	550	1.7e-140	497.7	Regulatory protein NPR4 OS=Arabidopsis thaliana GN=NPR4 PE=1 SV=1
CL4388.Contig4_All	sp|P93002|NPR1_ARATH	37.9	581	345	7	654	2375	11	582	1.1e-99	362.1	Regulatory protein NPR1 OS=Arabidopsis thaliana GN=NPR1 PE=1 SV=1
CL4388.Contig4_All	sp|Q9SZI3|NPR2_ARATH	37.9	596	338	12	648	2396	13	589	2.5e-94	344.4	Regulatory protein NPR2 OS=Arabidopsis thaliana GN=NPR2 PE=3 SV=1
CL4388.Contig4_All	sp|Q9ZVC2|NPR5_ARATH	34.3	388	223	7	756	1832	7	391	1.6e-48	192.2	Regulatory protein NPR5 OS=Arabidopsis thaliana GN=NPR5 PE=1 SV=1
CL4391.Contig1_All	sp|Q9XIM8|PP155_ARATH	46.1	469	240	6	99	1478	25	489	1.3e-110	398.7	Pentatricopeptide repeat-containing protein At2g15980 OS=Arabidopsis thaliana GN=At2g15980 PE=2 SV=1
CL4391.Contig1_All	sp|Q9FIX3|PP407_ARATH	27.4	435	290	8	120	1418	14	424	3e-41	168.3	Pentatricopeptide repeat-containing protein At5g39710 OS=Arabidopsis thaliana GN=EMB2745 PE=2 SV=1
CL4391.Contig1_All	sp|Q9SZ10|PP338_ARATH	26.4	443	304	5	144	1472	55	475	5.6e-40	164.1	Pentatricopeptide repeat-containing protein At4g26680, mitochondrial OS=Arabidopsis thaliana GN=At4g26680 PE=2 SV=1
CL4391.Contig1_All	sp|Q9SXD1|PPR91_ARATH	25.3	391	277	6	321	1487	191	568	8.3e-36	150.2	Pentatricopeptide repeat-containing protein At1g62670, mitochondrial OS=Arabidopsis thaliana GN=At1g62670 PE=3 SV=2
CL4391.Contig1_All	sp|Q9LFC5|PP360_ARATH	25.8	419	284	6	240	1475	75	473	7e-35	147.1	Pentatricopeptide repeat-containing protein At5g01110 OS=Arabidopsis thaliana GN=At5g01110 PE=2 SV=1
CL4391.Contig2_All	sp|Q10EJ2|CSPLU_ORYSJ	62.3	61	23	0	615	433	93	153	2.2e-15	81.6	CASP-like protein Os03g0767900 OS=Oryza sativa subsp. japonica GN=Os03g0767900 PE=2 SV=1
CL4391.Contig2_All	sp|B8BPI2|CSPLU_ORYSI	62.3	61	23	0	615	433	93	153	2.2e-15	81.6	CASP-like protein OsI_38237 OS=Oryza sativa subsp. indica GN=OsI_38237 PE=2 SV=1
CL4391.Contig2_All	sp|Q3ECT8|CSPL4_ARATH	60.9	64	24	1	615	424	89	151	4.9e-15	80.5	CASP-like protein At1g49405 OS=Arabidopsis thaliana GN=At1g49405 PE=3 SV=1
CL4391.Contig2_All	sp|D7LTJ4|CSPLN_ARALL	57.8	64	27	0	615	424	89	152	1.2e-13	75.9	CASP-like protein ARALYDRAFT_485429 OS=Arabidopsis lyrata subsp. lyrata GN=ARALYDRAFT_485429 PE=3 SV=2
CL4391.Contig2_All	sp|P0CB17|CSPLH_ARATH	57.8	64	27	0	615	424	89	152	1.6e-13	75.5	CASP-like protein At3g50810 OS=Arabidopsis thaliana GN=At3g50810 PE=2 SV=1
CL4391.Contig3_All	sp|D7LTJ4|CSPLN_ARALL	58.1	43	18	0	294	422	1	43	1.2e-08	57.4	CASP-like protein ARALYDRAFT_485429 OS=Arabidopsis lyrata subsp. lyrata GN=ARALYDRAFT_485429 PE=3 SV=2
CL4391.Contig3_All	sp|P0CB17|CSPLH_ARATH	58.1	43	18	0	294	422	1	43	2.1e-08	56.6	CASP-like protein At3g50810 OS=Arabidopsis thaliana GN=At3g50810 PE=2 SV=1
CL4391.Contig3_All	sp|Q3ECT8|CSPL4_ARATH	53.5	43	20	0	294	422	1	43	8.1e-08	54.7	CASP-like protein At1g49405 OS=Arabidopsis thaliana GN=At1g49405 PE=3 SV=1
CL4391.Contig3_All	sp|Q10EJ2|CSPLU_ORYSJ	60.5	38	15	0	309	422	10	47	1.4e-07	53.9	CASP-like protein Os03g0767900 OS=Oryza sativa subsp. japonica GN=Os03g0767900 PE=2 SV=1
CL4391.Contig3_All	sp|B6U300|CSPLH_MAIZE	60.5	38	15	0	309	422	12	49	1.4e-07	53.9	CASP-like protein 12 OS=Zea mays PE=2 SV=2
CL4391.Contig4_All	sp|Q10EJ2|CSPLU_ORYSJ	62.5	40	15	0	170	289	8	47	1.6e-08	57.8	CASP-like protein Os03g0767900 OS=Oryza sativa subsp. japonica GN=Os03g0767900 PE=2 SV=1
CL4391.Contig4_All	sp|B6U300|CSPLH_MAIZE	62.5	40	15	0	170	289	10	49	1.6e-08	57.8	CASP-like protein 12 OS=Zea mays PE=2 SV=2
CL4391.Contig4_All	sp|B8BPI2|CSPLU_ORYSI	60	40	16	0	170	289	8	47	1.4e-07	54.7	CASP-like protein OsI_38237 OS=Oryza sativa subsp. indica GN=OsI_38237 PE=2 SV=1
CL4391.Contig4_All	sp|P0CB17|CSPLH_ARATH	49	51	25	1	176	328	6	55	2e-06	50.8	CASP-like protein At3g50810 OS=Arabidopsis thaliana GN=At3g50810 PE=2 SV=1
CL4391.Contig4_All	sp|D7LTJ4|CSPLN_ARALL	57.9	38	16	0	176	289	6	43	2.6e-06	50.4	CASP-like protein ARALYDRAFT_485429 OS=Arabidopsis lyrata subsp. lyrata GN=ARALYDRAFT_485429 PE=3 SV=2
CL4391.Contig5_All	sp|Q10EJ2|CSPLU_ORYSJ	62.5	40	15	0	213	332	8	47	7.9e-09	57.8	CASP-like protein Os03g0767900 OS=Oryza sativa subsp. japonica GN=Os03g0767900 PE=2 SV=1
CL4391.Contig5_All	sp|B6U300|CSPLH_MAIZE	62.5	40	15	0	213	332	10	49	7.9e-09	57.8	CASP-like protein 12 OS=Zea mays PE=2 SV=2
CL4391.Contig5_All	sp|B8BPI2|CSPLU_ORYSI	60	40	16	0	213	332	8	47	6.7e-08	54.7	CASP-like protein OsI_38237 OS=Oryza sativa subsp. indica GN=OsI_38237 PE=2 SV=1
CL4391.Contig5_All	sp|P0CB17|CSPLH_ARATH	57.9	38	16	0	219	332	6	43	1.3e-06	50.4	CASP-like protein At3g50810 OS=Arabidopsis thaliana GN=At3g50810 PE=2 SV=1
CL4391.Contig5_All	sp|D7LTJ4|CSPLN_ARALL	57.9	38	16	0	219	332	6	43	1.3e-06	50.4	CASP-like protein ARALYDRAFT_485429 OS=Arabidopsis lyrata subsp. lyrata GN=ARALYDRAFT_485429 PE=3 SV=2
CL4391.Contig6_All	sp|Q10EJ2|CSPLU_ORYSJ	62.5	40	15	0	170	289	8	47	7.1e-09	57.8	CASP-like protein Os03g0767900 OS=Oryza sativa subsp. japonica GN=Os03g0767900 PE=2 SV=1
CL4391.Contig6_All	sp|B6U300|CSPLH_MAIZE	62.5	40	15	0	170	289	10	49	7.1e-09	57.8	CASP-like protein 12 OS=Zea mays PE=2 SV=2
CL4391.Contig6_All	sp|B8BPI2|CSPLU_ORYSI	60	40	16	0	170	289	8	47	6e-08	54.7	CASP-like protein OsI_38237 OS=Oryza sativa subsp. indica GN=OsI_38237 PE=2 SV=1
CL4391.Contig6_All	sp|P0CB17|CSPLH_ARATH	57.9	38	16	0	176	289	6	43	1.1e-06	50.4	CASP-like protein At3g50810 OS=Arabidopsis thaliana GN=At3g50810 PE=2 SV=1
CL4391.Contig6_All	sp|D7LTJ4|CSPLN_ARALL	57.9	38	16	0	176	289	6	43	1.1e-06	50.4	CASP-like protein ARALYDRAFT_485429 OS=Arabidopsis lyrata subsp. lyrata GN=ARALYDRAFT_485429 PE=3 SV=2
CL4392.Contig1_All	sp|A2WQG7|H2A5_ORYSI	93.2	88	6	0	66	329	8	95	9.3e-42	166.8	Probable histone H2A.5 OS=Oryza sativa subsp. indica GN=OsI_002060 PE=1 SV=1
CL4392.Contig1_All	sp|Q94E96|H2A5_ORYSJ	93.2	88	6	0	66	329	8	95	9.3e-42	166.8	Probable histone H2A.5 OS=Oryza sativa subsp. japonica GN=Os01g0502700 PE=2 SV=1
CL4392.Contig1_All	sp|Q9M531|H2A_EUPES	92.2	90	7	0	60	329	1	90	1.2e-41	166.4	Histone H2A OS=Euphorbia esula PE=2 SV=1
CL4392.Contig1_All	sp|Q2HU65|H2A2_MEDTR	87.8	90	11	0	60	329	1	90	1e-40	163.3	Probable histone H2A.2 OS=Medicago truncatula GN=MtrDRAFT_AC149210g4v1 PE=3 SV=1
CL4392.Contig1_All	sp|P40281|H2A2_PEA	87.8	90	11	0	60	329	1	90	3e-40	161.8	Histone H2A.2 OS=Pisum sativum PE=2 SV=1
CL4392.Contig3_All	sp|Q9M531|H2A_EUPES	90.8	153	13	1	244	699	1	153	1.4e-71	267.3	Histone H2A OS=Euphorbia esula PE=2 SV=1
CL4392.Contig3_All	sp|Q94E96|H2A5_ORYSJ	90.1	152	13	2	250	699	8	159	1.2e-70	264.2	Probable histone H2A.5 OS=Oryza sativa subsp. japonica GN=Os01g0502700 PE=2 SV=1
CL4392.Contig3_All	sp|A2WQG7|H2A5_ORYSI	90.1	152	13	2	250	699	8	159	1.2e-70	264.2	Probable histone H2A.5 OS=Oryza sativa subsp. indica GN=OsI_002060 PE=1 SV=1
CL4392.Contig3_All	sp|Q2HU65|H2A2_MEDTR	86.3	153	20	1	244	699	1	153	7.8e-70	261.5	Probable histone H2A.2 OS=Medicago truncatula GN=MtrDRAFT_AC149210g4v1 PE=3 SV=1
CL4392.Contig3_All	sp|Q9LZ46|H2A4_ARATH	83.7	153	24	1	244	699	1	153	1.6e-67	253.8	Probable histone H2A.4 OS=Arabidopsis thaliana GN=At5g02560 PE=1 SV=1
CL4392.Contig4_All	sp|Q9M531|H2A_EUPES	88.9	153	13	1	105	551	1	153	6.6e-70	261.5	Histone H2A OS=Euphorbia esula PE=2 SV=1
CL4392.Contig4_All	sp|A2WQG7|H2A5_ORYSI	88.8	152	12	3	111	551	8	159	4.7e-68	255.4	Probable histone H2A.5 OS=Oryza sativa subsp. indica GN=OsI_002060 PE=1 SV=1
CL4392.Contig4_All	sp|Q94E96|H2A5_ORYSJ	88.8	152	12	3	111	551	8	159	4.7e-68	255.4	Probable histone H2A.5 OS=Oryza sativa subsp. japonica GN=Os01g0502700 PE=2 SV=1
CL4392.Contig4_All	sp|Q2HU65|H2A2_MEDTR	83.7	153	21	1	105	551	1	153	6.2e-68	255	Probable histone H2A.2 OS=Medicago truncatula GN=MtrDRAFT_AC149210g4v1 PE=3 SV=1
CL4392.Contig4_All	sp|Q2HU68|H2A1_MEDTR	86.6	149	19	1	105	551	1	148	1.4e-67	253.8	Probable histone H2A.1 OS=Medicago truncatula GN=MtrDRAFT_AC149210g1v1 PE=1 SV=1
CL4393.Contig1_All	sp|Q6VMW0|Q8OMT_MENPI	61.6	359	128	1	1176	130	8	366	2.3e-127	453	8-hydroxyquercetin 8-O-methyltransferase OS=Mentha piperita GN=OMT2 PE=1 SV=1
CL4393.Contig1_All	sp|B6VJS4|ROMT_VITVI	52.6	350	162	2	1170	130	9	357	3.3e-105	379.4	Trans-resveratrol di-O-methyltransferase OS=Vitis vinifera GN=ROMT PE=1 SV=2
CL4393.Contig1_All	sp|Q93WU3|CVMT1_OCIBA	48	350	176	3	1173	130	11	356	5.5e-92	335.5	Chavicol O-methyltransferase OS=Ocimum basilicum GN=CVOMT1 PE=1 SV=1
CL4393.Contig1_All	sp|Q93WU2|EOMT1_OCIBA	46.7	351	180	3	1173	130	11	357	1e-90	331.3	Eugenol O-methyltransferase OS=Ocimum basilicum GN=EOMT1 PE=1 SV=1
CL4393.Contig1_All	sp|B0EXJ8|HTOMT_CATRO	45	358	187	5	1182	130	1	355	4.6e-83	305.8	Tabersonine 16-O-methyltransferase OS=Catharanthus roseus GN=16OMT PE=1 SV=1
CL4393.Contig2_All	sp|Q6VMW0|Q8OMT_MENPI	63.1	366	131	2	203	1288	1	366	3.3e-133	472.6	8-hydroxyquercetin 8-O-methyltransferase OS=Mentha piperita GN=OMT2 PE=1 SV=1
CL4393.Contig2_All	sp|B6VJS4|ROMT_VITVI	55.4	363	155	4	203	1288	1	357	7.5e-109	391.7	Trans-resveratrol di-O-methyltransferase OS=Vitis vinifera GN=ROMT PE=1 SV=2
CL4393.Contig2_All	sp|Q93WU3|CVMT1_OCIBA	50	356	166	4	227	1288	11	356	3e-97	353.2	Chavicol O-methyltransferase OS=Ocimum basilicum GN=CVOMT1 PE=1 SV=1
CL4393.Contig2_All	sp|Q93WU2|EOMT1_OCIBA	48.3	356	173	4	227	1288	11	357	2.1e-95	347.1	Eugenol O-methyltransferase OS=Ocimum basilicum GN=EOMT1 PE=1 SV=1
CL4393.Contig2_All	sp|Q29U70|I4OMT_MEDTR	44.8	366	196	5	203	1288	1	364	2.8e-87	320.1	Isoflavone 4'-O-methyltransferase OS=Medicago truncatula GN=HI4'OMT PE=1 SV=1
CL4393.Contig3_All	sp|Q6VMW0|Q8OMT_MENPI	58.3	367	137	3	22	1077	1	366	2.6e-118	422.9	8-hydroxyquercetin 8-O-methyltransferase OS=Mentha piperita GN=OMT2 PE=1 SV=1
CL4393.Contig3_All	sp|B6VJS4|ROMT_VITVI	52.9	359	160	2	22	1077	1	357	1.8e-106	383.6	Trans-resveratrol di-O-methyltransferase OS=Vitis vinifera GN=ROMT PE=1 SV=2
CL4393.Contig3_All	sp|Q93WU3|CVMT1_OCIBA	48.5	359	175	4	22	1077	1	356	1.1e-92	337.8	Chavicol O-methyltransferase OS=Ocimum basilicum GN=CVOMT1 PE=1 SV=1
CL4393.Contig3_All	sp|Q8GSN1|MOMT_CATRO	48.5	344	171	6	58	1077	7	348	2.8e-88	323.2	Myricetin O-methyltransferase OS=Catharanthus roseus PE=1 SV=1
CL4393.Contig3_All	sp|Q93WU2|EOMT1_OCIBA	46.9	350	176	3	49	1077	11	357	2.8e-88	323.2	Eugenol O-methyltransferase OS=Ocimum basilicum GN=EOMT1 PE=1 SV=1
CL4393.Contig4_All	sp|Q6VMW0|Q8OMT_MENPI	52.8	214	84	3	601	5	25	236	5e-57	218.4	8-hydroxyquercetin 8-O-methyltransferase OS=Mentha piperita GN=OMT2 PE=1 SV=1
CL4393.Contig4_All	sp|B6VJS4|ROMT_VITVI	46.6	208	101	3	601	2	24	229	8e-47	184.5	Trans-resveratrol di-O-methyltransferase OS=Vitis vinifera GN=ROMT PE=1 SV=2
CL4393.Contig4_All	sp|Q93WU3|CVMT1_OCIBA	44.7	206	107	3	601	2	27	231	3.3e-45	179.1	Chavicol O-methyltransferase OS=Ocimum basilicum GN=CVOMT1 PE=1 SV=1
CL4393.Contig4_All	sp|Q93WU2|EOMT1_OCIBA	42	207	112	3	601	2	27	232	3.1e-43	172.6	Eugenol O-methyltransferase OS=Ocimum basilicum GN=EOMT1 PE=1 SV=1
CL4393.Contig4_All	sp|B0EXJ8|HTOMT_CATRO	42.3	208	111	3	598	2	21	228	7.2e-40	161.4	Tabersonine 16-O-methyltransferase OS=Catharanthus roseus GN=16OMT PE=1 SV=1
CL4393.Contig5_All	sp|B6VJS4|ROMT_VITVI	61.4	83	31	1	3	251	255	336	2.7e-25	111.7	Trans-resveratrol di-O-methyltransferase OS=Vitis vinifera GN=ROMT PE=1 SV=2
CL4393.Contig5_All	sp|Q6VMW0|Q8OMT_MENPI	54.9	82	37	0	6	251	264	345	4.3e-23	104.4	8-hydroxyquercetin 8-O-methyltransferase OS=Mentha piperita GN=OMT2 PE=1 SV=1
CL4393.Contig5_All	sp|B0EXJ8|HTOMT_CATRO	57.3	82	32	1	6	251	255	333	4.8e-22	100.9	Tabersonine 16-O-methyltransferase OS=Catharanthus roseus GN=16OMT PE=1 SV=1
CL4393.Contig5_All	sp|A8QW53|OMT3_SORBI	51.8	83	38	2	3	251	273	353	1.5e-20	95.9	5-pentadecatrienyl resorcinol O-methyltransferase OS=Sorghum bicolor GN=OMT3 PE=1 SV=1
CL4393.Contig5_All	sp|O24305|M3OM1_PEA	53	83	38	1	3	251	258	339	2.2e-19	92	(+)-6a-hydroxymaackiain 3-O-methyltransferase 1 OS=Pisum sativum GN=HMM1 PE=1 SV=1
CL4395.Contig1_All	sp|Q9LRB0|LCBK1_ARATH	40	95	52	3	1674	1396	252	343	1.1e-12	72.8	Sphingoid long-chain bases kinase 1 OS=Arabidopsis thaliana GN=LCBK1 PE=1 SV=1
CL4395.Contig1_All	sp|Q8L7L1|SPHK1_ARATH	22.9	310	178	9	1218	364	210	483	1.7e-10	65.5	Sphingosine kinase 1 OS=Arabidopsis thaliana GN=SPHK1 PE=1 SV=1
CL4395.Contig1_All	sp|F2Y4A3|SPHK2_ARATH	36.4	77	45	2	1674	1447	118	191	7.4e-06	50.1	Sphingosine kinase 2 OS=Arabidopsis thaliana GN=SPHK2 PE=1 SV=1
CL4395.Contig2_All	sp|Q8L7L1|SPHK1_ARATH	22	286	166	7	1158	364	234	483	4.5e-09	60.1	Sphingosine kinase 1 OS=Arabidopsis thaliana GN=SPHK1 PE=1 SV=1
CL4395.Contig3_All	sp|Q9LRB0|LCBK1_ARATH	39.2	102	57	3	633	334	245	343	5.4e-14	75.9	Sphingoid long-chain bases kinase 1 OS=Arabidopsis thaliana GN=LCBK1 PE=1 SV=1
CL4395.Contig3_All	sp|Q8L7L1|SPHK1_ARATH	38.1	97	55	3	672	385	104	196	2.5e-11	67	Sphingosine kinase 1 OS=Arabidopsis thaliana GN=SPHK1 PE=1 SV=1
CL4395.Contig3_All	sp|F2Y4A3|SPHK2_ARATH	36.1	97	57	3	672	385	99	191	1.1e-09	61.6	Sphingosine kinase 2 OS=Arabidopsis thaliana GN=SPHK2 PE=1 SV=1
CL4395.Contig4_All	sp|Q9LRB0|LCBK1_ARATH	39.2	102	57	3	530	829	245	343	1.4e-13	75.9	Sphingoid long-chain bases kinase 1 OS=Arabidopsis thaliana GN=LCBK1 PE=1 SV=1
CL4395.Contig4_All	sp|Q8L7L1|SPHK1_ARATH	38.1	97	55	3	491	778	104	196	6.6e-11	67	Sphingosine kinase 1 OS=Arabidopsis thaliana GN=SPHK1 PE=1 SV=1
CL4395.Contig4_All	sp|F2Y4A3|SPHK2_ARATH	36.1	97	57	3	491	778	99	191	2.8e-09	61.6	Sphingosine kinase 2 OS=Arabidopsis thaliana GN=SPHK2 PE=1 SV=1
CL4396.Contig1_All	sp|Q9LX66|HERK_ARATH	71.7	120	30	2	357	1	421	537	6e-42	167.5	Receptor-like protein kinase HERK 1 OS=Arabidopsis thaliana GN=HERK1 PE=1 SV=1
CL4396.Contig1_All	sp|Q9FN92|Y5597_ARATH	65	120	37	1	360	1	420	534	5.2e-38	154.5	Probable receptor-like protein kinase At5g59700 OS=Arabidopsis thaliana GN=At5g59700 PE=3 SV=1
CL4396.Contig1_All	sp|Q9LK35|THE1_ARATH	55.3	103	41	2	294	1	460	562	5.6e-24	107.8	Receptor-like protein kinase THESEUS 1 OS=Arabidopsis thaliana GN=THE1 PE=1 SV=1
CL4396.Contig1_All	sp|Q9SCZ4|FERON_ARATH	49.2	124	54	4	348	1	467	589	1.3e-23	106.7	Receptor-like protein kinase FERONIA OS=Arabidopsis thaliana GN=FER PE=1 SV=1
CL4396.Contig1_All	sp|O80623|Y2393_ARATH	47	115	55	1	345	1	431	539	2.1e-23	105.9	Probable receptor-like protein kinase At2g39360 OS=Arabidopsis thaliana GN=At2g39360 PE=2 SV=1
CL4396.Contig2_All	sp|Q9LX66|HERK_ARATH	64	792	268	9	21	2372	48	830	4.3e-286	981.5	Receptor-like protein kinase HERK 1 OS=Arabidopsis thaliana GN=HERK1 PE=1 SV=1
CL4396.Contig2_All	sp|Q9FN92|Y5597_ARATH	64.3	795	260	10	21	2372	48	829	2.4e-284	975.7	Probable receptor-like protein kinase At5g59700 OS=Arabidopsis thaliana GN=At5g59700 PE=3 SV=1
CL4396.Contig2_All	sp|Q9LK35|THE1_ARATH	50.9	817	364	15	12	2372	46	855	1.7e-218	756.9	Receptor-like protein kinase THESEUS 1 OS=Arabidopsis thaliana GN=THE1 PE=1 SV=1
CL4396.Contig2_All	sp|O80623|Y2393_ARATH	48.1	808	365	17	6	2372	43	815	2e-198	690.3	Probable receptor-like protein kinase At2g39360 OS=Arabidopsis thaliana GN=At2g39360 PE=2 SV=1
CL4396.Contig2_All	sp|Q9FLJ8|Y5613_ARATH	50.8	772	337	15	21	2216	52	820	4.4e-198	689.1	Probable receptor-like protein kinase At5g61350 OS=Arabidopsis thaliana GN=At5g61350 PE=2 SV=1
CL4398.Contig1_All	sp|Q6H601|RH22_ORYSJ	60.5	522	185	7	2221	3738	53	569	6.8e-169	593.2	DEAD-box ATP-dependent RNA helicase 22 OS=Oryza sativa subsp. japonica GN=Os09g0383400 PE=2 SV=2
CL4398.Contig1_All	sp|Q944S1|RH22_ARATH	56.1	576	224	9	2059	3732	1	565	3.8e-167	587.4	DEAD-box ATP-dependent RNA helicase 22 OS=Arabidopsis thaliana GN=RH22 PE=2 SV=1
CL4398.Contig1_All	sp|O48676|U74B1_ARATH	50.9	452	216	6	5558	4218	8	458	9e-129	459.9	UDP-glycosyltransferase 74B1 OS=Arabidopsis thaliana GN=UGT74B1 PE=1 SV=1
CL4398.Contig1_All	sp|O22820|U74F1_ARATH	46.8	462	224	9	5573	4212	1	448	4.2e-118	424.5	UDP-glycosyltransferase 74F1 OS=Arabidopsis thaliana GN=UGT74F1 PE=1 SV=1
CL4398.Contig1_All	sp|O22822|U74F2_ARATH	46.3	454	226	7	5555	4215	5	447	1.4e-116	419.5	UDP-glycosyltransferase 74F2 OS=Arabidopsis thaliana GN=UGT74F2 PE=1 SV=1
CL4400.Contig3_All	sp|Q940A6|PP325_ARATH	46.6	279	149	0	12	848	540	818	2.5e-68	257.3	Pentatricopeptide repeat-containing protein At4g19440, chloroplastic OS=Arabidopsis thaliana GN=At4g19440 PE=2 SV=2
CL4400.Contig3_All	sp|Q9FIX3|PP407_ARATH	34.6	327	211	3	12	986	262	587	6e-54	209.5	Pentatricopeptide repeat-containing protein At5g39710 OS=Arabidopsis thaliana GN=EMB2745 PE=2 SV=1
CL4400.Contig3_All	sp|Q3ECK2|PPR92_ARATH	33.1	314	210	0	3	944	139	452	5.2e-50	196.4	Pentatricopeptide repeat-containing protein At1g62680, mitochondrial OS=Arabidopsis thaliana GN=At1g62680 PE=2 SV=2
CL4400.Contig3_All	sp|Q6NQ83|PP247_ARATH	31.4	309	212	0	12	938	197	505	4.4e-49	193.4	Pentatricopeptide repeat-containing protein At3g22470, mitochondrial OS=Arabidopsis thaliana GN=At3g22470 PE=2 SV=1
CL4400.Contig6_All	sp|Q940A6|PP325_ARATH	45.1	381	209	0	1851	709	438	818	3.6e-90	330.1	Pentatricopeptide repeat-containing protein At4g19440, chloroplastic OS=Arabidopsis thaliana GN=At4g19440 PE=2 SV=2
CL4400.Contig6_All	sp|Q6NQ83|PP247_ARATH	30.9	391	270	0	1815	643	177	567	1.9e-59	228	Pentatricopeptide repeat-containing protein At3g22470, mitochondrial OS=Arabidopsis thaliana GN=At3g22470 PE=2 SV=1
CL4400.Contig6_All	sp|Q9FIX3|PP407_ARATH	32.6	393	262	3	1743	571	196	587	2.5e-59	227.6	Pentatricopeptide repeat-containing protein At5g39710 OS=Arabidopsis thaliana GN=EMB2745 PE=2 SV=1
CL4400.Contig6_All	sp|Q9FLL3|PP412_ARATH	31.3	396	269	1	1851	673	132	527	6.2e-58	223	Pentatricopeptide repeat-containing protein At5g41170, mitochondrial OS=Arabidopsis thaliana GN=At5g41170 PE=2 SV=1
CL4400.Contig7_All	sp|Q940A6|PP325_ARATH	45.5	606	330	0	2631	814	213	818	1.5e-150	531.2	Pentatricopeptide repeat-containing protein At4g19440, chloroplastic OS=Arabidopsis thaliana GN=At4g19440 PE=2 SV=2
CL4400.Contig7_All	sp|Q9LQ14|PPR96_ARATH	30.4	563	391	1	2406	718	60	621	4e-79	293.9	Pentatricopeptide repeat-containing protein At1g62930, chloroplastic OS=Arabidopsis thaliana GN=At1g62930 PE=2 SV=2
CL4400.Contig7_All	sp|Q9LVQ5|PP432_ARATH	28.9	626	443	2	2601	730	142	767	9e-79	292.7	Pentatricopeptide repeat-containing protein At5g55840 OS=Arabidopsis thaliana GN=At5g55840 PE=3 SV=2
CL4400.Contig7_All	sp|Q9SXD1|PPR91_ARATH	29.8	541	380	0	2406	784	61	601	1.3e-77	288.9	Pentatricopeptide repeat-containing protein At1g62670, mitochondrial OS=Arabidopsis thaliana GN=At1g62670 PE=3 SV=2
CL4401.Contig1_All	sp|Q42534|PME2_ARATH	55.9	59	25	1	213	40	529	587	2.5e-11	65.1	Pectinesterase 2 OS=Arabidopsis thaliana GN=PME2 PE=2 SV=2
CL4401.Contig1_All	sp|P83948|PME3_CITSI	57.6	59	24	1	213	40	526	584	5.5e-11	63.9	Pectinesterase 3 OS=Citrus sinensis PE=1 SV=1
CL4401.Contig1_All	sp|O04886|PME1_CITSI	57.6	59	24	1	213	40	526	584	5.5e-11	63.9	Pectinesterase 1 OS=Citrus sinensis GN=PECS-1.1 PE=2 SV=1
CL4401.Contig1_All	sp|O49006|PME3_ARATH	54.2	59	26	1	213	40	534	592	9.4e-11	63.2	Pectinesterase/pectinesterase inhibitor 3 OS=Arabidopsis thaliana GN=PME3 PE=2 SV=2
CL4401.Contig1_All	sp|P83218|PME_DAUCA	55.9	59	25	1	213	40	261	319	2.7e-10	61.6	Pectinesterase OS=Daucus carota PE=1 SV=1
CL4401.Contig2_All	sp|P83948|PME3_CITSI	61.3	93	35	1	2	277	492	584	1.1e-25	113.6	Pectinesterase 3 OS=Citrus sinensis PE=1 SV=1
CL4401.Contig2_All	sp|Q42534|PME2_ARATH	59.1	93	37	1	2	277	495	587	2.4e-25	112.5	Pectinesterase 2 OS=Arabidopsis thaliana GN=PME2 PE=2 SV=2
CL4401.Contig2_All	sp|O04886|PME1_CITSI	60.2	93	36	1	2	277	492	584	2.4e-25	112.5	Pectinesterase 1 OS=Citrus sinensis GN=PECS-1.1 PE=2 SV=1
CL4401.Contig2_All	sp|O49006|PME3_ARATH	58.1	93	38	1	2	277	500	592	1.2e-24	110.2	Pectinesterase/pectinesterase inhibitor 3 OS=Arabidopsis thaliana GN=PME3 PE=2 SV=2
CL4401.Contig2_All	sp|P83218|PME_DAUCA	59.1	93	37	1	2	277	227	319	4.5e-24	108.2	Pectinesterase OS=Daucus carota PE=1 SV=1
CL4402.Contig1_All	sp|A7NVX9|METK2_VITVI	92.6	353	25	1	1248	190	42	393	1.4e-194	676.4	S-adenosylmethionine synthase 2 OS=Vitis vinifera GN=METK2 PE=3 SV=1
CL4402.Contig1_All	sp|A9PEK8|METK3_POPTR	92.1	353	28	0	1248	190	43	395	1.8e-194	676	S-adenosylmethionine synthase 3 OS=Populus trichocarpa GN=METK3 PE=2 SV=1
CL4402.Contig1_All	sp|A9PHE9|METK5_POPTR	92.1	353	28	0	1248	190	43	395	1.2e-193	673.3	S-adenosylmethionine synthase 5 OS=Populus trichocarpa GN=METK5 PE=2 SV=1
CL4402.Contig1_All	sp|P47916|METK_POPDE	91.5	353	30	0	1248	190	43	395	1.5e-193	672.9	S-adenosylmethionine synthase OS=Populus deltoides GN=METK PE=2 SV=1
CL4402.Contig1_All	sp|Q8W3Y4|METK_PHALU	92.5	348	26	0	1248	205	43	390	3.4e-193	671.8	S-adenosylmethionine synthase OS=Phaseolus lunatus GN=SAMS PE=1 SV=1
CL4402.Contig2_All	sp|A9PEK8|METK3_POPTR	91.5	47	4	0	331	191	349	395	2e-20	95.9	S-adenosylmethionine synthase 3 OS=Populus trichocarpa GN=METK3 PE=2 SV=1
CL4402.Contig2_All	sp|P47916|METK_POPDE	91.5	47	4	0	331	191	349	395	2e-20	95.9	S-adenosylmethionine synthase OS=Populus deltoides GN=METK PE=2 SV=1
CL4402.Contig2_All	sp|A9PHE9|METK5_POPTR	91.5	47	4	0	331	191	349	395	2e-20	95.9	S-adenosylmethionine synthase 5 OS=Populus trichocarpa GN=METK5 PE=2 SV=1
CL4402.Contig2_All	sp|A7NVX9|METK2_VITVI	95.7	47	1	1	331	191	348	393	2.6e-20	95.5	S-adenosylmethionine synthase 2 OS=Vitis vinifera GN=METK2 PE=3 SV=1
CL4402.Contig2_All	sp|Q56TU4|METK1_DAUCA	95.7	47	1	1	331	191	396	441	3.5e-20	95.1	S-adenosylmethionine synthase 1 OS=Daucus carota GN=SAMS1 PE=2 SV=1
CL4402.Contig3_All	sp|Q307Y9|METK1_SOLTU	93.6	389	25	0	1423	257	1	389	1.8e-220	762.7	S-adenosylmethionine synthase 1 OS=Solanum tuberosum GN=METK1 PE=2 SV=1
CL4402.Contig3_All	sp|A7NVX9|METK2_VITVI	93.8	389	24	0	1423	257	1	389	5.3e-220	761.1	S-adenosylmethionine synthase 2 OS=Vitis vinifera GN=METK2 PE=3 SV=1
CL4402.Contig3_All	sp|Q9AT55|METK2_ELAUM	92.4	393	30	0	1423	245	1	393	9e-220	760.4	S-adenosylmethionine synthase 2 OS=Elaeagnus umbellata GN=SAMS2 PE=2 SV=1
CL4402.Contig3_All	sp|A7Q0V4|METK5_VITVI	93.8	389	24	0	1423	257	1	389	2e-219	759.2	S-adenosylmethionine synthase 5 OS=Vitis vinifera GN=METK5 PE=3 SV=1
CL4402.Contig3_All	sp|A9PDZ7|METK2_POPTR	94.1	387	23	0	1423	263	1	387	2e-219	759.2	S-adenosylmethionine synthase 2 OS=Populus trichocarpa GN=METK2 PE=2 SV=1
CL4402.Contig4_All	sp|A7NVX9|METK2_VITVI	95.4	394	17	1	1406	225	1	393	2.2e-223	772.3	S-adenosylmethionine synthase 2 OS=Vitis vinifera GN=METK2 PE=3 SV=1
CL4402.Contig4_All	sp|A7Q0V4|METK5_VITVI	95.4	389	18	0	1406	240	1	389	1.1e-222	770	S-adenosylmethionine synthase 5 OS=Vitis vinifera GN=METK5 PE=3 SV=1
CL4402.Contig4_All	sp|Q96552|METK2_CATRO	95.9	389	16	0	1406	240	1	389	1.4e-222	769.6	S-adenosylmethionine synthase 2 OS=Catharanthus roseus GN=SAMS2 PE=1 SV=1
CL4402.Contig4_All	sp|Q8W3Y4|METK_PHALU	95.6	388	17	0	1403	240	3	390	1.9e-222	769.2	S-adenosylmethionine synthase OS=Phaseolus lunatus GN=SAMS PE=1 SV=1
CL4402.Contig4_All	sp|Q9AT55|METK2_ELAUM	94.6	389	21	0	1406	240	1	389	4.2e-222	768.1	S-adenosylmethionine synthase 2 OS=Elaeagnus umbellata GN=SAMS2 PE=2 SV=1
CL4402.Contig5_All	sp|Q96553|METK3_CATRO	94.1	390	23	0	3350	2181	1	390	9.9e-219	758.1	S-adenosylmethionine synthase 3 OS=Catharanthus roseus GN=SAMS3 PE=1 SV=1
CL4402.Contig5_All	sp|A9PHC5|METK4_POPTR	93.6	390	25	0	3350	2181	1	390	6.4e-218	755.4	S-adenosylmethionine synthase 4 OS=Populus trichocarpa GN=METK4 PE=2 SV=1
CL4402.Contig5_All	sp|P43282|METK3_SOLLC	93.6	390	25	0	3350	2181	1	390	8.4e-218	755	S-adenosylmethionine synthase 3 OS=Solanum lycopersicum GN=SAM3 PE=2 SV=1
CL4402.Contig5_All	sp|P50302|METK2_ACTCH	93.1	390	27	0	3350	2181	1	390	1.9e-217	753.8	S-adenosylmethionine synthase 2 OS=Actinidia chinensis GN=SAM2 PE=2 SV=1
CL4402.Contig5_All	sp|P50301|METK1_ACTCH	92.8	390	28	0	3350	2181	1	390	9.3e-217	751.5	S-adenosylmethionine synthase 1 OS=Actinidia chinensis GN=SAM1 PE=2 SV=1
CL4403.Contig1_All	sp|Q9M2K6|E13L1_ARATH	54.7	137	56	1	216	608	14	150	2e-39	160.2	Glucan endo-1,3-beta-glucosidase-like protein 1 OS=Arabidopsis thaliana GN=At3g58100 PE=1 SV=2
CL4403.Contig1_All	sp|O65399|E131_ARATH	46.3	95	51	0	273	557	379	473	2.4e-21	100.1	Glucan endo-1,3-beta-glucosidase 1 OS=Arabidopsis thaliana GN=At1g11820 PE=1 SV=3
CL4403.Contig1_All	sp|Q8VYE5|E1312_ARATH	35.4	144	86	3	219	629	371	514	3.2e-21	99.8	Glucan endo-1,3-beta-glucosidase 12 OS=Arabidopsis thaliana GN=At4g29360 PE=1 SV=1
CL4403.Contig1_All	sp|Q9C7U5|E132_ARATH	38.5	117	70	1	273	623	366	480	5.4e-21	99	Glucan endo-1,3-beta-glucosidase 2 OS=Arabidopsis thaliana GN=At1g66250 PE=1 SV=2
CL4403.Contig1_All	sp|Q9M069|E137_ARATH	31.4	156	101	2	222	674	345	499	9.2e-21	98.2	Glucan endo-1,3-beta-glucosidase 7 OS=Arabidopsis thaliana GN=At4g34480 PE=1 SV=2
CL4403.Contig2_All	sp|Q9M2K6|E13L1_ARATH	54.9	133	60	0	184	582	18	150	5.5e-40	162.5	Glucan endo-1,3-beta-glucosidase-like protein 1 OS=Arabidopsis thaliana GN=At3g58100 PE=1 SV=2
CL4403.Contig2_All	sp|Q9M069|E137_ARATH	32	153	98	2	205	648	348	499	1.7e-20	97.8	Glucan endo-1,3-beta-glucosidase 7 OS=Arabidopsis thaliana GN=At4g34480 PE=1 SV=2
CL4403.Contig2_All	sp|O65399|E131_ARATH	44.7	94	52	0	247	528	379	472	3.7e-20	96.7	Glucan endo-1,3-beta-glucosidase 1 OS=Arabidopsis thaliana GN=At1g11820 PE=1 SV=3
CL4403.Contig2_All	sp|Q9C7U5|E132_ARATH	38.9	113	69	0	247	585	366	478	6.3e-20	95.9	Glucan endo-1,3-beta-glucosidase 2 OS=Arabidopsis thaliana GN=At1g66250 PE=1 SV=2
CL4403.Contig2_All	sp|Q8VYE5|E1312_ARATH	35.8	134	79	2	223	603	381	514	1.8e-19	94.4	Glucan endo-1,3-beta-glucosidase 12 OS=Arabidopsis thaliana GN=At4g29360 PE=1 SV=1
CL4405.Contig1_All	sp|O23969|SF21_HELAN	69.3	212	64	1	171	806	1	211	1.5e-83	307	Pollen-specific protein SF21 OS=Helianthus annuus GN=SF21 PE=2 SV=1
CL4405.Contig2_All	sp|O23969|SF21_HELAN	71	176	50	1	147	674	1	175	2.7e-69	260.4	Pollen-specific protein SF21 OS=Helianthus annuus GN=SF21 PE=2 SV=1
CL4405.Contig3_All	sp|O23969|SF21_HELAN	67.1	347	113	1	171	1211	1	346	5.7e-134	475.3	Pollen-specific protein SF21 OS=Helianthus annuus GN=SF21 PE=2 SV=1
CL4406.Contig1_All	sp|Q9LSN7|BH147_ARATH	44.6	121	45	4	299	3	1	121	7.3e-16	81.3	Transcription factor bHLH147 OS=Arabidopsis thaliana GN=BHLH147 PE=1 SV=1
CL4406.Contig1_All	sp|Q9C8Z9|BH148_ARATH	42	119	49	3	299	3	1	119	1.2e-15	80.5	Transcription factor bHLH148 OS=Arabidopsis thaliana GN=BHLH148 PE=1 SV=1
CL4406.Contig1_All	sp|O80482|BH149_ARATH	37.6	117	52	3	290	3	1	117	6.4e-12	68.2	Transcription factor bHLH149 OS=Arabidopsis thaliana GN=BHLH149 PE=1 SV=1
CL4406.Contig1_All	sp|Q9M9L6|BH150_ARATH	52.6	57	23	1	185	15	63	115	8.7e-09	57.8	Transcription factor bHLH150 OS=Arabidopsis thaliana GN=BHLH150 PE=1 SV=1
CL4406.Contig2_All	sp|Q9C8Z9|BH148_ARATH	46.2	223	96	5	939	325	1	217	1.5e-41	167.9	Transcription factor bHLH148 OS=Arabidopsis thaliana GN=BHLH148 PE=1 SV=1
CL4406.Contig2_All	sp|Q9LSN7|BH147_ARATH	46.9	207	98	6	930	334	11	213	3.4e-41	166.8	Transcription factor bHLH147 OS=Arabidopsis thaliana GN=BHLH147 PE=1 SV=1
CL4406.Contig2_All	sp|O80482|BH149_ARATH	42	219	100	4	930	313	1	205	1.6e-35	147.9	Transcription factor bHLH149 OS=Arabidopsis thaliana GN=BHLH149 PE=1 SV=1
CL4406.Contig2_All	sp|Q9M9L6|BH150_ARATH	41	161	72	2	822	340	62	199	2.6e-25	114	Transcription factor bHLH150 OS=Arabidopsis thaliana GN=BHLH150 PE=1 SV=1
CL4406.Contig2_All	sp|Q7XR02|IBH1_ORYSJ	32.6	135	82	2	717	340	66	200	2.6e-09	60.8	Transcription factor IBH1 OS=Oryza sativa subsp. japonica GN=IBH1 PE=1 SV=2
CL4406.Contig3_All	sp|Q9C8Z9|BH148_ARATH	46.6	223	95	5	939	325	1	217	3.4e-41	166.8	Transcription factor bHLH148 OS=Arabidopsis thaliana GN=BHLH148 PE=1 SV=1
CL4406.Contig3_All	sp|Q9LSN7|BH147_ARATH	47.8	209	93	7	930	334	11	213	1e-40	165.2	Transcription factor bHLH147 OS=Arabidopsis thaliana GN=BHLH147 PE=1 SV=1
CL4406.Contig3_All	sp|O80482|BH149_ARATH	42.9	219	98	5	930	313	1	205	8.2e-35	145.6	Transcription factor bHLH149 OS=Arabidopsis thaliana GN=BHLH149 PE=1 SV=1
CL4406.Contig3_All	sp|Q9M9L6|BH150_ARATH	41.6	161	71	2	822	340	62	199	7.7e-25	112.5	Transcription factor bHLH150 OS=Arabidopsis thaliana GN=BHLH150 PE=1 SV=1
CL4406.Contig3_All	sp|Q7XR02|IBH1_ORYSJ	31.9	135	83	2	717	340	66	200	2.7e-09	60.8	Transcription factor IBH1 OS=Oryza sativa subsp. japonica GN=IBH1 PE=1 SV=2
CL4406.Contig4_All	sp|Q9LSN7|BH147_ARATH	48.6	208	92	6	854	261	11	213	1.7e-42	171	Transcription factor bHLH147 OS=Arabidopsis thaliana GN=BHLH147 PE=1 SV=1
CL4406.Contig4_All	sp|Q9C8Z9|BH148_ARATH	47.2	218	100	4	863	252	1	217	6.3e-42	169.1	Transcription factor bHLH148 OS=Arabidopsis thaliana GN=BHLH148 PE=1 SV=1
CL4406.Contig4_All	sp|O80482|BH149_ARATH	44.1	211	92	6	854	261	1	198	8.3e-34	142.1	Transcription factor bHLH149 OS=Arabidopsis thaliana GN=BHLH149 PE=1 SV=1
CL4406.Contig4_All	sp|Q9M9L6|BH150_ARATH	39	172	83	2	746	231	62	211	1e-23	108.6	Transcription factor bHLH150 OS=Arabidopsis thaliana GN=BHLH150 PE=1 SV=1
CL4406.Contig4_All	sp|Q7XR02|IBH1_ORYSJ	28.4	169	100	5	731	267	39	200	1.2e-08	58.5	Transcription factor IBH1 OS=Oryza sativa subsp. japonica GN=IBH1 PE=1 SV=2
CL4406.Contig5_All	sp|Q9LSN7|BH147_ARATH	48.1	208	93	6	642	49	11	213	1.2e-41	167.9	Transcription factor bHLH147 OS=Arabidopsis thaliana GN=BHLH147 PE=1 SV=1
CL4406.Contig5_All	sp|Q9C8Z9|BH148_ARATH	46.1	217	104	3	651	40	1	217	7.7e-41	165.2	Transcription factor bHLH148 OS=Arabidopsis thaliana GN=BHLH148 PE=1 SV=1
CL4406.Contig5_All	sp|O80482|BH149_ARATH	43.1	211	94	5	642	49	1	198	1.2e-33	141.4	Transcription factor bHLH149 OS=Arabidopsis thaliana GN=BHLH149 PE=1 SV=1
CL4406.Contig5_All	sp|Q9M9L6|BH150_ARATH	39.9	173	80	3	534	19	62	211	1.1e-23	108.2	Transcription factor bHLH150 OS=Arabidopsis thaliana GN=BHLH150 PE=1 SV=1
CL4406.Contig5_All	sp|Q7XR02|IBH1_ORYSJ	31.7	139	77	4	429	55	66	200	2.5e-07	53.9	Transcription factor IBH1 OS=Oryza sativa subsp. japonica GN=IBH1 PE=1 SV=2
CL4408.Contig1_All	sp|Q5ZDJ6|C3H8_ORYSJ	63.6	33	12	0	291	389	375	407	1.8e-07	53.1	Zinc finger CCCH domain-containing protein 8 OS=Oryza sativa subsp. japonica GN=Os01g0616400 PE=2 SV=2
CL4408.Contig1_All	sp|Q84W91|C3H32_ARATH	55.9	34	15	0	288	389	296	329	2e-06	49.7	Zinc finger CCCH domain-containing protein 32 OS=Arabidopsis thaliana GN=At2g47850 PE=2 SV=2
CL4408.Contig1_All	sp|Q5JLB5|C3H12_ORYSJ	58.8	34	14	0	288	389	339	372	9.7e-06	47.4	Zinc finger CCCH domain-containing protein 12 OS=Oryza sativa subsp. japonica GN=Os01g0917400 PE=2 SV=2
CL4408.Contig1_All	sp|Q941Q3|C3H37_ARATH	61.8	34	12	1	291	389	428	461	9.7e-06	47.4	Zinc finger CCCH domain-containing protein 37 OS=Arabidopsis thaliana GN=HUA1 PE=1 SV=1
CL4408.Contig2_All	sp|Q941Q3|C3H37_ARATH	71.4	98	23	3	402	112	428	521	1.4e-33	140.6	Zinc finger CCCH domain-containing protein 37 OS=Arabidopsis thaliana GN=HUA1 PE=1 SV=1
CL4408.Contig2_All	sp|Q5ZDJ6|C3H8_ORYSJ	63.6	88	31	1	402	142	375	462	2.1e-29	126.7	Zinc finger CCCH domain-containing protein 8 OS=Oryza sativa subsp. japonica GN=Os01g0616400 PE=2 SV=2
CL4408.Contig2_All	sp|Q84W91|C3H32_ARATH	52.7	74	27	1	405	184	296	361	3.8e-18	89.4	Zinc finger CCCH domain-containing protein 32 OS=Arabidopsis thaliana GN=At2g47850 PE=2 SV=2
CL4408.Contig2_All	sp|Q9STM4|C3H43_ARATH	52.6	76	28	2	405	178	165	232	1.1e-17	87.8	Zinc finger CCCH domain-containing protein 43 OS=Arabidopsis thaliana GN=At3g48440 PE=2 SV=1
CL4408.Contig2_All	sp|Q2QT65|C3H66_ORYSJ	42.4	92	45	1	405	130	118	201	1.1e-17	87.8	Zinc finger CCCH domain-containing protein 66 OS=Oryza sativa subsp. japonica GN=Os12g0405100 PE=2 SV=1
CL4409.Contig1_All	sp|P93025|PHOT2_ARATH	71	909	226	11	3039	334	33	910	0	1252.7	Phototropin-2 OS=Arabidopsis thaliana GN=PHOT2 PE=1 SV=2
CL4409.Contig1_All	sp|Q9ST27|PHOT2_ORYSJ	67.3	889	247	8	2967	391	15	889	0	1176.4	Phototropin-2 OS=Oryza sativa subsp. japonica GN=PHOT2 PE=1 SV=1
CL4409.Contig1_All	sp|O48963|PHOT1_ARATH	61.1	880	309	11	2955	409	95	972	3.3e-304	1042	Phototropin-1 OS=Arabidopsis thaliana GN=PHOT1 PE=1 SV=1
CL4409.Contig1_All	sp|Q2QYY8|PHT1A_ORYSJ	61.1	858	297	11	2928	409	63	901	8.4e-300	1027.3	Phototropin-1A OS=Oryza sativa subsp. japonica GN=PHOT1A PE=1 SV=2
CL4409.Contig1_All	sp|Q2RBR1|PHT1B_ORYSJ	60.7	858	300	11	2928	409	63	901	1.1e-299	1026.9	Phototropin-1B OS=Oryza sativa subsp. japonica GN=PHOT1B PE=1 SV=2
CL4409.Contig2_All	sp|P93025|PHOT2_ARATH	70.5	912	228	10	252	2966	33	910	0	1251.9	Phototropin-2 OS=Arabidopsis thaliana GN=PHOT2 PE=1 SV=2
CL4409.Contig2_All	sp|Q9ST27|PHOT2_ORYSJ	67.3	892	245	9	324	2909	15	889	0	1177.2	Phototropin-2 OS=Oryza sativa subsp. japonica GN=PHOT2 PE=1 SV=1
CL4409.Contig2_All	sp|O48963|PHOT1_ARATH	62.7	860	290	10	399	2891	115	972	3.9e-305	1045	Phototropin-1 OS=Arabidopsis thaliana GN=PHOT1 PE=1 SV=1
CL4409.Contig2_All	sp|Q2QYY8|PHT1A_ORYSJ	61.3	862	290	11	369	2891	63	901	8.9e-302	1033.9	Phototropin-1A OS=Oryza sativa subsp. japonica GN=PHOT1A PE=1 SV=2
CL4409.Contig2_All	sp|Q2RBR1|PHT1B_ORYSJ	60.9	862	293	11	369	2891	63	901	1.2e-301	1033.5	Phototropin-1B OS=Oryza sativa subsp. japonica GN=PHOT1B PE=1 SV=2
CL4409.Contig3_All	sp|P93025|PHOT2_ARATH	60	50	19	1	384	238	861	910	5.3e-12	68.2	Phototropin-2 OS=Arabidopsis thaliana GN=PHOT2 PE=1 SV=2
CL4409.Contig3_All	sp|Q9ST27|PHOT2_ORYSJ	70	30	9	0	384	295	860	889	2.5e-06	49.3	Phototropin-2 OS=Oryza sativa subsp. japonica GN=PHOT2 PE=1 SV=1
CL4410.Contig1_All	sp|P40393|RIC2_ORYSJ	86.6	216	27	1	213	860	3	216	4.5e-103	372.1	Ras-related protein RIC2 OS=Oryza sativa subsp. japonica GN=RIC2 PE=2 SV=2
CL4410.Contig1_All	sp|Q9SN35|RAA1D_ARATH	86.2	218	26	2	210	863	1	214	3.2e-101	365.9	Ras-related protein RABA1d OS=Arabidopsis thaliana GN=RABA1D PE=2 SV=1
CL4410.Contig1_All	sp|Q9FK68|RAA1C_ARATH	83.5	218	34	1	210	863	1	216	4.6e-100	362.1	Ras-related protein RABA1c OS=Arabidopsis thaliana GN=RABA1C PE=2 SV=1
CL4410.Contig1_All	sp|Q40194|RB11D_LOTJA	78.9	218	46	0	210	863	1	218	6.3e-97	351.7	Ras-related protein Rab11D OS=Lotus japonicus GN=RAB11D PE=2 SV=1
CL4410.Contig1_All	sp|Q01111|YPT3_NICPL	79.8	218	44	0	210	863	1	218	6.3e-97	351.7	Ras-related protein YPT3 OS=Nicotiana plumbaginifolia GN=YPT3 PE=2 SV=1
CL4410.Contig2_All	sp|P40393|RIC2_ORYSJ	85.2	216	30	1	213	860	3	216	3e-102	369.4	Ras-related protein RIC2 OS=Oryza sativa subsp. japonica GN=RIC2 PE=2 SV=2
CL4410.Contig2_All	sp|Q9FK68|RAA1C_ARATH	83.5	218	34	1	210	863	1	216	7.4e-101	364.8	Ras-related protein RABA1c OS=Arabidopsis thaliana GN=RABA1C PE=2 SV=1
CL4410.Contig2_All	sp|Q9SN35|RAA1D_ARATH	84.4	218	30	2	210	863	1	214	6.3e-100	361.7	Ras-related protein RABA1d OS=Arabidopsis thaliana GN=RABA1D PE=2 SV=1
CL4410.Contig2_All	sp|Q40194|RB11D_LOTJA	78.9	218	46	0	210	863	1	218	7.7e-98	354.8	Ras-related protein Rab11D OS=Lotus japonicus GN=RAB11D PE=2 SV=1
CL4410.Contig2_All	sp|Q01111|YPT3_NICPL	79.4	218	45	0	210	863	1	218	3.8e-97	352.4	Ras-related protein YPT3 OS=Nicotiana plumbaginifolia GN=YPT3 PE=2 SV=1
CL4411.Contig1_All	sp|P47192|VA722_ARATH	71.6	218	60	1	833	180	5	220	2.9e-88	323.9	Vesicle-associated membrane protein 722 OS=Arabidopsis thaliana GN=VAMP722 PE=2 SV=2
CL4411.Contig1_All	sp|Q9ZTW3|VA721_ARATH	71.9	217	59	1	833	183	5	219	1.9e-87	321.2	Vesicle-associated membrane protein 721 OS=Arabidopsis thaliana GN=VAMP721 PE=1 SV=1
CL4411.Contig1_All	sp|O48850|VA725_ARATH	65.3	239	76	3	893	183	51	284	1e-85	315.5	Vesicle-associated membrane protein 725 OS=Arabidopsis thaliana GN=VAMP725 PE=2 SV=2
CL4411.Contig1_All	sp|Q8VY69|VA723_ARATH	61.5	218	78	2	833	180	5	216	1.9e-71	268.1	Vesicle-associated membrane protein 723 OS=Arabidopsis thaliana GN=VAMP723 PE=2 SV=1
CL4411.Contig2_All	sp|O81864|FK171_ARATH	64.4	188	63	2	82	645	32	215	2.5e-62	238	Peptidyl-prolyl cis-trans isomerase FKBP17-1, chloroplastic OS=Arabidopsis thaliana GN=FKBP17-1 PE=2 SV=1
CL4411.Contig2_All	sp|P47192|VA722_ARATH	69.2	159	49	0	1823	2299	62	220	2.3e-60	231.5	Vesicle-associated membrane protein 722 OS=Arabidopsis thaliana GN=VAMP722 PE=2 SV=2
CL4411.Contig2_All	sp|Q9ZTW3|VA721_ARATH	70.3	158	47	0	1823	2296	62	219	4e-60	230.7	Vesicle-associated membrane protein 721 OS=Arabidopsis thaliana GN=VAMP721 PE=1 SV=1
CL4411.Contig2_All	sp|O48850|VA725_ARATH	65.8	158	54	0	1823	2296	127	284	2.4e-57	221.5	Vesicle-associated membrane protein 725 OS=Arabidopsis thaliana GN=VAMP725 PE=2 SV=2
CL4411.Contig3_All	sp|O81864|FK171_ARATH	67.2	198	61	2	82	675	32	225	5.1e-70	262.3	Peptidyl-prolyl cis-trans isomerase FKBP17-1, chloroplastic OS=Arabidopsis thaliana GN=FKBP17-1 PE=2 SV=1
CL4411.Contig3_All	sp|Q9LYR5|FKB19_ARATH	31.2	160	93	5	211	672	105	253	7e-11	65.9	Peptidyl-prolyl cis-trans isomerase FKBP19, chloroplastic OS=Arabidopsis thaliana GN=FKBP19 PE=1 SV=1
CL4411.Contig3_All	sp|Q944B0|FK161_ARATH	29.5	173	100	6	154	672	56	206	1.6e-10	64.7	Peptidyl-prolyl cis-trans isomerase FKBP16-1, chloroplastic OS=Arabidopsis thaliana GN=FKBP16-1 PE=2 SV=1
CL4411.Contig3_All	sp|Q9FLB3|FK153_ARATH	30.1	146	69	3	238	675	31	143	2.2e-09	60.8	Peptidyl-prolyl cis-trans isomerase FKBP15-3 OS=Arabidopsis thaliana GN=FKBP15-3 PE=2 SV=1
CL4411.Contig3_All	sp|Q9FJL3|FKB65_ARATH	40.4	89	44	3	298	561	60	140	3.8e-09	60.1	Peptidyl-prolyl cis-trans isomerase FKBP65 OS=Arabidopsis thaliana GN=FKBP65 PE=1 SV=1
CL4412.Contig1_All	sp|Q8RY65|NIK2_ARATH	72.2	626	163	7	2075	225	12	635	3.5e-260	895.2	Protein NSP-INTERACTING KINASE 2 OS=Arabidopsis thaliana GN=NIK2 PE=1 SV=1
CL4412.Contig1_All	sp|Q9LFS4|NIK1_ARATH	70.3	623	171	10	2051	225	16	638	2.6e-247	852.4	Protein NSP-INTERACTING KINASE 1 OS=Arabidopsis thaliana GN=NIK1 PE=1 SV=1
CL4412.Contig1_All	sp|Q93ZS4|NIK3_ARATH	62	621	221	7	2045	225	13	632	2.2e-214	743	Protein NSP-INTERACTING KINASE 3 OS=Arabidopsis thaliana GN=NIK3 PE=1 SV=1
CL4412.Contig1_All	sp|Q8VYT3|Y4052_ARATH	64	569	197	5	2033	342	19	584	3e-203	706.1	Probable LRR receptor-like serine/threonine-protein kinase At4g30520 OS=Arabidopsis thaliana GN=At4g30520 PE=2 SV=1
CL4412.Contig1_All	sp|Q0WVM4|Y2239_ARATH	59.8	630	227	9	2054	225	11	634	1.9e-202	703.4	Probable LRR receptor-like serine/threonine-protein kinase At2g23950 OS=Arabidopsis thaliana GN=At2g23950 PE=2 SV=1
CL4412.Contig2_All	sp|Q8RY65|NIK2_ARATH	72.5	626	161	7	2084	234	12	635	1.2e-260	896.7	Protein NSP-INTERACTING KINASE 2 OS=Arabidopsis thaliana GN=NIK2 PE=1 SV=1
CL4412.Contig2_All	sp|Q9LFS4|NIK1_ARATH	70.4	626	171	10	2069	234	13	638	8e-249	857.4	Protein NSP-INTERACTING KINASE 1 OS=Arabidopsis thaliana GN=NIK1 PE=1 SV=1
CL4412.Contig2_All	sp|Q93ZS4|NIK3_ARATH	61.5	621	224	7	2054	234	13	632	3.2e-213	739.2	Protein NSP-INTERACTING KINASE 3 OS=Arabidopsis thaliana GN=NIK3 PE=1 SV=1
CL4412.Contig2_All	sp|Q8VYT3|Y4052_ARATH	63.5	575	196	6	2060	351	19	584	1.3e-201	700.7	Probable LRR receptor-like serine/threonine-protein kinase At4g30520 OS=Arabidopsis thaliana GN=At4g30520 PE=2 SV=1
CL4412.Contig2_All	sp|Q0WVM4|Y2239_ARATH	63	576	202	7	2063	351	11	580	1.4e-200	697.2	Probable LRR receptor-like serine/threonine-protein kinase At2g23950 OS=Arabidopsis thaliana GN=At2g23950 PE=2 SV=1
CL4412.Contig3_All	sp|Q8RY65|NIK2_ARATH	69.3	626	179	7	229	2073	12	635	2.6e-247	852.4	Protein NSP-INTERACTING KINASE 2 OS=Arabidopsis thaliana GN=NIK2 PE=1 SV=1
CL4412.Contig3_All	sp|Q9LFS4|NIK1_ARATH	67.7	626	186	8	244	2073	13	638	3.2e-237	818.9	Protein NSP-INTERACTING KINASE 1 OS=Arabidopsis thaliana GN=NIK1 PE=1 SV=1
CL4412.Contig3_All	sp|Q93ZS4|NIK3_ARATH	61	621	225	6	259	2073	13	632	4e-211	732.3	Protein NSP-INTERACTING KINASE 3 OS=Arabidopsis thaliana GN=NIK3 PE=1 SV=1
CL4412.Contig3_All	sp|Q8VYT3|Y4052_ARATH	63.5	572	195	6	253	1953	19	581	1.1e-200	697.6	Probable LRR receptor-like serine/threonine-protein kinase At4g30520 OS=Arabidopsis thaliana GN=At4g30520 PE=2 SV=1
CL4412.Contig3_All	sp|Q0WVM4|Y2239_ARATH	63	573	201	7	250	1953	11	577	1.2e-199	694.1	Probable LRR receptor-like serine/threonine-protein kinase At2g23950 OS=Arabidopsis thaliana GN=At2g23950 PE=2 SV=1
CL4413.Contig1_All	sp|B5BT18|BTAF1_ARATH	42.1	126	70	1	709	341	1832	1957	4.7e-24	111.3	TATA-binding protein-associated factor BTAF1 OS=Arabidopsis thaliana GN=BTAF1 PE=1 SV=1
CL4413.Contig1_All	sp|Q7X9V2|PIE1_ARATH	41.1	124	73	0	709	338	1093	1216	1.7e-21	102.8	Protein PHOTOPERIOD-INDEPENDENT EARLY FLOWERING 1 OS=Arabidopsis thaliana GN=PIE1 PE=1 SV=1
CL4413.Contig2_All	sp|B5BT18|BTAF1_ARATH	42.1	126	70	1	714	346	1832	1957	8.3e-24	110.5	TATA-binding protein-associated factor BTAF1 OS=Arabidopsis thaliana GN=BTAF1 PE=1 SV=1
CL4413.Contig2_All	sp|Q8RXS6|INO80_ARATH	42.3	123	71	0	714	346	1224	1346	7.8e-22	104	DNA helicase INO80 OS=Arabidopsis thaliana GN=INO80 PE=2 SV=2
CL4413.Contig3_All	sp|B5BT18|BTAF1_ARATH	36.2	174	92	3	929	417	1800	1957	6.9e-25	113.6	TATA-binding protein-associated factor BTAF1 OS=Arabidopsis thaliana GN=BTAF1 PE=1 SV=1
CL4413.Contig3_All	sp|Q8RXS6|INO80_ARATH	43.9	123	69	0	785	417	1224	1346	1.4e-22	105.9	DNA helicase INO80 OS=Arabidopsis thaliana GN=INO80 PE=2 SV=2
CL4416.Contig1_All	sp|Q8GYX8|DNJ10_ARATH	57.8	109	42	2	6	332	244	348	7.5e-27	117.9	Chaperone protein dnaJ 10 OS=Arabidopsis thaliana GN=ATJ10 PE=2 SV=2
CL4416.Contig2_All	sp|Q8GYX8|DNJ10_ARATH	72.6	347	87	2	1161	121	1	339	3.3e-141	499.2	Chaperone protein dnaJ 10 OS=Arabidopsis thaliana GN=ATJ10 PE=2 SV=2
CL4416.Contig2_All	sp|P42824|DNJH2_ALLPO	42.6	94	45	3	1152	886	11	100	9.9e-13	72.4	DnaJ protein homolog 2 OS=Allium porrum GN=LDJ2 PE=2 SV=1
CL4416.Contig2_All	sp|Q6XL73|DNJ39_ARATH	45.8	72	39	0	1140	925	25	96	1.3e-12	72	Chaperone protein dnaJ 39 OS=Arabidopsis thaliana GN=ATJ39 PE=2 SV=2
CL4416.Contig2_All	sp|Q38813|DNAJ1_ARATH	51.6	62	30	0	1143	958	49	110	2.2e-12	71.2	Chaperone protein dnaJ 1, mitochondrial OS=Arabidopsis thaliana GN=ATJ1 PE=2 SV=2
CL4416.Contig2_All	sp|Q04960|DNJH_CUCSA	42.3	97	48	3	1152	874	10	102	2.9e-12	70.9	DnaJ protein homolog OS=Cucumis sativus GN=DNAJ1 PE=2 SV=1
CL4416.Contig3_All	sp|Q8GYX8|DNJ10_ARATH	67.6	380	88	4	164	1294	1	348	1.4e-137	487.3	Chaperone protein dnaJ 10 OS=Arabidopsis thaliana GN=ATJ10 PE=2 SV=2
CL4416.Contig3_All	sp|P42824|DNJH2_ALLPO	42.6	94	45	3	173	439	11	100	1.1e-12	72.4	DnaJ protein homolog 2 OS=Allium porrum GN=LDJ2 PE=2 SV=1
CL4416.Contig3_All	sp|Q6XL73|DNJ39_ARATH	45.8	72	39	0	185	400	25	96	1.4e-12	72	Chaperone protein dnaJ 39 OS=Arabidopsis thaliana GN=ATJ39 PE=2 SV=2
CL4416.Contig3_All	sp|Q38813|DNAJ1_ARATH	51.6	62	30	0	182	367	49	110	2.4e-12	71.2	Chaperone protein dnaJ 1, mitochondrial OS=Arabidopsis thaliana GN=ATJ1 PE=2 SV=2
CL4416.Contig3_All	sp|Q04960|DNJH_CUCSA	42.3	97	48	3	173	451	10	102	3.1e-12	70.9	DnaJ protein homolog OS=Cucumis sativus GN=DNAJ1 PE=2 SV=1
CL4418.Contig2_All	sp|O24381|TLC1_SOLTU	82.4	612	91	5	188	1975	1	611	3e-288	988.4	Plastidic ATP/ADP-transporter OS=Solanum tuberosum PE=2 SV=2
CL4418.Contig2_All	sp|Q39002|TLC1_ARATH	77.8	612	110	5	188	1957	1	608	2.3e-267	919.1	ADP,ATP carrier protein 1, chloroplastic OS=Arabidopsis thaliana GN=AATP1 PE=1 SV=2
CL4418.Contig2_All	sp|P92935|TLC2_ARATH	75	624	125	6	188	1993	1	615	1.9e-261	899.4	ADP,ATP carrier protein 2, chloroplastic OS=Arabidopsis thaliana GN=AATP2 PE=1 SV=2
CL4418.Contig3_All	sp|O24381|TLC1_SOLTU	82.4	612	91	5	109	1896	1	611	2.9e-288	988.4	Plastidic ATP/ADP-transporter OS=Solanum tuberosum PE=2 SV=2
CL4418.Contig3_All	sp|Q39002|TLC1_ARATH	77.8	612	110	5	109	1878	1	608	2.2e-267	919.1	ADP,ATP carrier protein 1, chloroplastic OS=Arabidopsis thaliana GN=AATP1 PE=1 SV=2
CL4418.Contig3_All	sp|P92935|TLC2_ARATH	75	624	125	6	109	1914	1	615	1.8e-261	899.4	ADP,ATP carrier protein 2, chloroplastic OS=Arabidopsis thaliana GN=AATP2 PE=1 SV=2
CL4418.Contig4_All	sp|O24381|TLC1_SOLTU	85.2	614	83	4	149	1975	1	611	1.4e-301	1032.7	Plastidic ATP/ADP-transporter OS=Solanum tuberosum PE=2 SV=2
CL4418.Contig4_All	sp|Q39002|TLC1_ARATH	78.8	614	113	10	149	1957	1	608	2.2e-270	929.1	ADP,ATP carrier protein 1, chloroplastic OS=Arabidopsis thaliana GN=AATP1 PE=1 SV=2
CL4418.Contig4_All	sp|P92935|TLC2_ARATH	76.5	625	127	8	149	1993	1	615	6.6e-267	917.5	ADP,ATP carrier protein 2, chloroplastic OS=Arabidopsis thaliana GN=AATP2 PE=1 SV=2
CL4420.Contig1_All	sp|Q94K73|SYFM_ARATH	73.6	425	107	4	93	1355	6	429	3.5e-184	642.1	Phenylalanine--tRNA ligase, chloroplastic/mitochondrial OS=Arabidopsis thaliana GN=At3g58140 PE=2 SV=1
CL4420.Contig1_All	sp|Q9T034|SYFA_ARATH	28.2	181	106	6	498	1007	296	463	1.6e-08	58.5	Probable phenylalanine--tRNA ligase alpha subunit OS=Arabidopsis thaliana GN=At4g39280 PE=2 SV=3
CL4420.Contig2_All	sp|Q94K73|SYFM_ARATH	81.2	191	35	1	182	751	239	429	2.9e-90	329.3	Phenylalanine--tRNA ligase, chloroplastic/mitochondrial OS=Arabidopsis thaliana GN=At3g58140 PE=2 SV=1
CL4420.Contig4_All	sp|Q94K73|SYFM_ARATH	82	61	11	0	213	31	181	241	3e-25	111.3	Phenylalanine--tRNA ligase, chloroplastic/mitochondrial OS=Arabidopsis thaliana GN=At3g58140 PE=2 SV=1
CL4421.Contig1_All	sp|O23193|CBSX1_ARATH	75.5	163	40	0	66	554	71	233	2.3e-69	260	CBS domain-containing protein CBSX1, chloroplastic OS=Arabidopsis thaliana GN=CBSX1 PE=1 SV=2
CL4421.Contig1_All	sp|Q9C5D0|CBSX2_ARATH	70	160	48	0	66	545	73	232	2.9e-64	243	CBS domain-containing protein CBSX2, chloroplastic OS=Arabidopsis thaliana GN=CBSX2 PE=1 SV=1
CL4421.Contig2_All	sp|O23193|CBSX1_ARATH	71.1	190	54	1	301	867	44	233	1.4e-69	261.2	CBS domain-containing protein CBSX1, chloroplastic OS=Arabidopsis thaliana GN=CBSX1 PE=1 SV=2
CL4421.Contig2_All	sp|Q9C5D0|CBSX2_ARATH	58	238	92	4	151	858	1	232	2e-68	257.3	CBS domain-containing protein CBSX2, chloroplastic OS=Arabidopsis thaliana GN=CBSX2 PE=1 SV=1
CL4421.Contig3_All	sp|O23193|CBSX1_ARATH	71.1	190	54	1	301	867	44	233	2.2e-70	263.8	CBS domain-containing protein CBSX1, chloroplastic OS=Arabidopsis thaliana GN=CBSX1 PE=1 SV=2
CL4421.Contig3_All	sp|Q9C5D0|CBSX2_ARATH	58	238	92	4	151	858	1	232	3.1e-69	260	CBS domain-containing protein CBSX2, chloroplastic OS=Arabidopsis thaliana GN=CBSX2 PE=1 SV=1
CL4421.Contig4_All	sp|O23193|CBSX1_ARATH	74.3	113	29	0	951	1289	121	233	7.7e-44	176	CBS domain-containing protein CBSX1, chloroplastic OS=Arabidopsis thaliana GN=CBSX1 PE=1 SV=2
CL4421.Contig4_All	sp|Q9C5D0|CBSX2_ARATH	73.6	110	29	0	951	1280	123	232	1.5e-42	171.8	CBS domain-containing protein CBSX2, chloroplastic OS=Arabidopsis thaliana GN=CBSX2 PE=1 SV=1
CL4422.Contig1_All	sp|Q9LZN0|ROGF7_ARATH	63	451	149	7	20	1327	22	469	5e-155	545.4	Rop guanine nucleotide exchange factor 7 OS=Arabidopsis thaliana GN=ROPGEF7 PE=1 SV=1
CL4422.Contig1_All	sp|F4K295|ROGF5_ARATH	59.4	438	154	5	101	1345	89	525	1.7e-142	503.8	Rop guanine nucleotide exchange factor 5 OS=Arabidopsis thaliana GN=ROPGEF5 PE=2 SV=1
CL4422.Contig1_All	sp|Q93ZY2|ROGF1_ARATH	54.5	433	175	4	128	1375	86	513	1.7e-126	450.7	Rop guanine nucleotide exchange factor 1 OS=Arabidopsis thaliana GN=ROPGEF1 PE=1 SV=2
CL4422.Contig1_All	sp|Q9M056|ROFG6_ARATH	53.7	451	162	10	98	1327	93	537	1.2e-119	427.9	Rop guanine nucleotide exchange factor 6 OS=Arabidopsis thaliana GN=ROPGEF6 PE=2 SV=1
CL4422.Contig1_All	sp|A4IJ27|ROGF3_ARATH	55.9	376	154	5	140	1249	104	473	1.3e-113	407.9	Rop guanine nucleotide exchange factor 3 OS=Arabidopsis thaliana GN=ROPGEF3 PE=2 SV=1
CL4422.Contig2_All	sp|Q9LZN0|ROGF7_ARATH	62.6	372	129	4	91	1185	104	472	8.5e-133	471.5	Rop guanine nucleotide exchange factor 7 OS=Arabidopsis thaliana GN=ROPGEF7 PE=1 SV=1
CL4422.Contig2_All	sp|F4K295|ROGF5_ARATH	55.2	422	150	7	91	1242	136	556	1.2e-123	441	Rop guanine nucleotide exchange factor 5 OS=Arabidopsis thaliana GN=ROPGEF5 PE=2 SV=1
CL4422.Contig2_All	sp|Q93ZY2|ROGF1_ARATH	54.4	379	151	4	106	1191	129	502	5.4e-111	399.1	Rop guanine nucleotide exchange factor 1 OS=Arabidopsis thaliana GN=ROPGEF1 PE=1 SV=2
CL4422.Contig2_All	sp|Q9M056|ROFG6_ARATH	52.1	403	148	8	91	1179	141	538	4.1e-103	372.9	Rop guanine nucleotide exchange factor 6 OS=Arabidopsis thaliana GN=ROPGEF6 PE=2 SV=1
CL4422.Contig2_All	sp|A4IJ27|ROGF3_ARATH	53.2	342	148	5	91	1098	138	473	8.9e-98	355.1	Rop guanine nucleotide exchange factor 3 OS=Arabidopsis thaliana GN=ROPGEF3 PE=2 SV=1
CL4422.Contig3_All	sp|Q9LZN0|ROGF7_ARATH	63.7	369	124	4	91	1176	104	469	2.2e-133	473.4	Rop guanine nucleotide exchange factor 7 OS=Arabidopsis thaliana GN=ROPGEF7 PE=1 SV=1
CL4422.Contig3_All	sp|F4K295|ROGF5_ARATH	58.3	391	139	5	91	1194	136	525	7.2e-124	441.8	Rop guanine nucleotide exchange factor 5 OS=Arabidopsis thaliana GN=ROPGEF5 PE=2 SV=1
CL4422.Contig3_All	sp|Q93ZY2|ROGF1_ARATH	52.3	390	164	4	106	1224	129	513	8.5e-109	391.7	Rop guanine nucleotide exchange factor 1 OS=Arabidopsis thaliana GN=ROPGEF1 PE=1 SV=2
CL4422.Contig3_All	sp|Q9M056|ROFG6_ARATH	53.1	403	142	10	91	1176	141	537	1.4e-103	374.4	Rop guanine nucleotide exchange factor 6 OS=Arabidopsis thaliana GN=ROPGEF6 PE=2 SV=1
CL4422.Contig3_All	sp|A4IJ27|ROGF3_ARATH	53.2	342	148	5	91	1098	138	473	3e-98	356.7	Rop guanine nucleotide exchange factor 3 OS=Arabidopsis thaliana GN=ROPGEF3 PE=2 SV=1
CL4422.Contig4_All	sp|Q9LZN0|ROGF7_ARATH	62.1	454	154	7	20	1336	22	472	1.9e-154	543.5	Rop guanine nucleotide exchange factor 7 OS=Arabidopsis thaliana GN=ROPGEF7 PE=1 SV=1
CL4422.Contig4_All	sp|F4K295|ROGF5_ARATH	56.5	469	165	7	101	1393	89	556	2.9e-142	503.1	Rop guanine nucleotide exchange factor 5 OS=Arabidopsis thaliana GN=ROPGEF5 PE=2 SV=1
CL4422.Contig4_All	sp|Q93ZY2|ROGF1_ARATH	56.4	422	162	4	128	1342	86	502	1.1e-128	458	Rop guanine nucleotide exchange factor 1 OS=Arabidopsis thaliana GN=ROPGEF1 PE=1 SV=2
CL4422.Contig4_All	sp|Q9M056|ROFG6_ARATH	52.8	451	168	8	98	1330	93	538	3.4e-119	426.4	Rop guanine nucleotide exchange factor 6 OS=Arabidopsis thaliana GN=ROPGEF6 PE=2 SV=1
CL4422.Contig4_All	sp|A4IJ27|ROGF3_ARATH	55.9	376	154	5	140	1249	104	473	3.7e-113	406.4	Rop guanine nucleotide exchange factor 3 OS=Arabidopsis thaliana GN=ROPGEF3 PE=2 SV=1
CL4423.Contig1_All	sp|Q9S834|CLPP5_ARATH	82.9	298	43	3	1164	292	1	297	7.1e-136	481.5	ATP-dependent Clp protease proteolytic subunit 5, chloroplastic OS=Arabidopsis thaliana GN=CLPP5 PE=1 SV=1
CL4423.Contig1_All	sp|Q9SXJ6|CLPP3_ARATH	43.2	271	135	6	1137	328	4	256	2.7e-50	197.2	ATP-dependent Clp protease proteolytic subunit 3, chloroplastic OS=Arabidopsis thaliana GN=CLPP3 PE=1 SV=1
CL4423.Contig1_All	sp|Q94B60|CLPP4_ARATH	52.6	171	81	0	840	328	80	250	2.8e-47	187.2	ATP-dependent Clp protease proteolytic subunit 4, chloroplastic OS=Arabidopsis thaliana GN=CLPP4 PE=1 SV=1
CL4423.Contig1_All	sp|Q36863|CLPP1_CYAPA	52.3	172	82	0	837	322	21	192	1.4e-46	184.9	ATP-dependent Clp protease proteolytic subunit OS=Cyanophora paradoxa GN=clpP-A PE=3 SV=1
CL4423.Contig1_All	sp|Q9FN42|CLPP2_ARATH	49.4	176	89	0	855	328	44	219	2.9e-44	177.2	ATP-dependent Clp protease proteolytic subunit 2, mitochondrial OS=Arabidopsis thaliana GN=CLPP2 PE=1 SV=1
CL4423.Contig2_All	sp|Q9S834|CLPP5_ARATH	55.1	107	31	5	115	390	1	105	1.1e-20	97.1	ATP-dependent Clp protease proteolytic subunit 5, chloroplastic OS=Arabidopsis thaliana GN=CLPP5 PE=1 SV=1
CL4423.Contig3_All	sp|Q9S834|CLPP5_ARATH	97.6	205	4	1	915	301	94	297	1.8e-111	399.8	ATP-dependent Clp protease proteolytic subunit 5, chloroplastic OS=Arabidopsis thaliana GN=CLPP5 PE=1 SV=1
CL4423.Contig3_All	sp|Q9SXJ6|CLPP3_ARATH	52.2	184	88	0	888	337	73	256	1.4e-50	197.6	ATP-dependent Clp protease proteolytic subunit 3, chloroplastic OS=Arabidopsis thaliana GN=CLPP3 PE=1 SV=1
CL4423.Contig3_All	sp|Q36863|CLPP1_CYAPA	53.5	172	80	0	846	331	21	192	8.3e-48	188.3	ATP-dependent Clp protease proteolytic subunit OS=Cyanophora paradoxa GN=clpP-A PE=3 SV=1
CL4423.Contig3_All	sp|Q94B60|CLPP4_ARATH	52.6	171	81	0	849	337	80	250	5.4e-47	185.7	ATP-dependent Clp protease proteolytic subunit 4, chloroplastic OS=Arabidopsis thaliana GN=CLPP4 PE=1 SV=1
CL4423.Contig3_All	sp|Q9FN42|CLPP2_ARATH	49.4	176	89	0	864	337	44	219	5.6e-44	175.6	ATP-dependent Clp protease proteolytic subunit 2, mitochondrial OS=Arabidopsis thaliana GN=CLPP2 PE=1 SV=1
CL4423.Contig4_All	sp|Q9S834|CLPP5_ARATH	82.9	298	43	3	1161	289	1	297	4e-136	482.3	ATP-dependent Clp protease proteolytic subunit 5, chloroplastic OS=Arabidopsis thaliana GN=CLPP5 PE=1 SV=1
CL4423.Contig4_All	sp|Q9SXJ6|CLPP3_ARATH	43.2	271	135	6	1134	325	4	256	2.6e-50	197.2	ATP-dependent Clp protease proteolytic subunit 3, chloroplastic OS=Arabidopsis thaliana GN=CLPP3 PE=1 SV=1
CL4423.Contig4_All	sp|Q94B60|CLPP4_ARATH	52.6	171	81	0	837	325	80	250	2.7e-47	187.2	ATP-dependent Clp protease proteolytic subunit 4, chloroplastic OS=Arabidopsis thaliana GN=CLPP4 PE=1 SV=1
CL4423.Contig4_All	sp|Q36863|CLPP1_CYAPA	52.3	172	82	0	834	319	21	192	1.3e-46	184.9	ATP-dependent Clp protease proteolytic subunit OS=Cyanophora paradoxa GN=clpP-A PE=3 SV=1
CL4423.Contig4_All	sp|Q9FN42|CLPP2_ARATH	49.4	176	89	0	852	325	44	219	2.8e-44	177.2	ATP-dependent Clp protease proteolytic subunit 2, mitochondrial OS=Arabidopsis thaliana GN=CLPP2 PE=1 SV=1
CL4423.Contig5_All	sp|Q9S834|CLPP5_ARATH	97.6	205	4	1	919	305	94	297	1.8e-111	399.8	ATP-dependent Clp protease proteolytic subunit 5, chloroplastic OS=Arabidopsis thaliana GN=CLPP5 PE=1 SV=1
CL4423.Contig5_All	sp|Q9SXJ6|CLPP3_ARATH	52.2	184	88	0	892	341	73	256	1.4e-50	197.6	ATP-dependent Clp protease proteolytic subunit 3, chloroplastic OS=Arabidopsis thaliana GN=CLPP3 PE=1 SV=1
CL4423.Contig5_All	sp|Q36863|CLPP1_CYAPA	53.5	172	80	0	850	335	21	192	8.3e-48	188.3	ATP-dependent Clp protease proteolytic subunit OS=Cyanophora paradoxa GN=clpP-A PE=3 SV=1
CL4423.Contig5_All	sp|Q94B60|CLPP4_ARATH	52.6	171	81	0	853	341	80	250	5.4e-47	185.7	ATP-dependent Clp protease proteolytic subunit 4, chloroplastic OS=Arabidopsis thaliana GN=CLPP4 PE=1 SV=1
CL4423.Contig5_All	sp|Q9FN42|CLPP2_ARATH	49.4	176	89	0	868	341	44	219	5.6e-44	175.6	ATP-dependent Clp protease proteolytic subunit 2, mitochondrial OS=Arabidopsis thaliana GN=CLPP2 PE=1 SV=1
CL4424.Contig1_All	sp|Q9FMM0|UBC18_ARATH	83.3	144	24	0	434	3	1	144	2.5e-69	258.8	Probable ubiquitin-conjugating enzyme E2 18 OS=Arabidopsis thaliana GN=UBC18 PE=2 SV=1
CL4424.Contig1_All	sp|Q9FWT2|UBC16_ARATH	84	144	23	0	434	3	1	144	5.7e-69	257.7	Probable ubiquitin-conjugating enzyme E2 16 OS=Arabidopsis thaliana GN=UBC16 PE=2 SV=1
CL4424.Contig1_All	sp|P42743|UBC15_ARATH	81.9	144	26	0	434	3	1	144	2.2e-68	255.8	Ubiquitin-conjugating enzyme 15 OS=Arabidopsis thaliana GN=UBC15 PE=2 SV=2
CL4424.Contig1_All	sp|O23239|UBC17_ARATH	74.3	144	37	0	434	3	1	144	1.6e-63	239.6	Probable ubiquitin-conjugating enzyme E2 17 OS=Arabidopsis thaliana GN=UBC17 PE=2 SV=1
CL4424.Contig1_All	sp|Q9SLE4|UBC29_ARATH	41.1	112	64	2	392	60	1	111	1.9e-19	93.2	Ubiquitin-conjugating enzyme E2 29 OS=Arabidopsis thaliana GN=UBC29 PE=2 SV=1
CL4424.Contig2_All	sp|Q9FWT2|UBC16_ARATH	85.1	161	24	0	849	367	1	161	1.1e-81	300.8	Probable ubiquitin-conjugating enzyme E2 16 OS=Arabidopsis thaliana GN=UBC16 PE=2 SV=1
CL4424.Contig2_All	sp|P42743|UBC15_ARATH	82	161	29	0	849	367	1	161	3.6e-80	295.8	Ubiquitin-conjugating enzyme 15 OS=Arabidopsis thaliana GN=UBC15 PE=2 SV=2
CL4424.Contig2_All	sp|Q9FMM0|UBC18_ARATH	82.6	161	28	0	849	367	1	161	4.7e-80	295.4	Probable ubiquitin-conjugating enzyme E2 18 OS=Arabidopsis thaliana GN=UBC18 PE=2 SV=1
CL4424.Contig2_All	sp|O23239|UBC17_ARATH	75.8	161	39	0	849	367	1	161	4.5e-75	278.9	Probable ubiquitin-conjugating enzyme E2 17 OS=Arabidopsis thaliana GN=UBC17 PE=2 SV=1
CL4424.Contig2_All	sp|Q9SLE4|UBC29_ARATH	39.3	112	66	2	807	475	1	111	1.5e-17	87.8	Ubiquitin-conjugating enzyme E2 29 OS=Arabidopsis thaliana GN=UBC29 PE=2 SV=1
CL4424.Contig3_All	sp|Q9FMM0|UBC18_ARATH	83.9	161	26	0	48	530	1	161	1.7e-81	300.1	Probable ubiquitin-conjugating enzyme E2 18 OS=Arabidopsis thaliana GN=UBC18 PE=2 SV=1
CL4424.Contig3_All	sp|P42743|UBC15_ARATH	83.2	161	27	0	48	530	1	161	6.5e-81	298.1	Ubiquitin-conjugating enzyme 15 OS=Arabidopsis thaliana GN=UBC15 PE=2 SV=2
CL4424.Contig3_All	sp|Q9FWT2|UBC16_ARATH	84.5	161	25	0	48	530	1	161	1.1e-80	297.4	Probable ubiquitin-conjugating enzyme E2 16 OS=Arabidopsis thaliana GN=UBC16 PE=2 SV=1
CL4424.Contig3_All	sp|O23239|UBC17_ARATH	74.5	161	41	0	48	530	1	161	3.8e-73	272.3	Probable ubiquitin-conjugating enzyme E2 17 OS=Arabidopsis thaliana GN=UBC17 PE=2 SV=1
CL4424.Contig3_All	sp|Q9SLE4|UBC29_ARATH	40.2	112	65	2	90	422	1	111	2.7e-18	90.1	Ubiquitin-conjugating enzyme E2 29 OS=Arabidopsis thaliana GN=UBC29 PE=2 SV=1
CL4424.Contig4_All	sp|Q9FMM0|UBC18_ARATH	88.8	161	18	0	76	558	1	161	5e-84	308.5	Probable ubiquitin-conjugating enzyme E2 18 OS=Arabidopsis thaliana GN=UBC18 PE=2 SV=1
CL4424.Contig4_All	sp|Q9FWT2|UBC16_ARATH	88.2	161	19	0	76	558	1	161	1.6e-82	303.5	Probable ubiquitin-conjugating enzyme E2 16 OS=Arabidopsis thaliana GN=UBC16 PE=2 SV=1
CL4424.Contig4_All	sp|P42743|UBC15_ARATH	85.7	161	23	0	76	558	1	161	1e-81	300.8	Ubiquitin-conjugating enzyme 15 OS=Arabidopsis thaliana GN=UBC15 PE=2 SV=2
CL4424.Contig4_All	sp|O23239|UBC17_ARATH	78.3	161	35	0	76	558	1	161	4.2e-75	278.9	Probable ubiquitin-conjugating enzyme E2 17 OS=Arabidopsis thaliana GN=UBC17 PE=2 SV=1
CL4424.Contig4_All	sp|Q9SLE4|UBC29_ARATH	41.1	112	64	2	118	450	1	111	4.3e-19	92.8	Ubiquitin-conjugating enzyme E2 29 OS=Arabidopsis thaliana GN=UBC29 PE=2 SV=1
CL4425.Contig1_All	sp|P53780|METC_ARATH	76.8	418	91	2	2919	1666	52	463	2.1e-183	640.6	Cystathionine beta-lyase, chloroplastic OS=Arabidopsis thaliana GN=At3g57050 PE=1 SV=1
CL4425.Contig1_All	sp|P55217|METB_ARATH	34.4	369	230	5	2751	1678	193	560	2.6e-56	218.4	Cystathionine gamma-synthase, chloroplastic OS=Arabidopsis thaliana GN=CGS1 PE=2 SV=3
CL4425.Contig1_All	sp|Q9SGU9|MGL_ARATH	29.2	380	239	11	2784	1723	47	422	4.8e-34	144.4	Methionine gamma-lyase OS=Arabidopsis thaliana GN=MGL PE=1 SV=1
CL4425.Contig3_All	sp|P53780|METC_ARATH	82.3	260	46	0	2489	1710	204	463	9.6e-123	438.7	Cystathionine beta-lyase, chloroplastic OS=Arabidopsis thaliana GN=At3g57050 PE=1 SV=1
CL4425.Contig3_All	sp|P55217|METB_ARATH	37.7	244	150	2	2450	1722	318	560	4.4e-43	174.1	Cystathionine gamma-synthase, chloroplastic OS=Arabidopsis thaliana GN=CGS1 PE=2 SV=3
CL4425.Contig3_All	sp|Q9SGU9|MGL_ARATH	31.2	247	154	7	2471	1767	180	422	1.1e-20	99.8	Methionine gamma-lyase OS=Arabidopsis thaliana GN=MGL PE=1 SV=1
CL4425.Contig5_All	sp|P53780|METC_ARATH	76.6	418	92	2	315	1568	52	463	1.9e-182	637.5	Cystathionine beta-lyase, chloroplastic OS=Arabidopsis thaliana GN=At3g57050 PE=1 SV=1
CL4425.Contig5_All	sp|P55217|METB_ARATH	34.4	369	230	5	483	1556	193	560	1.6e-56	219.2	Cystathionine gamma-synthase, chloroplastic OS=Arabidopsis thaliana GN=CGS1 PE=2 SV=3
CL4425.Contig5_All	sp|Q9SGU9|MGL_ARATH	30.8	334	213	9	552	1511	93	422	2e-33	142.5	Methionine gamma-lyase OS=Arabidopsis thaliana GN=MGL PE=1 SV=1
CL4425.Contig6_All	sp|P53780|METC_ARATH	76.3	418	93	2	325	1578	52	463	3.9e-182	636.3	Cystathionine beta-lyase, chloroplastic OS=Arabidopsis thaliana GN=At3g57050 PE=1 SV=1
CL4425.Contig6_All	sp|P55217|METB_ARATH	34.4	369	230	5	493	1566	193	560	1.9e-56	218.8	Cystathionine gamma-synthase, chloroplastic OS=Arabidopsis thaliana GN=CGS1 PE=2 SV=3
CL4425.Contig6_All	sp|Q9SGU9|MGL_ARATH	30.8	334	213	9	562	1521	93	422	2.3e-33	142.1	Methionine gamma-lyase OS=Arabidopsis thaliana GN=MGL PE=1 SV=1
CL4426.Contig1_All	sp|Q9FNR1|RBG3_ARATH	57.9	214	84	5	889	260	1	212	3.7e-62	236.1	Glycine-rich RNA-binding protein 3, mitochondrial OS=Arabidopsis thaliana GN=RBG3 PE=2 SV=1
CL4426.Contig1_All	sp|P49310|GRP1_SINAL	52.4	164	63	3	769	287	9	160	2.3e-40	163.7	Glycine-rich RNA-binding protein GRP1A OS=Sinapis alba PE=2 SV=1
CL4426.Contig1_All	sp|P49311|GRP2_SINAL	51.5	167	70	5	769	284	9	169	2.3e-40	163.7	Glycine-rich RNA-binding protein GRP2A OS=Sinapis alba PE=2 SV=1
CL4426.Contig1_All	sp|Q99070|GRP2_SORBI	49.7	179	61	5	769	257	9	166	4.4e-39	159.5	Glycine-rich RNA-binding protein 2 OS=Sorghum bicolor GN=GRP2 PE=2 SV=1
CL4426.Contig1_All	sp|Q9SVM8|RBG2_ARATH	53.9	165	64	4	889	407	1	157	5.7e-39	159.1	Glycine-rich RNA-binding protein 2, mitochondrial OS=Arabidopsis thaliana GN=RBG2 PE=1 SV=1
CL4426.Contig2_All	sp|Q9FNR1|RBG3_ARATH	57.9	214	84	5	889	260	1	212	2.1e-62	236.9	Glycine-rich RNA-binding protein 3, mitochondrial OS=Arabidopsis thaliana GN=RBG3 PE=2 SV=1
CL4426.Contig2_All	sp|P49311|GRP2_SINAL	50.3	167	72	5	769	284	9	169	3.3e-39	159.8	Glycine-rich RNA-binding protein GRP2A OS=Sinapis alba PE=2 SV=1
CL4426.Contig2_All	sp|P49310|GRP1_SINAL	50.6	164	66	3	769	287	9	160	5.6e-39	159.1	Glycine-rich RNA-binding protein GRP1A OS=Sinapis alba PE=2 SV=1
CL4426.Contig2_All	sp|Q9SVM8|RBG2_ARATH	54.2	155	63	3	859	407	7	157	6.2e-38	155.6	Glycine-rich RNA-binding protein 2, mitochondrial OS=Arabidopsis thaliana GN=RBG2 PE=1 SV=1
CL4426.Contig2_All	sp|Q99070|GRP2_SORBI	48	179	64	5	769	257	9	166	6.2e-38	155.6	Glycine-rich RNA-binding protein 2 OS=Sorghum bicolor GN=GRP2 PE=2 SV=1
CL4426.Contig3_All	sp|P17816|GRP1_HORVU	50	108	44	4	542	249	64	171	3.9e-21	99	Glycine-rich cell wall structural protein OS=Hordeum vulgare GN=GRP PE=2 SV=1
CL4426.Contig3_All	sp|P10495|GRP1_PHAVU	56	91	27	2	542	291	89	173	1.9e-20	96.7	Glycine-rich cell wall structural protein 1.0 OS=Phaseolus vulgaris PE=2 SV=1
CL4426.Contig3_All	sp|P49311|GRP2_SINAL	54.4	90	24	3	542	288	92	169	1.3e-19	94	Glycine-rich RNA-binding protein GRP2A OS=Sinapis alba PE=2 SV=1
CL4426.Contig3_All	sp|P27484|GRP2_NICSY	55.9	93	24	4	542	300	94	181	2.1e-19	93.2	Glycine-rich protein 2 OS=Nicotiana sylvestris GN=GRP-2 PE=1 SV=1
CL4426.Contig3_All	sp|Q99070|GRP2_SORBI	61.5	78	9	4	542	345	92	160	2.1e-19	93.2	Glycine-rich RNA-binding protein 2 OS=Sorghum bicolor GN=GRP2 PE=2 SV=1
CL4427.Contig1_All	sp|Q3ED65|MENG_ARATH	65.1	261	90	1	1027	248	1	261	3.3e-93	339.3	2-phytyl-1,4-beta-naphthoquinone methyltransferase, chloroplastic OS=Arabidopsis thaliana GN=MENG PE=1 SV=2
CL4427.Contig1_All	sp|Q5JNC0|COQ5_ORYSJ	29.3	232	146	3	919	275	54	284	3.6e-23	106.7	2-methoxy-6-polyprenyl-1,4-benzoquinol methylase, mitochondrial OS=Oryza sativa subsp. japonica GN=COQ5 PE=2 SV=1
CL4427.Contig1_All	sp|Q9LVC8|COQ5_ARATH	27.2	232	151	3	919	275	48	278	3.4e-21	100.1	2-methoxy-6-polyprenyl-1,4-benzoquinol methylase, mitochondrial OS=Arabidopsis thaliana GN=COQ5 PE=2 SV=1
CL4427.Contig2_All	sp|Q3ED65|MENG_ARATH	70.7	174	51	0	523	2	55	228	3.7e-69	258.5	2-phytyl-1,4-beta-naphthoquinone methyltransferase, chloroplastic OS=Arabidopsis thaliana GN=MENG PE=1 SV=2
CL4427.Contig2_All	sp|Q5JNC0|COQ5_ORYSJ	28.6	189	117	3	523	8	71	258	3.7e-16	82.4	2-methoxy-6-polyprenyl-1,4-benzoquinol methylase, mitochondrial OS=Oryza sativa subsp. japonica GN=COQ5 PE=2 SV=1
CL4427.Contig2_All	sp|Q9LVC8|COQ5_ARATH	27.7	188	118	3	520	8	66	252	2.4e-15	79.7	2-methoxy-6-polyprenyl-1,4-benzoquinol methylase, mitochondrial OS=Arabidopsis thaliana GN=COQ5 PE=2 SV=1
CL4427.Contig3_All	sp|Q3ED65|MENG_ARATH	65.3	101	34	1	7	306	1	101	2.3e-30	129	2-phytyl-1,4-beta-naphthoquinone methyltransferase, chloroplastic OS=Arabidopsis thaliana GN=MENG PE=1 SV=2
CL4427.Contig3_All	sp|Q5JNC0|COQ5_ORYSJ	41.4	58	34	0	115	288	54	111	6e-07	51.2	2-methoxy-6-polyprenyl-1,4-benzoquinol methylase, mitochondrial OS=Oryza sativa subsp. japonica GN=COQ5 PE=2 SV=1
CL4428.Contig1_All	sp|Q56ZI2|PATL2_ARATH	42.3	149	75	4	457	44	17	165	6.1e-19	91.7	Patellin-2 OS=Arabidopsis thaliana GN=PATL2 PE=1 SV=2
CL4428.Contig1_All	sp|Q56WK6|PATL1_ARATH	41.5	176	66	10	466	11	4	166	4.4e-17	85.5	Patellin-1 OS=Arabidopsis thaliana GN=PATL1 PE=1 SV=2
CL4428.Contig1_All	sp|Q94C59|PATL4_ARATH	37.5	152	83	5	436	11	3	152	7e-15	78.2	Patellin-4 OS=Arabidopsis thaliana GN=PATL4 PE=1 SV=2
CL4428.Contig1_All	sp|Q9SN46|LRX5_ARATH	44.2	52	28	1	316	468	636	687	2e-06	50.1	Leucine-rich repeat extensin-like protein 5 OS=Arabidopsis thaliana GN=LRX5 PE=2 SV=2
CL4428.Contig1_All	sp|Q9FPQ6|GP1_CHLRE	43.9	57	28	1	313	483	201	253	7.7e-06	48.1	Vegetative cell wall protein gp1 OS=Chlamydomonas reinhardtii GN=GP1 PE=1 SV=1
CL4428.Contig2_All	sp|Q56ZI2|PATL2_ARATH	39.6	159	76	5	428	12	4	162	3.1e-17	85.9	Patellin-2 OS=Arabidopsis thaliana GN=PATL2 PE=1 SV=2
CL4428.Contig2_All	sp|Q56WK6|PATL1_ARATH	43.5	154	65	7	428	24	4	154	5.3e-17	85.1	Patellin-1 OS=Arabidopsis thaliana GN=PATL1 PE=1 SV=2
CL4428.Contig2_All	sp|Q94C59|PATL4_ARATH	35.1	134	76	2	401	21	4	133	2.5e-11	66.2	Patellin-4 OS=Arabidopsis thaliana GN=PATL4 PE=1 SV=2
CL4428.Contig2_All	sp|A3AB67|FH16_ORYSJ	55.1	49	19	1	287	433	310	355	2.1e-10	63.2	Formin-like protein 16 OS=Oryza sativa subsp. japonica GN=FH16 PE=2 SV=1
CL4428.Contig2_All	sp|Q9FPQ6|GP1_CHLRE	50.8	63	22	2	260	433	237	295	3.7e-10	62.4	Vegetative cell wall protein gp1 OS=Chlamydomonas reinhardtii GN=GP1 PE=1 SV=1
CL4430.Contig1_All	sp|Q6L400|R1B16_SOLDE	34.6	182	112	5	800	267	1054	1232	1.7e-12	70.9	Putative late blight resistance protein homolog R1B-16 OS=Solanum demissum GN=R1B-16 PE=3 SV=1
CL4430.Contig2_All	sp|Q8W4J9|RPP8_ARATH	34.8	92	59	1	1541	1269	785	876	9.8e-09	59.3	Disease resistance protein RPP8 OS=Arabidopsis thaliana GN=RPP8 PE=1 SV=2
CL4430.Contig3_All	sp|Q8W4J9|RPP8_ARATH	34.8	92	59	1	1345	1073	785	876	8.6e-09	59.3	Disease resistance protein RPP8 OS=Arabidopsis thaliana GN=RPP8 PE=1 SV=2
CL4430.Contig4_All	sp|Q8W4J9|RPP8_ARATH	34.8	92	59	1	1272	1000	785	876	8.1e-09	59.3	Disease resistance protein RPP8 OS=Arabidopsis thaliana GN=RPP8 PE=1 SV=2
CL4430.Contig5_All	sp|Q6L438|R1A6_SOLDE	34.6	494	277	13	509	1933	410	876	1.3e-66	252.3	Putative late blight resistance protein homolog R1A-6 OS=Solanum demissum GN=R1A-6 PE=3 SV=2
CL4431.Contig1_All	sp|Q8LGE9|CSTR1_ARATH	79.4	97	18	1	89	373	6	102	1.9e-38	156	CMP-sialic acid transporter 1 OS=Arabidopsis thaliana GN=At5g41760 PE=2 SV=1
CL4431.Contig1_All	sp|F4JN00|CSTR4_ARATH	30.4	125	81	2	17	373	24	148	5.6e-11	64.7	CMP-sialic acid transporter 4 OS=Arabidopsis thaliana GN=At4g35335 PE=2 SV=1
CL4431.Contig2_All	sp|Q8LGE9|CSTR1_ARATH	82.5	200	33	1	112	705	6	205	4.6e-92	335.5	CMP-sialic acid transporter 1 OS=Arabidopsis thaliana GN=At5g41760 PE=2 SV=1
CL4431.Contig2_All	sp|F4JN00|CSTR4_ARATH	37.7	199	116	3	118	702	53	247	4.9e-33	139.4	CMP-sialic acid transporter 4 OS=Arabidopsis thaliana GN=At4g35335 PE=2 SV=1
CL4432.Contig1_All	sp|A5JTQ3|XYL2_MEDSV	27.5	604	366	25	1994	252	58	612	1.2e-36	152.5	Beta-xylosidase/alpha-L-arabinofuranosidase 2 OS=Medicago sativa subsp. varia GN=Xyl2 PE=2 SV=1
CL4432.Contig1_All	sp|A5JTQ2|XYL1_MEDSV	25.5	658	406	26	2135	252	9	612	6.6e-35	146.7	Beta-xylosidase/alpha-L-arabinofuranosidase 1 (Fragment) OS=Medicago sativa subsp. varia GN=Xyl1 PE=1 SV=1
CL4432.Contig1_All	sp|Q9FLG1|BXL4_ARATH	26.9	551	330	22	1790	273	87	609	2.3e-32	138.3	Beta-D-xylosidase 4 OS=Arabidopsis thaliana GN=BXL4 PE=1 SV=1
CL4432.Contig1_All	sp|Q9LXD6|BXL3_ARATH	28.4	536	325	22	1769	276	84	598	3.1e-32	137.9	Beta-D-xylosidase 3 OS=Arabidopsis thaliana GN=BXL3 PE=1 SV=1
CL4432.Contig1_All	sp|Q9LJN4|BXL5_ARATH	27.1	591	330	31	1790	225	69	627	2.4e-29	128.3	Probable beta-D-xylosidase 5 OS=Arabidopsis thaliana GN=BXL5 PE=2 SV=2
CL4432.Contig3_All	sp|A5JTQ3|XYL2_MEDSV	27.5	604	366	25	1994	252	58	612	1.6e-36	152.1	Beta-xylosidase/alpha-L-arabinofuranosidase 2 OS=Medicago sativa subsp. varia GN=Xyl2 PE=2 SV=1
CL4432.Contig3_All	sp|A5JTQ2|XYL1_MEDSV	27.5	559	342	24	1805	252	76	612	6.7e-35	146.7	Beta-xylosidase/alpha-L-arabinofuranosidase 1 (Fragment) OS=Medicago sativa subsp. varia GN=Xyl1 PE=1 SV=1
CL4432.Contig3_All	sp|Q9LXD6|BXL3_ARATH	28.4	536	325	22	1769	276	84	598	3.1e-32	137.9	Beta-D-xylosidase 3 OS=Arabidopsis thaliana GN=BXL3 PE=1 SV=1
CL4432.Contig3_All	sp|Q9FLG1|BXL4_ARATH	26.9	551	330	22	1790	273	87	609	5.3e-32	137.1	Beta-D-xylosidase 4 OS=Arabidopsis thaliana GN=BXL4 PE=1 SV=1
CL4432.Contig3_All	sp|Q9LJN4|BXL5_ARATH	26.9	591	331	31	1790	225	69	627	3.2e-29	127.9	Probable beta-D-xylosidase 5 OS=Arabidopsis thaliana GN=BXL5 PE=2 SV=2
CL4432.Contig4_All	sp|Q9LXA8|BXL6_ARATH	27.7	253	146	12	4	696	364	601	3.5e-11	66.6	Probable beta-D-xylosidase 6 OS=Arabidopsis thaliana GN=BXL6 PE=2 SV=1
CL4432.Contig4_All	sp|A5JTQ2|XYL1_MEDSV	27.1	229	152	8	88	747	390	612	7.2e-09	58.9	Beta-xylosidase/alpha-L-arabinofuranosidase 1 (Fragment) OS=Medicago sativa subsp. varia GN=Xyl1 PE=1 SV=1
CL4432.Contig4_All	sp|A5JTQ3|XYL2_MEDSV	25.6	262	174	9	4	747	358	612	4e-07	53.1	Beta-xylosidase/alpha-L-arabinofuranosidase 2 OS=Medicago sativa subsp. varia GN=Xyl2 PE=2 SV=1
CL4432.Contig4_All	sp|Q9LJN4|BXL5_ARATH	26.1	261	148	12	100	783	382	630	8.8e-07	52	Probable beta-D-xylosidase 5 OS=Arabidopsis thaliana GN=BXL5 PE=2 SV=2
CL4433.Contig1_All	sp|Q93Y22|COPD_ARATH	68.6	398	114	5	224	1405	1	391	3e-149	526.6	Coatomer subunit delta OS=Arabidopsis thaliana GN=At5g05010 PE=1 SV=2
CL4433.Contig1_All	sp|Q0DJ99|COPD2_ORYSJ	69.4	396	112	4	224	1405	1	389	3.6e-147	519.6	Coatomer subunit delta-2 OS=Oryza sativa subsp. japonica GN=Os05g0311000 PE=2 SV=1
CL4433.Contig1_All	sp|Q0DJA0|COPD1_ORYSJ	68	403	107	6	224	1405	1	390	1.8e-146	517.3	Coatomer subunit delta-1 OS=Oryza sativa subsp. japonica GN=Os05g0310800 PE=2 SV=1
CL4433.Contig1_All	sp|P49661|COPD3_ORYSJ	67.3	398	112	6	224	1405	1	384	8.6e-141	498.4	Coatomer subunit delta-3 OS=Oryza sativa subsp. japonica GN=Os01g0833700 PE=2 SV=2
CL4433.Contig1_All	sp|Q0J649|COPD4_ORYSJ	50.2	227	104	4	731	1405	22	241	4.4e-52	203.8	Coatomer subunit delta-4 OS=Oryza sativa subsp. japonica GN=Os08g0368000 PE=2 SV=1
CL4433.Contig2_All	sp|Q0DJ99|COPD2_ORYSJ	70.7	529	147	5	203	1783	1	523	1.3e-210	730.3	Coatomer subunit delta-2 OS=Oryza sativa subsp. japonica GN=Os05g0311000 PE=2 SV=1
CL4433.Contig2_All	sp|Q0DJA0|COPD1_ORYSJ	69.6	537	140	7	203	1783	1	524	1.4e-209	726.9	Coatomer subunit delta-1 OS=Oryza sativa subsp. japonica GN=Os05g0310800 PE=2 SV=1
CL4433.Contig2_All	sp|Q93Y22|COPD_ARATH	68.9	534	152	7	203	1783	1	527	2e-208	723	Coatomer subunit delta OS=Arabidopsis thaliana GN=At5g05010 PE=1 SV=2
CL4433.Contig2_All	sp|P49661|COPD3_ORYSJ	68.2	529	155	6	203	1783	1	518	4.1e-201	698.7	Coatomer subunit delta-3 OS=Oryza sativa subsp. japonica GN=Os01g0833700 PE=2 SV=2
CL4433.Contig2_All	sp|Q0J649|COPD4_ORYSJ	57.5	362	143	7	710	1783	22	376	4.2e-113	406.4	Coatomer subunit delta-4 OS=Oryza sativa subsp. japonica GN=Os08g0368000 PE=2 SV=1
CL4433.Contig3_All	sp|Q0DJ99|COPD2_ORYSJ	72	529	139	8	224	1801	1	523	9e-214	740.7	Coatomer subunit delta-2 OS=Oryza sativa subsp. japonica GN=Os05g0311000 PE=2 SV=1
CL4433.Contig3_All	sp|Q0DJA0|COPD1_ORYSJ	71.9	530	139	8	224	1801	1	524	3.4e-213	738.8	Coatomer subunit delta-1 OS=Oryza sativa subsp. japonica GN=Os05g0310800 PE=2 SV=1
CL4433.Contig3_All	sp|Q93Y22|COPD_ARATH	69.5	531	153	7	224	1801	1	527	1.6e-210	729.9	Coatomer subunit delta OS=Arabidopsis thaliana GN=At5g05010 PE=1 SV=2
CL4433.Contig3_All	sp|P49661|COPD3_ORYSJ	68.2	531	151	8	224	1801	1	518	3e-201	699.1	Coatomer subunit delta-3 OS=Oryza sativa subsp. japonica GN=Os01g0833700 PE=2 SV=2
CL4433.Contig3_All	sp|Q0J649|COPD4_ORYSJ	59	361	138	9	731	1801	22	376	7.4e-115	412.1	Coatomer subunit delta-4 OS=Oryza sativa subsp. japonica GN=Os08g0368000 PE=2 SV=1
CL4433.Contig4_All	sp|Q0DJ99|COPD2_ORYSJ	70.2	530	148	6	224	1804	1	523	9e-207	717.6	Coatomer subunit delta-2 OS=Oryza sativa subsp. japonica GN=Os05g0311000 PE=2 SV=1
CL4433.Contig4_All	sp|Q93Y22|COPD_ARATH	68.4	534	155	7	224	1804	1	527	2.6e-206	716.1	Coatomer subunit delta OS=Arabidopsis thaliana GN=At5g05010 PE=1 SV=2
CL4433.Contig4_All	sp|Q0DJA0|COPD1_ORYSJ	68.9	537	144	8	224	1804	1	524	9.9e-206	714.1	Coatomer subunit delta-1 OS=Oryza sativa subsp. japonica GN=Os05g0310800 PE=2 SV=1
CL4433.Contig4_All	sp|P49661|COPD3_ORYSJ	67.3	532	155	8	224	1804	1	518	8.4e-197	684.5	Coatomer subunit delta-3 OS=Oryza sativa subsp. japonica GN=Os01g0833700 PE=2 SV=2
CL4433.Contig4_All	sp|Q0J649|COPD4_ORYSJ	56.9	362	145	7	731	1804	22	376	4.6e-110	396.4	Coatomer subunit delta-4 OS=Oryza sativa subsp. japonica GN=Os08g0368000 PE=2 SV=1
CL4433.Contig5_All	sp|Q0DJ99|COPD2_ORYSJ	69.6	530	151	5	196	1776	1	523	2.1e-205	713	Coatomer subunit delta-2 OS=Oryza sativa subsp. japonica GN=Os05g0311000 PE=2 SV=1
CL4433.Contig5_All	sp|Q93Y22|COPD_ARATH	67.8	534	158	7	196	1776	1	527	3.7e-205	712.2	Coatomer subunit delta OS=Arabidopsis thaliana GN=At5g05010 PE=1 SV=2
CL4433.Contig5_All	sp|Q0DJA0|COPD1_ORYSJ	68.3	537	147	7	196	1776	1	524	3.1e-204	709.1	Coatomer subunit delta-1 OS=Oryza sativa subsp. japonica GN=Os05g0310800 PE=2 SV=1
CL4433.Contig5_All	sp|P49661|COPD3_ORYSJ	67.7	532	153	7	196	1776	1	518	7.4e-198	688	Coatomer subunit delta-3 OS=Oryza sativa subsp. japonica GN=Os01g0833700 PE=2 SV=2
CL4433.Contig5_All	sp|Q0J649|COPD4_ORYSJ	55.5	362	150	6	703	1776	22	376	2.1e-107	387.5	Coatomer subunit delta-4 OS=Oryza sativa subsp. japonica GN=Os08g0368000 PE=2 SV=1
CL4433.Contig6_All	sp|P49661|COPD3_ORYSJ	80.5	41	7	1	98	217	383	423	1e-12	69.7	Coatomer subunit delta-3 OS=Oryza sativa subsp. japonica GN=Os01g0833700 PE=2 SV=2
CL4433.Contig6_All	sp|Q0DJ99|COPD2_ORYSJ	78	41	8	1	98	217	388	428	2.3e-12	68.6	Coatomer subunit delta-2 OS=Oryza sativa subsp. japonica GN=Os05g0311000 PE=2 SV=1
CL4433.Contig6_All	sp|Q93Y22|COPD_ARATH	73.2	41	10	1	98	217	390	430	6.6e-12	67	Coatomer subunit delta OS=Arabidopsis thaliana GN=At5g05010 PE=1 SV=2
CL4433.Contig6_All	sp|Q0DJA0|COPD1_ORYSJ	75.6	41	9	1	98	217	389	429	8.6e-12	66.6	Coatomer subunit delta-1 OS=Oryza sativa subsp. japonica GN=Os05g0310800 PE=2 SV=1
CL4433.Contig6_All	sp|Q0J649|COPD4_ORYSJ	68.3	41	12	1	98	217	240	280	7.3e-11	63.5	Coatomer subunit delta-4 OS=Oryza sativa subsp. japonica GN=Os08g0368000 PE=2 SV=1
CL4434.Contig1_All	sp|Q9ZWI7|RER1C_ARATH	57.4	115	43	2	1274	942	27	139	1.5e-31	134.8	Protein RER1C OS=Arabidopsis thaliana GN=RER1C PE=2 SV=1
CL4434.Contig1_All	sp|O48670|RER1A_ARATH	58.5	94	34	1	1205	939	26	119	3e-27	120.6	Protein RER1A OS=Arabidopsis thaliana GN=RER1A PE=1 SV=1
CL4434.Contig1_All	sp|O48671|RER1B_ARATH	58.1	93	35	1	1205	939	26	118	7.4e-26	115.9	Protein RER1B OS=Arabidopsis thaliana GN=RER1B PE=1 SV=2
CL4434.Contig1_All	sp|Q9ZPV7|RER1D_ARATH	44.5	119	62	1	1277	933	6	124	4.8e-25	113.2	Protein RER1D OS=Arabidopsis thaliana GN=At2g18240 PE=2 SV=2
CL4434.Contig2_All	sp|O48670|RER1A_ARATH	62	187	60	3	53	598	6	186	3.7e-64	242.7	Protein RER1A OS=Arabidopsis thaliana GN=RER1A PE=1 SV=1
CL4434.Contig2_All	sp|Q9ZWI7|RER1C_ARATH	63.5	181	59	2	59	589	27	204	2.4e-63	240	Protein RER1C OS=Arabidopsis thaliana GN=RER1C PE=2 SV=1
CL4434.Contig2_All	sp|O48671|RER1B_ARATH	60.4	187	64	3	53	601	6	186	1.3e-61	234.2	Protein RER1B OS=Arabidopsis thaliana GN=RER1B PE=1 SV=2
CL4434.Contig2_All	sp|Q9ZPV7|RER1D_ARATH	53.7	177	76	2	53	571	6	180	1.2e-51	201.1	Protein RER1D OS=Arabidopsis thaliana GN=At2g18240 PE=2 SV=2
CL4434.Contig3_All	sp|O48670|RER1A_ARATH	62	187	60	3	53	598	6	186	3.9e-64	242.7	Protein RER1A OS=Arabidopsis thaliana GN=RER1A PE=1 SV=1
CL4434.Contig3_All	sp|Q9ZWI7|RER1C_ARATH	63.5	181	59	2	59	589	27	204	2.5e-63	240	Protein RER1C OS=Arabidopsis thaliana GN=RER1C PE=2 SV=1
CL4434.Contig3_All	sp|O48671|RER1B_ARATH	60.4	187	64	3	53	601	6	186	1.4e-61	234.2	Protein RER1B OS=Arabidopsis thaliana GN=RER1B PE=1 SV=2
CL4434.Contig3_All	sp|Q9ZPV7|RER1D_ARATH	53.7	177	76	2	53	571	6	180	1.3e-51	201.1	Protein RER1D OS=Arabidopsis thaliana GN=At2g18240 PE=2 SV=2
CL4434.Contig4_All	sp|O48670|RER1A_ARATH	61	182	66	1	53	583	5	186	1.1e-63	241.1	Protein RER1A OS=Arabidopsis thaliana GN=RER1A PE=1 SV=1
CL4434.Contig4_All	sp|Q9ZWI7|RER1C_ARATH	63.8	177	60	1	56	574	28	204	1.1e-63	241.1	Protein RER1C OS=Arabidopsis thaliana GN=RER1C PE=2 SV=1
CL4434.Contig4_All	sp|O48671|RER1B_ARATH	66.5	161	50	1	116	586	26	186	3e-61	233	Protein RER1B OS=Arabidopsis thaliana GN=RER1B PE=1 SV=2
CL4434.Contig4_All	sp|Q9ZPV7|RER1D_ARATH	52.5	177	80	1	38	556	4	180	5.2e-53	205.7	Protein RER1D OS=Arabidopsis thaliana GN=At2g18240 PE=2 SV=2
CL4435.Contig1_All	sp|P29382|SEP1_ARATH	66.7	252	78	4	903	163	1	251	7.5e-91	331.6	Developmental protein SEPALLATA 1 OS=Arabidopsis thaliana GN=SEP1 PE=1 SV=2
CL4435.Contig1_All	sp|P29384|SEP2_ARATH	66.9	251	78	4	903	163	1	250	3.5e-88	322.8	Developmental protein SEPALLATA 2 OS=Arabidopsis thaliana GN=SEP2 PE=1 SV=1
CL4435.Contig1_All	sp|Q39685|CMB1_DIACA	62.2	249	76	5	903	163	1	233	9.6e-78	288.1	MADS-box protein CMB1 OS=Dianthus caryophyllus GN=CMB1 PE=2 SV=1
CL4435.Contig1_All	sp|O65874|MTF1_PEA	61.2	250	89	4	903	166	1	246	6.2e-77	285.4	MADS-box transcription factor 1 OS=Pisum sativum GN=MTF1 PE=2 SV=1
CL4435.Contig1_All	sp|Q03489|AGL9_PETHY	60.3	247	90	3	903	166	1	240	2.6e-75	280	Agamous-like MADS-box protein AGL9 homolog OS=Petunia hybrida GN=FBP2 PE=1 SV=2
CL4435.Contig2_All	sp|P29382|SEP1_ARATH	66.5	251	80	2	1065	325	1	251	3.3e-90	329.7	Developmental protein SEPALLATA 1 OS=Arabidopsis thaliana GN=SEP1 PE=1 SV=2
CL4435.Contig2_All	sp|P29384|SEP2_ARATH	65.7	251	81	3	1065	325	1	250	3.4e-87	319.7	Developmental protein SEPALLATA 2 OS=Arabidopsis thaliana GN=SEP2 PE=1 SV=1
CL4435.Contig2_All	sp|Q39685|CMB1_DIACA	61.8	249	77	5	1065	325	1	233	9.2e-77	285	MADS-box protein CMB1 OS=Dianthus caryophyllus GN=CMB1 PE=2 SV=1
CL4435.Contig2_All	sp|O65874|MTF1_PEA	61.5	252	85	5	1065	328	1	246	2.1e-76	283.9	MADS-box transcription factor 1 OS=Pisum sativum GN=MTF1 PE=2 SV=1
CL4435.Contig2_All	sp|Q03489|AGL9_PETHY	60.3	247	90	3	1065	328	1	240	1.1e-74	278.1	Agamous-like MADS-box protein AGL9 homolog OS=Petunia hybrida GN=FBP2 PE=1 SV=2
CL4435.Contig3_All	sp|P29382|SEP1_ARATH	66.5	251	80	2	980	240	1	251	3.1e-90	329.7	Developmental protein SEPALLATA 1 OS=Arabidopsis thaliana GN=SEP1 PE=1 SV=2
CL4435.Contig3_All	sp|P29384|SEP2_ARATH	65.7	251	81	3	980	240	1	250	3.2e-87	319.7	Developmental protein SEPALLATA 2 OS=Arabidopsis thaliana GN=SEP2 PE=1 SV=1
CL4435.Contig3_All	sp|Q39685|CMB1_DIACA	61.8	249	77	5	980	240	1	233	8.9e-77	285	MADS-box protein CMB1 OS=Dianthus caryophyllus GN=CMB1 PE=2 SV=1
CL4435.Contig3_All	sp|O65874|MTF1_PEA	61.5	252	85	5	980	243	1	246	2e-76	283.9	MADS-box transcription factor 1 OS=Pisum sativum GN=MTF1 PE=2 SV=1
CL4435.Contig3_All	sp|Q03489|AGL9_PETHY	60.3	247	90	3	980	243	1	240	1.1e-74	278.1	Agamous-like MADS-box protein AGL9 homolog OS=Petunia hybrida GN=FBP2 PE=1 SV=2
CL4435.Contig4_All	sp|P29382|SEP1_ARATH	79.2	144	28	2	513	85	1	143	6.5e-60	228	Developmental protein SEPALLATA 1 OS=Arabidopsis thaliana GN=SEP1 PE=1 SV=2
CL4435.Contig4_All	sp|P29384|SEP2_ARATH	80.1	141	26	2	513	94	1	140	1.1e-59	227.3	Developmental protein SEPALLATA 2 OS=Arabidopsis thaliana GN=SEP2 PE=1 SV=1
CL4435.Contig4_All	sp|O65874|MTF1_PEA	77.4	146	30	1	513	85	1	146	2.7e-58	222.6	MADS-box transcription factor 1 OS=Pisum sativum GN=MTF1 PE=2 SV=1
CL4435.Contig4_All	sp|Q03489|AGL9_PETHY	77.8	144	31	1	513	85	1	144	1e-57	220.7	Agamous-like MADS-box protein AGL9 homolog OS=Petunia hybrida GN=FBP2 PE=1 SV=2
CL4435.Contig4_All	sp|O22456|SEP3_ARATH	74.7	146	34	1	513	85	1	146	1.2e-56	217.2	Developmental protein SEPALLATA 3 OS=Arabidopsis thaliana GN=SEP3 PE=1 SV=1
CL4435.Contig5_All	sp|P29382|SEP1_ARATH	65.2	256	82	3	1001	240	1	251	3e-88	323.2	Developmental protein SEPALLATA 1 OS=Arabidopsis thaliana GN=SEP1 PE=1 SV=2
CL4435.Contig5_All	sp|P29384|SEP2_ARATH	64.1	256	84	3	1001	240	1	250	4e-85	312.8	Developmental protein SEPALLATA 2 OS=Arabidopsis thaliana GN=SEP2 PE=1 SV=1
CL4435.Contig5_All	sp|O65874|MTF1_PEA	59.8	259	85	5	1001	243	1	246	3.8e-75	279.6	MADS-box transcription factor 1 OS=Pisum sativum GN=MTF1 PE=2 SV=1
CL4435.Contig5_All	sp|Q39685|CMB1_DIACA	60.2	256	77	6	1001	240	1	233	1.1e-74	278.1	MADS-box protein CMB1 OS=Dianthus caryophyllus GN=CMB1 PE=2 SV=1
CL4435.Contig5_All	sp|Q03489|AGL9_PETHY	58.3	254	91	3	1001	243	1	240	9.3e-74	275	Agamous-like MADS-box protein AGL9 homolog OS=Petunia hybrida GN=FBP2 PE=1 SV=2
CL4437.Contig1_All	sp|O81263|KITH_ORYSJ	76.7	180	41	1	96	632	66	245	1e-77	287.7	Thymidine kinase OS=Oryza sativa subsp. japonica GN=TK PE=2 SV=2
CL4437.Contig2_All	sp|O81263|KITH_ORYSJ	76.7	180	41	1	96	632	66	245	6.3e-78	288.5	Thymidine kinase OS=Oryza sativa subsp. japonica GN=TK PE=2 SV=2
CL4437.Contig3_All	sp|O81263|KITH_ORYSJ	74.9	187	46	1	879	322	59	245	1.5e-77	287.3	Thymidine kinase OS=Oryza sativa subsp. japonica GN=TK PE=2 SV=2
CL4439.Contig1_All	sp|Q9FPQ6|GP1_CHLRE	39.9	148	77	3	1277	849	248	388	5.4e-22	103.2	Vegetative cell wall protein gp1 OS=Chlamydomonas reinhardtii GN=GP1 PE=1 SV=1
CL4439.Contig1_All	sp|Q9C5S0|AGP9_ARATH	42	150	71	6	1283	864	21	164	5.1e-20	96.7	Classical arabinogalactan protein 9 OS=Arabidopsis thaliana GN=AGP9 PE=1 SV=2
CL4439.Contig1_All	sp|Q84ZL0|FH5_ORYSJ	40.1	157	60	7	1280	855	998	1135	4.3e-19	93.6	Formin-like protein 5 OS=Oryza sativa subsp. japonica GN=FH5 PE=2 SV=2
CL4439.Contig1_All	sp|Q9FLQ7|FH20_ARATH	38.9	126	70	2	1217	861	949	1074	5.6e-19	93.2	Formin-like protein 20 OS=Arabidopsis thaliana GN=FH20 PE=2 SV=3
CL4439.Contig1_All	sp|Q9LV48|PERK1_ARATH	41.5	130	57	5	1208	858	7	130	5.6e-19	93.2	Proline-rich receptor-like protein kinase PERK1 OS=Arabidopsis thaliana GN=PERK1 PE=2 SV=1
CL4439.Contig2_All	sp|Q9FPQ6|GP1_CHLRE	39.9	148	77	3	1219	791	248	388	5.2e-22	103.2	Vegetative cell wall protein gp1 OS=Chlamydomonas reinhardtii GN=GP1 PE=1 SV=1
CL4439.Contig2_All	sp|Q9C5S0|AGP9_ARATH	42	150	71	6	1225	806	21	164	4.9e-20	96.7	Classical arabinogalactan protein 9 OS=Arabidopsis thaliana GN=AGP9 PE=1 SV=2
CL4439.Contig2_All	sp|Q84ZL0|FH5_ORYSJ	40.1	157	60	7	1222	797	998	1135	4.1e-19	93.6	Formin-like protein 5 OS=Oryza sativa subsp. japonica GN=FH5 PE=2 SV=2
CL4439.Contig2_All	sp|Q9FLQ7|FH20_ARATH	38.9	126	70	2	1159	803	949	1074	5.4e-19	93.2	Formin-like protein 20 OS=Arabidopsis thaliana GN=FH20 PE=2 SV=3
CL4439.Contig2_All	sp|Q9LV48|PERK1_ARATH	41.5	130	57	5	1150	800	7	130	5.4e-19	93.2	Proline-rich receptor-like protein kinase PERK1 OS=Arabidopsis thaliana GN=PERK1 PE=2 SV=1
CL4439.Contig3_All	sp|F4JRP0|STIL3_ARATH	53.8	842	312	19	863	3325	228	1013	9.5e-227	784.6	Protein STICHEL-like 3 OS=Arabidopsis thaliana GN=At4g18820 PE=3 SV=1
CL4439.Contig3_All	sp|F4KEM0|STIL4_ARATH	59.2	674	209	11	992	2995	207	820	5.4e-214	742.3	Protein STICHEL-like 4 OS=Arabidopsis thaliana GN=At5g45720 PE=2 SV=1
CL4439.Contig3_All	sp|O64728|STI_ARATH	43	514	254	8	1088	2548	298	799	8.6e-103	372.9	Protein STICHEL OS=Arabidopsis thaliana GN=STI PE=1 SV=2
CL4439.Contig3_All	sp|F4HW65|STIL1_ARATH	41.7	511	271	7	1073	2548	271	773	3.1e-100	364.4	Protein STICHEL-like 1 OS=Arabidopsis thaliana GN=At1g14460 PE=1 SV=1
CL4439.Contig3_All	sp|F4JRP8|STIL2_ARATH	36.3	631	358	14	1136	2977	110	713	1.9e-94	345.1	Protein STICHEL-like 2 OS=Arabidopsis thaliana GN=At4g24790 PE=2 SV=1
CL4439.Contig4_All	sp|F4KEM0|STIL4_ARATH	46.2	78	33	3	1	231	192	261	6.6e-10	60.5	Protein STICHEL-like 4 OS=Arabidopsis thaliana GN=At5g45720 PE=2 SV=1
CL4439.Contig4_All	sp|F4JRP0|STIL3_ARATH	47.8	69	27	3	25	231	262	321	4.3e-09	57.8	Protein STICHEL-like 3 OS=Arabidopsis thaliana GN=At4g18820 PE=3 SV=1
CL4439.Contig5_All	sp|F4JRP0|STIL3_ARATH	54.7	925	343	17	863	3580	228	1095	1.5e-260	897.1	Protein STICHEL-like 3 OS=Arabidopsis thaliana GN=At4g18820 PE=3 SV=1
CL4439.Contig5_All	sp|F4KEM0|STIL4_ARATH	54.8	867	279	19	992	3580	207	964	2.5e-244	843.2	Protein STICHEL-like 4 OS=Arabidopsis thaliana GN=At5g45720 PE=2 SV=1
CL4439.Contig5_All	sp|F4HW65|STIL1_ARATH	32.4	885	500	19	1073	3559	271	1113	5.9e-108	390.2	Protein STICHEL-like 1 OS=Arabidopsis thaliana GN=At1g14460 PE=1 SV=1
CL4439.Contig5_All	sp|O64728|STI_ARATH	43.2	514	253	8	1088	2548	298	799	3.3e-103	374.4	Protein STICHEL OS=Arabidopsis thaliana GN=STI PE=1 SV=2
CL4439.Contig5_All	sp|F4JRP8|STIL2_ARATH	35.7	659	366	16	1136	3046	110	732	4.1e-93	340.9	Protein STICHEL-like 2 OS=Arabidopsis thaliana GN=At4g24790 PE=2 SV=1
CL4439.Contig6_All	sp|F4JRP0|STIL3_ARATH	54	924	328	19	863	3511	228	1095	5.9e-254	875.2	Protein STICHEL-like 3 OS=Arabidopsis thaliana GN=At4g18820 PE=3 SV=1
CL4439.Contig6_All	sp|F4KEM0|STIL4_ARATH	54.7	844	292	15	992	3511	207	964	7.2e-244	841.6	Protein STICHEL-like 4 OS=Arabidopsis thaliana GN=At5g45720 PE=2 SV=1
CL4439.Contig6_All	sp|F4HW65|STIL1_ARATH	32.3	882	520	17	1016	3490	252	1113	9.5e-111	399.4	Protein STICHEL-like 1 OS=Arabidopsis thaliana GN=At1g14460 PE=1 SV=1
CL4439.Contig6_All	sp|O64728|STI_ARATH	42.3	534	265	9	1028	2548	282	799	1.3e-104	379	Protein STICHEL OS=Arabidopsis thaliana GN=STI PE=1 SV=2
CL4439.Contig6_All	sp|F4JRP8|STIL2_ARATH	39.3	527	277	11	1496	3046	239	732	1.5e-92	339	Protein STICHEL-like 2 OS=Arabidopsis thaliana GN=At4g24790 PE=2 SV=1
CL4439.Contig7_All	sp|F4JRP0|STIL3_ARATH	49.6	345	141	9	921	1922	228	550	1.7e-79	294.7	Protein STICHEL-like 3 OS=Arabidopsis thaliana GN=At4g18820 PE=3 SV=1
CL4439.Contig7_All	sp|F4KEM0|STIL4_ARATH	52.6	270	96	7	1050	1859	207	444	1.5e-70	265	Protein STICHEL-like 4 OS=Arabidopsis thaliana GN=At5g45720 PE=2 SV=1
CL4439.Contig7_All	sp|F4JRP8|STIL2_ARATH	31.8	223	134	4	1194	1820	110	328	1.4e-20	99	Protein STICHEL-like 2 OS=Arabidopsis thaliana GN=At4g24790 PE=2 SV=1
CL4439.Contig7_All	sp|Q9FPQ6|GP1_CHLRE	51.8	56	27	0	1045	878	312	367	3.8e-10	64.3	Vegetative cell wall protein gp1 OS=Chlamydomonas reinhardtii GN=GP1 PE=1 SV=1
CL4439.Contig7_All	sp|Q9S8M0|LECT_SOLTU	39.8	98	46	4	1045	758	151	237	1.1e-09	62.8	Chitin-binding lectin 1 OS=Solanum tuberosum PE=1 SV=2
CL4441.Contig1_All	sp|Q8RY79|TYDC1_ARATH	72.9	288	78	0	1158	295	201	488	8.2e-123	438.7	Tyrosine decarboxylase 1 OS=Arabidopsis thaliana GN=ELI5 PE=2 SV=1
CL4441.Contig1_All	sp|Q7XHL3|TYDC1_ORYSJ	70.4	291	86	0	1158	286	206	496	2.2e-120	430.6	Tyrosine decarboxylase 1 OS=Oryza sativa subsp. japonica GN=Os07g0437500 PE=2 SV=1
CL4441.Contig1_All	sp|Q9M0G4|TYDC2_ARATH	63.4	295	108	0	1188	304	243	537	4.1e-106	383.3	Probable tyrosine decarboxylase 2 OS=Arabidopsis thaliana GN=At4g28680 PE=2 SV=1
CL4441.Contig1_All	sp|Q06086|TYDC2_PETCR	58.2	294	119	1	1158	289	209	502	1.7e-99	361.3	Tyrosine decarboxylase 2 OS=Petroselinum crispum GN=TYRDC-2 PE=2 SV=1
CL4441.Contig1_All	sp|Q06088|TYDC4_PETCR	58.8	294	117	1	1158	289	210	503	1.7e-99	361.3	Tyrosine decarboxylase 4 OS=Petroselinum crispum GN=TYRDC-4 PE=2 SV=1
CL4441.Contig2_All	sp|Q8RY79|TYDC1_ARATH	78.8	255	54	0	1597	833	9	263	1.5e-114	411	Tyrosine decarboxylase 1 OS=Arabidopsis thaliana GN=ELI5 PE=2 SV=1
CL4441.Contig2_All	sp|Q7XHL3|TYDC1_ORYSJ	72.9	255	69	0	1597	833	14	268	8.6e-107	385.2	Tyrosine decarboxylase 1 OS=Oryza sativa subsp. japonica GN=Os07g0437500 PE=2 SV=1
CL4441.Contig2_All	sp|Q9M0G4|TYDC2_ARATH	70.4	260	73	1	1600	833	56	315	6.2e-105	379	Probable tyrosine decarboxylase 2 OS=Arabidopsis thaliana GN=At4g28680 PE=2 SV=1
CL4441.Contig2_All	sp|Q06086|TYDC2_PETCR	62	255	97	0	1597	833	17	271	8.4e-94	342	Tyrosine decarboxylase 2 OS=Petroselinum crispum GN=TYRDC-2 PE=2 SV=1
CL4441.Contig2_All	sp|Q06088|TYDC4_PETCR	62	255	97	0	1597	833	18	272	2.4e-93	340.5	Tyrosine decarboxylase 4 OS=Petroselinum crispum GN=TYRDC-4 PE=2 SV=1
CL4441.Contig3_All	sp|Q8RY79|TYDC1_ARATH	73.6	288	76	0	1033	170	201	488	3.1e-124	443.4	Tyrosine decarboxylase 1 OS=Arabidopsis thaliana GN=ELI5 PE=2 SV=1
CL4441.Contig3_All	sp|Q7XHL3|TYDC1_ORYSJ	70.4	291	86	0	1033	161	206	496	5.5e-121	432.6	Tyrosine decarboxylase 1 OS=Oryza sativa subsp. japonica GN=Os07g0437500 PE=2 SV=1
CL4441.Contig3_All	sp|Q9M0G4|TYDC2_ARATH	63.4	295	108	0	1063	179	243	537	2.7e-107	387.1	Probable tyrosine decarboxylase 2 OS=Arabidopsis thaliana GN=At4g28680 PE=2 SV=1
CL4441.Contig3_All	sp|Q06086|TYDC2_PETCR	58.2	294	119	1	1033	164	209	502	4.1e-100	363.2	Tyrosine decarboxylase 2 OS=Petroselinum crispum GN=TYRDC-2 PE=2 SV=1
CL4441.Contig3_All	sp|Q06088|TYDC4_PETCR	58.8	294	117	1	1033	164	210	503	4.1e-100	363.2	Tyrosine decarboxylase 4 OS=Petroselinum crispum GN=TYRDC-4 PE=2 SV=1
CL4441.Contig4_All	sp|Q8RY79|TYDC1_ARATH	76.2	480	114	0	1614	175	9	488	1.4e-218	756.5	Tyrosine decarboxylase 1 OS=Arabidopsis thaliana GN=ELI5 PE=2 SV=1
CL4441.Contig4_All	sp|Q7XHL3|TYDC1_ORYSJ	72.7	483	132	0	1614	166	14	496	3.8e-211	731.9	Tyrosine decarboxylase 1 OS=Oryza sativa subsp. japonica GN=Os07g0437500 PE=2 SV=1
CL4441.Contig4_All	sp|Q9M0G4|TYDC2_ARATH	67	482	155	1	1617	184	56	537	2.1e-193	672.9	Probable tyrosine decarboxylase 2 OS=Arabidopsis thaliana GN=At4g28680 PE=2 SV=1
CL4441.Contig4_All	sp|Q06086|TYDC2_PETCR	60.7	486	187	1	1614	169	17	502	4.1e-181	632.1	Tyrosine decarboxylase 2 OS=Petroselinum crispum GN=TYRDC-2 PE=2 SV=1
CL4441.Contig4_All	sp|Q06088|TYDC4_PETCR	61.1	486	185	1	1614	169	18	503	7e-181	631.3	Tyrosine decarboxylase 4 OS=Petroselinum crispum GN=TYRDC-4 PE=2 SV=1
CL4441.Contig5_All	sp|Q8RY79|TYDC1_ARATH	78.8	255	54	0	1720	956	9	263	9.3e-115	411.8	Tyrosine decarboxylase 1 OS=Arabidopsis thaliana GN=ELI5 PE=2 SV=1
CL4441.Contig5_All	sp|Q7XHL3|TYDC1_ORYSJ	73.3	255	68	0	1720	956	14	268	5.5e-107	386	Tyrosine decarboxylase 1 OS=Oryza sativa subsp. japonica GN=Os07g0437500 PE=2 SV=1
CL4441.Contig5_All	sp|Q9M0G4|TYDC2_ARATH	70.4	260	73	1	1723	956	56	315	3.9e-105	379.8	Probable tyrosine decarboxylase 2 OS=Arabidopsis thaliana GN=At4g28680 PE=2 SV=1
CL4441.Contig5_All	sp|Q06086|TYDC2_PETCR	62.4	255	96	0	1720	956	17	271	5.3e-94	342.8	Tyrosine decarboxylase 2 OS=Petroselinum crispum GN=TYRDC-2 PE=2 SV=1
CL4441.Contig5_All	sp|Q06088|TYDC4_PETCR	62.4	255	96	0	1720	956	18	272	1.5e-93	341.3	Tyrosine decarboxylase 4 OS=Petroselinum crispum GN=TYRDC-4 PE=2 SV=1
CL4441.Contig6_All	sp|Q8RY79|TYDC1_ARATH	76.2	480	114	0	1734	295	9	488	1.5e-218	756.5	Tyrosine decarboxylase 1 OS=Arabidopsis thaliana GN=ELI5 PE=2 SV=1
CL4441.Contig6_All	sp|Q7XHL3|TYDC1_ORYSJ	72.7	483	132	0	1734	286	14	496	4.1e-211	731.9	Tyrosine decarboxylase 1 OS=Oryza sativa subsp. japonica GN=Os07g0437500 PE=2 SV=1
CL4441.Contig6_All	sp|Q9M0G4|TYDC2_ARATH	67	482	155	1	1737	304	56	537	2.3e-193	672.9	Probable tyrosine decarboxylase 2 OS=Arabidopsis thaliana GN=At4g28680 PE=2 SV=1
CL4441.Contig6_All	sp|Q06086|TYDC2_PETCR	60.7	486	187	1	1734	289	17	502	4.4e-181	632.1	Tyrosine decarboxylase 2 OS=Petroselinum crispum GN=TYRDC-2 PE=2 SV=1
CL4441.Contig6_All	sp|Q06088|TYDC4_PETCR	61.1	486	185	1	1734	289	18	503	7.5e-181	631.3	Tyrosine decarboxylase 4 OS=Petroselinum crispum GN=TYRDC-4 PE=2 SV=1
CL4441.Contig7_All	sp|Q7XHL3|TYDC1_ORYSJ	72.6	223	61	0	823	155	274	496	8.8e-95	345.5	Tyrosine decarboxylase 1 OS=Oryza sativa subsp. japonica GN=Os07g0437500 PE=2 SV=1
CL4441.Contig7_All	sp|Q8RY79|TYDC1_ARATH	72.4	221	61	0	826	164	268	488	2.2e-93	340.9	Tyrosine decarboxylase 1 OS=Arabidopsis thaliana GN=ELI5 PE=2 SV=1
CL4441.Contig7_All	sp|Q06088|TYDC4_PETCR	61.9	223	81	1	814	158	281	503	2.3e-79	294.3	Tyrosine decarboxylase 4 OS=Petroselinum crispum GN=TYRDC-4 PE=2 SV=1
CL4441.Contig7_All	sp|Q9M0G4|TYDC2_ARATH	63.7	215	78	0	817	173	323	537	3e-79	293.9	Probable tyrosine decarboxylase 2 OS=Arabidopsis thaliana GN=At4g28680 PE=2 SV=1
CL4441.Contig7_All	sp|Q06086|TYDC2_PETCR	61	223	83	1	814	158	280	502	4e-79	293.5	Tyrosine decarboxylase 2 OS=Petroselinum crispum GN=TYRDC-2 PE=2 SV=1
CL4442.Contig1_All	sp|O23304|BLUS1_ARATH	42	398	195	6	258	1361	1	392	1.7e-84	311.6	Serine/threonine-protein kinase BLUS1 OS=Arabidopsis thaliana GN=BLUS1 PE=1 SV=1
CL4442.Contig1_All	sp|O22040|ANP1_ARATH	26.7	453	284	16	318	1622	75	497	1.1e-33	142.9	Mitogen-activated protein kinase kinase kinase ANP1 OS=Arabidopsis thaliana GN=ANP1 PE=1 SV=2
CL4442.Contig1_All	sp|Q9FZ36|M3K2_ARATH	32.3	279	163	10	318	1109	74	341	9.8e-32	136.3	Mitogen-activated protein kinase kinase kinase 2 OS=Arabidopsis thaliana GN=ANP2 PE=2 SV=1
CL4442.Contig1_All	sp|Q9S7U9|M2K2_ARATH	31.9	298	178	9	306	1169	72	354	2.9e-31	134.8	Mitogen-activated protein kinase kinase 2 OS=Arabidopsis thaliana GN=MKK2 PE=1 SV=2
CL4442.Contig1_All	sp|Q5QN75|M2K1_ORYSJ	31.7	284	179	7	306	1139	73	347	8.3e-31	133.3	Mitogen-activated protein kinase kinase 1 OS=Oryza sativa subsp. japonica GN=MKK1 PE=1 SV=1
CL4442.Contig2_All	sp|O23304|BLUS1_ARATH	30.8	130	77	3	1399	1031	269	392	4.3e-11	67	Serine/threonine-protein kinase BLUS1 OS=Arabidopsis thaliana GN=BLUS1 PE=1 SV=1
CL4442.Contig3_All	sp|O23304|BLUS1_ARATH	48.7	234	113	2	684	4	1	234	6.2e-63	238.4	Serine/threonine-protein kinase BLUS1 OS=Arabidopsis thaliana GN=BLUS1 PE=1 SV=1
CL4442.Contig3_All	sp|O22040|ANP1_ARATH	34.1	208	123	6	624	25	75	276	2.9e-28	123.2	Mitogen-activated protein kinase kinase kinase ANP1 OS=Arabidopsis thaliana GN=ANP1 PE=1 SV=2
CL4442.Contig3_All	sp|Q9FZ36|M3K2_ARATH	33.5	224	132	7	672	25	61	275	5.5e-27	119	Mitogen-activated protein kinase kinase kinase 2 OS=Arabidopsis thaliana GN=ANP2 PE=2 SV=1
CL4442.Contig3_All	sp|O22042|M3K3_ARATH	33.8	210	125	6	630	25	72	275	7.9e-26	115.2	Mitogen-activated protein kinase kinase kinase 3 OS=Arabidopsis thaliana GN=ANP3 PE=1 SV=1
CL4442.Contig3_All	sp|Q9SUL7|CIPK4_ARATH	36.5	219	130	8	675	31	10	223	5.2e-25	112.5	CBL-interacting serine/threonine-protein kinase 4 OS=Arabidopsis thaliana GN=CIPK4 PE=1 SV=1
CL4443.Contig1_All	sp|Q9FPQ6|GP1_CHLRE	31.3	265	157	7	44	805	99	349	1.8e-21	101.3	Vegetative cell wall protein gp1 OS=Chlamydomonas reinhardtii GN=GP1 PE=1 SV=1
CL4443.Contig1_All	sp|Q9FFW5|PERK8_ARATH	27.9	240	160	5	41	757	4	231	1.1e-20	98.6	Proline-rich receptor-like protein kinase PERK8 OS=Arabidopsis thaliana GN=PERK8 PE=1 SV=1
CL4443.Contig1_All	sp|Q9LK03|PERK2_ARATH	34.4	227	110	9	71	739	36	227	2e-20	97.8	Proline-rich receptor-like protein kinase PERK2 OS=Arabidopsis thaliana GN=PERK2 PE=2 SV=3
CL4443.Contig1_All	sp|Q84ZL0|FH5_ORYSJ	32	266	155	6	44	841	920	1159	3.3e-20	97.1	Formin-like protein 5 OS=Oryza sativa subsp. japonica GN=FH5 PE=2 SV=2
CL4443.Contig1_All	sp|Q9SN46|LRX5_ARATH	34.7	259	144	13	44	805	426	664	9.7e-20	95.5	Leucine-rich repeat extensin-like protein 5 OS=Arabidopsis thaliana GN=LRX5 PE=2 SV=2
CL4444.Contig1_All	sp|Q6DBA5|NRPD4_ARATH	48.3	60	31	0	65	244	145	204	4.2e-10	62.4	DNA-directed RNA polymerases IV and V subunit 4 OS=Arabidopsis thaliana GN=NRPD4 PE=1 SV=2
CL4444.Contig2_All	sp|Q6DBA5|NRPD4_ARATH	35.5	259	96	8	109	837	1	204	2.4e-28	124	DNA-directed RNA polymerases IV and V subunit 4 OS=Arabidopsis thaliana GN=NRPD4 PE=1 SV=2
CL4444.Contig3_All	sp|Q6DBA5|NRPD4_ARATH	44.7	217	96	4	142	759	1	204	1.8e-41	167.5	DNA-directed RNA polymerases IV and V subunit 4 OS=Arabidopsis thaliana GN=NRPD4 PE=1 SV=2
CL4444.Contig3_All	sp|O48890|NRPB4_ARATH	38.7	93	57	0	418	696	23	115	2.3e-15	80.9	DNA-directed RNA polymerase II subunit 4 OS=Arabidopsis thaliana GN=NRPB4 PE=1 SV=1
CL4444.Contig4_All	sp|Q6DBA5|NRPD4_ARATH	44.7	217	96	4	951	334	1	204	1.8e-41	167.5	DNA-directed RNA polymerases IV and V subunit 4 OS=Arabidopsis thaliana GN=NRPD4 PE=1 SV=2
CL4444.Contig4_All	sp|O48890|NRPB4_ARATH	38.7	93	57	0	675	397	23	115	1.7e-15	81.3	DNA-directed RNA polymerase II subunit 4 OS=Arabidopsis thaliana GN=NRPB4 PE=1 SV=1
CL4444.Contig5_All	sp|Q6DBA5|NRPD4_ARATH	49.2	59	30	0	528	352	146	204	6.7e-10	62	DNA-directed RNA polymerases IV and V subunit 4 OS=Arabidopsis thaliana GN=NRPD4 PE=1 SV=2
CL4445.Contig1_All	sp|Q75HV0|CCP31_ORYSJ	53.5	198	89	2	189	776	3	199	9e-54	208.4	Cyclin-P3-1 OS=Oryza sativa subsp. japonica GN=CYCP3-1 PE=3 SV=1
CL4445.Contig1_All	sp|Q8LB60|CCU31_ARATH	51.1	190	89	4	285	842	32	221	5.7e-48	189.1	Cyclin-U3-1 OS=Arabidopsis thaliana GN=CYCU3-1 PE=1 SV=2
CL4445.Contig1_All	sp|O80513|CCU41_ARATH	51.6	161	73	2	276	743	4	164	2.7e-42	170.2	Cyclin-U4-1 OS=Arabidopsis thaliana GN=CYCU4-1 PE=1 SV=1
CL4445.Contig1_All	sp|Q9LY16|CCU42_ARATH	48.1	154	79	1	285	743	21	174	4.8e-39	159.5	Cyclin-U4-2 OS=Arabidopsis thaliana GN=CYCU4-2 PE=1 SV=1
CL4445.Contig1_All	sp|Q9LJ45|CCU11_ARATH	49	157	74	3	285	743	25	179	1.1e-38	158.3	Cyclin-U1-1 OS=Arabidopsis thaliana GN=CYCU1-1 PE=1 SV=1
CL4445.Contig2_All	sp|Q75HV0|CCP31_ORYSJ	54	198	88	2	198	785	3	199	1.4e-54	211.1	Cyclin-P3-1 OS=Oryza sativa subsp. japonica GN=CYCP3-1 PE=3 SV=1
CL4445.Contig2_All	sp|Q8LB60|CCU31_ARATH	49.3	209	102	4	237	851	13	221	3.9e-49	193	Cyclin-U3-1 OS=Arabidopsis thaliana GN=CYCU3-1 PE=1 SV=2
CL4445.Contig2_All	sp|O80513|CCU41_ARATH	51.6	161	73	2	285	752	4	164	2.7e-42	170.2	Cyclin-U4-1 OS=Arabidopsis thaliana GN=CYCU4-1 PE=1 SV=1
CL4445.Contig2_All	sp|Q9LY16|CCU42_ARATH	48.1	154	79	1	294	752	21	174	4.8e-39	159.5	Cyclin-U4-2 OS=Arabidopsis thaliana GN=CYCU4-2 PE=1 SV=1
CL4445.Contig2_All	sp|Q9LJ45|CCU11_ARATH	49	157	74	3	294	752	25	179	1.1e-38	158.3	Cyclin-U1-1 OS=Arabidopsis thaliana GN=CYCU1-1 PE=1 SV=1
CL4445.Contig3_All	sp|Q75HV0|CCP31_ORYSJ	54	198	88	2	733	146	3	199	3.5e-54	209.5	Cyclin-P3-1 OS=Oryza sativa subsp. japonica GN=CYCP3-1 PE=3 SV=1
CL4445.Contig3_All	sp|Q8LB60|CCU31_ARATH	49.3	209	102	4	694	80	13	221	2e-49	193.7	Cyclin-U3-1 OS=Arabidopsis thaliana GN=CYCU3-1 PE=1 SV=2
CL4445.Contig3_All	sp|O80513|CCU41_ARATH	51.6	161	73	2	646	179	4	164	9e-42	168.3	Cyclin-U4-1 OS=Arabidopsis thaliana GN=CYCU4-1 PE=1 SV=1
CL4445.Contig3_All	sp|Q9LJ45|CCU11_ARATH	49	157	74	3	637	179	25	179	1.2e-38	157.9	Cyclin-U1-1 OS=Arabidopsis thaliana GN=CYCU1-1 PE=1 SV=1
CL4445.Contig3_All	sp|Q9LY16|CCU42_ARATH	48.1	154	79	1	637	179	21	174	1.6e-38	157.5	Cyclin-U4-2 OS=Arabidopsis thaliana GN=CYCU4-2 PE=1 SV=1
CL4448.Contig1_All	sp|Q70Z18|NAP1B_TOBAC	73.9	142	29	3	2	403	236	377	6.9e-58	221.5	Nucleosome assembly protein 1;2 OS=Nicotiana tabacum GN=NAP1;2 PE=1 SV=1
CL4448.Contig1_All	sp|Q70Z17|NAP1C_TOBAC	75.5	143	25	4	2	403	236	377	7.6e-57	218	Nucleosome assembly protein 1;3 OS=Nicotiana tabacum GN=NAP1;3 PE=1 SV=1
CL4448.Contig1_All	sp|Q70Z19|NAP1A_TOBAC	73	141	29	4	2	403	236	374	1.3e-53	207.2	Nucleosome assembly protein 1;1 OS=Nicotiana tabacum GN=NAP1;1 PE=1 SV=1
CL4448.Contig1_All	sp|B8AW64|NAP1B_ORYSI	71.6	134	29	2	2	403	240	364	2.5e-52	203	Nucleosome assembly protein 1;2 OS=Oryza sativa subsp. indica GN=NAP1;2 PE=1 SV=1
CL4448.Contig1_All	sp|Q94K07|NAP1C_ARATH	69.5	141	35	3	2	403	235	374	2.5e-52	203	Nucleosome assembly protein 1;3 OS=Arabidopsis thaliana GN=NAP1;3 PE=1 SV=1
CL4448.Contig2_All	sp|Q70Z17|NAP1C_TOBAC	78.3	378	64	6	1386	301	2	377	3.8e-167	585.5	Nucleosome assembly protein 1;3 OS=Nicotiana tabacum GN=NAP1;3 PE=1 SV=1
CL4448.Contig2_All	sp|Q70Z18|NAP1B_TOBAC	76.2	378	72	7	1386	301	2	377	1.6e-165	580.1	Nucleosome assembly protein 1;2 OS=Nicotiana tabacum GN=NAP1;2 PE=1 SV=1
CL4448.Contig2_All	sp|Q70Z19|NAP1A_TOBAC	73.9	376	81	6	1386	301	2	374	3.1e-161	565.8	Nucleosome assembly protein 1;1 OS=Nicotiana tabacum GN=NAP1;1 PE=1 SV=1
CL4448.Contig2_All	sp|Q9ZUP3|NAP1B_ARATH	72.3	379	87	4	1386	301	2	379	1e-159	560.8	Nucleosome assembly protein 1;2 OS=Arabidopsis thaliana GN=NAP1;2 PE=1 SV=1
CL4448.Contig2_All	sp|Q9SZI2|NAP1A_ARATH	73.9	375	81	5	1386	301	2	372	1.1e-158	557.4	Nucleosome assembly protein 1;1 OS=Arabidopsis thaliana GN=NAP1;1 PE=1 SV=1
CL4448.Contig3_All	sp|Q9ZUP3|NAP1B_ARATH	68.9	61	19	0	184	2	2	62	4.7e-18	87.8	Nucleosome assembly protein 1;2 OS=Arabidopsis thaliana GN=NAP1;2 PE=1 SV=1
CL4448.Contig3_All	sp|Q9SZI2|NAP1A_ARATH	70.5	61	18	0	184	2	2	62	1e-17	86.7	Nucleosome assembly protein 1;1 OS=Arabidopsis thaliana GN=NAP1;1 PE=1 SV=1
CL4448.Contig3_All	sp|Q94K07|NAP1C_ARATH	67.2	61	20	0	184	2	2	62	5.2e-17	84.3	Nucleosome assembly protein 1;3 OS=Arabidopsis thaliana GN=NAP1;3 PE=1 SV=1
CL4448.Contig3_All	sp|Q70Z17|NAP1C_TOBAC	67.2	61	20	0	184	2	2	62	1.1e-16	83.2	Nucleosome assembly protein 1;3 OS=Nicotiana tabacum GN=NAP1;3 PE=1 SV=1
CL4448.Contig3_All	sp|Q70Z18|NAP1B_TOBAC	63.9	61	22	0	184	2	2	62	3.3e-16	81.6	Nucleosome assembly protein 1;2 OS=Nicotiana tabacum GN=NAP1;2 PE=1 SV=1
CL4448.Contig4_All	sp|Q9ZUP3|NAP1B_ARATH	70.9	55	16	0	167	3	2	56	1.3e-16	82.8	Nucleosome assembly protein 1;2 OS=Arabidopsis thaliana GN=NAP1;2 PE=1 SV=1
CL4448.Contig4_All	sp|Q94K07|NAP1C_ARATH	69.1	55	17	0	167	3	2	56	1.4e-15	79.3	Nucleosome assembly protein 1;3 OS=Arabidopsis thaliana GN=NAP1;3 PE=1 SV=1
CL4448.Contig4_All	sp|Q9SZI2|NAP1A_ARATH	70.9	55	16	0	167	3	2	56	1.9e-15	79	Nucleosome assembly protein 1;1 OS=Arabidopsis thaliana GN=NAP1;1 PE=1 SV=1
CL4448.Contig4_All	sp|Q70Z17|NAP1C_TOBAC	69.1	55	17	0	167	3	2	56	3.2e-15	78.2	Nucleosome assembly protein 1;3 OS=Nicotiana tabacum GN=NAP1;3 PE=1 SV=1
CL4448.Contig4_All	sp|Q70Z16|NAP1D_TOBAC	62.5	64	17	1	173	3	1	64	7.2e-15	77	Nucleosome assembly protein 1;4 OS=Nicotiana tabacum GN=NAP1;4 PE=1 SV=1
CL4449.Contig1_All	sp|P22988|LDHA_HORVU	81.9	83	15	0	251	3	108	190	2.7e-33	138.3	L-lactate dehydrogenase A OS=Hordeum vulgare PE=1 SV=1
CL4449.Contig1_All	sp|P22989|LDHB_HORVU	80.7	83	16	0	251	3	96	178	3.5e-33	137.9	L-lactate dehydrogenase B (Fragment) OS=Hordeum vulgare PE=1 SV=1
CL4449.Contig1_All	sp|P29038|LDH_MAIZE	80.7	83	16	0	251	3	107	189	5.7e-31	130.6	L-lactate dehydrogenase OS=Zea mays PE=2 SV=1
CL4449.Contig1_All	sp|P93052|LDH_BOTBR	34.6	81	53	0	248	6	70	150	5.5e-10	60.8	L-lactate dehydrogenase OS=Botryococcus braunii PE=1 SV=1
CL4449.Contig1_All	sp|Q42972|MDHG_ORYSJ	34.9	83	50	1	254	18	109	191	1.3e-06	49.7	Malate dehydrogenase, glyoxysomal OS=Oryza sativa subsp. japonica GN=Os12g0632700 PE=1 SV=3
CL4449.Contig2_All	sp|P22988|LDHA_HORVU	69.8	348	97	3	83	1105	1	347	1.2e-129	460.7	L-lactate dehydrogenase A OS=Hordeum vulgare PE=1 SV=1
CL4449.Contig2_All	sp|P22989|LDHB_HORVU	68.4	342	101	2	128	1132	3	344	4.8e-126	448.7	L-lactate dehydrogenase B (Fragment) OS=Hordeum vulgare PE=1 SV=1
CL4449.Contig2_All	sp|P29038|LDH_MAIZE	64.4	354	122	1	83	1132	1	354	1.5e-119	427.2	L-lactate dehydrogenase OS=Zea mays PE=2 SV=1
CL4449.Contig2_All	sp|Q9FPQ6|GP1_CHLRE	38.2	165	90	3	96	554	210	374	1e-19	95.5	Vegetative cell wall protein gp1 OS=Chlamydomonas reinhardtii GN=GP1 PE=1 SV=1
CL4449.Contig2_All	sp|Q9FFW5|PERK8_ARATH	38.5	130	71	3	96	461	57	185	3.1e-16	84	Proline-rich receptor-like protein kinase PERK8 OS=Arabidopsis thaliana GN=PERK8 PE=1 SV=1
CL4449.Contig3_All	sp|P22988|LDHA_HORVU	69.3	348	99	3	150	1172	1	347	1.4e-128	457.2	L-lactate dehydrogenase A OS=Hordeum vulgare PE=1 SV=1
CL4449.Contig3_All	sp|P22989|LDHB_HORVU	68.1	342	102	2	195	1199	3	344	5e-126	448.7	L-lactate dehydrogenase B (Fragment) OS=Hordeum vulgare PE=1 SV=1
CL4449.Contig3_All	sp|P29038|LDH_MAIZE	63.8	354	124	1	150	1199	1	354	3.8e-118	422.5	L-lactate dehydrogenase OS=Zea mays PE=2 SV=1
CL4449.Contig3_All	sp|Q9FPQ6|GP1_CHLRE	34.6	159	92	2	169	621	220	374	3e-14	77.4	Vegetative cell wall protein gp1 OS=Chlamydomonas reinhardtii GN=GP1 PE=1 SV=1
CL4449.Contig3_All	sp|Q9FFW5|PERK8_ARATH	34.6	156	83	5	85	528	41	185	3e-14	77.4	Proline-rich receptor-like protein kinase PERK8 OS=Arabidopsis thaliana GN=PERK8 PE=1 SV=1
CL4450.Contig1_All	sp|Q9SA05|POT10_ARATH	85.8	148	21	0	1	444	27	174	1.7e-70	262.7	Potassium transporter 10 OS=Arabidopsis thaliana GN=POT10 PE=2 SV=2
CL4450.Contig1_All	sp|O64769|POT11_ARATH	85.8	148	21	0	1	444	28	175	4.9e-70	261.2	Potassium transporter 11 OS=Arabidopsis thaliana GN=POT11 PE=2 SV=1
CL4450.Contig1_All	sp|Q7XLC6|HAK11_ORYSJ	83.8	148	24	0	1	444	18	165	2.3e-67	252.3	Probable potassium transporter 11 OS=Oryza sativa subsp. japonica GN=HAK11 PE=2 SV=3
CL4450.Contig1_All	sp|O49423|POT9_ARATH	81.1	148	28	0	1	444	28	175	5.1e-67	251.1	Potassium transporter 9 OS=Arabidopsis thaliana GN=POT9 PE=2 SV=2
CL4450.Contig2_All	sp|O64769|POT11_ARATH	81.3	439	82	0	616	1932	16	454	3.1e-211	733	Potassium transporter 11 OS=Arabidopsis thaliana GN=POT11 PE=2 SV=1
CL4450.Contig2_All	sp|Q9SA05|POT10_ARATH	79.9	443	89	0	604	1932	11	453	7.6e-210	728.4	Potassium transporter 10 OS=Arabidopsis thaliana GN=POT10 PE=2 SV=2
CL4450.Contig2_All	sp|Q7XLC6|HAK11_ORYSJ	78.1	439	96	0	616	1932	6	444	5.1e-206	715.7	Probable potassium transporter 11 OS=Oryza sativa subsp. japonica GN=HAK11 PE=2 SV=3
CL4450.Contig2_All	sp|O49423|POT9_ARATH	74.8	432	109	0	637	1932	23	454	2e-194	677.2	Potassium transporter 9 OS=Arabidopsis thaliana GN=POT9 PE=2 SV=2
CL4450.Contig3_All	sp|Q9SA05|POT10_ARATH	78.8	786	164	2	603	2951	11	796	0	1263.4	Potassium transporter 10 OS=Arabidopsis thaliana GN=POT10 PE=2 SV=2
CL4450.Contig3_All	sp|O64769|POT11_ARATH	79.4	783	151	5	615	2951	16	792	0	1260.7	Potassium transporter 11 OS=Arabidopsis thaliana GN=POT11 PE=2 SV=1
CL4450.Contig3_All	sp|Q7XLC6|HAK11_ORYSJ	74.8	787	189	2	615	2951	6	791	0	1207.2	Probable potassium transporter 11 OS=Oryza sativa subsp. japonica GN=HAK11 PE=2 SV=3
CL4450.Contig3_All	sp|O49423|POT9_ARATH	72	787	203	3	636	2951	23	807	0	1160.6	Potassium transporter 9 OS=Arabidopsis thaliana GN=POT9 PE=2 SV=2
CL4450.Contig4_All	sp|O64769|POT11_ARATH	77.6	192	43	0	578	3	222	413	4.1e-85	311.6	Potassium transporter 11 OS=Arabidopsis thaliana GN=POT11 PE=2 SV=1
CL4450.Contig4_All	sp|Q7XLC6|HAK11_ORYSJ	75.5	192	47	0	578	3	212	403	3.5e-84	308.5	Probable potassium transporter 11 OS=Oryza sativa subsp. japonica GN=HAK11 PE=2 SV=3
CL4450.Contig4_All	sp|Q9SA05|POT10_ARATH	75.5	192	47	0	578	3	221	412	1.5e-82	303.1	Potassium transporter 10 OS=Arabidopsis thaliana GN=POT10 PE=2 SV=2
CL4450.Contig4_All	sp|O49423|POT9_ARATH	71	193	56	0	581	3	221	413	1.5e-79	293.1	Potassium transporter 9 OS=Arabidopsis thaliana GN=POT9 PE=2 SV=2
CL4450.Contig5_All	sp|O64769|POT11_ARATH	82.4	578	102	0	243	1976	10	587	2.4e-286	981.9	Potassium transporter 11 OS=Arabidopsis thaliana GN=POT11 PE=2 SV=1
CL4450.Contig5_All	sp|Q9SA05|POT10_ARATH	82.4	574	100	1	255	1976	14	586	1.5e-283	972.6	Potassium transporter 10 OS=Arabidopsis thaliana GN=POT10 PE=2 SV=2
CL4450.Contig5_All	sp|Q7XLC6|HAK11_ORYSJ	78.2	578	125	1	243	1976	1	577	7.5e-272	933.7	Probable potassium transporter 11 OS=Oryza sativa subsp. japonica GN=HAK11 PE=2 SV=3
CL4450.Contig5_All	sp|O49423|POT9_ARATH	77	565	130	0	282	1976	23	587	4e-265	911.4	Potassium transporter 9 OS=Arabidopsis thaliana GN=POT9 PE=2 SV=2
CL4451.Contig1_All	sp|Q9LQM3|C3H12_ARATH	55.8	389	113	15	691	1713	6	383	9.8e-110	395.2	Zinc finger CCCH domain-containing protein 12 OS=Arabidopsis thaliana GN=At1g32360 PE=2 SV=1
CL4451.Contig1_All	sp|Q84UQ3|C3H56_ORYSJ	57.6	354	95	12	766	1710	28	365	6.3e-109	392.5	Zinc finger CCCH domain-containing protein 56 OS=Oryza sativa subsp. japonica GN=Os08g0159800 PE=4 SV=1
CL4451.Contig1_All	sp|Q9LT81|C3H39_ARATH	39.7	287	138	8	931	1713	97	374	1e-45	182.6	Zinc finger CCCH domain-containing protein 39 OS=Arabidopsis thaliana GN=At3g19360 PE=2 SV=1
CL4451.Contig1_All	sp|Q5PP65|C3H28_ARATH	37.3	244	98	9	1054	1713	39	251	2.2e-32	138.3	Zinc finger CCCH domain-containing protein 28 OS=Arabidopsis thaliana GN=At2g35430 PE=2 SV=1
CL4451.Contig1_All	sp|Q69XQ3|C3H44_ORYSJ	35.7	126	72	4	1171	1548	34	150	1.2e-11	69.3	Zinc finger CCCH domain-containing protein 44 OS=Oryza sativa subsp. japonica GN=Os06g0618100 PE=2 SV=1
CL4451.Contig2_All	sp|Q9LQM3|C3H12_ARATH	56	389	109	15	692	1705	6	383	8.6e-111	398.7	Zinc finger CCCH domain-containing protein 12 OS=Arabidopsis thaliana GN=At1g32360 PE=2 SV=1
CL4451.Contig2_All	sp|Q84UQ3|C3H56_ORYSJ	59.3	349	94	11	767	1702	28	365	7.3e-110	395.6	Zinc finger CCCH domain-containing protein 56 OS=Oryza sativa subsp. japonica GN=Os08g0159800 PE=4 SV=1
CL4451.Contig2_All	sp|Q9LT81|C3H39_ARATH	37.7	289	138	9	932	1705	97	374	4.1e-44	177.2	Zinc finger CCCH domain-containing protein 39 OS=Arabidopsis thaliana GN=At3g19360 PE=2 SV=1
CL4451.Contig2_All	sp|Q5PP65|C3H28_ARATH	39.4	241	94	10	1055	1705	39	251	5.9e-35	146.7	Zinc finger CCCH domain-containing protein 28 OS=Arabidopsis thaliana GN=At2g35430 PE=2 SV=1
CL4451.Contig2_All	sp|Q69XQ3|C3H44_ORYSJ	32.7	159	65	5	1172	1561	34	179	2.9e-13	74.7	Zinc finger CCCH domain-containing protein 44 OS=Oryza sativa subsp. japonica GN=Os06g0618100 PE=2 SV=1
CL4451.Contig3_All	sp|Q9LQM3|C3H12_ARATH	57.7	390	109	13	712	1749	6	383	1.1e-116	418.3	Zinc finger CCCH domain-containing protein 12 OS=Arabidopsis thaliana GN=At1g32360 PE=2 SV=1
CL4451.Contig3_All	sp|Q84UQ3|C3H56_ORYSJ	57.8	360	106	11	772	1746	17	365	1.8e-111	401	Zinc finger CCCH domain-containing protein 56 OS=Oryza sativa subsp. japonica GN=Os08g0159800 PE=4 SV=1
CL4451.Contig3_All	sp|Q9LT81|C3H39_ARATH	37.7	289	143	8	961	1749	97	374	9.5e-44	176	Zinc finger CCCH domain-containing protein 39 OS=Arabidopsis thaliana GN=At3g19360 PE=2 SV=1
CL4451.Contig3_All	sp|Q5PP65|C3H28_ARATH	42.3	208	68	8	1198	1749	72	251	4e-34	144.1	Zinc finger CCCH domain-containing protein 28 OS=Arabidopsis thaliana GN=At2g35430 PE=2 SV=1
CL4453.Contig2_All	sp|O04716|MSH6_ARATH	25.9	263	145	8	1393	707	42	288	2.4e-14	78.2	DNA mismatch repair protein MSH6 OS=Arabidopsis thaliana GN=MSH6 PE=1 SV=2
CL4453.Contig2_All	sp|Q6Z1C0|NUCL1_ORYSJ	25.2	404	249	18	1747	665	105	498	9.4e-11	66.2	Nucleolin 1 OS=Oryza sativa subsp. japonica GN=Os08g0192900 PE=2 SV=1
CL4453.Contig2_All	sp|O80560|IP5PC_ARATH	26.3	186	130	4	955	404	1103	1283	2.5e-08	58.2	Type I inositol 1,4,5-trisphosphate 5-phosphatase 12 OS=Arabidopsis thaliana GN=5PTASE12 PE=1 SV=1
CL4453.Contig2_All	sp|P0CB22|ATX2_ARATH	25.5	200	131	4	1495	929	103	295	1.7e-07	55.5	Histone-lysine N-methyltransferase ATX2 OS=Arabidopsis thaliana GN=ATX2 PE=2 SV=1
CL4454.Contig2_All	sp|D7KQR8|CAL_ARALL	30	220	133	8	348	974	1	210	1e-17	89.4	Transcription factor CAULIFLOWER OS=Arabidopsis lyrata subsp. lyrata GN=CAL PE=3 SV=1
CL4454.Contig2_All	sp|Q9ATE5|FBP24_PETHY	34.3	175	95	5	348	857	4	163	3.8e-17	87.4	MADS-box protein FBP24 OS=Petunia hybrida GN=FBP24 PE=1 SV=1
CL4454.Contig2_All	sp|Q03378|GLOB_ANTMA	32.6	181	99	4	348	827	1	179	1.9e-16	85.1	Floral homeotic protein GLOBOSA OS=Antirrhinum majus GN=GLO PE=1 SV=1
CL4454.Contig2_All	sp|Q944S9|MAD16_ORYSJ	34.2	146	76	3	348	749	1	138	1.9e-16	85.1	MADS-box transcription factor 16 OS=Oryza sativa subsp. japonica GN=MADS16 PE=1 SV=2
CL4454.Contig2_All	sp|Q9XGJ4|GGM13_GNEGN	32.6	190	112	4	348	884	1	185	2.5e-16	84.7	MADS-box protein GGM13 OS=Gnetum gnemon GN=GGM13 PE=2 SV=1
CL4454.Contig3_All	sp|D7KQR8|CAL_ARALL	30	220	133	8	201	827	1	210	9.3e-18	89.4	Transcription factor CAULIFLOWER OS=Arabidopsis lyrata subsp. lyrata GN=CAL PE=3 SV=1
CL4454.Contig3_All	sp|Q9ATE5|FBP24_PETHY	34.3	175	95	5	201	710	4	163	3.5e-17	87.4	MADS-box protein FBP24 OS=Petunia hybrida GN=FBP24 PE=1 SV=1
CL4454.Contig3_All	sp|Q03378|GLOB_ANTMA	32.6	181	99	4	201	680	1	179	1.7e-16	85.1	Floral homeotic protein GLOBOSA OS=Antirrhinum majus GN=GLO PE=1 SV=1
CL4454.Contig3_All	sp|Q944S9|MAD16_ORYSJ	34.2	146	76	3	201	602	1	138	1.7e-16	85.1	MADS-box transcription factor 16 OS=Oryza sativa subsp. japonica GN=MADS16 PE=1 SV=2
CL4454.Contig3_All	sp|Q9XGJ4|GGM13_GNEGN	32.6	190	112	4	201	737	1	185	2.3e-16	84.7	MADS-box protein GGM13 OS=Gnetum gnemon GN=GGM13 PE=2 SV=1
CL4458.Contig1_All	sp|Q70PR7|VINSY_RAUSE	35.3	434	237	14	1382	132	8	414	3.6e-53	206.8	Vinorine synthase OS=Rauvolfia serpentina GN=ACT PE=1 SV=2
CL4458.Contig1_All	sp|Q9FI40|BAHD1_ARATH	30.9	443	276	15	1403	135	1	433	1.4e-36	151.8	BAHD acyltransferase At5g47980 OS=Arabidopsis thaliana GN=BAHD1 PE=2 SV=1
CL4458.Contig1_All	sp|Q94FT4|SALAT_PAPSO	30.4	424	232	15	1391	276	9	421	3e-36	150.6	Salutaridinol 7-O-acetyltransferase OS=Papaver somniferum GN=SALAT PE=1 SV=1
CL4458.Contig1_All	sp|Q9ZTK5|DAT_CATRO	29.9	435	260	19	1388	162	11	426	2.4e-33	141	Deacetylvindoline O-acetyltransferase OS=Catharanthus roseus GN=DAT PE=1 SV=1
CL4458.Contig1_All	sp|Q9FI78|HST_ARATH	25.7	417	279	11	1391	204	3	409	1.3e-26	118.6	Shikimate O-hydroxycinnamoyltransferase OS=Arabidopsis thaliana GN=HST PE=2 SV=1
CL4458.Contig2_All	sp|Q70PR7|VINSY_RAUSE	43.5	108	53	3	546	232	8	110	2.3e-14	76.6	Vinorine synthase OS=Rauvolfia serpentina GN=ACT PE=1 SV=2
CL4458.Contig2_All	sp|Q9FI40|BAHD1_ARATH	34.5	142	86	4	567	145	1	136	1.7e-12	70.5	BAHD acyltransferase At5g47980 OS=Arabidopsis thaliana GN=BAHD1 PE=2 SV=1
CL4458.Contig2_All	sp|Q9ZTK5|DAT_CATRO	34.5	110	62	4	552	232	11	113	7.8e-10	61.6	Deacetylvindoline O-acetyltransferase OS=Catharanthus roseus GN=DAT PE=1 SV=1
CL4458.Contig2_All	sp|Q9FI78|HST_ARATH	30.1	143	87	6	555	142	3	137	1.9e-08	57	Shikimate O-hydroxycinnamoyltransferase OS=Arabidopsis thaliana GN=HST PE=2 SV=1
CL4458.Contig3_All	sp|Q70PR7|VINSY_RAUSE	43.5	108	53	3	591	277	8	110	2.5e-14	76.6	Vinorine synthase OS=Rauvolfia serpentina GN=ACT PE=1 SV=2
CL4458.Contig3_All	sp|Q9FI40|BAHD1_ARATH	34.5	142	86	4	612	190	1	136	1.8e-12	70.5	BAHD acyltransferase At5g47980 OS=Arabidopsis thaliana GN=BAHD1 PE=2 SV=1
CL4458.Contig3_All	sp|Q9ZTK5|DAT_CATRO	34.5	110	62	4	597	277	11	113	8.4e-10	61.6	Deacetylvindoline O-acetyltransferase OS=Catharanthus roseus GN=DAT PE=1 SV=1
CL4458.Contig3_All	sp|Q9FI78|HST_ARATH	29.4	143	88	6	600	187	3	137	2.7e-08	56.6	Shikimate O-hydroxycinnamoyltransferase OS=Arabidopsis thaliana GN=HST PE=2 SV=1
CL4459.Contig1_All	sp|Q67XL4|Y3544_ARATH	44.8	230	122	2	945	262	83	309	2.4e-48	190.7	Uncharacterized CRM domain-containing protein At3g25440, chloroplastic OS=Arabidopsis thaliana GN=At3g25440 PE=2 SV=1
CL4459.Contig1_All	sp|Q6YYA3|CRS1_ORYSJ	30.8	182	111	2	759	259	519	700	2.2e-17	87.8	Chloroplastic group IIA intron splicing facilitator CRS1, chloroplastic OS=Oryza sativa subsp. japonica GN=Os08g0360100 PE=2 SV=1
CL4459.Contig1_All	sp|Q9LF10|CRS1_ARATH	32.1	224	122	5	918	259	510	707	2.2e-17	87.8	Chloroplastic group IIA intron splicing facilitator CRS1, chloroplastic OS=Arabidopsis thaliana GN=At5g16180 PE=3 SV=2
CL4459.Contig1_All	sp|Q9FYT6|CRS1_MAIZE	29.2	243	149	5	897	235	464	705	3.8e-17	87	Chloroplastic group IIA intron splicing facilitator CRS1, chloroplastic OS=Zea mays GN=CRS1 PE=1 SV=1
CL4459.Contig2_All	sp|Q67XL4|Y3544_ARATH	51.5	163	77	1	713	231	147	309	7.3e-42	169.1	Uncharacterized CRM domain-containing protein At3g25440, chloroplastic OS=Arabidopsis thaliana GN=At3g25440 PE=2 SV=1
CL4459.Contig2_All	sp|Q6YYA3|CRS1_ORYSJ	36	139	86	1	635	228	562	700	1.8e-16	84.7	Chloroplastic group IIA intron splicing facilitator CRS1, chloroplastic OS=Oryza sativa subsp. japonica GN=Os08g0360100 PE=2 SV=1
CL4459.Contig2_All	sp|Q9FYT6|CRS1_MAIZE	35.3	150	93	2	644	204	557	705	2e-15	81.3	Chloroplastic group IIA intron splicing facilitator CRS1, chloroplastic OS=Zea mays GN=CRS1 PE=1 SV=1
CL4459.Contig2_All	sp|Q9LF10|CRS1_ARATH	38.6	140	82	2	635	228	568	707	2.6e-15	80.9	Chloroplastic group IIA intron splicing facilitator CRS1, chloroplastic OS=Arabidopsis thaliana GN=At5g16180 PE=3 SV=2
CL4463.Contig1_All	sp|Q67ZB3|FRL3_ARATH	27.2	279	179	4	1506	724	187	459	3.5e-20	97.4	FRIGIDA-like protein 3 OS=Arabidopsis thaliana GN=FRL3 PE=1 SV=1
CL4463.Contig1_All	sp|A0SWL0|FRL2A_ARATH	25.1	287	200	5	1449	598	116	390	1.9e-18	91.7	FRIGIDA-like protein 2 OS=Arabidopsis thaliana GN=FRL2 PE=3 SV=1
CL4463.Contig1_All	sp|Q9C6S2|FRL2I_ARATH	25.1	287	200	5	1449	598	116	390	1.9e-18	91.7	Inactive FRIGIDA-like protein 2 OS=Arabidopsis thaliana GN=FRL2 PE=2 SV=1
CL4463.Contig1_All	sp|Q5XV31|FRL5_ARATH	28.9	263	173	6	1440	682	567	825	4.8e-17	87	FRIGIDA-like protein 5 OS=Arabidopsis thaliana GN=FRL5 PE=2 SV=1
CL4463.Contig1_All	sp|Q9LUV4|FRL4A_ARATH	26.4	296	197	7	1479	637	147	436	3.8e-14	77.4	FRIGIDA-like protein 4a OS=Arabidopsis thaliana GN=FRL4A PE=2 SV=1
CL4463.Contig2_All	sp|Q9C6S2|FRL2I_ARATH	24.8	306	210	6	1422	514	116	404	4.3e-19	93.6	Inactive FRIGIDA-like protein 2 OS=Arabidopsis thaliana GN=FRL2 PE=2 SV=1
CL4463.Contig2_All	sp|Q67ZB3|FRL3_ARATH	27.7	249	161	3	1389	697	212	459	7.4e-19	92.8	FRIGIDA-like protein 3 OS=Arabidopsis thaliana GN=FRL3 PE=1 SV=1
CL4463.Contig2_All	sp|A0SWL0|FRL2A_ARATH	25.4	280	195	5	1422	592	116	384	1.3e-18	92	FRIGIDA-like protein 2 OS=Arabidopsis thaliana GN=FRL2 PE=3 SV=1
CL4463.Contig2_All	sp|Q5XV31|FRL5_ARATH	27.9	297	200	6	1413	553	567	859	1.6e-18	91.7	FRIGIDA-like protein 5 OS=Arabidopsis thaliana GN=FRL5 PE=2 SV=1
CL4463.Contig2_All	sp|Q9LUV4|FRL4A_ARATH	27.5	273	176	8	1383	613	170	436	7.9e-13	72.8	FRIGIDA-like protein 4a OS=Arabidopsis thaliana GN=FRL4A PE=2 SV=1
CL4466.Contig1_All	sp|Q84L31|RD23C_ARATH	69.2	419	90	11	1502	360	1	418	1.9e-154	543.5	Ubiquitin receptor RAD23c OS=Arabidopsis thaliana GN=RAD23C PE=1 SV=2
CL4466.Contig1_All	sp|Q84L30|RD23D_ARATH	71.7	385	96	5	1502	360	1	376	2.9e-147	519.6	Ubiquitin receptor RAD23d OS=Arabidopsis thaliana GN=RAD23D PE=1 SV=2
CL4466.Contig1_All	sp|Q40742|RAD23_ORYSJ	62.6	396	124	8	1502	360	1	387	3.6e-129	459.5	Probable ubiquitin receptor RAD23 OS=Oryza sativa subsp. japonica GN=RAD23 PE=1 SV=2
CL4466.Contig1_All	sp|Q84L33|RD23B_ARATH	56.1	392	139	8	1502	360	1	370	1.1e-111	401.4	Ubiquitin receptor RAD23b OS=Arabidopsis thaliana GN=RAD23B PE=1 SV=3
CL4466.Contig1_All	sp|Q84L32|RD23A_ARATH	55.4	386	148	8	1502	360	1	367	4.1e-109	392.9	Probable ubiquitin receptor RAD23a OS=Arabidopsis thaliana GN=RAD23A PE=1 SV=2
CL4466.Contig2_All	sp|Q84L30|RD23D_ARATH	70	390	93	8	129	1265	1	377	2.3e-140	496.5	Ubiquitin receptor RAD23d OS=Arabidopsis thaliana GN=RAD23D PE=1 SV=2
CL4466.Contig2_All	sp|Q84L31|RD23C_ARATH	64	419	111	9	129	1265	1	419	4.3e-139	492.3	Ubiquitin receptor RAD23c OS=Arabidopsis thaliana GN=RAD23C PE=1 SV=2
CL4466.Contig2_All	sp|Q40742|RAD23_ORYSJ	59.8	391	142	8	129	1265	1	388	7e-121	431.8	Probable ubiquitin receptor RAD23 OS=Oryza sativa subsp. japonica GN=RAD23 PE=1 SV=2
CL4466.Contig2_All	sp|Q84L33|RD23B_ARATH	56.6	385	147	5	129	1265	1	371	3.8e-111	399.4	Ubiquitin receptor RAD23b OS=Arabidopsis thaliana GN=RAD23B PE=1 SV=3
CL4466.Contig2_All	sp|Q84L32|RD23A_ARATH	53.5	381	162	4	129	1265	1	368	2.4e-105	380.2	Probable ubiquitin receptor RAD23a OS=Arabidopsis thaliana GN=RAD23A PE=1 SV=2
CL4466.Contig3_All	sp|Q84L31|RD23C_ARATH	69.2	419	90	11	1530	388	1	418	2e-154	543.5	Ubiquitin receptor RAD23c OS=Arabidopsis thaliana GN=RAD23C PE=1 SV=2
CL4466.Contig3_All	sp|Q84L30|RD23D_ARATH	71.7	385	96	5	1530	388	1	376	3.1e-147	519.6	Ubiquitin receptor RAD23d OS=Arabidopsis thaliana GN=RAD23D PE=1 SV=2
CL4466.Contig3_All	sp|Q40742|RAD23_ORYSJ	62.6	396	124	8	1530	388	1	387	3.7e-129	459.5	Probable ubiquitin receptor RAD23 OS=Oryza sativa subsp. japonica GN=RAD23 PE=1 SV=2
CL4466.Contig3_All	sp|Q84L33|RD23B_ARATH	56.1	392	139	8	1530	388	1	370	1.2e-111	401.4	Ubiquitin receptor RAD23b OS=Arabidopsis thaliana GN=RAD23B PE=1 SV=3
CL4466.Contig3_All	sp|Q84L32|RD23A_ARATH	55.4	386	148	8	1530	388	1	367	4.3e-109	392.9	Probable ubiquitin receptor RAD23a OS=Arabidopsis thaliana GN=RAD23A PE=1 SV=2
CL4466.Contig4_All	sp|Q84L31|RD23C_ARATH	66.6	419	103	10	1357	212	1	419	1.6e-147	520.4	Ubiquitin receptor RAD23c OS=Arabidopsis thaliana GN=RAD23C PE=1 SV=2
CL4466.Contig4_All	sp|Q84L30|RD23D_ARATH	68.9	386	107	4	1357	212	1	377	8.3e-144	508.1	Ubiquitin receptor RAD23d OS=Arabidopsis thaliana GN=RAD23D PE=1 SV=2
CL4466.Contig4_All	sp|Q40742|RAD23_ORYSJ	61.5	397	129	10	1357	212	1	388	6.6e-125	445.3	Probable ubiquitin receptor RAD23 OS=Oryza sativa subsp. japonica GN=RAD23 PE=1 SV=2
CL4466.Contig4_All	sp|Q84L33|RD23B_ARATH	57.9	392	134	8	1357	212	1	371	1.2e-115	414.5	Ubiquitin receptor RAD23b OS=Arabidopsis thaliana GN=RAD23B PE=1 SV=3
CL4466.Contig4_All	sp|Q84L32|RD23A_ARATH	55.5	384	153	6	1357	212	1	368	1.2e-110	397.9	Probable ubiquitin receptor RAD23a OS=Arabidopsis thaliana GN=RAD23A PE=1 SV=2
CL4467.Contig1_All	sp|O22263|PDI21_ARATH	75	348	87	0	76	1119	12	359	1.2e-154	543.9	Protein disulfide-isomerase like 2-1 OS=Arabidopsis thaliana GN=PDIL2-1 PE=1 SV=1
CL4467.Contig1_All	sp|P38661|PDIA6_MEDSA	75.7	350	81	1	76	1113	14	363	5.9e-154	541.6	Probable protein disulfide-isomerase A6 OS=Medicago sativa PE=1 SV=1
CL4467.Contig1_All	sp|Q942L2|PDI22_ORYSJ	71.8	365	96	1	46	1119	7	371	3.2e-152	535.8	Protein disulfide isomerase-like 2-2 OS=Oryza sativa subsp. japonica GN=PDIL2-2 PE=2 SV=1
CL4467.Contig1_All	sp|Q75M08|PDI21_ORYSJ	71.3	362	104	0	34	1119	5	366	3.6e-151	532.3	Protein disulfide isomerase-like 2-1 OS=Oryza sativa subsp. japonica GN=PDIL2-1 PE=2 SV=2
CL4467.Contig1_All	sp|Q9MAU6|PDI22_ARATH	34.3	283	152	8	28	798	2	276	1.3e-39	161.8	Protein disulfide-isomerase like 2-2 OS=Arabidopsis thaliana GN=PDIL2-2 PE=2 SV=2
CL4467.Contig2_All	sp|O22263|PDI21_ARATH	74.4	348	89	0	76	1119	12	359	5.8e-154	541.6	Protein disulfide-isomerase like 2-1 OS=Arabidopsis thaliana GN=PDIL2-1 PE=1 SV=1
CL4467.Contig2_All	sp|P38661|PDIA6_MEDSA	75.1	350	83	1	76	1113	14	363	4.9e-153	538.5	Probable protein disulfide-isomerase A6 OS=Medicago sativa PE=1 SV=1
CL4467.Contig2_All	sp|Q942L2|PDI22_ORYSJ	71.5	365	97	1	46	1119	7	371	1.9e-152	536.6	Protein disulfide isomerase-like 2-2 OS=Oryza sativa subsp. japonica GN=PDIL2-2 PE=2 SV=1
CL4467.Contig2_All	sp|Q75M08|PDI21_ORYSJ	71	362	105	0	34	1119	5	366	2.7e-151	532.7	Protein disulfide isomerase-like 2-1 OS=Oryza sativa subsp. japonica GN=PDIL2-1 PE=2 SV=2
CL4467.Contig2_All	sp|Q9MAU6|PDI22_ARATH	34.3	283	152	8	28	798	2	276	1.3e-39	161.8	Protein disulfide-isomerase like 2-2 OS=Arabidopsis thaliana GN=PDIL2-2 PE=2 SV=2
CL4468.Contig1_All	sp|Q9LSZ0|APO4_ARATH	33.3	87	50	2	107	343	4	90	9.8e-06	47.4	APO protein 4, mitochondrial OS=Arabidopsis thaliana GN=APO4 PE=2 SV=2
CL4468.Contig2_All	sp|Q9LSZ0|APO4_ARATH	51.6	124	49	2	530	868	202	325	6.4e-31	132.5	APO protein 4, mitochondrial OS=Arabidopsis thaliana GN=APO4 PE=2 SV=2
CL4468.Contig2_All	sp|Q8W4A5|APO2_ARATH	39.2	120	62	2	530	856	306	425	1e-20	98.6	APO protein 2, chloroplastic OS=Arabidopsis thaliana GN=APO2 PE=2 SV=1
CL4468.Contig2_All	sp|Q9XIR4|APO1_ARATH	38	121	64	2	530	859	303	423	2.1e-18	90.9	APO protein 1, chloroplastic OS=Arabidopsis thaliana GN=APO1 PE=2 SV=1
CL4468.Contig2_All	sp|Q9FH50|APO3_ARATH	34.5	119	66	3	539	859	271	389	3.8e-15	80.1	APO protein 3, mitochondrial OS=Arabidopsis thaliana GN=APO3 PE=2 SV=1
CL4468.Contig3_All	sp|Q9LSZ0|APO4_ARATH	51.6	124	49	2	564	226	202	325	7.2e-31	132.5	APO protein 4, mitochondrial OS=Arabidopsis thaliana GN=APO4 PE=2 SV=2
CL4468.Contig3_All	sp|Q8W4A5|APO2_ARATH	39.2	120	62	2	564	238	306	425	1.2e-20	98.6	APO protein 2, chloroplastic OS=Arabidopsis thaliana GN=APO2 PE=2 SV=1
CL4468.Contig3_All	sp|Q9XIR4|APO1_ARATH	38	121	64	2	564	235	303	423	2.4e-18	90.9	APO protein 1, chloroplastic OS=Arabidopsis thaliana GN=APO1 PE=2 SV=1
CL4468.Contig3_All	sp|Q9FH50|APO3_ARATH	38.8	139	77	4	1031	630	76	211	4.5e-17	86.7	APO protein 3, mitochondrial OS=Arabidopsis thaliana GN=APO3 PE=2 SV=1
CL4468.Contig4_All	sp|Q9LSZ0|APO4_ARATH	45.6	327	163	4	83	1024	1	325	6.8e-77	285.4	APO protein 4, mitochondrial OS=Arabidopsis thaliana GN=APO4 PE=2 SV=2
CL4468.Contig4_All	sp|Q9XIR4|APO1_ARATH	33.7	294	147	4	272	1012	130	422	1.9e-42	171	APO protein 1, chloroplastic OS=Arabidopsis thaliana GN=APO1 PE=2 SV=1
CL4468.Contig4_All	sp|Q8W4A5|APO2_ARATH	31.6	326	176	5	161	1012	105	425	7.9e-41	165.6	APO protein 2, chloroplastic OS=Arabidopsis thaliana GN=APO2 PE=2 SV=1
CL4468.Contig4_All	sp|Q9FH50|APO3_ARATH	31.2	317	172	9	188	1012	76	388	3.6e-33	140.2	APO protein 3, mitochondrial OS=Arabidopsis thaliana GN=APO3 PE=2 SV=1
CL4468.Contig5_All	sp|Q9LSZ0|APO4_ARATH	50	242	107	3	178	864	85	325	4.7e-66	249.2	APO protein 4, mitochondrial OS=Arabidopsis thaliana GN=APO4 PE=2 SV=2
CL4468.Contig5_All	sp|Q9XIR4|APO1_ARATH	34.3	274	131	5	172	852	151	422	1.7e-39	161	APO protein 1, chloroplastic OS=Arabidopsis thaliana GN=APO1 PE=2 SV=1
CL4468.Contig5_All	sp|Q8W4A5|APO2_ARATH	33.5	269	136	5	172	852	158	425	2.4e-38	157.1	APO protein 2, chloroplastic OS=Arabidopsis thaliana GN=APO2 PE=2 SV=1
CL4468.Contig5_All	sp|Q9FH50|APO3_ARATH	29.7	283	156	8	127	852	108	388	1.1e-25	115.2	APO protein 3, mitochondrial OS=Arabidopsis thaliana GN=APO3 PE=2 SV=1
CL4469.Contig1_All	sp|O65154|KIWI_ARATH	54.3	105	44	1	573	271	1	105	4.4e-29	126.3	RNA polymerase II transcriptional coactivator KIWI OS=Arabidopsis thaliana GN=KIWI PE=1 SV=1
CL4469.Contig1_All	sp|O65155|KELP_ARATH	33.1	118	76	1	618	274	42	159	8.9e-14	75.5	RNA polymerase II transcriptional coactivator KELP OS=Arabidopsis thaliana GN=KELP PE=1 SV=1
CL4469.Contig4_All	sp|O65154|KIWI_ARATH	53.3	105	45	1	603	301	1	105	2.1e-28	124	RNA polymerase II transcriptional coactivator KIWI OS=Arabidopsis thaliana GN=KIWI PE=1 SV=1
CL4469.Contig4_All	sp|O65155|KELP_ARATH	33.1	118	76	1	648	304	42	159	4.9e-14	76.3	RNA polymerase II transcriptional coactivator KELP OS=Arabidopsis thaliana GN=KELP PE=1 SV=1
CL4469.Contig6_All	sp|O65154|KIWI_ARATH	54.3	105	44	1	573	271	1	105	4.3e-29	126.3	RNA polymerase II transcriptional coactivator KIWI OS=Arabidopsis thaliana GN=KIWI PE=1 SV=1
CL4469.Contig6_All	sp|O65155|KELP_ARATH	33.1	118	76	1	618	274	42	159	8.7e-14	75.5	RNA polymerase II transcriptional coactivator KELP OS=Arabidopsis thaliana GN=KELP PE=1 SV=1
CL4469.Contig7_All	sp|O65154|KIWI_ARATH	54.3	105	44	1	573	271	1	105	4e-29	126.3	RNA polymerase II transcriptional coactivator KIWI OS=Arabidopsis thaliana GN=KIWI PE=1 SV=1
CL4469.Contig7_All	sp|O65155|KELP_ARATH	33.1	118	76	1	618	274	42	159	8.2e-14	75.5	RNA polymerase II transcriptional coactivator KELP OS=Arabidopsis thaliana GN=KELP PE=1 SV=1
CL4469.Contig8_All	sp|O65154|KIWI_ARATH	54.3	105	44	1	590	288	1	105	4.4e-29	126.3	RNA polymerase II transcriptional coactivator KIWI OS=Arabidopsis thaliana GN=KIWI PE=1 SV=1
CL4469.Contig8_All	sp|O65155|KELP_ARATH	33.1	118	76	1	635	291	42	159	8.8e-14	75.5	RNA polymerase II transcriptional coactivator KELP OS=Arabidopsis thaliana GN=KELP PE=1 SV=1
CL4469.Contig9_All	sp|O65154|KIWI_ARATH	54.3	105	44	1	590	288	1	105	4.1e-29	126.3	RNA polymerase II transcriptional coactivator KIWI OS=Arabidopsis thaliana GN=KIWI PE=1 SV=1
CL4469.Contig9_All	sp|O65155|KELP_ARATH	33.1	118	76	1	635	291	42	159	8.3e-14	75.5	RNA polymerase II transcriptional coactivator KELP OS=Arabidopsis thaliana GN=KELP PE=1 SV=1
CL4469.Contig10_All	sp|O65154|KIWI_ARATH	54.3	105	44	1	573	271	1	105	3.9e-29	126.3	RNA polymerase II transcriptional coactivator KIWI OS=Arabidopsis thaliana GN=KIWI PE=1 SV=1
CL4469.Contig10_All	sp|O65155|KELP_ARATH	33.1	118	76	1	618	274	42	159	8e-14	75.5	RNA polymerase II transcriptional coactivator KELP OS=Arabidopsis thaliana GN=KELP PE=1 SV=1
CL4472.Contig1_All	sp|Q69S43|CCD61_ORYSJ	36.3	204	118	4	335	916	76	277	6.2e-30	129.4	Cyclin-D6-1 OS=Oryza sativa subsp. japonica GN=CYCD6-1 PE=2 SV=1
CL4472.Contig1_All	sp|P42751|CCD11_ARATH	33.6	238	130	5	323	970	96	327	9.2e-26	115.5	Cyclin-D1-1 OS=Arabidopsis thaliana GN=CYCD1-1 PE=1 SV=3
CL4472.Contig1_All	sp|Q67V81|CCD11_ORYSJ	36.5	189	108	3	323	889	139	315	4.6e-25	113.2	Cyclin-D1-1 OS=Oryza sativa subsp. japonica GN=CYCD1-1 PE=3 SV=1
CL4472.Contig2_All	sp|Q69S43|CCD61_ORYSJ	34.2	193	115	5	75	635	17	203	4.5e-25	113.2	Cyclin-D6-1 OS=Oryza sativa subsp. japonica GN=CYCD6-1 PE=2 SV=1
CL4472.Contig2_All	sp|Q4KYM5|CCD42_ORYSJ	31.3	201	127	3	72	659	63	257	1.5e-20	98.2	Cyclin-D4-2 OS=Oryza sativa subsp. japonica GN=CYCD4-2 PE=2 SV=2
CL4472.Contig2_All	sp|Q6YXH8|CCD41_ORYSJ	33.1	181	111	2	117	638	69	246	2.6e-20	97.4	Cyclin-D4-1 OS=Oryza sativa subsp. japonica GN=CYCD4-1 PE=2 SV=2
CL4472.Contig3_All	sp|Q69S43|CCD61_ORYSJ	38	129	78	2	323	706	76	203	7.1e-21	99.4	Cyclin-D6-1 OS=Oryza sativa subsp. japonica GN=CYCD6-1 PE=2 SV=1
CL4472.Contig3_All	sp|Q6YXH8|CCD41_ORYSJ	36.8	133	81	1	311	709	117	246	1.9e-18	91.3	Cyclin-D4-1 OS=Oryza sativa subsp. japonica GN=CYCD4-1 PE=2 SV=2
CL4472.Contig3_All	sp|Q4KYM5|CCD42_ORYSJ	35	140	85	2	311	730	124	257	2.5e-18	90.9	Cyclin-D4-2 OS=Oryza sativa subsp. japonica GN=CYCD4-2 PE=2 SV=2
CL4472.Contig4_All	sp|Q69S43|CCD61_ORYSJ	34.9	269	155	7	75	845	17	277	2.6e-35	147.1	Cyclin-D6-1 OS=Oryza sativa subsp. japonica GN=CYCD6-1 PE=2 SV=1
CL4472.Contig4_All	sp|P42751|CCD11_ARATH	33.9	254	140	5	204	899	80	327	5.3e-28	122.9	Cyclin-D1-1 OS=Arabidopsis thaliana GN=CYCD1-1 PE=1 SV=3
CL4472.Contig4_All	sp|Q8LGA1|CCD41_ARATH	35.5	220	131	3	210	857	78	290	1.5e-27	121.3	Cyclin-D4-1 OS=Arabidopsis thaliana GN=CYCD4-1 PE=1 SV=2
CL4472.Contig4_All	sp|P42752|CCD21_ARATH	31.8	239	153	5	141	857	77	305	7.7e-27	119	Cyclin-D2-1 OS=Arabidopsis thaliana GN=CYCD2-1 PE=1 SV=3
CL4472.Contig5_All	sp|Q69S43|CCD61_ORYSJ	34	268	155	7	75	833	17	277	3.8e-34	143.3	Cyclin-D6-1 OS=Oryza sativa subsp. japonica GN=CYCD6-1 PE=2 SV=1
CL4472.Contig5_All	sp|P42751|CCD11_ARATH	32.7	254	143	5	192	887	80	327	5.9e-27	119.4	Cyclin-D1-1 OS=Arabidopsis thaliana GN=CYCD1-1 PE=1 SV=3
CL4472.Contig5_All	sp|Q67V81|CCD11_ORYSJ	35.5	200	117	3	207	806	128	315	6.6e-26	115.9	Cyclin-D1-1 OS=Oryza sativa subsp. japonica GN=CYCD1-1 PE=3 SV=1
CL4472.Contig6_All	sp|Q69S43|CCD61_ORYSJ	35.3	218	127	5	900	283	62	277	3.5e-30	130.2	Cyclin-D6-1 OS=Oryza sativa subsp. japonica GN=CYCD6-1 PE=2 SV=1
CL4472.Contig6_All	sp|P42751|CCD11_ARATH	33.6	238	130	5	876	229	96	327	8.9e-26	115.5	Cyclin-D1-1 OS=Arabidopsis thaliana GN=CYCD1-1 PE=1 SV=3
CL4472.Contig6_All	sp|Q67V81|CCD11_ORYSJ	36.5	189	108	3	876	310	139	315	4.4e-25	113.2	Cyclin-D1-1 OS=Oryza sativa subsp. japonica GN=CYCD1-1 PE=3 SV=1
CL4472.Contig7_All	sp|Q69S43|CCD61_ORYSJ	34.2	269	157	7	1053	283	17	277	1e-34	145.2	Cyclin-D6-1 OS=Oryza sativa subsp. japonica GN=CYCD6-1 PE=2 SV=1
CL4472.Contig7_All	sp|P42751|CCD11_ARATH	32.7	254	143	5	924	229	80	327	5.8e-27	119.4	Cyclin-D1-1 OS=Arabidopsis thaliana GN=CYCD1-1 PE=1 SV=3
CL4472.Contig7_All	sp|Q67V81|CCD11_ORYSJ	35.5	200	117	3	909	310	128	315	6.5e-26	115.9	Cyclin-D1-1 OS=Oryza sativa subsp. japonica GN=CYCD1-1 PE=3 SV=1
CL4474.Contig1_All	sp|Q941L0|CESA3_ARATH	65.8	310	83	6	456	1346	1	300	3e-110	396.4	Cellulose synthase A catalytic subunit 3 [UDP-forming] OS=Arabidopsis thaliana GN=CESA3 PE=1 SV=2
CL4474.Contig1_All	sp|Q84ZN6|CESA8_ORYSJ	63.6	305	82	10	507	1346	17	317	4.7e-100	362.5	Probable cellulose synthase A catalytic subunit 8 [UDP-forming] OS=Oryza sativa subsp. japonica GN=CESA8 PE=2 SV=1
CL4474.Contig1_All	sp|A2XN66|CESA2_ORYSI	62.9	302	86	9	510	1346	12	310	1.3e-97	354.4	Probable cellulose synthase A catalytic subunit 2 [UDP-forming] OS=Oryza sativa subsp. indica GN=CESA2 PE=3 SV=1
CL4474.Contig1_All	sp|Q84M43|CESA2_ORYSJ	62.9	302	86	9	510	1346	12	310	1.3e-97	354.4	Probable cellulose synthase A catalytic subunit 2 [UDP-forming] OS=Oryza sativa subsp. japonica GN=CESA2 PE=2 SV=1
CL4474.Contig1_All	sp|O48946|CESA1_ARATH	47.1	308	133	4	465	1343	23	315	2.4e-75	280.4	Cellulose synthase A catalytic subunit 1 [UDP-forming] OS=Arabidopsis thaliana GN=CESA1 PE=1 SV=1
CL4474.Contig2_All	sp|Q941L0|CESA3_ARATH	65.8	310	83	6	430	1320	1	300	2.9e-110	396.4	Cellulose synthase A catalytic subunit 3 [UDP-forming] OS=Arabidopsis thaliana GN=CESA3 PE=1 SV=2
CL4474.Contig2_All	sp|Q84ZN6|CESA8_ORYSJ	63.6	305	82	10	481	1320	17	317	4.6e-100	362.5	Probable cellulose synthase A catalytic subunit 8 [UDP-forming] OS=Oryza sativa subsp. japonica GN=CESA8 PE=2 SV=1
CL4474.Contig2_All	sp|A2XN66|CESA2_ORYSI	62.9	302	86	9	484	1320	12	310	1.3e-97	354.4	Probable cellulose synthase A catalytic subunit 2 [UDP-forming] OS=Oryza sativa subsp. indica GN=CESA2 PE=3 SV=1
CL4474.Contig2_All	sp|Q84M43|CESA2_ORYSJ	62.9	302	86	9	484	1320	12	310	1.3e-97	354.4	Probable cellulose synthase A catalytic subunit 2 [UDP-forming] OS=Oryza sativa subsp. japonica GN=CESA2 PE=2 SV=1
CL4474.Contig2_All	sp|O48946|CESA1_ARATH	47.1	308	133	4	439	1317	23	315	2.3e-75	280.4	Cellulose synthase A catalytic subunit 1 [UDP-forming] OS=Arabidopsis thaliana GN=CESA1 PE=1 SV=1
CL4474.Contig3_All	sp|Q941L0|CESA3_ARATH	84.2	1077	146	6	451	3645	1	1065	0	1857	Cellulose synthase A catalytic subunit 3 [UDP-forming] OS=Arabidopsis thaliana GN=CESA3 PE=1 SV=2
CL4474.Contig3_All	sp|Q84ZN6|CESA8_ORYSJ	82.6	1072	156	13	502	3645	17	1081	0	1802.7	Probable cellulose synthase A catalytic subunit 8 [UDP-forming] OS=Oryza sativa subsp. japonica GN=CESA8 PE=2 SV=1
CL4474.Contig3_All	sp|Q84M43|CESA2_ORYSJ	82.6	1072	152	14	505	3645	12	1073	0	1790	Probable cellulose synthase A catalytic subunit 2 [UDP-forming] OS=Oryza sativa subsp. japonica GN=CESA2 PE=2 SV=1
CL4474.Contig3_All	sp|A2XN66|CESA2_ORYSI	82.6	1072	152	14	505	3645	12	1073	0	1790	Probable cellulose synthase A catalytic subunit 2 [UDP-forming] OS=Oryza sativa subsp. indica GN=CESA2 PE=3 SV=1
CL4474.Contig3_All	sp|A2Y0X2|CESA1_ORYSI	70.7	1069	289	12	460	3645	25	1076	0	1558.5	Probable cellulose synthase A catalytic subunit 1 [UDP-forming] OS=Oryza sativa subsp. indica GN=CESA1 PE=3 SV=1
CL4474.Contig4_All	sp|Q941L0|CESA3_ARATH	63	276	79	5	187	978	1	265	8.5e-91	331.3	Cellulose synthase A catalytic subunit 3 [UDP-forming] OS=Arabidopsis thaliana GN=CESA3 PE=1 SV=2
CL4474.Contig4_All	sp|Q84ZN6|CESA8_ORYSJ	58.9	270	84	10	238	978	17	282	1.8e-77	287	Probable cellulose synthase A catalytic subunit 8 [UDP-forming] OS=Oryza sativa subsp. japonica GN=CESA8 PE=2 SV=1
CL4474.Contig4_All	sp|A2XN66|CESA2_ORYSI	59	268	84	10	241	978	12	275	5.5e-74	275.4	Probable cellulose synthase A catalytic subunit 2 [UDP-forming] OS=Oryza sativa subsp. indica GN=CESA2 PE=3 SV=1
CL4474.Contig4_All	sp|Q84M43|CESA2_ORYSJ	59	268	84	10	241	978	12	275	5.5e-74	275.4	Probable cellulose synthase A catalytic subunit 2 [UDP-forming] OS=Oryza sativa subsp. japonica GN=CESA2 PE=2 SV=1
CL4474.Contig4_All	sp|O48946|CESA1_ARATH	44.8	270	117	6	214	978	29	281	3.6e-57	219.5	Cellulose synthase A catalytic subunit 1 [UDP-forming] OS=Arabidopsis thaliana GN=CESA1 PE=1 SV=1
CL4474.Contig5_All	sp|Q941L0|CESA3_ARATH	65.8	310	83	6	218	1108	1	300	1.4e-110	397.1	Cellulose synthase A catalytic subunit 3 [UDP-forming] OS=Arabidopsis thaliana GN=CESA3 PE=1 SV=2
CL4474.Contig5_All	sp|Q84ZN6|CESA8_ORYSJ	63.3	305	83	10	269	1108	17	317	6.6e-100	361.7	Probable cellulose synthase A catalytic subunit 8 [UDP-forming] OS=Oryza sativa subsp. japonica GN=CESA8 PE=2 SV=1
CL4474.Contig5_All	sp|Q84M43|CESA2_ORYSJ	62.6	302	87	9	272	1108	12	310	1.8e-97	353.6	Probable cellulose synthase A catalytic subunit 2 [UDP-forming] OS=Oryza sativa subsp. japonica GN=CESA2 PE=2 SV=1
CL4474.Contig5_All	sp|A2XN66|CESA2_ORYSI	62.6	302	87	9	272	1108	12	310	1.8e-97	353.6	Probable cellulose synthase A catalytic subunit 2 [UDP-forming] OS=Oryza sativa subsp. indica GN=CESA2 PE=3 SV=1
[truncated: 160,912 more rows]
