# Supplementary material for: Comparative transcriptomic analysis provides insights into the development of a Salvia splendens Ker-Gawler mutant, SX919M
Source: PLoS One. 2019 Mar 14;14(3):e0213446. doi: 10.1371/journal.pone.0213446 (PMC6417697; doi:10.1371/journal.pone.0213446)
Supplement: S9 Table — (XLSX) [file pone.0213446.s010.xlsx]

## Sheet: Sheet1
Table S9 Gene expression was up-regulated in DEGs.
GeneID	Length	919CK-Expression	SX919M-Expression	log2FoldChange(919/919CK)	FDR	Up/Down-Regulation(919/919CK)	Pvalue	Nr	Nt	Swissprot	KEGG	KOG	Interpro	GO
CL691.Contig5_All	335	0.01	4461.16	18.7671	0	Up	0	NA	NA	NA	NA	NA	NA	NA
Unigene27929_All	391	0.01	1443.44	17.1392	0	Up	0	NA	NA	NA	NA	NA	NA	NA
CL691.Contig4_All	359	0.01	1342.3	17.0343	0	Up	0	NA	NA	NA	NA	NA	PF00680/1.8E-5/RNA dependent RNA polymerase	NA
CL691.Contig3_All	676	0.01	1312.66	17.0021	0	Up	0	NA	NA	NA	NA	NA	NA	NA
CL691.Contig2_All	322	0.01	836.45	16.352	0	Up	0	NA	NA	NA	NA	NA	NA	NA
Unigene33420_All	3473	0.11	8118.98	16.1715	0	Up	0	NA	NA	NA	NA	NA	PF02247/1.0E-155/Large coat protein	NA
CL691.Contig6_All	231	0.01	386.63	15.2387	0	Up	0	NA	NA	NA	NA	NA	PS50507/10.141/RdRp of positive ssRNA viruses catalytic domain profile.	NA
CL691.Contig1_All	5944	0.14	4228.23	14.8823	0	Up	0	NA	NA	NA	NA	NA	PS51218/51.862/Superfamily 3 helicase of positive ssRNA viruses domain profile.	NA
CL5147.Contig2_All	907	0.01	159.89	13.9648	0	Up	0	gi|53139488|emb|CAH58741.1|/1.4e-28/vascular specific protein 4 [Plantago major] >gi|53748475|emb|CAH59417.1| cold stress-induced protein [Plantago major]	gi|53748474|emb|AJ844001.1|/1.93896e-12/Plantago major mRNA for cold stress-induced protein (src1 gene)	NA	brp:103856116/8.5e-07/aldose 1-epimerase-like; K01785 aldose 1-epimerase [EC:5.1.3.3]	NA	NA	NA
CL691.Contig7_All	396	0.01	141.76	13.7912	2.76663e-222	Up	3.62094e-225	NA	NA	NA	NA	NA	NA	NA
CL107.Contig3_All	920	0.01	136.14	13.7328	0	Up	0	gi|823251574|ref|XP_012458428.1|/7.6e-35/PREDICTED: copper transport protein CCH-like isoform X2 [Gossypium raimondii] >gi|763808114|gb|KJB75016.1| hypothetical protein B456_012G020400 [Gossypium raimondii]	gi|848925129|ref|XM_013003113.1|/8.59038e-56/PREDICTED: Erythranthe guttatus copper transport protein CCH-like (LOC105977749), transcript variant X2, mRNA	sp|Q94BT9|ATOX1_ARATH/4.3e-28/Copper transport protein ATX1 OS=Arabidopsis thaliana GN=ATX1 PE=1 SV=1	sind:105161058/1.2e-35/copper transport protein CCH-like; K07213 copper chaperone	At3g56240/1.3e-26/[P] KOG1603 Copper chaperone	NA	biological_process:GO:0030001//metal ion transport;molecular_function:GO:0046872//metal ion binding;
Unigene27928_All	450	0.01	127.56	13.6389	2.35743e-232	Up	2.91554e-235	NA	NA	NA	NA	NA	PS51218/42.846/Superfamily 3 helicase of positive ssRNA viruses domain profile.	NA
Unigene36157_All	1160	0.01	60.29	12.5577	0	Up	0	gi|18091724|gb|AAK64528.1|/2.7e-130/coat protein [Cotton leaf curl Gezira virus-[Okra/Gezira]] >gi|18091732|gb|AAK64535.1| coat protein [Cotton leaf curl Gezira virus-[Sida]] >gi|18091739|gb|AAK64541.1| coat protein [Cotton leaf curl Gezira virus-[Okra/Shambat]]	NA	NA	NA	NA	PR00224/2.9E-89/Geminivirus AR1 coat protein signature	biological_process:GO:0075732//viral penetration into host nucleus;GO:0046718//viral entry into host cell;cellular_component:GO:0042025//host cell nucleus;GO:0039615//T=1 icosahedral viral capsid;molecular_function:GO:0003677//DNA binding;GO:0046872//metal ion binding;GO:0005198//structural molecule activity;
CL11549.Contig1_All	1104	0.01	44.18	12.1092	9.07354e-216	Up	1.23112e-218	gi|747041336|ref|XP_011072506.1|/3.8e-97/PREDICTED: glutathione S-transferase T1-like [Sesamum indicum]	gi|747041333|ref|XM_011074194.1|/5.98197e-83/PREDICTED: Sesamum indicum glutathione S-transferase T1-like (LOC105157733), mRNA	sp|Q9ZRT5|GSTT1_ARATH/4.6e-77/Glutathione S-transferase T1 OS=Arabidopsis thaliana GN=GSTT1 PE=2 SV=1	sind:105157740/5.7e-98/glutathione S-transferase T1-like; K00799 glutathione S-transferase [EC:2.5.1.18]	At5g41210/1.2e-76/[O] KOG0867 Glutathione S-transferase	PF02798/1.1E-17/Glutathione S-transferase, N-terminal domain	NA
CL5521.Contig1_All	1395	0.01	35.55	11.7956	5.43088e-222	Up	7.1731e-225	gi|747078115|ref|XP_011086212.1|/3.1e-120/PREDICTED: light-induced protein, chloroplastic-like [Sesamum indicum]	gi|1000955109|ref|XM_002524364.2|/6.00577e-69/PREDICTED: Ricinus communis plastid-lipid-associated protein, chloroplastic (LOC8269519), mRNA	sp|P80471|LIPC_SOLTU/3.6e-111/Light-induced protein, chloroplastic OS=Solanum tuberosum PE=1 SV=2	bna:106373525/3.5e-36/uncharacterized LOC106373525; K17893 ubiquinol oxidase [EC:1.10.3.11]	At4g04020/8.5e-99/[I] LSE1559 A Plastid lipid-associated protein	PF04755/2.6E-75/PAP_fibrillin	NA
CL6454.Contig1_All	1235	0.01	28.75	11.4893	9.11664e-158	Up	1.9047e-160	gi|661893445|emb|CDP03254.1|/3.4e-139/unnamed protein product [Coffea canephora]	gi|848898732|ref|XM_012994038.1|/0/PREDICTED: Erythranthe guttatus probable 3-hydroxyisobutyrate dehydrogenase-like 1, mitochondrial (LOC105969293), mRNA	sp|Q9SZE1|3HID1_ARATH/4.3e-132/Probable 3-hydroxyisobutyrate dehydrogenase-like 1, mitochondrial OS=Arabidopsis thaliana GN=At4g29120 PE=2 SV=1	sly:101262608/1.2e-22/formin-like protein 20; K02184 formin 2	At3g24400/2.5e-22/[T] KOG1187 Serine/threonine protein kinase	PTHR22981/2.3E-167/--	NA
CL1411.Contig5_All	1182	0.01	27.71	11.4362	4.74699e-145	Up	1.11147e-147	gi|747049858|ref|XP_011070984.1|/6.7e-108/PREDICTED: NAC transcription factor 29-like [Sesamum indicum]	gi|747049857|ref|XM_011072682.1|/6.10717e-118/PREDICTED: Sesamum indicum NAC transcription factor 29-like (LOC105156525), mRNA	sp|O49255|NAC29_ARATH/1.1e-81/NAC transcription factor 29 OS=Arabidopsis thaliana GN=NAC029 PE=2 SV=1	bna:106399005/2.3e-20/uncharacterized LOC106399005; K01054 acylglycerol lipase [EC:3.1.1.23]	At1g69490/3.0e-81/[S] LSE0117 A No apical meristem (NAM) developmental protein and related proteins	PS51005/59.801/NAC domain profile.	biological_process:GO:0048608//reproductive structure development;GO:0006351//transcription, DNA-templated;GO:0048367//shoot system development;GO:0044702//single organism reproductive process;GO:0007568//aging;
CL1627.Contig10_All	825	0.01	25.73	11.3292	2.64299e-91	Up	1.19958e-93	gi|923681636|ref|XP_013653706.1|/2.6e-79/PREDICTED: calmodulin-like [Brassica napus]	gi|747048066|ref|XM_011071725.1|/3.05471e-164/PREDICTED: Sesamum indicum calmodulin-7 (LOC105155778), mRNA	sp|Q7Y052|CALM_EUPCH/6.7e-81/Calmodulin OS=Euphorbia characias PE=2 SV=4	bna:106358450/4.0e-80/calmodulin-like; K02183 calmodulin	At3g43810/1.8e-80/[T] KOG0027 Calmodulin and related proteins (EF-Hand superfamily)	SM00054/2.5E-8/EF-hand, calcium binding motif	biological_process:GO:0010099//regulation of photomorphogenesis;molecular_function:GO:0005509//calcium ion binding;
CL12313.Contig2_All	778	0.01	22.44	11.1319	1.70552e-74	Up	1.00345e-76	gi|325550905|gb|ADZ28497.1|/8.0e-102/acireductone dioxygenase [Salvia miltiorrhiza]	gi|325550904|gb|HQ437659.1|/0/Salvia miltiorrhiza acireductone dioxygenase mRNA, complete cds	sp|Q8W108|MTND3_ARATH/8.5e-94/1,2-dihydroxy-3-keto-5-methylthiopentene dioxygenase 3 OS=Arabidopsis thaliana GN=ARD3 PE=2 SV=1	sind:105158402/2.5e-100/1,2-dihydroxy-3-keto-5-methylthiopentene dioxygenase 2; K08967 1,2-dihydroxy-3-keto-5-methylthiopentene dioxygenase [EC:1.13.11.53 1.13.11.54]	At4g14710_1/3.2e-87/[S] KOG2107 Uncharacterized conserved protein, contains double-stranded beta-helix domain	PF03079/3.4E-63/ARD/ARD' family	NA
CL13549.Contig3_All	752	0.01	22.08	11.1085	1.17423e-70	Up	7.26114e-73	NA	NA	NA	NA	NA	NA	NA
CL7304.Contig2_All	329	0.01	21.33	11.0587	4.42749e-26	Up	9.71802e-28	NA	NA	NA	NA	NA	NA	NA
CL4373.Contig3_All	1020	0.01	21.08	11.0417	5.88993e-94	Up	2.55306e-96	gi|747087675|ref|XP_011091388.1|/2.2e-91/PREDICTED: GATA transcription factor 1 [Sesamum indicum]	gi|747087674|ref|XM_011093086.1|/2.11327e-37/PREDICTED: Sesamum indicum GATA transcription factor 1 (LOC105171843), mRNA	sp|Q8LAU9|GATA1_ARATH/2.7e-55/GATA transcription factor 1 OS=Arabidopsis thaliana GN=GATA1 PE=2 SV=2	NA	At3g24050/7.1e-55/[K] KOG1601 GATA-4/5/6 transcription factors	PS50114/11.793/GATA-type zinc finger domain profile.	NA
CL6310.Contig1_All	292	0.01	20.66	11.0126	1.0054e-21	Up	2.75968e-23	gi|922433542|ref|XP_013622891.1|/1.2e-07/PREDICTED: ATPase 8, plasma membrane-type [Brassica oleracea var. oleracea]	gi|694421989|ref|XM_009340550.1|/3.47214e-15/PREDICTED: Pyrus x bretschneideri plasma membrane ATPase 4 (LOC103931136), transcript variant X2, mRNA	sp|Q9M2A0|PMA8_ARATH/1.1e-09/ATPase 8, plasma membrane-type OS=Arabidopsis thaliana GN=AHA8 PE=3 SV=1	mus:103969684/1.9e-08/plasma membrane ATPase-like; K01535 H+-transporting ATPase [EC:3.6.3.6]	At3g42640/2.9e-09/[P] KOG0205 Plasma membrane H+-transporting ATPase	NA	NA
CL2111.Contig10_All	832	0.01	20.2	10.9801	3.94063e-72	Up	2.38e-74	gi|747098469|ref|XP_011097248.1|/1.1e-61/PREDICTED: floral homeotic protein APETALA 2-like isoform X1 [Sesamum indicum]	gi|28894442|gb|AY223518.1|/7.84936e-46/Antirrhinum majus LIPLESS1 (lip1) mRNA, complete cds	sp|P47927|AP2_ARATH/4.4e-32/Floral homeotic protein APETALA 2 OS=Arabidopsis thaliana GN=AP2 PE=1 SV=1	sind:105176219/1.7e-62/floral homeotic protein APETALA 2-like; K09284 AP2-like factor, euAP2 lineage	At4g36920/1.2e-31/[K] LSE0337 A Ovule development protein/AP2 domain transcription factor	PTHR32467:SF18/1.0E-53/--	NA
CL13085.Contig3_All	836	0.01	19.77	10.9491	5.97385e-71	Up	3.66538e-73	gi|747083840|ref|XP_011089302.1|/4.3e-37/PREDICTED: anther-specific proline-rich protein APG-like [Sesamum indicum]	gi|848875736|ref|XM_012982886.1|/1.02046e-44/PREDICTED: Erythranthe guttatus anther-specific proline-rich protein APG (LOC105958881), mRNA	sp|Q9C660|PEK10_ARATH/6.3e-10/Proline-rich receptor-like protein kinase PERK10 OS=Arabidopsis thaliana GN=PERK10 PE=2 SV=2	csv:105435597/2.2e-17/neural Wiskott-Aldrich syndrome protein-like; K05747 Wiskott-Aldrich syndrome protein	At1g26150/1.7e-09/[T] KOG1187 Serine/threonine protein kinase	NA	NA
CL1627.Contig8_All	842	0.01	19.15	10.9031	3.49426e-69	Up	2.2153e-71	gi|944068335|gb|KQK03819.1|/6.0e-79/hypothetical protein BRADI_2g10010, partial [Brachypodium distachyon]	gi|747048066|ref|XM_011071725.1|/2.41206e-165/PREDICTED: Sesamum indicum calmodulin-7 (LOC105155778), mRNA	sp|Q7Y052|CALM_EUPCH/6.8e-81/Calmodulin OS=Euphorbia characias PE=2 SV=4	egu:105035282/1.2e-79/calmodulin-7; K02183 calmodulin	At3g43810/1.8e-80/[T] KOG0027 Calmodulin and related proteins (EF-Hand superfamily)	SM00054/3.0E-9/EF-hand, calcium binding motif	molecular_function:GO:0005509//calcium ion binding;
CL3088.Contig5_All	3222	0.01	18.6	10.8611	7.09635e-276	Up	6.6462e-279	gi|745791069|gb|AJD25243.1|/3.3e-258/cytochrome P450 CYP711A44 [Salvia miltiorrhiza]	gi|745791068|gb|KP337749.1|/0/Salvia miltiorrhiza cytochrome P450 CYP711A44 mRNA, complete cds	sp|B9DFU2|MAX1_ARATH/3.0e-217/Cytochrome P450 711A1 OS=Arabidopsis thaliana GN=CYP711A1 PE=2 SV=1	sita:101759757/1.1e-189/cytochrome P450 711A1-like; K01832 thromboxane-A synthase [EC:5.3.99.5]	At2g26170/7.9e-217/[Q] KOG0158 Cytochrome P450 CYP3/CYP5/CYP6/CYP9 subfamilies	PTHR24301/5.9E-296/--	biological_process:GO:0010223//secondary shoot formation;GO:0009926//auxin polar transport;GO:0009934//regulation of meristem structural organization;GO:0055114//oxidation-reduction process;cellular_component:GO:0016021//integral component of membrane;molecular_function:GO:0016705//oxidoreductase activity, acting on paired donors, with incorporation or reduction of molecular oxygen;GO:0020037//he…
CL6969.Contig2_All	566	0.01	18.28	10.8361	1.92828e-42	Up	2.30144e-44	NA	gi|937644766|gb|KR921742.1|/4.23546e-17/Perilla frutescens var. crispa isolate CHI15 18S ribosomal RNA gene, partial sequence	NA	NA	NA	NA	NA
CL4492.Contig3_All	1884	0.01	16.66	10.7022	8.32602e-142	Up	2.04944e-144	gi|565369838|ref|XP_006351540.1|/6.2e-209/PREDICTED: uncharacterized protein LOC102579226 isoform X1 [Solanum tuberosum] >gi|565369840|ref|XP_006351541.1| PREDICTED: uncharacterized protein LOC102579226 isoform X1 [Solanum tuberosum] >gi|565369842|ref|XP_006351542.1| PREDICTED: uncharacterized protein LOC102579226 isoform X1 [Solanum tuberosum] >gi|971557726|ref|XP_015166007.1| PREDICTED: unchara…	gi|848916099|ref|XM_013000228.1|/0/PREDICTED: Erythranthe guttatus uncharacterized LOC105975057 (LOC105975057), mRNA	NA	NA	NA	SM01041/2.2E-38/BRO1-like domain	NA
CL10982.Contig1_All	861	0.01	16.41	10.6804	1.22121e-60	Up	9.01794e-63	gi|747058904|ref|XP_011075804.1|/2.2e-84/PREDICTED: probable NADH dehydrogenase [ubiquinone] 1 alpha subcomplex subunit 12 [Sesamum indicum]	gi|747058903|ref|XM_011077502.1|/1.48574e-162/PREDICTED: Sesamum indicum probable NADH dehydrogenase [ubiquinone] 1 alpha subcomplex subunit 12 (LOC105160223), mRNA	sp|Q9M9M9|NDUAC_ARATH/2.2e-74/Probable NADH dehydrogenase [ubiquinone] 1 alpha subcomplex subunit 12 OS=Arabidopsis thaliana GN=At3g03100 PE=1 SV=1	sind:105160223/3.3e-85/probable NADH dehydrogenase [ubiquinone] 1 alpha subcomplex subunit 12; K11352 NADH dehydrogenase (ubiquinone) 1 alpha subcomplex subunit 12	At3g03100/5.8e-74/[C] KOG3382 NADH:ubiquinone oxidoreductase, B17.2 subunit	PTHR12910:SF2/2.7E-52/--	NA
Unigene33213_All	252	0.01	16.41	10.6804	3.25789e-14	Up	1.44503e-15	gi|747047993|ref|XP_011069986.1|/3.1e-15/PREDICTED: 14 kDa zinc-binding protein-like [Sesamum indicum]	gi|702493185|ref|XM_010038125.1|/3.83279e-09/PREDICTED: Eucalyptus grandis 14 kDa zinc-binding protein (LOC104425422), mRNA	sp|P42856|ZB14_MAIZE/1.1e-07/14 kDa zinc-binding protein OS=Zea mays GN=ZBP14 PE=1 SV=1	sind:105155751/4.7e-16/14 kDa zinc-binding protein-like; K02503 histidine triad (HIT) family protein	At3g56490/4.5e-11/[T] KOG3275 Zinc-binding protein of the histidine triad (HIT) family	PTHR23089/2.3E-18/--	biological_process:GO:0006790//sulfur compound metabolic process;GO:0009150//purine ribonucleotide metabolic process;cellular_component:GO:0005777//peroxisome;GO:0005886//plasma membrane;molecular_function:GO:0047627//adenylylsulfatase activity;
CL4149.Contig3_All	1236	0.01	16.09	10.6519	9.21543e-88	Up	4.38182e-90	gi|747042972|ref|XP_011081230.1|/1.8e-95/PREDICTED: biotin carboxyl carrier protein of acetyl-CoA carboxylase 2, chloroplastic-like [Sesamum indicum]	gi|595939852|ref|XM_007215726.1|/2.5391e-47/Prunus persica hypothetical protein (PRUPE_ppa009827mg) mRNA, complete cds	sp|Q9LLC1|BCCP2_ARATH/3.1e-13/Biotin carboxyl carrier protein of acetyl-CoA carboxylase 2, chloroplastic OS=Arabidopsis thaliana GN=BCCP2 PE=2 SV=1	pmum:103338963/6.1e-16/biotin carboxyl carrier protein of acetyl-CoA carboxylase, chloroplastic; K02160 acetyl-CoA carboxylase biotin carboxyl carrier protein	At5g15530/8.2e-13/[I] LSE0074 A Acetyl-CoA carboxylase, biotin carboxyl carrier protein	PTHR18866/2.1E-36/--	NA
CL159.Contig2_All	1906	0.01	16.07	10.6502	2.91342e-138	Up	7.48618e-141	gi|747052483|ref|XP_011072363.1|/1.2e-204/PREDICTED: uncharacterized protein LOC105157640 [Sesamum indicum]	gi|698510537|ref|XM_009802124.1|/1.36111e-76/PREDICTED: Nicotiana sylvestris uncharacterized LOC104246320 (LOC104246320), transcript variant X2, mRNA	NA	mdm:103428465/5.8e-13/adenylyltransferase and sulfurtransferase MOCS3-like; K11996 adenylyltransferase and sulfurtransferase [EC:2.7.7.80]	NA	PTHR14255/1.3E-251/--	cellular_component:GO:0016020//membrane;
CL4905.Contig5_All	1308	0.01	15.74	10.6202	5.19454e-91	Up	2.37638e-93	gi|747078478|ref|XP_011086401.1|/6.1e-94/PREDICTED: homeobox-leucine zipper protein HAT5 [Sesamum indicum]	gi|747049957|ref|XM_011072732.1|/2.78783e-22/PREDICTED: Sesamum indicum homeobox-leucine zipper protein HAT5-like (LOC105156564), mRNA	sp|Q02283|HAT5_ARATH/2.5e-37/Homeobox-leucine zipper protein HAT5 OS=Arabidopsis thaliana GN=HAT5 PE=1 SV=1	sind:105168148/9.2e-95/homeobox-leucine zipper protein HAT5; K09338 homeobox-leucine zipper protein	At3g01470/6.6e-37/[K] KOG0483 Transcription factor HEX, contains HOX and HALZ domains	PTHR24326/5.6E-65/--	NA
Unigene32512_All	485	0.01	15.26	10.5755	1.41127e-29	Up	2.66044e-31	gi|747071365|ref|XP_011082548.1|/7.3e-37/PREDICTED: basic 7S globulin-like [Sesamum indicum]	gi|848872183|ref|XM_012981200.1|/1.27454e-26/PREDICTED: Erythranthe guttatus basic 7S globulin-like (LOC105957265), mRNA	sp|P13917|7SB1_SOYBN/6.0e-13/Basic 7S globulin OS=Glycine max GN=BG PE=1 SV=2	NA	At1g03220/8.4e-30/[O] KOG1339 Aspartyl protease	NA	NA
CL12081.Contig1_All	1264	0.01	14.94	10.545	2.45572e-83	Up	1.24433e-85	gi|693498059|emb|CEF99279.1|/2.3e-13/EF-Hand 1, calcium-binding site [Ostreococcus tauri]	gi|747043986|ref|XM_011088412.1|/0/PREDICTED: Sesamum indicum 50S ribosomal protein L3, chloroplastic-like (LOC105168351), mRNA	sp|P15766|RK3_CYAPA/1.1e-58/50S ribosomal protein L3, cyanelle OS=Cyanophora paradoxa GN=rpl3 PE=3 SV=1	rcu:8282021/2.4e-108/50S ribosomal protein L3, chloroplastic; K02906 large subunit ribosomal protein L3	At2g43030/2.1e-109/[J] KOG3141 Mitochondrial/chloroplast ribosomal protein L3	PF00297/1.7E-16/Ribosomal protein L3	NA
Unigene28189_All	895	0.01	14.31	10.4828	4.65903e-55	Up	3.94392e-57	gi|747084299|ref|XP_011089552.1|/3.4e-80/PREDICTED: bis(5'-adenosyl)-triphosphatase [Sesamum indicum]	gi|743896927|ref|XM_011043440.1|/1.02777e-89/PREDICTED: Populus euphratica bis(5&apos;-adenosyl)-triphosphatase (LOC105137636), mRNA	NA	sind:105170481/5.2e-81/bis(5'-adenosyl)-triphosphatase; K01522 bis(5'-adenosyl)-triphosphatase [EC:3.6.1.29]	At5g58240/1.2e-69/[FR] KOG3379 Diadenosine polyphosphate hydrolase and related proteins of the histidine triad (HIT) family	PS51084/21.752/HIT domain profile.	NA
CL13393.Contig1_All	1905	0.01	14.28	10.4798	1.33324e-122	Up	4.06616e-125	gi|747053678|ref|XP_011073010.1|/3.4e-231/PREDICTED: malate synthase, glyoxysomal [Sesamum indicum]	gi|116014165|dbj|AK241214.1|/0/Oryza sativa Japonica Group cDNA, clone: J065122P06, full insert sequence	sp|P08216|MASY_CUCSA/1.7e-228/Malate synthase, glyoxysomal OS=Cucumis sativus PE=2 SV=2	sind:105158081/5.2e-232/malate synthase, glyoxysomal; K01638 malate synthase [EC:2.3.3.9]	At5g03860/9.4e-226/[C] KOG1261 Malate synthase	NA	biological_process:GO:0006099//tricarboxylic acid cycle;GO:0006097//glyoxylate cycle;cellular_component:GO:0009514//glyoxysome;molecular_function:GO:0004474//malate synthase activity;
Unigene27959_All	749	0.01	14.15	10.4666	8.8222e-45	Up	9.70322e-47	gi|747060368|ref|XP_011076612.1|/2.0e-57/PREDICTED: putative receptor-like protein kinase At4g00960 [Sesamum indicum]	NA	sp|Q9T0J1|CRK26_ARATH/1.0e-40/Cysteine-rich receptor-like protein kinase 26 OS=Arabidopsis thaliana GN=CRK26 PE=2 SV=1	mtr:MTR_1g105835/3.5e-38/receptor-like kinase; K04733 interleukin-1 receptor-associated kinase 4 [EC:2.7.11.1]	At4g38830/2.8e-40/[T] LSE0029 A Receptor-like protein kinase, contains conserved domain of unknown function	PF07714/1.3E-9/Protein tyrosine kinase	cellular_component:GO:0016020//membrane;molecular_function:GO:0004672//protein kinase activity;
CL8720.Contig2_All	780	0.01	14.06	10.4574	1.52636e-46	Up	1.60548e-48	NA	NA	NA	NA	NA	NA	NA
CL12906.Contig1_All	407	0.01	13.76	10.4263	1.95661e-21	Up	5.46694e-23	gi|700584052|ref|NP_001289503.1|/1.6e-24/RAN, member RAS oncogene family [Nicotiana sylvestris] >gi|697155414|ref|XP_009631948.1| PREDICTED: GTP-binding nuclear protein Ran-B1 [Nicotiana tomentosiformis] >gi|48249480|gb|AAT40986.1| RAN [Nicotiana sylvestris] >gi|48249482|gb|AAT40987.1| RAN [Nicotiana sylvestris]	NA	sp|P41918|RANA1_TOBAC/4.0e-26/GTP-binding nuclear protein Ran-A1 OS=Nicotiana tabacum GN=RAN-A1 PE=2 SV=1	sot:102595895/6.9e-25/GTP-binding nuclear protein Ran2-like; K07936 GTP-binding nuclear protein Ran	At5g55190/4.0e-25/[U] KOG0096 GTPase Ran/TC4/GSP1 (nuclear protein transport pathway), small G protein superfamily	NA	biological_process:GO:0006886//intracellular protein transport;GO:0006913//nucleocytoplasmic transport;GO:0007264//small GTPase mediated signal transduction;cellular_component:GO:0005634//nucleus;molecular_function:GO:0005525//GTP binding;GO:0003924//GTPase activity;
CL466.Contig10_All	1849	0.01	13.47	10.3955	2.95446e-112	Up	1.00039e-114	gi|747103636|ref|XP_011100015.1|/8.6e-179/PREDICTED: serine carboxypeptidase-like 7 isoform X1 [Sesamum indicum]	NA	sp|Q9SQX6|SCP7_ARATH/9.3e-115/Serine carboxypeptidase-like 7 OS=Arabidopsis thaliana GN=SCPL7 PE=2 SV=1	vvi:100242950/8.3e-150/serine carboxypeptidase-like 18; K16296 serine carboxypeptidase-like clade I [EC:3.4.16.-]	At3g10450/2.5e-114/[OE] KOG1282 Serine carboxypeptidases (lysosomal cathepsin A)	PTHR11802:SF29/2.0E-130/--	NA
CL4990.Contig2_All	1112	0.01	13.44	10.3923	2.37131e-65	Up	1.60303e-67	NA	NA	NA	NA	NA	NA	NA
CL4885.Contig4_All	939	0.01	13.2	10.3663	2.71569e-53	Up	2.38364e-55	gi|747055257|ref|XP_011073866.1|/6.5e-82/PREDICTED: xylosyltransferase 1 [Sesamum indicum]	gi|663673440|emb|HG975441.1|/5.58818e-13/Solanum pennellii chromosome ch02, complete genome	NA	smo:SELMODRAFT_83932/1.9e-46/GT14A1; glycosyltransferase CAZy family 14; K00771 protein xylosyltransferase [EC:2.4.2.26]	At3g24040/1.9e-62/[G] KOG0799 Branching enzyme	PF02485/1.1E-13/Core-2/I-Branching enzyme	NA
Unigene29344_All	1484	0.01	13	10.3443	5.47291e-86	Up	2.6483e-88	gi|344178892|dbj|BAK64102.1|/4.3e-56/gag-pol polyprotein [Eustoma exaltatum subsp. russellianum]	NA	NA	mdm:103411372/6.5e-12/probable pectinesterase/pectinesterase inhibitor 32; K01051 pectinesterase [EC:3.1.1.11]	At2g23330/4.6e-18/[R] KOG0017 FOG: Transposon-encoded proteins with TYA, reverse transcriptase, integrase domains in various combinations	PTHR34222/2.9E-13/--	NA
Unigene33686_All	1337	0.01	12.77	10.3185	2.22561e-75	Up	1.29074e-77	gi|747051758|ref|XP_011071970.1|/7.2e-26/PREDICTED: putative late blight resistance protein homolog R1A-10 [Sesamum indicum]	NA	sp|Q6L3Z0|R1B13_SOLDE/2.6e-10/Putative late blight resistance protein homolog R1B-13 OS=Solanum demissum GN=R1B-13 PE=3 SV=1	vvi:100854803/3.2e-10/disease resistance protein RPM1-like; K13457 disease resistance protein RPM1	NA	PTHR23155/7.3E-21/--	NA
Unigene28455_All	2812	0.01	12.74	10.3151	5.50152e-164	Up	1.10978e-166	gi|747080803|ref|XP_011087666.1|/6.8e-244/PREDICTED: stromal 70 kDa heat shock-related protein, chloroplastic-like [Sesamum indicum]	gi|747080802|ref|XM_011089364.1|/0/PREDICTED: Sesamum indicum stromal 70 kDa heat shock-related protein, chloroplastic-like (LOC105169084), mRNA	sp|Q9STW6|HSP7F_ARATH/4.9e-232/Heat shock 70 kDa protein 6, chloroplastic OS=Arabidopsis thaliana GN=HSP70-6 PE=1 SV=1	aly:ARALYDRAFT_492423/1.3e-231/chloroplast heat shock protein 70-1; K03283 heat shock 70kDa protein 1/8	At4g24280/1.3e-231/[O] KOG0102 Molecular chaperones mortalin/PBP74/GRP75, HSP70 superfamily	PS01036/-/Heat shock hsp70 proteins family signature 3.	biological_process:GO:0006457//protein folding;molecular_function:GO:0005524//ATP binding;GO:0051082//unfolded protein binding;
Unigene15848_All	1988	0.01	12.11	10.242	1.02469e-108	Up	3.65422e-111	gi|527206697|gb|EPS72184.1|/6.2e-159/pectinesterase family protein, partial [Genlisea aurea]	gi|645281122|ref|XM_008247261.1|/1.97251e-25/PREDICTED: Prunus mume putative pectinesterase/pectinesterase inhibitor 28 (LOC103343607), mRNA	sp|Q9FJ21|PME58_ARATH/1.3e-130/Probable pectinesterase/pectinesterase inhibitor 58 OS=Arabidopsis thaliana GN=PME58 PE=2 SV=1	sind:105171552/1.1e-163/pectinesterase-like; K01051 pectinesterase [EC:3.1.1.11]	At5g49180/3.5e-130/[M] LSE0024 A Pectinesterase	PTHR31707:SF13/8.5E-265/--	NA
CL2111.Contig2_All	2081	0.01	11.92	10.2192	2.94402e-112	Up	1.00039e-114	gi|747098469|ref|XP_011097248.1|/5.7e-195/PREDICTED: floral homeotic protein APETALA 2-like isoform X1 [Sesamum indicum]	gi|747098468|ref|XM_011098946.1|/0/PREDICTED: Sesamum indicum floral homeotic protein APETALA 2-like (LOC105176219), transcript variant X1, mRNA	sp|P47927|AP2_ARATH/1.7e-136/Floral homeotic protein APETALA 2 OS=Arabidopsis thaliana GN=AP2 PE=1 SV=1	sind:105176219/8.6e-196/floral homeotic protein APETALA 2-like; K09284 AP2-like factor, euAP2 lineage	At4g36920/4.4e-136/[K] LSE0337 A Ovule development protein/AP2 domain transcription factor	PS51032/17.701/AP2/ERF domain profile.	biological_process:GO:0010467//gene expression;GO:0044271//cellular nitrogen compound biosynthetic process;GO:0034645//cellular macromolecule biosynthetic process;GO:0044238//primary metabolic process;
CL12283.Contig2_All	325	0.01	11.64	10.1849	1.22132e-13	Up	5.67084e-15	gi|661892327|emb|CDP04553.1|/4.6e-11/unnamed protein product [Coffea canephora]	NA	NA	NA	NA	NA	NA
CL13969.Contig2_All	399	0.01	11.55	10.1737	1.12986e-17	Up	3.95598e-19	NA	NA	NA	NA	NA	NA	NA
CL9073.Contig2_All	891	0.01	11.49	10.1662	6.69769e-44	Up	7.54348e-46	gi|747055365|ref|XP_011073921.1|/1.4e-22/PREDICTED: probable E3 ubiquitin-protein ligase ARI8 [Sesamum indicum]	gi|747055364|ref|XM_011075619.1|/3.89364e-49/PREDICTED: Sesamum indicum probable E3 ubiquitin-protein ligase ARI8 (LOC105158764), mRNA	sp|Q84RR0|ARI7_ARATH/1.7e-21/Probable E3 ubiquitin-protein ligase ARI7 OS=Arabidopsis thaliana GN=ARI7 PE=2 SV=1	sind:105158764/2.2e-23/probable E3 ubiquitin-protein ligase ARI8; K11968 ariadne-1 [EC:2.3.2.27]	At2g31510/1.0e-20/[O] KOG1815 Predicted E3 ubiquitin ligase	NA	NA
CL10318.Contig2_All	1018	0.01	11.35	10.1485	4.53588e-50	Up	4.3952e-52	gi|747071365|ref|XP_011082548.1|/9.1e-130/PREDICTED: basic 7S globulin-like [Sesamum indicum]	NA	sp|P13917|7SB1_SOYBN/2.7e-55/Basic 7S globulin OS=Glycine max GN=BG PE=1 SV=2	NA	At1g03220/3.5e-94/[O] KOG1339 Aspartyl protease	PF14541/2.5E-22/Xylanase inhibitor C-terminal	NA
Unigene35325_All	379	0.01	11.26	10.137	3.1431e-16	Up	1.20692e-17	NA	NA	NA	NA	NA	NA	NA
CL91.Contig1_All	5381	0.01	10.96	10.098	8.28395e-274	Up	7.9574e-277	gi|147791774|emb|CAN66051.1|/2.5e-61/hypothetical protein VITISV_018870 [Vitis vinifera]	gi|123694965|emb|AM474327.1|/1.8855e-44/Vitis vinifera, whole genome shotgun sequence, contig VV78X050511.13, clone ENTAV 115	NA	fve:101311565/8.1e-12/uncharacterized LOC101311565; K01303 acylaminoacyl-peptidase [EC:3.4.19.1]	7292616/9.4e-13/[R] KOG0017 FOG: Transposon-encoded proteins with TYA, reverse transcriptase, integrase domains in various combinations	NA	NA
CL13614.Contig2_All	407	0.01	10.89	10.0888	4.29407e-17	Up	1.55247e-18	gi|697178845|ref|XP_009598409.1|/1.6e-21/PREDICTED: uncharacterized protein LOC104094238 [Nicotiana tomentosiformis]	NA	NA	pmum:103335098/2.5e-19/probable beta-D-xylosidase 5; K15920 beta-D-xylosidase 4 [EC:3.2.1.37]	NA	PTHR38370/1.5E-20/--	NA
CL4170.Contig1_All	291	0.01	10.65	10.0566	4.58771e-11	Up	2.6645e-12	NA	NA	sp|Q9XHE4|RL37A_GOSHI/2.9e-07/60S ribosomal protein L37a OS=Gossypium hirsutum GN=RPL37A PE=3 SV=1	ppp:PHYPADRAFT_193569/3.0e-06/hypothetical protein; K02921 large subunit ribosomal protein L37Ae	At3g10950/1.3e-06/[J] KOG0402 60S ribosomal protein L37	NA	NA
Unigene28844_All	1122	0.01	10.2	9.99435	8.87562e-50	Up	8.70692e-52	gi|747096477|ref|XP_011096162.1|/1.1e-96/PREDICTED: cysteine-rich receptor-like protein kinase 10 [Sesamum indicum]	gi|848909830|ref|XM_012998181.1|/1.56452e-138/PREDICTED: Erythranthe guttatus cysteine-rich receptor-like protein kinase 26 (LOC105973160), mRNA	sp|O65468|CRK8_ARATH/2.4e-81/Cysteine-rich receptor-like protein kinase 8 OS=Arabidopsis thaliana GN=CRK8 PE=3 SV=2	mtr:MTR_1g105835/7.4e-77/receptor-like kinase; K04733 interleukin-1 receptor-associated kinase 4 [EC:2.7.11.1]	At4g00960/3.5e-71/[T] KOG1187 Serine/threonine protein kinase	SM00220/1.3E-5/Serine/Threonine protein kinases, catalytic domain	NA
Unigene28162_All	751	0.01	9.69	9.92035	1.88621e-30	Up	3.42214e-32	gi|672137606|ref|XP_008792532.1|/1.1e-12/PREDICTED: probable apyrase 2 isoform X1 [Phoenix dactylifera]	NA	sp|Q2QYE1|APY3_ORYSJ/3.9e-11/Probable apyrase 3 OS=Oryza sativa subsp. japonica GN=APY3 PE=2 SV=2	pda:103709110/1.7e-13/probable apyrase 2; K14641 apyrase [EC:3.6.1.5]	At5g18280/9.7e-09/[F] KOG1385 Nucleoside phosphatase	NA	NA
CL13778.Contig2_All	631	0.01	9.52	9.89482	1.25405e-24	Up	2.96486e-26	NA	NA	NA	NA	NA	NA	NA
CL5196.Contig2_All	773	0.01	9.52	9.89482	9.68167e-31	Up	1.72748e-32	NA	gi|747104928|ref|XR_849186.1|/1.59621e-32/PREDICTED: Sesamum indicum uncharacterized LOC105178860 (LOC105178860), ncRNA	NA	NA	NA	NA	NA
CL589.Contig2_All	1258	0.01	9.32	9.86419	3.03165e-51	Up	2.8539e-53	NA	NA	NA	NA	NA	NA	NA
CL8553.Contig4_All	396	0.26	238.68	9.84235	0	Up	0	gi|747076765|ref|XP_011085466.1|/1.3e-31/PREDICTED: 36.4 kDa proline-rich protein [Sesamum indicum]	NA	sp|Q00451|PRF1_SOLLC/8.6e-18/36.4 kDa proline-rich protein OS=Solanum lycopersicum GN=TPRP-F1 PE=2 SV=1	aip:107619883/1.9e-11/formin-like protein 20; K02184 formin 2	At4g15160_1/1.1e-14/[R] LSE0121 A AAI domain	PR01217/3.2E-9/Proline rich extensin signature	NA
CL5291.Contig4_All	1582	0.01	9.17	9.84078	1.79567e-64	Up	1.24623e-66	gi|747094670|ref|XP_011095181.1|/1.6e-205/PREDICTED: uncharacterized protein LOC105174696 [Sesamum indicum]	gi|848863096|ref|XM_012976865.1|/0/PREDICTED: Erythranthe guttatus uncharacterized LOC105953220 (LOC105953220), transcript variant X2, mRNA	NA	sind:105176005/8.6e-63/uncharacterized transporter C5D6.04-like; K07088 uncharacterized protein	At5g01990/5.3e-174/[S] KOG2722 Predicted membrane protein	PTHR31419:SF1/3.2E-219/--	NA
CL7516.Contig5_All	897	0.01	9.14	9.83605	7.81035e-35	Up	1.20508e-36	gi|747101495|ref|XP_011098882.1|/7.3e-91/PREDICTED: sulfite oxidase-like isoform X2 [Sesamum indicum]	gi|747101500|ref|XM_011100583.1|/1.55026e-162/PREDICTED: Sesamum indicum sulfite oxidase-like (LOC105177425), transcript variant X6, mRNA	sp|Q9S850|SUOX_ARATH/1.2e-83/Sulfite oxidase OS=Arabidopsis thaliana GN=SOX PE=1 SV=1	sind:105177425/1.1e-91/sulfite oxidase-like; K00387 sulfite oxidase [EC:1.8.3.1]	At3g01910/3.2e-83/[C] KOG0535 Sulfite oxidase, molybdopterin-binding component	PTHR19372:SF8/2.2E-129/--	NA
Unigene31829_All	303	0.01	9.08	9.82655	6.32994e-10	Up	4.10352e-11	NA	NA	NA	NA	NA	NA	NA
CL8954.Contig1_All	463	0.01	8.62	9.75154	1.18814e-15	Up	4.73642e-17	gi|747094585|ref|XP_011095136.1|/1.8e-32/PREDICTED: non-specific lipid-transfer protein-like [Sesamum indicum]	NA	sp|Q39950|NLTP_HELAN/1.9e-24/Non-specific lipid-transfer protein OS=Helianthus annuus PE=3 SV=1	NA	At5g59320/3.6e-22/[I] LSE0123 A Lipid transfer protein type 1	PF00234/5.3E-7/Protease inhibitor/seed storage/LTP family	NA
CL2940.Contig4_All	1761	0.01	8.31	9.6987	2.36711e-65	Up	1.60303e-67	gi|747101052|ref|XP_011098639.1|/1.8e-162/PREDICTED: cyclic dof factor 2-like [Sesamum indicum]	gi|586637170|gb|KC853233.1|/7.71969e-59/Juglans regia dof zinc finger protein DOF5 mRNA, complete cds	sp|Q93ZL5|CDF2_ARATH/4.6e-87/Cyclic dof factor 2 OS=Arabidopsis thaliana GN=CDF2 PE=1 SV=2	brp:103855006/1.2e-57/cyclic dof factor 1-like; K16222 Dof zinc finger protein DOF5.5	At5g39660/6.1e-86/[R] LSE0455 A Dof Zn-finger protein	PS50884/28.723/Zinc finger Dof-type profile.	NA
CL6918.Contig4_All	1595	0.01	8.31	9.6987	7.09243e-59	Up	5.45028e-61	gi|747097990|ref|XP_011096982.1|/5.6e-102/PREDICTED: probable serine/threonine-protein kinase Cx32, chloroplastic [Sesamum indicum]	gi|747097989|ref|XM_011098680.1|/6.32008e-129/PREDICTED: Sesamum indicum probable serine/threonine-protein kinase Cx32, chloroplastic (LOC105176011), mRNA	sp|P27450|CX32_ARATH/1.3e-67/Probable serine/threonine-protein kinase Cx32, chloroplastic OS=Arabidopsis thaliana GN=At4g35600 PE=1 SV=2	brp:103874733/6.8e-68/probable serine/threonine-protein kinase Cx32, chloroplastic; K00924	At2g17220/4.0e-68/[T] KOG1187 Serine/threonine protein kinase	PTHR27001/7.2E-112/--	NA
Unigene32481_All	1265	0.01	8.17	9.67419	4.47785e-45	Up	4.89814e-47	gi|147853054|emb|CAN82769.1|/1.6e-51/hypothetical protein VITISV_037882 [Vitis vinifera]	NA	NA	vvi:100854517/3.9e-18/8-hydroxygeraniol dehydrogenase-like; K00083 cinnamyl-alcohol dehydrogenase [EC:1.1.1.195]	At1g53810/5.1e-34/[R] KOG0017 FOG: Transposon-encoded proteins with TYA, reverse transcriptase, integrase domains in various combinations	PF14223/2.0E-22/gag-polypeptide of LTR copia-type	NA
Unigene28334_All	394	0.01	8.11	9.66356	3.31087e-12	Up	1.73011e-13	gi|747074894|ref|XP_011084459.1|/1.2e-16/PREDICTED: beta-carotene hydroxylase 2, chloroplastic isoform X2 [Sesamum indicum]	NA	sp|O49814|BCH2_CAPAN/1.4e-15/Beta-carotene hydroxylase 2, chloroplastic (Fragment) OS=Capsicum annuum GN=CA2 PE=2 SV=1	sind:105166704/1.8e-17/beta-carotene hydroxylase 2, chloroplastic; K15746 beta-carotene 3-hydroxylase [EC:1.14.13.129]	At5g52570/3.9e-09/[H] LSE1693 A Beta-carotene hydroxylase	PTHR31899:SF1/1.7E-15/--	NA
CL5892.Contig5_All	695	0.01	7.77	9.60177	2.64764e-22	Up	7.03214e-24	NA	gi|123711540|emb|AM451447.1|/6.88394e-06/Vitis vinifera contig VV78X269000.8, whole genome shotgun sequence	NA	NA	NA	NA	NA
CL4292.Contig2_All	1138	0.01	7.7	9.58871	4.76617e-38	Up	6.5355e-40	gi|747104047|ref|XP_011100244.1|/2.3e-137/PREDICTED: probable transcription factor GLK1 [Sesamum indicum]	gi|743865774|ref|XM_010906600.1|/1.07752e-50/PREDICTED: Elaeis guineensis probable transcription factor GLK1 (LOC105032220), transcript variant X2, mRNA	sp|Q5Z5I4|GLK1_ORYSJ/1.4e-97/Probable transcription factor GLK1 OS=Oryza sativa subsp. japonica GN=GLK1 PE=2 SV=1	sita:101784621/5.0e-20/two-component response regulator ORR23; K14491 two-component response regulator ARR-B family	At2g20570/5.9e-82/[RK] LSE0452 A MYB transcription factor	PTHR31312:SF1/3.8E-132/--	NA
CL801.Contig4_All	1960	0.01	7.62	9.57365	7.95625e-67	Up	5.2543e-69	gi|747043027|ref|XP_011081481.1|/4.4e-149/PREDICTED: ankyrin repeat domain-containing protein, chloroplastic [Sesamum indicum]	gi|747043026|ref|XM_011083179.1|/0/PREDICTED: Sesamum indicum ankyrin repeat domain-containing protein, chloroplastic (LOC105164526), mRNA	sp|Q05753|AKRP_ARATH/1.9e-110/Ankyrin repeat domain-containing protein, chloroplastic OS=Arabidopsis thaliana GN=AKRP PE=1 SV=2	vvi:100241946/6.3e-132/uncharacterized LOC100241946; K12897 transformer-2 protein	At5g40160/1.7e-44/[R] KOG0504 FOG: Ankyrin repeat	PF12796/2.5E-11/Ankyrin repeats (3 copies)	NA
CL4317.Contig5_All	631	0.01	7.38	9.52748	4.06282e-19	Up	1.29666e-20	NA	NA	NA	NA	NA	NA	NA
Unigene32423_All	1566	0.01	7.38	9.52748	3.03552e-51	Up	2.8539e-53	gi|42558215|dbj|BAD11111.1|/5.6e-179/C1 [Tomato leaf curl Java virus-[Ageratum]]	gi|697190577|ref|XM_009606057.1|/1.85102e-79/PREDICTED: Nicotiana tomentosiformis uncharacterized LOC104099148 (LOC104099148), mRNA	NA	NA	NA	PR00228/1.05E-94/Geminivirus CLV AL1 coat protein signature	biological_process:GO:0006260//DNA replication;cellular_component:GO:0042025//host cell nucleus;GO:0019028//viral capsid;molecular_function:GO:0016888//endodeoxyribonuclease activity, producing 5'-phosphomonoesters;GO:0005198//structural molecule activity;
CL4694.Contig1_All	2012	0.01	7.37	9.52552	1.56758e-66	Up	1.04088e-68	gi|747054558|ref|XP_011073490.1|/2.2e-39/PREDICTED: uncharacterized protein LOC105158430 [Sesamum indicum]	NA	NA	thj:104815985/2.5e-22/40S ribosomal protein S15-4-like; K02958 small subunit ribosomal protein S15e	NA	PS51360/11.092/Plus3 domain profile.	NA
CL6631.Contig2_All	1801	0.01	7.35	9.5216	3.59146e-59	Up	2.75128e-61	gi|747086966|ref|XP_011091005.1|/1.4e-162/PREDICTED: pectinesterase-like [Sesamum indicum]	gi|703108164|ref|XM_010100635.1|/6.46136e-20/Morus notabilis putative pectinesterase/pectinesterase inhibitor 36 partial mRNA	sp|Q9FJ21|PME58_ARATH/3.0e-126/Probable pectinesterase/pectinesterase inhibitor 58 OS=Arabidopsis thaliana GN=PME58 PE=2 SV=1	sind:105171552/2.2e-163/pectinesterase-like; K01051 pectinesterase [EC:3.1.1.11]	At5g27870/9.5e-127/[M] LSE0024 A Pectinesterase	PF04043/1.9E-17/Plant invertase/pectin methylesterase inhibitor	NA
CL2724.Contig2_All	789	0.01	7.33	9.51767	2.45313e-24	Up	5.8734e-26	NA	NA	NA	NA	NA	NA	NA
CL11286.Contig3_All	737	0.01	7.3	9.51175	2.64884e-22	Up	7.03214e-24	gi|747046934|ref|XP_011101806.1|/7.5e-33/PREDICTED: bidirectional sugar transporter SWEET1-like [Sesamum indicum]	NA	sp|B8AYH1|SWT1B_ORYSI/6.7e-24/Bidirectional sugar transporter SWEET1b OS=Oryza sativa subsp. indica GN=SWEET1B PE=3 SV=1	sind:105179860/1.1e-33/bidirectional sugar transporter SWEET1-like; K15382 solute carrier family 50 (sugar transporter)	At1g21460/9.8e-22/[R] KOG1623 Multitransmembrane protein	PF03083/4.3E-21/Sugar efflux transporter for intercellular exchange	NA
CL2739.Contig6_All	1284	0.01	7.3	9.51175	5.61195e-41	Up	7.02142e-43	NA	NA	NA	NA	NA	NA	NA
CL8392.Contig2_All	1432	0.01	7.27	9.50581	1.16013e-45	Up	1.24813e-47	NA	NA	NA	NA	NA	NA	NA
Unigene27589_All	926	0.01	7.23	9.49785	2.07563e-28	Up	4.09728e-30	gi|747079409|ref|XP_011086904.1|/1.7e-114/PREDICTED: protein NRT1/ PTR FAMILY 6.1 [Sesamum indicum]	gi|747079408|ref|XM_011088602.1|/3.39539e-174/PREDICTED: Sesamum indicum protein NRT1/ PTR FAMILY 6.1 (LOC105168498), mRNA	sp|Q9LYR6|PTR49_ARATH/6.3e-96/Protein NRT1/ PTR FAMILY 6.1 OS=Arabidopsis thaliana GN=NPF6.1 PE=2 SV=1	cmo:103493841/2.7e-40/protein NRT1/ PTR FAMILY 4.5-like; K14638 solute carrier family 15 (peptide/histidine transporter), member 3/4	At5g13400/1.7e-95/[E] KOG1237 H+/oligopeptide symporter	PF00854/7.1E-23/POT family	NA
Unigene28665_All	930	0.01	7.23	9.49785	1.05936e-28	Up	2.06828e-30	gi|526117982|ref|NP_001267909.1|/4.9e-74/MADS-box protein [Vitis vinifera] >gi|269116072|gb|ACZ26527.1| suppressor of overexpression of CO 1 [Vitis vinifera]	gi|3493646|gb|AF082531.1|AF082531/1.80228e-82/Pimpinella brachycarpa transcription activator (MADS1) mRNA, complete cds	sp|O64645|SOC1_ARATH/2.7e-70/MADS-box protein SOC1 OS=Arabidopsis thaliana GN=SOC1 PE=1 SV=1	vra:106752989/2.5e-70/MADS-box protein SOC1-like; K09260 MADS-box transcription enhancer factor 2A	At2g45660/7.2e-70/[K] KOG0014 MADS box transcription factor	PTHR11945/1.7E-114/--	biological_process:GO:0006355//regulation of transcription, DNA-templated;cellular_component:GO:0005634//nucleus;molecular_function:GO:0003677//DNA binding;GO:0003700//transcription factor activity, sequence-specific DNA binding;GO:0046983//protein dimerization activity;
Unigene30300_All	429	0.01	7.17	9.48583	6.39285e-12	Up	3.42736e-13	gi|823225245|ref|XP_012445419.1|/1.0e-26/PREDICTED: shikimate O-hydroxycinnamoyltransferase isoform X3 [Gossypium raimondii] >gi|823225247|ref|XP_012445420.1| PREDICTED: shikimate O-hydroxycinnamoyltransferase isoform X3 [Gossypium raimondii] >gi|823225249|ref|XP_012445421.1| PREDICTED: shikimate O-hydroxycinnamoyltransferase isoform X3 [Gossypium raimondii] >gi|763789505|gb|KJB56501.1| hypotheti…	NA	sp|Q8GSM7|HST_TOBAC/5.8e-28/Shikimate O-hydroxycinnamoyltransferase OS=Nicotiana tabacum GN=HST PE=1 SV=1	gmx:100806561/2.0e-27/shikimate O-hydroxycinnamoyltransferase; K13065 shikimate O-hydroxycinnamoyltransferase [EC:2.3.1.133]	At5g48930/2.5e-25/[RQ] LSE0273 A Predicted N-hydroxycinnamoyl/benzoyltransferase	PTHR31642/2.5E-31/--	NA
CL2514.Contig1_All	754	0.01	7.12	9.47573	2.64405e-22	Up	7.03214e-24	gi|697150879|ref|XP_009629647.1|/2.4e-50/PREDICTED: pollen-specific protein SF3-like isoform X1 [Nicotiana tomentosiformis]	NA	sp|P29675|SF3_HELAN/2.0e-23/Pollen-specific protein SF3 OS=Helianthus annuus GN=SF3 PE=2 SV=1	spen:107020009/7.0e-47/LIM domain-containing protein WLIM2b; K09377 cysteine and glycine-rich protein	At3g61230/5.9e-38/[TZ] KOG1700 Regulatory protein MLP and related LIM proteins	PTHR24206:SF22/6.9E-70/--	NA
Unigene32728_All	237	0.01	7.12	9.47573	1.02029e-05	Up	1.1653e-06	gi|745791099|gb|AJD25258.1|/8.2e-34/cytochrome P450 CYP736A123 [Salvia miltiorrhiza]	gi|745791098|gb|KP337764.1|/1.18076e-68/Salvia miltiorrhiza cytochrome P450 CYP736A123 mRNA, complete cds	sp|H2DH18|C7A12_PANGI/7.6e-22/Cytochrome P450 CYP736A12 OS=Panax ginseng PE=2 SV=1	cit:102612742/6.2e-26/cytochrome P450 CYP736A12-like; K00512 steroid 17alpha-monooxygenase / 17alpha-hydroxyprogesterone aldolase [EC:1.14.14.19 4.1.2.30]	At1g33730/1.6e-21/[Q] KOG0156 Cytochrome P450 CYP2 subfamily	PR00463/2.3E-7/E-class P450 group I signature	NA
CL11615.Contig4_All	1732	0.01	7.08	9.46761	1.80533e-54	Up	1.54774e-56	gi|747055336|ref|XP_011073906.1|/6.6e-157/PREDICTED: UBX domain-containing protein 4 [Sesamum indicum] >gi|747055338|ref|XP_011073907.1| PREDICTED: UBX domain-containing protein 4 [Sesamum indicum]	gi|747055335|ref|XM_011075604.1|/5.42823e-115/PREDICTED: Sesamum indicum UBX domain-containing protein 4 (LOC105158756), transcript variant X1, mRNA	NA	cit:102626751/4.3e-07/plant UBX domain-containing protein 8; K18726 FAS-associated factor 2	At2g43146/2.9e-101/[R] KOG2507 Ubiquitin regulatory protein UBXD2, contains UAS and UBX domains	PS50053/10.201/Ubiquitin domain profile.	NA
CL513.Contig1_All	1911	0.01	7.04	9.45943	4.72335e-60	Up	3.53898e-62	gi|747061541|ref|XP_011077242.1|/1.1e-269/PREDICTED: pyruvate kinase, cytosolic isozyme-like [Sesamum indicum]	gi|747061540|ref|XM_011078940.1|/0/PREDICTED: Sesamum indicum pyruvate kinase, cytosolic isozyme-like (LOC105161301), mRNA	sp|Q42806|KPYC_SOYBN/3.5e-109/Pyruvate kinase, cytosolic isozyme OS=Glycine max PE=1 SV=1	sind:105161301/1.7e-270/pyruvate kinase, cytosolic isozyme-like; K00873 pyruvate kinase [EC:2.7.1.40]	At3g52990/3.3e-247/[G] KOG2323 Pyruvate kinase	PR01050/1.3E-45/Pyruvate kinase family signature	biological_process:GO:0006096//glycolytic process;molecular_function:GO:0000287//magnesium ion binding;GO:0030955//potassium ion binding;GO:0004743//pyruvate kinase activity;GO:0016301//kinase activity;
CL6820.Contig2_All	427	0.01	7.04	9.45943	1.23113e-11	Up	6.78962e-13	gi|747057135|ref|XP_011074856.1|/1.1e-57/PREDICTED: WAT1-related protein At1g44800-like [Sesamum indicum]	NA	sp|F4HZQ7|WTR5_ARATH/3.6e-46/WAT1-related protein At1g21890 OS=Arabidopsis thaliana GN=At1g21890 PE=2 SV=1	pda:103722777/7.5e-22/probable fructose-bisphosphate aldolase 3, chloroplastic; K01623 fructose-bisphosphate aldolase, class I [EC:4.1.2.13]	At1g21890/9.6e-46/[R] LSE0148 A Nodulin-like protein	PF00892/9.9E-14/EamA-like transporter family	biological_process:GO:0055085//transmembrane transport;cellular_component:GO:0016021//integral component of membrane;molecular_function:GO:0022857//transmembrane transporter activity;
CL7935.Contig1_All	535	0.01	6.98	9.44708	8.68246e-15	Up	3.6822e-16	NA	NA	NA	NA	NA	NA	NA
Unigene9014_All	366	0.01	6.8	9.40939	2.32802e-09	Up	1.61038e-10	NA	NA	NA	NA	NA	NA	NA
CL642.Contig4_All	246	0.01	6.78	9.40514	1.01975e-05	Up	1.1653e-06	NA	NA	NA	NA	NA	NA	NA
CL2195.Contig2_All	440	0.01	6.77	9.40301	2.38133e-11	Up	1.34503e-12	gi|720043851|ref|XP_010269695.1|/3.1e-26/PREDICTED: zeatin O-glucosyltransferase-like [Nelumbo nucifera]	gi|743886390|ref|XM_010911831.1|/1.46444e-35/PREDICTED: Elaeis guineensis putative cis-zeatin O-glucosyltransferase (LOC105036092), mRNA	sp|Q9ZSK5|ZOG_PHALU/1.6e-20/Zeatin O-glucosyltransferase OS=Phaseolus lunatus GN=ZOG1 PE=2 SV=1	nnu:104606284/4.7e-27/zeatin O-glucosyltransferase-like; K13495 cis-zeatin O-glucosyltransferase [EC:2.4.1.215]	At4g22470/1.5e-06/[R] LSE0121 A AAI domain	NA	NA
CL10953.Contig3_All	1511	0.01	6.74	9.3966	8.78384e-45	Up	9.70322e-47	gi|697120708|ref|XP_009614323.1|/7.3e-168/PREDICTED: high affinity nitrate transporter 2.7 [Nicotiana tomentosiformis]	gi|848914329|ref|XM_012999655.1|/1.30368e-120/PREDICTED: Erythranthe guttatus high affinity nitrate transporter 2.7-like (LOC105974541), mRNA	sp|Q9LYK2|NRT27_ARATH/2.3e-159/High affinity nitrate transporter 2.7 OS=Arabidopsis thaliana GN=NRT2.7 PE=2 SV=1	jcu:105641359/2.0e-162/high affinity nitrate transporter 2.7; K02575 MFS transporter, NNP family, nitrate/nitrite transporter	At5g14570/6.0e-159/[P] LSE0461 A High affinity nitrate transporter	PS00216/-/Sugar transport proteins signature 1.	NA
Unigene29223_All	847	0.01	6.71	9.39017	4.80187e-24	Up	1.16352e-25	gi|51512229|gb|AAU05357.1|/1.8e-43/dehydration protein [Salvia miltiorrhiza]	NA	sp|P42763|ERD14_ARATH/4.1e-33/Dehydrin ERD14 OS=Arabidopsis thaliana GN=ERD14 PE=1 SV=1	jcu:105629121/2.1e-07/eukaryotic translation initiation factor 5B; K03243 translation initiation factor 5B	CE17314/2.7e-07/[K] KOG1015 Transcription regulator XNP/ATRX, DEAD-box superfamily	PS00823/-/Dehydrins signature 2.	NA
CL334.Contig2_All	702	0.01	6.69	9.38586	2.08382e-19	Up	6.54548e-21	gi|510794268|gb|AGN52100.1|/4.9e-50/MYB-related transcription factor [Salvia miltiorrhiza] >gi|510794488|gb|AGN52210.1| MYB-related transcription factor [Salvia miltiorrhiza]	gi|19052|emb|X70879.1|/4.0413e-28/H.vulgare Myb1 gene	sp|P81393|MYB08_ANTMA/1.7e-37/Myb-related protein 308 OS=Antirrhinum majus GN=MYB308 PE=2 SV=1	sind:105169783/3.6e-45/myb-related protein 308; K09422 myb proto-oncogene protein, plant	At4g38620/8.4e-31/[K] KOG0048 Transcription factor, Myb superfamily	PF00249/9.9E-7/Myb-like DNA-binding domain	NA
Unigene28964_All	608	0.01	6.66	9.37938	1.61798e-16	Up	6.09248e-18	gi|745790953|gb|AJD25185.1|/4.2e-66/cytochrome P450 CYP76S7 [Salvia miltiorrhiza]	NA	sp|O64637|C76C2_ARATH/1.1e-43/Cytochrome P450 76C2 OS=Arabidopsis thaliana GN=CYP76C2 PE=2 SV=1	vvi:100243672/8.4e-51/geraniol 8-hydroxylase; K00512 steroid 17alpha-monooxygenase / 17alpha-hydroxyprogesterone aldolase [EC:1.14.14.19 4.1.2.30]	At2g45570/2.9e-43/[Q] KOG0156 Cytochrome P450 CYP2 subfamily	PR00463/4.5E-21/E-class P450 group I signature	NA
Unigene4972_All	1210	0.01	6.63	9.37287	7.81643e-35	Up	1.20508e-36	gi|661896530|emb|CDO99719.1|/1.6e-48/unnamed protein product [Coffea canephora]	NA	sp|Q9M0Y9|RIC10_ARATH/6.1e-22/CRIB domain-containing protein RIC10 OS=Arabidopsis thaliana GN=RIC10 PE=2 SV=1	NA	NA	SM00285/2.7E-6/P21-Rho-binding domain	NA
CL7426.Contig7_All	1036	0.01	6.61	9.36851	2.75883e-29	Up	5.27034e-31	gi|747080496|ref|XP_011087499.1|/2.7e-57/PREDICTED: transcription factor bHLH149-like [Sesamum indicum]	gi|848870641|ref|XM_012980457.1|/4.61574e-39/PREDICTED: Erythranthe guttatus transcription factor bHLH149 (LOC105956603), mRNA	sp|O80482|BH149_ARATH/2.2e-33/Transcription factor bHLH149 OS=Arabidopsis thaliana GN=BHLH149 PE=1 SV=1	NA	At1g09250/6.0e-33/[KT] LSE0107 A bHLH transcription factor	PTHR33124:SF12/2.1E-62/--	NA
CL7394.Contig2_All	1105	0.01	6.53	9.35094	4.95393e-31	Up	8.72022e-33	NA	NA	NA	NA	NA	NA	NA
CL8779.Contig3_All	781	0.01	6.51	9.34651	3.83159e-21	Up	1.083e-22	gi|747098563|ref|XP_011097299.1|/2.1e-33/PREDICTED: uncharacterized protein At3g27210-like [Sesamum indicum]	NA	sp|Q9LK32|Y3721_ARATH/1.9e-16/Uncharacterized protein At3g27210 OS=Arabidopsis thaliana GN=Y-2 PE=1 SV=1	NA	NA	PTHR34280/5.5E-36/--	NA
CL2562.Contig1_All	314	0.01	6.5	9.3443	2.17849e-07	Up	1.92808e-08	NA	NA	NA	NA	NA	NA	NA
CL6172.Contig2_All	457	0.01	6.5	9.3443	1.23006e-11	Up	6.78962e-13	gi|747085721|ref|XP_011090333.1|/4.8e-14/PREDICTED: uncharacterized protein LOC105171035 [Sesamum indicum]	NA	NA	NA	At3g44380/2.2e-11/[S] LSE0415 A Uncharacterized protein	NA	biological_process:GO:0009269//response to desiccation;
Unigene31442_All	283	0.01	6.5	9.3443	1.50368e-06	Up	1.49893e-07	NA	NA	NA	NA	NA	NA	NA
CL10874.Contig3_All	1371	0.01	6.39	9.31967	2.41864e-38	Up	3.29908e-40	gi|157072591|gb|ABV08818.1|/1.4e-146/isopentenyl pyrophosphate isomerase [Salvia miltiorrhiza]	gi|157072590|gb|EF635967.1|/0/Salvia miltiorrhiza isopentenyl pyrophosphate isomerase mRNA, complete cds	sp|O48965|IDI2_CAMAC/4.5e-122/Isopentenyl-diphosphate Delta-isomerase II OS=Camptotheca acuminata GN=IPI2 PE=2 SV=1	sind:105166860/4.3e-127/isopentenyl-diphosphate Delta-isomerase I; K01823 isopentenyl-diphosphate Delta-isomerase [EC:5.3.3.2]	At5g16440/6.5e-120/[Q] KOG0142 Isopentenyl pyrophosphate:dimethylallyl pyrophosphate isomerase	PS51462/17.532/Nudix hydrolase domain profile.	biological_process:GO:0008299//isoprenoid biosynthetic process;molecular_function:GO:0016787//hydrolase activity;GO:0004452//isopentenyl-diphosphate delta-isomerase activity;
CL14017.Contig2_All	277	0.01	6.39	9.31967	2.86027e-06	Up	2.96938e-07	gi|747088298|ref|XP_011091730.1|/8.9e-24/PREDICTED: uncharacterized protein LOC105172091 [Sesamum indicum]	NA	sp|P42820|CHIP_BETVU/3.2e-19/Acidic endochitinase SP2 OS=Beta vulgaris GN=SP2 PE=1 SV=1	sind:105172091/1.4e-24/uncharacterized LOC105172091; K01183 chitinase [EC:3.2.1.14]	At3g54420/3.4e-20/[R] KOG4742 Predicted chitinase	PF00182/4.2E-14/Chitinase class I	NA
Unigene35965_All	268	0.01	6.37	9.31515	5.41686e-06	Up	5.88236e-07	gi|1000945574|ref|XP_015581235.1|/2.4e-13/PREDICTED: NADP-dependent alkenal double bond reductase P2 isoform X2 [Ricinus communis]	NA	sp|Q39172|P1_ARATH/6.2e-12/NADP-dependent alkenal double bond reductase P1 OS=Arabidopsis thaliana GN=P1 PE=1 SV=1	ath:AT5G37980/1.5e-12/zinc-binding dehydrogenase family protein; K08070 2-alkenal reductase [EC:1.3.1.74]	At5g37980/2.3e-13/[R] KOG1196 Predicted NAD-dependent oxidoreductase	NA	biological_process:GO:0055114//oxidation-reduction process;molecular_function:GO:0032440//2-alkenal reductase [NAD(P)] activity;GO:0008270//zinc ion binding;
CL4915.Contig4_All	1034	0.01	6.35	9.31061	4.0551e-28	Up	8.11672e-30	gi|747100296|ref|XP_011098233.1|/1.8e-61/PREDICTED: uncharacterized protein LOC105176944 isoform X1 [Sesamum indicum]	NA	NA	mdm:103432514/4.8e-06/uncharacterized LOC103432514; K02964 small subunit ribosomal protein S18e	At3g14980/6.0e-33/[R] LSE0132 A PHD Zn-finger protein	PTHR24098/1.6E-59/--	molecular_function:GO:0005488//binding;
Unigene35220_All	427	0.01	6.35	9.31061	1.70521e-10	Up	1.04565e-11	gi|747073404|ref|XP_011083661.1|/6.5e-13/PREDICTED: proteasome subunit alpha type-1-B [Sesamum indicum]	gi|747073403|ref|XM_011085359.1|/2.40644e-23/PREDICTED: Sesamum indicum proteasome subunit alpha type-1-B (LOC105166122), mRNA	NA	sind:105166122/9.9e-14/proteasome subunit alpha type-1-B; K02725 20S proteasome subunit alpha 6 [EC:3.4.25.1]	NA	NA	NA
CL7214.Contig6_All	1350	0.01	6.32	9.30378	3.5769e-37	Up	5.08084e-39	gi|747044950|ref|XP_011091652.1|/2.5e-159/PREDICTED: F-box protein At4g00755-like [Sesamum indicum] >gi|747044952|ref|XP_011091662.1| PREDICTED: F-box protein At4g00755-like [Sesamum indicum]	gi|747044951|ref|XM_011093360.1|/0/PREDICTED: Sesamum indicum F-box protein At4g00755-like (LOC105172019), transcript variant X2, mRNA	sp|Q8LG03|FB345_ARATH/6.2e-76/F-box protein At4g00755 OS=Arabidopsis thaliana GN=At4g00755 PE=2 SV=1	NA	NA	PTHR22844:SF224/6.8E-111/--	NA
Unigene29810_All	343	0.01	6.24	9.2854	5.98388e-08	Up	4.9131e-09	gi|747055002|ref|XP_011073738.1|/4.5e-25/PREDICTED: late embryogenesis abundant protein 1-like [Sesamum indicum]	gi|828321769|ref|XM_012717425.1|/2.50522e-07/PREDICTED: Cicer arietinum splicing factor U2af large subunit A-like (LOC101504528), transcript variant X8, mRNA	sp|O49816|LEA1_CICAR/3.7e-09/Late embryogenesis abundant protein 1 OS=Cicer arietinum PE=1 SV=1	NA	At4g13560/2.3e-13/[S] KOG4744 Uncharacterized conserved protein	PTHR34191:SF1/4.9E-20/--	NA
CL4434.Contig4_All	949	0.01	6.22	9.28077	6.4217e-25	Up	1.49665e-26	gi|747098456|ref|XP_011097242.1|/1.5e-81/PREDICTED: protein RER1A-like [Sesamum indicum]	gi|747098455|ref|XM_011098940.1|/6.34422e-112/PREDICTED: Sesamum indicum protein RER1A-like (LOC105176210), mRNA	sp|O48670|RER1A_ARATH/1.1e-63/Protein RER1A OS=Arabidopsis thaliana GN=RER1A PE=1 SV=1	NA	At4g39220/3.0e-63/[U] KOG1688 Golgi proteins involved in ER retention (RER)	PF03248/3.3E-67/Rer1 family	cellular_component:GO:0016021//integral component of membrane;
CL8954.Contig2_All	574	0.01	6.22	9.28077	3.25966e-14	Up	1.44503e-15	gi|747094585|ref|XP_011095136.1|/9.9e-33/PREDICTED: non-specific lipid-transfer protein-like [Sesamum indicum]	NA	sp|Q39950|NLTP_HELAN/2.8e-25/Non-specific lipid-transfer protein OS=Helianthus annuus PE=3 SV=1	NA	At5g59320/4.5e-22/[I] LSE0123 A Lipid transfer protein type 1	PF00234/5.6E-7/Protease inhibitor/seed storage/LTP family	NA
CL5657.Contig3_All	901	0.01	6.21	9.27845	9.35945e-24	Up	2.30494e-25	gi|747094494|ref|XP_011095086.1|/1.6e-85/PREDICTED: glutamate-rich WD repeat-containing protein 1 [Sesamum indicum]	gi|747094493|ref|XM_011096784.1|/5.64127e-157/PREDICTED: Sesamum indicum glutamate-rich WD repeat-containing protein 1 (LOC105174624), mRNA	sp|O22468|MSI2_ARATH/2.4e-15/WD-40 repeat-containing protein MSI2 OS=Arabidopsis thaliana GN=MSI2 PE=2 SV=1	sind:105174624/2.4e-86/glutamate-rich WD repeat-containing protein 1; K14848 ribosome assembly protein RRB1	At2g19540/1.1e-78/[R] KOG0302 Ribosome Assembly protein	PS50294/15.689/Trp-Asp (WD) repeats circular profile.	NA
CL5410.Contig1_All	1227	0.01	6.17	9.26913	8.79672e-33	Up	1.44283e-34	gi|747060339|ref|XP_011076596.1|/6.4e-138/PREDICTED: alpha-galactosidase-like [Sesamum indicum]	gi|747060336|ref|XM_011078293.1|/1.03963e-130/PREDICTED: Sesamum indicum alpha-galactosidase-like (LOC105160803), mRNA	sp|Q42656|AGAL_COFAR/6.9e-98/Alpha-galactosidase OS=Coffea arabica PE=1 SV=1	sind:105160805/9.7e-139/alpha-galactosidase-like; K07407 alpha-galactosidase [EC:3.2.1.22]	At3g56310/1.4e-121/[G] KOG2366 Alpha-D-galactosidase (melibiase)	PTHR11452:SF33/6.0E-146/--	NA
Unigene34362_All	318	0.01	6.11	9.25503	4.15386e-07	Up	3.81954e-08	NA	NA	NA	NA	NA	NA	NA
CL11639.Contig2_All	720	0.01	6.1	9.25267	2.97813e-18	Up	1.00805e-19	gi|747097820|ref|XP_011096887.1|/1.8e-84/PREDICTED: cannabidiolic acid synthase-like 1 [Sesamum indicum]	gi|937920774|dbj|AP014962.1|/9.17558e-10/Oryza sativa Japonica Group DNA, chromosome 6, cultivar: Nipponbare, complete sequence	sp|Q8GTB6|THCAS_CANSA/6.7e-61/Tetrahydrocannabinolic acid synthase OS=Cannabis sativa PE=1 SV=1	gmx:100775944/8.0e-08/histone H1-like; K11275 histone H1/5	At4g20820/3.6e-69/[QG] LSE0347 A Predicted berberine bridge enzyme/FAD-binding oxidoreductase	PS51387/16.992/PCMH-type FAD-binding domain profile.	NA
CL7931.Contig8_All	957	0.01	6.08	9.24793	1.25341e-24	Up	2.96486e-26	gi|747058274|ref|XP_011075473.1|/5.4e-108/PREDICTED: protein vip1-like [Sesamum indicum] >gi|747058276|ref|XP_011075474.1| PREDICTED: protein vip1-like [Sesamum indicum] >gi|747058278|ref|XP_011075475.1| PREDICTED: protein vip1-like [Sesamum indicum]	gi|226505889|ref|NM_001155149.1|/5.65891e-18/Zea mays uncharacterized LOC100282237 (pco068227), mRNA &gt;gi|195620867|gb|EU960146.1| Zea mays clone 222153 RNA recognition motif containing protein mRNA, complete cds	NA	NA	At1g14340/1.3e-74/[RA] TWOG0188 Predicted RNA binding protein	SM00360/0.009/RNA recognition motif	NA
CL9123.Contig3_All	826	0.01	6.06	9.24317	7.45108e-21	Up	2.14542e-22	NA	NA	NA	NA	NA	NA	NA
CL10994.Contig2_All	676	0.01	6.02	9.23362	1.61592e-16	Up	6.09248e-18	NA	NA	NA	NA	NA	NA	NA
CL2293.Contig4_All	842	0.01	6.01	9.23122	3.82347e-21	Up	1.083e-22	gi|747077014|ref|XP_011085606.1|/5.3e-83/PREDICTED: vacuolar protein sorting-associated protein 2 homolog 2-like [Sesamum indicum]	NA	sp|P94077|LSD1_ARATH/1.8e-57/Protein LSD1 OS=Arabidopsis thaliana GN=LSD1 PE=1 SV=1	sind:105167533/8.0e-84/vacuolar protein sorting-associated protein 2 homolog 2-like; K12191 charged multivesicular body protein 2A	NA	PF06943/2.2E-12/LSD1 zinc finger	NA
CL6681.Contig7_All	2349	0.01	6.01	9.23122	1.36528e-63	Up	9.68842e-66	gi|147803631|emb|CAN75352.1|/1.1e-252/hypothetical protein VITISV_031046 [Vitis vinifera]	gi|848927619|ref|XM_012972082.1|/0/PREDICTED: Erythranthe guttatus cyclic nucleotide-gated ion channel 4 (LOC105948843), transcript variant X1, mRNA	sp|Q94AS9|CNGC4_ARATH/1.5e-213/Cyclic nucleotide-gated ion channel 4 OS=Arabidopsis thaliana GN=CNGC4 PE=2 SV=2	zma:100273558/1.0e-184/GRMZM2G078781; uncharacterized LOC100273558; K05391 cyclic nucleotide gated channel, other eukaryote	At5g54250/3.9e-213/[PT] KOG0498 K+-channel ERG and related proteins, contain PAS/PAC sensor domain	PTHR10217/0.0/--	NA
Unigene15754_All	1251	0.01	5.98	9.224	1.71873e-32	Up	2.85826e-34	gi|747055539|ref|XP_011074011.1|/4.5e-163/PREDICTED: probable uridine nucleosidase 2 isoform X1 [Sesamum indicum]	gi|747055538|ref|XM_011075709.1|/0/PREDICTED: Sesamum indicum probable uridine nucleosidase 2 (LOC105158827), transcript variant X1, mRNA	sp|Q8LAC4|URH2_ARATH/1.5e-140/Probable uridine nucleosidase 2 OS=Arabidopsis thaliana GN=URH2 PE=2 SV=1	cit:102614134/5.1e-151/probable uridine nucleosidase 2; K01240 uridine nucleosidase [EC:3.2.2.3]	At1g05620/7.3e-134/[F] KOG2938 Predicted inosine-uridine preferring nucleoside hydrolase	PF01156/2.6E-78/Inosine-uridine preferring nucleoside hydrolase	NA
CL7325.Contig4_All	583	0.01	5.97	9.22159	6.30374e-14	Up	2.86262e-15	gi|151301852|gb|ABR92334.1|/3.7e-59/putative dienelactone hydrolase family protein [Salvia miltiorrhiza]	gi|151301851|gb|EF667001.1|/8.03899e-129/Salvia miltiorrhiza putative dienelactone hydrolase family protein mRNA, complete cds	sp|Q9ZT66|E134_MAIZE/3.9e-27/Endo-1,3;1,4-beta-D-glucanase OS=Zea mays PE=1 SV=1	sot:102601759/4.7e-43/endo-1,3;1,4-beta-D-glucanase-like; K01061 carboxymethylenebutenolidase [EC:3.1.1.45]	At3g23600/4.2e-44/[R] KOG3043 Predicted hydrolase related to dienelactone hydrolase	PTHR17630/2.7E-69/--	molecular_function:GO:0016787//hydrolase activity;
CL10343.Contig2_All	739	0.01	5.94	9.21432	2.97707e-18	Up	1.00805e-19	NA	gi|508083091|gb|AC254539.1|/7.28904e-11/Spirodela polyrhiza clone GNAS837-M21, complete sequence	NA	NA	NA	NA	NA
Unigene31427_All	369	0.01	5.91	9.20701	3.12481e-08	Up	2.4801e-09	gi|698508722|ref|XP_009799614.1|/1.5e-10/PREDICTED: non-specific lipid-transfer protein-like protein At2g13820 isoform X3 [Nicotiana sylvestris]	NA	sp|Q9ZQI8|NLTL2_ARATH/4.4e-08/Non-specific lipid-transfer protein-like protein At2g13820 OS=Arabidopsis thaliana GN=At2g13820 PE=1 SV=1	NA	At2g13820/1.2e-07/[RI] LSE0122 A predicted lipid transfer protein	NA	NA
CL3070.Contig7_All	1532	0.01	5.86	9.19476	1.63976e-39	Up	2.14216e-41	gi|747105452|ref|XP_011100998.1|/2.5e-91/PREDICTED: uncharacterized protein LOC105179103 [Sesamum indicum]	NA	NA	sind:105173773/1.7e-31/uncharacterized LOC105173773; K01601 ribulose-bisphosphate carboxylase large chain [EC:4.1.1.39]	At5g41980/1.8e-38/[L] KOG4585 Predicted transposase	PTHR22930/1.4E-44/--	NA
CL9767.Contig2_All	1085	0.01	5.79	9.17742	5.91515e-27	Up	1.25003e-28	gi|747076847|ref|XP_011085512.1|/2.5e-101/PREDICTED: uncharacterized protein LOC105167466 [Sesamum indicum]	gi|747076846|ref|XM_011087210.1|/1.45889e-163/PREDICTED: Sesamum indicum uncharacterized LOC105167466 (LOC105167466), mRNA	NA	cre:CHLREDRAFT_159596/2.8e-36/hypothetical protein; K19730 autophagy-related protein 101	At5g66930/5.2e-72/[S] KOG4493 Uncharacterized conserved protein	PTHR13292/6.9E-77/--	NA
Unigene29208_All	1274	0.01	5.79	9.17742	3.36352e-32	Up	5.6622e-34	gi|747060767|ref|XP_011076825.1|/1.3e-80/PREDICTED: GDSL esterase/lipase At2g40250 [Sesamum indicum]	NA	sp|Q8LD23|GDL4_ARATH/1.8e-72/GDSL esterase/lipase At1g20120 OS=Arabidopsis thaliana GN=At1g20120 PE=2 SV=2	aly:ARALYDRAFT_316517/2.0e-41/T4O12.15; K01188 beta-glucosidase [EC:3.2.1.21]	At1g20120/4.7e-72/[RI] LSE0388 A Predicted lipase	PTHR22835/8.7E-123/--	NA
CL2063.Contig2_All	864	0.01	5.77	9.17243	7.4573e-21	Up	2.14542e-22	gi|565392472|ref|XP_006361919.1|/3.6e-63/PREDICTED: uncharacterized protein LOC102606262 [Solanum tuberosum]	gi|590691676|ref|XM_007043787.1|/3.79803e-44/Theobroma cacao Uncharacterized protein (TCM_008435) mRNA, complete cds	NA	sot:102606262/5.5e-64/uncharacterized LOC102606262; K19363 lipopolysaccharide-induced tumor necrosis factor-alpha factor	NA	PF10601/1.3E-13/LITAF-like zinc ribbon domain	NA
CL9298.Contig3_All	1126	0.01	5.77	9.17243	7.95207e-28	Up	1.60793e-29	gi|747055633|ref|XP_011074060.1|/5.6e-88/PREDICTED: psbP domain-containing protein 3, chloroplastic [Sesamum indicum]	NA	sp|Q9S720|PPD3_ARATH/1.8e-68/PsbP domain-containing protein 3, chloroplastic OS=Arabidopsis thaliana GN=PPD3 PE=1 SV=2	NA	NA	PTHR31407/7.3E-96/--	NA
CL10606.Contig2_All	708	0.01	5.7	9.15482	1.61747e-16	Up	6.09248e-18	gi|157168620|gb|ABV25698.1|/2.3e-79/Sal m 1 allergen [Salvia miltiorrhiza]	gi|157168619|gb|EU122383.1|/0/Salvia miltiorrhiza Sal m 1 allergen gene, complete cds	sp|O24248|PRU1_PRUAV/4.0e-34/Major allergen Pru av 1 OS=Prunus avium GN=PRUA1 PE=1 SV=1	NA	NA	PTHR31213:SF13/7.3E-71/--	biological_process:GO:0050896//response to stimulus;
CL3748.Contig1_All	1184	0.01	5.68	9.14975	5.42097e-29	Up	1.04406e-30	gi|802777929|ref|XP_012091012.1|/1.7e-47/PREDICTED: acetyltransferase NSI [Jatropha curcas] >gi|643705227|gb|KDP21844.1| hypothetical protein JCGZ_00631 [Jatropha curcas]	gi|848863074|ref|XR_001172406.1|/3.35844e-180/PREDICTED: Erythranthe guttatus acetyltransferase NSI (LOC105953212), transcript variant X3, misc_RNA	sp|Q7X9V3|NSI_ARATH/3.0e-42/Acetyltransferase NSI OS=Arabidopsis thaliana GN=NSI PE=1 SV=1	NA	NA	NA	NA
CL6003.Contig6_All	1653	0.01	5.68	9.14975	1.45516e-41	Up	1.78918e-43	gi|747087299|ref|XP_011091187.1|/1.9e-108/PREDICTED: 1-aminocyclopropane-1-carboxylate oxidase homolog 3-like [Sesamum indicum]	NA	sp|Q84MB3|ACCH1_ARATH/1.7e-83/1-aminocyclopropane-1-carboxylate oxidase homolog 1 OS=Arabidopsis thaliana GN=At1g06620 PE=2 SV=1	zma:541977/2.5e-57/bx6; benzoxazin 6 (EC:1.14.20.2); K13229 2,4-dihydroxy-1,4-benzoxazin-3-one-glucoside dioxygenase [EC:1.14.20.2]	At1g06650/1.7e-82/[QR] KOG0143 Iron/ascorbate family oxidoreductases	PTHR10209:SF122/9.1E-149/--	molecular_function:GO:0051213//dioxygenase activity;
CL4640.Contig4_All	594	0.01	5.67	9.1472	1.22164e-13	Up	5.67084e-15	gi|527192281|gb|EPS62765.1|/1.2e-12/hypothetical protein M569_12024, partial [Genlisea aurea]	NA	NA	NA	NA	NA	NA
CL738.Contig5_All	3464	0.01	5.57	9.12153	4.68741e-88	Up	2.21192e-90	gi|747061347|ref|XP_011077138.1|/4.8e-106/PREDICTED: putative late blight resistance protein homolog R1B-14 [Sesamum indicum]	gi|922338566|ref|XM_013591819.1|/9.90115e-06/Medicago truncatula Serine/Threonine kinase family protein mRNA	sp|Q8W1E0|R1A_SOLDE/1.6e-70/Late blight resistance protein R1-A OS=Solanum demissum GN=R1A PE=3 SV=1	nnu:104603307/3.0e-68/disease resistance protein RPP8-like; K13457 disease resistance protein RPM1	NA	PTHR23155/3.6E-116/--	NA
CL13876.Contig1_All	1121	0.01	5.54	9.11374	1.15863e-26	Up	2.47632e-28	gi|747100487|ref|XP_011098332.1|/6.7e-134/PREDICTED: lanC-like protein GCR2 [Sesamum indicum]	gi|731432270|ref|XM_002284745.3|/7.91669e-77/PREDICTED: Vitis vinifera lanC-like protein GCR2 (LOC100250470), mRNA	sp|F4IEM5|GCR2_ARATH/4.0e-121/LanC-like protein GCR2 OS=Arabidopsis thaliana GN=GCR2 PE=1 SV=1	NA	At1g52920/1.1e-120/[V] KOG2787 Lanthionine synthetase C-like protein 1	PTHR12736:SF13/2.8E-184/--	NA
CL1612.Contig7_All	1100	0.01	5.54	9.11374	4.42265e-26	Up	9.71802e-28	gi|747048128|ref|XP_011070061.1|/1.6e-87/PREDICTED: E3 ubiquitin-protein ligase RING1-like [Sesamum indicum]	NA	sp|Q8LPN7|RNG1L_ARATH/1.8e-28/E3 ubiquitin-protein ligase RING1-like OS=Arabidopsis thaliana GN=At3g19950 PE=1 SV=1	sind:105155802/2.4e-88/E3 ubiquitin-protein ligase RING1-like; K11982 E3 ubiquitin-protein ligase RNF115/126 [EC:2.3.2.27]	At2g40830/5.7e-50/[O] KOG0800 FOG: Predicted E3 ubiquitin ligase	PTHR22763/1.0E-71/--	biological_process:GO:0044267//cellular protein metabolic process;
CL9048.Contig1_All	283	0.01	5.49	9.10066	1.93747e-05	Up	2.30846e-06	NA	NA	NA	NA	NA	NA	NA
CL11084.Contig1_All	897	0.01	5.41	9.07948	1.45304e-20	Up	4.2501e-22	NA	NA	NA	NA	NA	NA	NA
CL13499.Contig2_All	1863	0.01	5.41	9.07948	8.81258e-45	Up	9.70322e-47	gi|747102998|ref|XP_011099684.1|/8.5e-126/PREDICTED: aspartic proteinase Asp1 [Sesamum indicum]	gi|747102997|ref|XM_011101382.1|/0/PREDICTED: Sesamum indicum aspartic proteinase Asp1 (LOC105178043), mRNA	sp|Q0IU52|ASP1_ORYSJ/3.8e-47/Aspartic proteinase Asp1 OS=Oryza sativa subsp. japonica GN=ASP1 PE=2 SV=1	tcc:TCM_041550/1.2e-23/Eukaryotic aspartyl protease family protein isoform 1; K00924	At4g33490/3.3e-82/[O] KOG1339 Aspartyl protease	PTHR13683/1.6E-108/--	biological_process:GO:0006508//proteolysis;GO:0030163//protein catabolic process;molecular_function:GO:0004190//aspartic-type endopeptidase activity;
CL2302.Contig19_All	788	0.01	5.38	9.07146	1.12908e-17	Up	3.95598e-19	gi|747105534|ref|XP_011101043.1|/1.0e-27/PREDICTED: mitochondrial inner membrane protein OXA1-like [Sesamum indicum]	gi|951011786|ref|XM_014654390.1|/1.68715e-07/PREDICTED: Vigna radiata var. radiata mitochondrial inner membrane protein OXA1-like (LOC106768969), transcript variant X2, mRNA	sp|Q42191|OXA1_ARATH/1.5e-26/Mitochondrial inner membrane protein OXA1 OS=Arabidopsis thaliana GN=OXA1 PE=2 SV=2	sind:105179141/1.5e-28/mitochondrial inner membrane protein OXA1-like; K03217 YidC/Oxa1 family membrane protein insertase	At5g62050/4.1e-26/[OU] KOG1239 Inner membrane protein translocase involved in respiratory chain assembly	PTHR12428:SF23/9.4E-30/--	biological_process:GO:0006461//protein complex assembly;GO:0045039//protein import into mitochondrial inner membrane;cellular_component:GO:0005743//mitochondrial inner membrane;molecular_function:GO:0015450//P-P-bond-hydrolysis-driven protein transmembrane transporter activity;
CL10018.Contig5_All	2362	0.01	5.36	9.06609	8.01573e-57	Up	6.52554e-59	gi|6016710|gb|AAF01536.1|AC009325_6/1.8e-157/unknown protein [Arabidopsis thaliana]	gi|747100742|ref|XM_011100170.1|/0/PREDICTED: Sesamum indicum phosphoglucan phosphatase LSF1, chloroplastic (LOC105177129), mRNA	sp|F4J117|LSF1_ARATH/3.0e-118/Phosphoglucan phosphatase LSF1, chloroplastic OS=Arabidopsis thaliana GN=LSF1 PE=1 SV=1	cme:CYME_CMT465C/1.8e-11/similar to dual-specificity phosphatase laforin; K14165 atypical dual specificity phosphatase [EC:3.1.3.16 3.1.3.48]	At3g01510_1/5.4e-130/[V] KOG1716 Dual specificity phosphatase	PS50054/17.451/Dual specificity protein phosphatase family profile.	NA
CL9582.Contig2_All	728	0.01	5.35	9.0634	6.11369e-16	Up	2.39092e-17	gi|747068668|ref|XP_011081099.1|/3.2e-28/PREDICTED: uncharacterized protein LOC105164192 [Sesamum indicum]	NA	NA	sind:105164192/4.9e-29/uncharacterized LOC105164192; K10845 TFIIH basal transcription factor complex TTD-A subunit	At1g12400/3.0e-23/[S] KOG3451 Uncharacterized conserved protein	NA	NA
CL3391.Contig7_All	2110	0.01	5.31	9.05257	4.53027e-50	Up	4.3952e-52	gi|747077514|ref|XP_011085880.1|/6.2e-165/PREDICTED: potassium channel SKOR-like [Sesamum indicum]	NA	sp|Q9M8S6|SKOR_ARATH/1.4e-151/Potassium channel SKOR OS=Arabidopsis thaliana GN=SKOR PE=1 SV=1	vra:106763693/6.8e-31/potassium channel AKT1-like; K04908 potassium voltage-gated channel Eag-related subfamily H member 5	At3g02850/3.8e-151/[PT] KOG0498 K+-channel ERG and related proteins, contain PAS/PAC sensor domain	PS50088/9.885/Ankyrin repeat profile.	NA
Unigene35162_All	1112	0.01	5.31	9.05257	1.69036e-25	Up	3.81372e-27	gi|300669727|dbj|BAJ11652.1|/3.2e-136/glucosyltransferase [Sinningia cardinalis]	gi|187761622|dbj|AB362993.1|/3.03082e-26/Antirrhinum majus AmUGT21 mRNA for UGT73A9, complete cds	sp|Q9AT54|SCGT_TOBAC/1.1e-113/Scopoletin glucosyltransferase OS=Nicotiana tabacum GN=TOGT1 PE=1 SV=1	atr:18438282/1.7e-89/scopoletin glucosyltransferase; K13496 UDP-glucosyl transferase 73C [EC:2.4.1.-]	At4g34131/7.7e-95/[GC] KOG1192 UDP-glucuronosyl and UDP-glucosyl transferase	PTHR11926:SF152/5.5E-161/--	NA
Unigene33605_All	538	0.01	5.27	9.04166	2.3788e-11	Up	1.34503e-12	gi|747059977|ref|XP_011076395.1|/5.8e-59/PREDICTED: uncharacterized protein LOC105160624 [Sesamum indicum]	NA	NA	NA	At4g39730/6.0e-37/[V] LSE0379 A Dehydration stress-induced protein	PS50095/21.465/PLAT domain profile.	NA
Unigene32193_All	1461	0.01	5.24	9.03342	1.1578e-33	Up	1.85592e-35	gi|747073587|ref|XP_011083757.1|/1.2e-143/PREDICTED: uncharacterized protein LOC105166195 [Sesamum indicum]	NA	sp|Q9SDN0|DNJ20_ARATH/6.0e-08/Chaperone protein dnaJ 20, chloroplastic OS=Arabidopsis thaliana GN=ATJ20 PE=1 SV=2	olu:OSTLU_7956/7.0e-19/hypothetical protein; K05337 ferredoxin	At5g23240/5.5e-109/[O] KOG0716 Molecular chaperone (DnaJ superfamily)	PF13370/1.3E-9/4Fe-4S single cluster domain of Ferredoxin I	NA
CL6631.Contig1_All	1795	0.01	5.14	9.00562	5.60657e-41	Up	7.02142e-43	gi|747086966|ref|XP_011091005.1|/1.3e-163/PREDICTED: pectinesterase-like [Sesamum indicum]	gi|703108164|ref|XM_010100635.1|/1.7904e-20/Morus notabilis putative pectinesterase/pectinesterase inhibitor 36 partial mRNA	sp|Q8GX86|PME21_ARATH/4.1e-123/Probable pectinesterase/pectinesterase inhibitor 21 OS=Arabidopsis thaliana GN=PME21 PE=2 SV=2	sind:105171552/2.0e-164/pectinesterase-like; K01051 pectinesterase [EC:3.1.1.11]	At5g27870/1.4e-125/[M] LSE0024 A Pectinesterase	PTHR31707/8.5E-243/--	NA
CL7943.Contig3_All	1880	0.01	5.07	8.98584	3.78941e-42	Up	4.55914e-44	gi|747092576|ref|XP_011094061.1|/4.9e-198/PREDICTED: SART-1 family protein DOT2 [Sesamum indicum]	gi|848902551|ref|XM_012995741.1|/0/PREDICTED: Erythranthe guttatus SART-1 family protein DOT2 (LOC105970922), mRNA	NA	sind:105173861/7.5e-199/SART-1 family protein DOT2; K11984 U4/U6.U5 tri-snRNP-associated protein 1	At5g16780/6.4e-158/[A] KOG2217 U4/U6.U5 snRNP associated protein	PF03343/1.3E-21/SART-1 family	NA
Unigene31872_All	532	0.01	5.07	8.98584	8.879e-11	Up	5.27838e-12	gi|747055185|ref|XP_011073829.1|/4.5e-64/PREDICTED: UDP-glycosyltransferase 92A1-like [Sesamum indicum]	gi|387135309|gb|JN088409.1|/3.82844e-42/Linum usitatissimum UDP-glycosyltransferase 1 (UGT92G2) gene, complete cds	sp|Q9LXV0|U92A1_ARATH/2.4e-39/UDP-glycosyltransferase 92A1 OS=Arabidopsis thaliana GN=UGT92A1 PE=2 SV=1	atr:18438318/4.2e-30/scopoletin glucosyltransferase; K13496 UDP-glucosyl transferase 73C [EC:2.4.1.-]	At5g12890/6.4e-39/[GC] KOG1192 UDP-glucuronosyl and UDP-glucosyl transferase	PTHR11926:SF298/5.9E-81/--	molecular_function:GO:0016757//transferase activity, transferring glycosyl groups;
CL10452.Contig2_All	561	0.01	5.03	8.97441	2.38082e-11	Up	1.34503e-12	gi|697105732|ref|XP_009606689.1|/1.1e-47/PREDICTED: vacuolar iron transporter homolog 1-like [Nicotiana tomentosiformis]	gi|747081105|ref|XM_011089525.1|/2.40326e-49/PREDICTED: Sesamum indicum vacuolar iron transporter homolog 1-like (LOC105169183), mRNA	sp|Q9M2C3|VITH3_ARATH/1.9e-47/Vacuolar iron transporter homolog 3 OS=Arabidopsis thaliana GN=At3g43630 PE=3 SV=1	adu:107468403/2.9e-37/peroxidase 43-like; K00430 peroxidase [EC:1.11.1.7]	At3g43630/5.2e-47/[S] KOG4473 Uncharacterized membrane protein	PF01988/8.9E-24/VIT family	cellular_component:GO:0016021//integral component of membrane;
Unigene36165_All	785	0.01	5	8.96578	3.14605e-16	Up	1.20692e-17	gi|747086827|ref|XP_011090931.1|/2.8e-46/PREDICTED: zinc finger CCCH domain-containing protein 32 [Sesamum indicum]	NA	sp|Q9SQU4|C3H34_ARATH/9.6e-37/Zinc finger CCCH domain-containing protein 34 OS=Arabidopsis thaliana GN=At3g06410 PE=2 SV=2	osa:4341164/1.7e-19/OsC3H43; zinc finger CCCH domain-containing protein 43; K03260 translation initiation factor 4G	At3g06410/2.6e-36/[R] KOG1677 CCCH-type Zn-finger protein	PF00642/6.0E-9/Zinc finger C-x8-C-x5-C-x3-H type (and similar)	NA
CL12376.Contig1_All	431	0.01	4.99	8.9629	3.12245e-08	Up	2.4801e-09	gi|971535369|ref|XP_015163626.1|/2.3e-18/PREDICTED: stress-induced protein KIN2-like [Solanum tuberosum]	NA	sp|P31169|KIN2_ARATH/1.5e-07/Stress-induced protein KIN2 OS=Arabidopsis thaliana GN=KIN2 PE=2 SV=1	NA	At5g53820/3.0e-15/[V] LSE1310 A Cold shock protein	NA	NA
Unigene8407_All	262	0.01	4.99	8.9629	0.000129193	Up	1.79465e-05	NA	NA	NA	NA	NA	NA	NA
Unigene29140_All	390	0.01	4.96	8.9542	2.1776e-07	Up	1.92808e-08	gi|747041352|ref|XP_011072598.1|/2.2e-20/PREDICTED: WAT1-related protein At2g39510-like isoform X1 [Sesamum indicum]	NA	sp|Q9FNA5|WTR39_ARATH/3.5e-16/WAT1-related protein At5g13670 OS=Arabidopsis thaliana GN=At5g13670 PE=2 SV=1	pda:103722777/1.3e-07/probable fructose-bisphosphate aldolase 3, chloroplastic; K01623 fructose-bisphosphate aldolase, class I [EC:4.1.2.13]	At5g13670/9.4e-16/[R] LSE0148 A Nodulin-like protein	PTHR31218:SF18/6.8E-33/--	NA
Unigene31103_All	256	0.01	4.94	8.94837	0.000242516	Up	3.5552e-05	gi|551674340|ref|XP_005839925.1|/8.7e-13/hypothetical protein GUITHDRAFT_133350 [Guillardia theta CCMP2712] >gi|428184089|gb|EKX52945.1| hypothetical protein GUITHDRAFT_133350 [Guillardia theta CCMP2712]	gi|551674339|ref|XM_005839868.1|/8.09502e-36/Guillardia theta CCMP2712 hypothetical protein (GUITHDRAFT_133350) mRNA, complete cds	sp|Q8GUC3|BBR_HORVU/6.0e-12/Protein Barley B recombinant OS=Hordeum vulgare GN=BBR PE=1 SV=1	thj:104803002/1.6e-11/ubiquitin receptor RAD23c-like; K10839 UV excision repair protein RAD23	Hs4557441/6.6e-10/[T] KOG4743 Cyclin-dependent kinase inhibitor	NA	biological_process:GO:0006810//transport;GO:0009190//cyclic nucleotide biosynthetic process;GO:0035556//intracellular signal transduction;cellular_component:GO:0016021//integral component of membrane;GO:0005622//intracellular;molecular_function:GO:0016849//phosphorus-oxygen lyase activity;GO:0005509//calcium ion binding;GO:0005215//transporter activity;
CL7339.Contig1_All	889	0.01	4.93	8.94544	1.53492e-18	Up	5.08858e-20	gi|589912881|gb|AHL24656.1|/1.7e-87/Ole e 13.01 allergen, partial [Olea europaea]	gi|729414437|ref|XM_010558421.1|/2.47404e-06/PREDICTED: Tarenaya hassleriana exopolygalacturonase clone GBGE184-like (LOC104825959), mRNA	sp|P49062|PGLR1_ARATH/2.9e-58/Exopolygalacturonase clone GBGE184 OS=Arabidopsis thaliana GN=PGA3 PE=2 SV=1	sind:105165213/3.3e-88/exopolygalacturonase clone GBGE184-like; K01213 galacturan 1,4-alpha-galacturonidase [EC:3.2.1.67]	At1g02790/7.8e-58/[R] TWOG0115 Endo-polygalacturonase	PS00502/-/Polygalacturonase active site.	molecular_function:GO:0016787//hydrolase activity;
Unigene27641_All	2467	0.01	4.92	8.94251	1.80281e-54	Up	1.54774e-56	gi|747077730|ref|XP_011086001.1|/4.3e-157/PREDICTED: senescence-specific cysteine protease SAG39-like [Sesamum indicum]	gi|747063946|ref|XM_011080240.1|/0/PREDICTED: Sesamum indicum senescence-specific cysteine protease SAG39-like (LOC105162246), mRNA	sp|O65039|CYSEP_RICCO/1.4e-105/Vignain OS=Ricinus communis GN=CYSEP PE=1 SV=1	sly:101251741/1.9e-141/uncharacterized LOC101251741; K01365 cathepsin L [EC:3.4.22.15]	At5g45890/3.9e-107/[O] KOG1543 Cysteine proteinase Cathepsin L	PTHR12411/2.4E-201/--	NA
CL7534.Contig1_All	2456	0.01	4.91	8.93958	3.55149e-54	Up	3.06608e-56	gi|747048053|ref|XP_011070020.1|/5.8e-239/PREDICTED: probable ADP-ribosylation factor GTPase-activating protein AGD14 [Sesamum indicum] >gi|747048055|ref|XP_011070021.1| PREDICTED: probable ADP-ribosylation factor GTPase-activating protein AGD14 [Sesamum indicum]	gi|848921248|ref|XM_013001919.1|/2.55768e-174/PREDICTED: Erythranthe guttatus probable ADP-ribosylation factor GTPase-activating protein AGD14 (LOC105976664), mRNA	sp|Q8RXE7|AGD14_ARATH/5.2e-113/Probable ADP-ribosylation factor GTPase-activating protein AGD14 OS=Arabidopsis thaliana GN=AGD14 PE=1 SV=2	cit:102609313/4.1e-144/probable ADP-ribosylation factor GTPase-activating protein AGD14; K15044 Arf-GAP domain and FG repeats-containing protein 1	At1g08680/5.0e-54/[T] KOG0702 Predicted GTPase-activating protein	PR00405/7.3E-9/HIV Rev interacting protein signature	NA
CL13.Contig7_All	3827	0.01	4.9	8.93664	1.0815e-85	Up	5.24628e-88	NA	NA	NA	NA	NA	NA	NA
CL2336.Contig2_All	956	0.01	4.88	8.93074	1.0724e-19	Up	3.30412e-21	gi|747086238|ref|XP_011090608.1|/2.6e-78/PREDICTED: uncharacterized protein LOC105171253 isoform X1 [Sesamum indicum]	gi|702469949|ref|XM_010032089.1|/5.49507e-38/PREDICTED: Eucalyptus grandis uncharacterized LOC104420199 (LOC104420199), mRNA	NA	bdi:100838436/4.3e-17/uncharacterized LOC100838436; K15032 mTERF domain-containing protein, mitochondrial	NA	PTHR33825:SF2/4.5E-75/--	NA
CL5726.Contig2_All	501	0.01	4.88	8.93074	1.21481e-09	Up	8.1291e-11	gi|590672269|ref|XP_007038563.1|/1.0e-25/Peptidoglycan-binding LysM domain-containing protein [Theobroma cacao] >gi|508775808|gb|EOY23064.1| Peptidoglycan-binding LysM domain-containing protein [Theobroma cacao]	gi|985466924|ref|XM_006490921.2|/6.22633e-15/PREDICTED: Citrus sinensis hypothetical protein (LOC102618293), mRNA	NA	aip:107616101/2.4e-19/protein HOTHEAD-like; K00108 choline dehydrogenase [EC:1.1.99.1]	NA	NA	NA
Unigene33518_All	769	0.01	4.88	8.93074	1.18778e-15	Up	4.73642e-17	gi|685259516|ref|XP_009135936.1|/4.3e-15/PREDICTED: leucine-rich repeat extensin-like protein 3 [Brassica rapa]	NA	sp|Q9S8M0|LECT_SOLTU/1.5e-10/Chitin-binding lectin 1 OS=Solanum tuberosum PE=1 SV=2	cam:101508170/5.0e-08/formin-like protein 20; K02184 formin 2	At2g10940/1.4e-39/[R] LSE0121 A AAI domain	PTHR31731:SF1/1.3E-55/--	NA
CL2389.Contig5_All	2072	0.01	4.86	8.92481	8.7934e-45	Up	9.70322e-47	gi|747041928|ref|XP_011075773.1|/7.0e-129/PREDICTED: uncharacterized protein LOC105160192 isoform X2 [Sesamum indicum]	gi|747041927|ref|XM_011077471.1|/2.34304e-114/PREDICTED: Sesamum indicum uncharacterized LOC105160192 (LOC105160192), transcript variant X2, mRNA	NA	NA	NA	PTHR31414/6.3E-130/--	NA
CL7931.Contig6_All	994	0.01	4.78	8.90087	2.83084e-20	Up	8.41948e-22	gi|747058274|ref|XP_011075473.1|/5.6e-108/PREDICTED: protein vip1-like [Sesamum indicum] >gi|747058276|ref|XP_011075474.1| PREDICTED: protein vip1-like [Sesamum indicum] >gi|747058278|ref|XP_011075475.1| PREDICTED: protein vip1-like [Sesamum indicum]	gi|226505889|ref|NM_001155149.1|/3.51705e-20/Zea mays uncharacterized LOC100282237 (pco068227), mRNA &gt;gi|195620867|gb|EU960146.1| Zea mays clone 222153 RNA recognition motif containing protein mRNA, complete cds	NA	NA	At1g14340/1.3e-74/[RA] TWOG0188 Predicted RNA binding protein	PS50102/9.456/Eukaryotic RNA Recognition Motif (RRM) profile.	NA
Unigene29655_All	577	0.01	4.75	8.89178	4.58676e-11	Up	2.6645e-12	gi|565398259|ref|XP_006364694.1|/2.7e-14/PREDICTED: importin beta-like SAD2 [Solanum tuberosum]	gi|848885496|ref|XM_012987544.1|/4.20194e-37/PREDICTED: Erythranthe guttatus importin beta-like SAD2 (LOC105963164), transcript variant X2, mRNA	NA	sot:102605611/4.1e-15/importin beta-like SAD2; K20223 importin-7	At3g59020/1.1e-09/[YU] KOG1991 Nuclear transport receptor RANBP7/RANBP8 (importin beta superfamily)	NA	NA
CL5437.Contig2_All	483	0.01	4.73	8.8857	8.58328e-09	Up	6.31974e-10	gi|53748513|emb|CAH59449.1|/4.6e-23/tetracycline transporter-like protein 1 [Plantago major]	NA	NA	NA	At2g16970/1.1e-16/[R] KOG2816 Predicted transporter ADD1 (major facilitator superfamily)	PTHR23504/1.9E-27/--	biological_process:GO:0055085//transmembrane transport;cellular_component:GO:0016021//integral component of membrane;molecular_function:GO:0005215//transporter activity;
CL8390.Contig2_All	976	0.01	4.73	8.8857	1.07281e-19	Up	3.30412e-21	gi|747058528|ref|XP_011075604.1|/3.2e-124/PREDICTED: ureide permease 1-like [Sesamum indicum]	gi|747058527|ref|XM_011077302.1|/1.38403e-123/PREDICTED: Sesamum indicum ureide permease 1-like (LOC105160038), mRNA	sp|Q9ZPR7|UPS1_ARATH/6.0e-113/Ureide permease 1 OS=Arabidopsis thaliana GN=UPS1 PE=1 SV=1	NA	NA	PTHR31081:SF4/5.2E-171/--	biological_process:GO:0071705//nitrogen compound transport;cellular_component:GO:0016021//integral component of membrane;
Unigene33520_All	512	0.01	4.73	8.8857	1.2159e-09	Up	8.1291e-11	gi|747046632|ref|XP_011100590.1|/3.3e-40/PREDICTED: protein GIGANTEA-like [Sesamum indicum]	NA	sp|Q9AWL7|GIGAN_ORYSJ/6.9e-36/Protein GIGANTEA OS=Oryza sativa subsp. japonica GN=GI PE=2 SV=2	sind:105178750/5.1e-41/protein GIGANTEA-like; K12124 GIGANTEA	NA	PTHR36319/2.7E-41/--	NA
CL7331.Contig9_All	1043	0.01	4.68	8.87036	7.46353e-21	Up	2.14542e-22	gi|747045828|ref|XP_011096218.1|/2.2e-99/PREDICTED: uncharacterized protein LOC105175466 [Sesamum indicum]	gi|747045827|ref|XM_011097916.1|/5.1824e-143/PREDICTED: Sesamum indicum uncharacterized LOC105175466 (LOC105175466), mRNA	NA	NA	At1g75460/3.9e-08/[O] KOG4159 Predicted E3 ubiquitin ligase	PTHR10046/3.2E-44/--	NA
Unigene34943_All	357	0.01	4.67	8.86728	2.85499e-06	Up	2.96938e-07	gi|645263190|ref|XP_008237119.1|/1.6e-28/PREDICTED: bidirectional sugar transporter SWEET5-like [Prunus mume]	NA	sp|Q9FM10|SWET5_ARATH/4.6e-26/Bidirectional sugar transporter SWEET5 OS=Arabidopsis thaliana GN=SWEET5 PE=2 SV=2	pmum:103335863/2.4e-29/bidirectional sugar transporter SWEET5-like; K15382 solute carrier family 50 (sugar transporter)	At4g10850/6.0e-17/[R] KOG1623 Multitransmembrane protein	NA	biological_process:GO:0034219//carbohydrate transmembrane transport;cellular_component:GO:0016021//integral component of membrane;molecular_function:GO:0051119//sugar transmembrane transporter activity;
Unigene28985_All	1357	0.01	4.65	8.86109	1.54593e-27	Up	3.1853e-29	gi|697169811|ref|XP_009593808.1|/2.7e-81/PREDICTED: mannan endo-1,4-beta-mannosidase 1-like [Nicotiana tomentosiformis]	gi|697185063|ref|XM_009603258.1|/1.66987e-49/PREDICTED: Nicotiana tomentosiformis mannan endo-1,4-beta-mannosidase 5-like (LOC104096825), mRNA	sp|Q9FZ03|MAN2_SOLLC/4.5e-82/Mannan endo-1,4-beta-mannosidase 2 OS=Solanum lycopersicum GN=MAN2 PE=2 SV=2	sot:102605787/6.0e-81/mannan endo-1,4-beta-mannosidase 5; K19355 mannan endo-1,4-beta-mannosidase [EC:3.2.1.78]	At3g10890/3.0e-64/[GM] LSE0446 A Cellulase ((1-4)-beta-mannan endohydrolase)	PTHR31451:SF15/2.2E-136/--	NA
CL11408.Contig1_All	564	0.01	4.64	8.85798	1.70655e-10	Up	1.04565e-11	gi|747050982|ref|XP_011071572.1|/1.1e-41/PREDICTED: mavicyanin-like [Sesamum indicum]	gi|747050981|ref|XM_011073270.1|/1.44432e-51/PREDICTED: Sesamum indicum mavicyanin-like (LOC105156987), mRNA	sp|P80728|MAVI_CUCPE/2.7e-17/Mavicyanin OS=Cucurbita pepo PE=1 SV=1	NA	At5g26330/1.7e-29/[S] LSE0042 A Uncharacterized plastocyanin-like protein, probably non-copper-binding	PS51485/24.88/Phytocyanin domain profile.	NA
Unigene30711_All	621	0.01	4.6	8.84549	1.2314e-11	Up	6.78962e-13	gi|720098164|ref|XP_010247545.1|/5.4e-08/PREDICTED: glycine-rich cell wall structural protein 1.8-like [Nelumbo nucifera]	NA	NA	NA	NA	NA	NA
CL7441.Contig2_All	349	0.01	4.58	8.8392	5.42526e-06	Up	5.88236e-07	gi|747079203|ref|XP_011086790.1|/2.0e-28/PREDICTED: uncharacterized protein LOC105168419 [Sesamum indicum]	NA	NA	NA	NA	PTHR34687:SF1/8.7E-35/--	NA
CL9038.Contig4_All	1341	0.01	4.57	8.83605	1.15798e-26	Up	2.47632e-28	gi|590722464|ref|XP_007051901.1|/2.8e-62/Homeodomain-like protein, putative [Theobroma cacao] >gi|508704162|gb|EOX96058.1| Homeodomain-like protein, putative [Theobroma cacao]	NA	sp|Q9S7G7|MB3R1_ARATH/2.2e-57/Myb-related protein 3R-1 OS=Arabidopsis thaliana GN=MYB3R-1 PE=2 SV=1	atr:18436094/8.1e-62/myb-related protein 3R-1; K09422 myb proto-oncogene protein, plant	At5g02320/1.2e-57/[K] KOG0048 Transcription factor, Myb superfamily	PS51294/30.464/Myb-type HTH DNA-binding domain profile.	molecular_function:GO:0003677//DNA binding;
Unigene30835_All	405	0.01	4.57	8.83605	4.14899e-07	Up	3.81954e-08	NA	NA	NA	NA	NA	NA	NA
CL1661.Contig6_All	707	0.01	4.48	8.80735	4.56173e-13	Up	2.22546e-14	gi|747105091|ref|XP_011100810.1|/1.2e-69/PREDICTED: GATA transcription factor 15-like [Sesamum indicum]	gi|747105090|ref|XM_011102508.1|/5.99838e-116/PREDICTED: Sesamum indicum GATA transcription factor 15-like (LOC105178917), mRNA	sp|Q8LG10|GAT15_ARATH/4.9e-32/GATA transcription factor 15 OS=Arabidopsis thaliana GN=GATA15 PE=2 SV=2	adu:107464083/3.9e-07/GATA transcription factor 9-like; K17895 GATA-binding protein 3	At3g06740/6.5e-31/[K] KOG1601 GATA-4/5/6 transcription factors	PTHR10071/2.3E-32/--	NA
Unigene31445_All	271	0.01	4.48	8.80735	0.000242119	Up	3.5552e-05	NA	NA	NA	NA	NA	NA	NA
CL2562.Contig2_All	595	0.01	4.45	8.79766	1.70621e-10	Up	1.04565e-11	NA	NA	NA	NA	NA	NA	NA
CL11812.Contig1_All	362	0.01	4.41	8.78463	5.41806e-06	Up	5.88236e-07	NA	NA	NA	NA	NA	NA	NA
CL13891.Contig1_All	2659	0.01	4.39	8.77808	2.04955e-52	Up	1.85309e-54	gi|747051820|ref|XP_011072005.1|/1.2e-295/PREDICTED: putative late blight resistance protein homolog R1A-10 [Sesamum indicum]	gi|747051819|ref|XM_011073703.1|/0/PREDICTED: Sesamum indicum putative late blight resistance protein homolog R1A-10 (LOC105157312), mRNA	sp|Q60CZ8|R1A10_SOLDE/1.6e-83/Putative late blight resistance protein homolog R1A-10 OS=Solanum demissum GN=R1A-10 PE=3 SV=1	pmum:103333373/1.2e-88/probable disease resistance RPP8-like protein 2; K13457 disease resistance protein RPM1	NA	PTHR23155/6.1E-211/--	NA
CL8392.Contig1_All	664	0.01	4.39	8.77808	6.39858e-12	Up	3.42736e-13	NA	NA	NA	NA	NA	NA	NA
Unigene35972_All	447	0.01	4.39	8.77808	1.14247e-07	Up	9.73286e-09	gi|747086962|ref|XP_011091003.1|/1.2e-22/PREDICTED: pectinesterase-like isoform X1 [Sesamum indicum] >gi|747086964|ref|XP_011091004.1| PREDICTED: pectinesterase-like isoform X2 [Sesamum indicum]	NA	sp|Q9FJ21|PME58_ARATH/7.7e-15/Probable pectinesterase/pectinesterase inhibitor 58 OS=Arabidopsis thaliana GN=PME58 PE=2 SV=1	sind:105171551/1.9e-23/pectinesterase-like; K01051 pectinesterase [EC:3.1.1.11]	At5g49180/2.0e-14/[M] LSE0024 A Pectinesterase	PTHR31707/1.1E-28/--	NA
Unigene32467_All	276	0.01	4.38	8.77479	0.000242496	Up	3.5552e-05	NA	NA	NA	NA	NA	NA	NA
CL6705.Contig1_All	263	0.01	4.35	8.76487	0.000452412	Up	7.04288e-05	NA	NA	NA	NA	NA	NA	NA
CL1904.Contig2_All	1376	0.01	4.34	8.76155	8.63391e-26	Up	1.92514e-27	gi|747086556|ref|XP_011090783.1|/1.8e-168/PREDICTED: ATP-dependent (S)-NAD(P)H-hydrate dehydratase isoform X1 [Sesamum indicum] >gi|747086558|ref|XP_011090784.1| PREDICTED: ATP-dependent (S)-NAD(P)H-hydrate dehydratase isoform X1 [Sesamum indicum] >gi|747086560|ref|XP_011090785.1| PREDICTED: ATP-dependent (S)-NAD(P)H-hydrate dehydratase isoform X1 [Sesamum indicum]	gi|698489054|ref|XM_009792802.1|/8.6633e-162/PREDICTED: Nicotiana sylvestris ATP-dependent (S)-NAD(P)H-hydrate dehydratase (LOC104238446), mRNA	sp|F6HDM2|NNRD_VITVI/1.0e-142/ATP-dependent (S)-NAD(P)H-hydrate dehydratase OS=Vitis vinifera GN=VIT_05s0020g02800 PE=3 SV=1	sind:105171385/2.7e-169/ATP-dependent (S)-NAD(P)H-hydrate dehydratase; K17757 ATP-dependent NAD(P)H-hydrate dehydratase [EC:4.2.1.93]	At5g19150/5.5e-127/[G] KOG3974 Predicted sugar kinase	PF01256/2.2E-49/Carbohydrate kinase	NA
CL6876.Contig3_All	564	0.01	4.32	8.75489	1.2146e-09	Up	8.1291e-11	gi|747080124|ref|XP_011087302.1|/1.9e-36/PREDICTED: activating signal cointegrator 1 complex subunit 3 [Sesamum indicum]	NA	NA	sind:105168839/2.9e-37/activating signal cointegrator 1 complex subunit 3; K18663 activating signal cointegrator complex subunit 3 [EC:3.6.4.12]	At5g61140/9.4e-33/[A] KOG0952 DNA/RNA helicase MER3/SLH1, DEAD-box superfamily	NA	molecular_function:GO:0016787//hydrolase activity;GO:0000166//nucleotide binding;
CL6573.Contig7_All	1359	0.01	4.27	8.73809	3.29598e-25	Up	7.555e-27	gi|747101927|ref|XP_011099108.1|/4.6e-145/PREDICTED: uncharacterized protein LOC105177598 [Sesamum indicum]	gi|747101926|ref|XM_011100806.1|/0/PREDICTED: Sesamum indicum uncharacterized LOC105177598 (LOC105177598), mRNA	NA	NA	At2g42240/2.8e-38/[R] KOG1457 RNA binding protein (contains RRM repeats)	PTHR24012:SF393/9.9E-32/--	molecular_function:GO:1901363//heterocyclic compound binding;GO:0097159//organic cyclic compound binding;
CL7943.Contig4_All	2371	0.01	4.23	8.72451	8.80298e-45	Up	9.70322e-47	gi|747092576|ref|XP_011094061.1|/8.1e-238/PREDICTED: SART-1 family protein DOT2 [Sesamum indicum]	gi|747092575|ref|XM_011095759.1|/0/PREDICTED: Sesamum indicum SART-1 family protein DOT2 (LOC105173861), mRNA	NA	sind:105173861/1.2e-238/SART-1 family protein DOT2; K11984 U4/U6.U5 tri-snRNP-associated protein 1	At5g16780/3.2e-191/[A] KOG2217 U4/U6.U5 snRNP associated protein	PF03343/1.5E-21/SART-1 family	biological_process:GO:0010305//leaf vascular tissue pattern formation;GO:0045292//mRNA cis splicing, via spliceosome;GO:0010588//cotyledon vascular tissue pattern formation;GO:0009933//meristem structural organization;GO:0009908//flower development;GO:0000481//maturation of 5S rRNA;GO:0048528//post-embryonic root development;GO:0010087//phloem or xylem histogenesis;GO:0000387//spliceosomal snRNP …
CL8496.Contig1_All	1172	0.01	4.23	8.72451	3.82834e-21	Up	1.083e-22	gi|747070591|ref|XP_011082124.1|/3.3e-144/PREDICTED: protein ROOT PRIMORDIUM DEFECTIVE 1 [Sesamum indicum]	gi|923650519|ref|XM_013788811.1|/8.52531e-57/PREDICTED: Brassica napus protein ROOT PRIMORDIUM DEFECTIVE 1 (LOC106348965), mRNA	sp|Q689D6|RPD1_ARATH/4.5e-30/Protein ROOT PRIMORDIUM DEFECTIVE 1 OS=Arabidopsis thaliana GN=RPD1 PE=1 SV=1	NA	At5g48040/2.5e-112/[S] LSE0387 A Uncharacterized protein	PF11955/6.4E-114/Plant organelle RNA recognition domain	NA
Unigene36317_All	358	0.01	4.23	8.72451	1.02222e-05	Up	1.1653e-06	gi|697127458|ref|XP_009617775.1|/4.3e-10/PREDICTED: putative glycine-rich cell wall structural protein 1, partial [Nicotiana tomentosiformis]	NA	NA	NA	NA	NA	NA
Unigene34096_All	552	0.01	4.22	8.7211	2.326e-09	Up	1.61038e-10	NA	NA	NA	NA	NA	NA	NA
Unigene33887_All	590	0.01	4.2	8.71425	6.33346e-10	Up	4.10352e-11	gi|745791099|gb|AJD25258.1|/3.3e-76/cytochrome P450 CYP736A123 [Salvia miltiorrhiza]	gi|747105226|ref|XM_011102582.1|/1.16274e-57/PREDICTED: Sesamum indicum cytochrome P450 CYP736A12-like (LOC105179000), mRNA	sp|H2DH18|C7A12_PANGI/2.0e-58/Cytochrome P450 CYP736A12 OS=Panax ginseng PE=2 SV=1	cit:102612742/2.6e-65/cytochrome P450 CYP736A12-like; K00512 steroid 17alpha-monooxygenase / 17alpha-hydroxyprogesterone aldolase [EC:1.14.14.19 4.1.2.30]	At4g36220/1.4e-47/[Q] KOG0156 Cytochrome P450 CYP2 subfamily	PTHR24298/2.1E-111/--	NA
CL2248.Contig1_All	405	0.01	4.19	8.71081	2.86159e-06	Up	2.96938e-07	NA	NA	NA	NA	NA	NA	NA
CL4838.Contig8_All	474	0.01	4.19	8.71081	1.14054e-07	Up	9.73286e-09	gi|747052054|ref|XP_011072129.1|/2.1e-36/PREDICTED: putative late blight resistance protein homolog R1A-10 [Sesamum indicum]	NA	sp|Q6L3Z7|R1B14_SOLDE/1.0e-09/Putative late blight resistance protein homolog R1B-14 OS=Solanum demissum GN=R1B-14 PE=3 SV=1	osa:4327230/8.4e-06/P0482D04.1, P0482D04.2, P0482D04.3; disease resistance protein RPP13; K15559 regulator of Ty1 transposition protein 103	NA	PTHR23155/5.2E-21/--	NA
Unigene29653_All	421	0.01	4.19	8.71081	7.89381e-07	Up	7.56652e-08	gi|747097470|ref|XP_011096701.1|/1.0e-50/PREDICTED: reticuline oxidase-like protein [Sesamum indicum]	gi|848927696|ref|XM_012972107.1|/8.64543e-13/PREDICTED: Erythranthe guttatus reticuline oxidase-like protein (LOC105948859), mRNA	sp|Q9SVG4|RETOL_ARATH/1.8e-26/Reticuline oxidase-like protein OS=Arabidopsis thaliana GN=At4g20830 PE=1 SV=2	NA	At1g30700/2.0e-32/[QG] LSE0347 A Predicted berberine bridge enzyme/FAD-binding oxidoreductase	PTHR32448/2.4E-61/--	NA
Unigene32636_All	1557	0.01	4.19	8.71081	1.06132e-28	Up	2.06828e-30	gi|747076139|ref|XP_011085126.1|/8.5e-204/PREDICTED: LOW QUALITY PROTEIN: endoglucanase 14-like [Sesamum indicum]	gi|848925334|ref|XM_013003176.1|/2.84869e-132/PREDICTED: Erythranthe guttatus endoglucanase 12-like (LOC105977795), mRNA	sp|O64889|GUN12_ARATH/3.5e-179/Endoglucanase 12 OS=Arabidopsis thaliana GN=At2g44540 PE=3 SV=1	spen:107022431/3.4e-120/endoglucanase 16; K01179 endoglucanase [EC:3.2.1.4]	At2g44540/9.2e-179/[G] LSE0350 A Glycosyl hydrolase (endo-1, 4-beta-glucanase)	PS00592/-/Glycosyl hydrolases family 9 active sites signature 1.	NA
CL9428.Contig1_All	1752	0.01	4.17	8.7039	3.36112e-32	Up	5.6622e-34	gi|747044823|ref|XP_011091006.1|/3.1e-61/PREDICTED: growth-regulating factor 9 [Sesamum indicum]	gi|848887488|ref|XM_012988524.1|/8.12664e-19/PREDICTED: Erythranthe guttatus growth-regulating factor 9 (LOC105964026), transcript variant X2, mRNA	sp|Q8S9M3|GRF9_ARATH/6.1e-31/Growth-regulating factor 9 OS=Arabidopsis thaliana GN=GRF9 PE=1 SV=1	bvg:104900526/3.9e-08/hypothetical protein; K15601 lysine-specific demethylase 3 [EC:1.14.11.-]	At2g45480/1.6e-30/[S] LSE0397 A Uncharacterized protein	PTHR31602/1.6E-59/--	NA
CL5581.Contig3_All	958	0.01	4.15	8.69697	8.3404e-17	Up	3.07546e-18	gi|747052479|ref|XP_011072361.1|/1.9e-97/PREDICTED: proline-rich receptor-like protein kinase PERK1 isoform X2 [Sesamum indicum]	gi|595924774|ref|XM_007214899.1|/2.67324e-06/Prunus persica hypothetical protein (PRUPE_ppa001410mg) mRNA, complete cds	sp|Q9LV48|PERK1_ARATH/1.7e-72/Proline-rich receptor-like protein kinase PERK1 OS=Arabidopsis thaliana GN=PERK1 PE=2 SV=1	mus:103999700/3.6e-72/proline-rich receptor-like protein kinase PERK1; K04730 interleukin-1 receptor-associated kinase 1 [EC:2.7.11.1]	At3g24550/4.6e-72/[T] KOG1187 Serine/threonine protein kinase	PTHR27001:SF27/1.3E-101/--	NA
CL7756.Contig3_All	787	0.01	4.15	8.69697	1.21943e-13	Up	5.67084e-15	gi|747107921|ref|XP_011102272.1|/3.2e-66/PREDICTED: gamma-cadinene synthase-like, partial [Sesamum indicum]	NA	sp|Q49SP7|TPSCS_POGCB/1.3e-44/Gamma-curcumene synthase OS=Pogostemon cablin PE=1 SV=1	sot:102595695/5.2e-37/PVS4; vetispiradiene synthase 1-like; K14182 vetispiradiene synthase [EC:4.2.3.21]	At5g23960/3.6e-22/[QV] LSE0352 A Terpene synthase/cyclase	PTHR31225/3.0E-61/--	NA
Unigene33163_All	576	0.01	4.15	8.69697	1.21525e-09	Up	8.1291e-11	gi|590704621|ref|XP_007047209.1|/1.9e-12/Uncharacterized protein TCM_000585 [Theobroma cacao] >gi|508699470|gb|EOX91366.1| Uncharacterized protein TCM_000585 [Theobroma cacao]	NA	NA	egr:104446937/5.8e-09/DNA-directed RNA polymerase II subunit RPB1-like; K03006 DNA-directed RNA polymerase II subunit RPB1 [EC:2.7.7.6]	NA	PTHR33348/1.7E-14/--	NA
CL13273.Contig4_All	1156	0.01	4.14	8.69349	1.45125e-20	Up	4.2501e-22	gi|747094214|ref|XP_011094941.1|/5.7e-112/PREDICTED: uncharacterized protein LOC105174510 [Sesamum indicum]	gi|1000937699|ref|XM_015728378.1|/1.41655e-49/PREDICTED: Ricinus communis uncharacterized LOC8273227 (LOC8273227), transcript variant X3, mRNA	NA	cre:CHLREDRAFT_148563/9.8e-24/EIF2Aa; eukaryotic initiation factor; K15026 translation initiation factor 2A	NA	PTHR34957:SF1/2.7E-132/--	NA
CL6545.Contig3_All	1818	0.01	4.14	8.69349	4.47328e-33	Up	7.28332e-35	gi|747061847|ref|XP_011077408.1|/2.2e-126/PREDICTED: protein ALUMINUM SENSITIVE 3 [Sesamum indicum]	NA	sp|Q9ZUT3|ALS3_ARATH/1.8e-118/Protein ALUMINUM SENSITIVE 3 OS=Arabidopsis thaliana GN=ALS3 PE=1 SV=1	sind:105161425/3.3e-127/protein ALUMINUM SENSITIVE 3; K02069 putative ABC transport system permease protein	NA	PF03649/1.1E-67/Uncharacterised protein family (UPF0014)	NA
Unigene34750_All	365	0.01	4.13	8.69	1.02254e-05	Up	1.1653e-06	gi|747103119|ref|XP_011099747.1|/6.3e-17/PREDICTED: uncharacterized protein LOC105178088 [Sesamum indicum]	gi|848909845|ref|XM_012998187.1|/3.42048e-16/PREDICTED: Erythranthe guttatus uncharacterized LOC105973166 (LOC105973166), mRNA	NA	NA	NA	NA	NA
CL1006.Contig3_All	1414	0.01	4.11	8.68299	3.29771e-25	Up	7.555e-27	NA	NA	NA	NA	NA	NA	NA
Unigene35292_All	596	0.01	4.11	8.68299	6.33111e-10	Up	4.10352e-11	gi|747044706|ref|XP_011090444.1|/2.4e-82/PREDICTED: pectinesterase 2 [Sesamum indicum]	gi|848886666|ref|XM_012988122.1|/5.05839e-111/PREDICTED: Erythranthe guttatus pectinesterase 2 (LOC105963686), mRNA	sp|O04887|PME2_CITSI/9.1e-80/Pectinesterase 2 OS=Citrus sinensis GN=PECS-2.1 PE=2 SV=1	sind:105171115/3.7e-83/pectinesterase 2; K01051 pectinesterase [EC:3.1.1.11]	At2g45220/1.3e-69/[M] LSE0024 A Pectinesterase	PF01095/6.6E-72/Pectinesterase	biological_process:GO:0045490//pectin catabolic process;GO:0043086//negative regulation of catalytic activity;GO:0042545//cell wall modification;cellular_component:GO:0005618//cell wall;GO:0005576//extracellular region;molecular_function:GO:0045330//aspartyl esterase activity;GO:0030599//pectinesterase activity;GO:0004857//enzyme inhibitor activity;
CL1166.Contig3_All	1997	0.01	4.1	8.67948	2.692e-36	Up	3.94994e-38	gi|762060739|gb|AJQ20647.1|/1.4e-174/AP4/EREBP Transcription Factors [Salvia miltiorrhiza]	gi|762060738|gb|KJ784455.1|/0/Salvia miltiorrhiza AP4/EREBP Transcription Factors (WRI4) mRNA, complete cds	sp|P47927|AP2_ARATH/7.3e-97/Floral homeotic protein APETALA 2 OS=Arabidopsis thaliana GN=AP2 PE=1 SV=1	sind:105161408/6.6e-153/floral homeotic protein APETALA 2-like; K09284 AP2-like factor, euAP2 lineage	At2g28550/2.6e-101/[K] LSE0337 A Ovule development protein/AP2 domain transcription factor	SM00380/2.3E-32/DNA-binding domain in plant proteins such as APETALA2 and EREBPs	NA
Unigene29670_All	693	0.01	4.1	8.67948	1.23087e-11	Up	6.78962e-13	NA	NA	NA	NA	NA	PF00385/3.3E-7/Chromo (CHRromatin Organisation MOdifier) domain	NA
Unigene28932_All	414	0.01	4.09	8.67596	1.50422e-06	Up	1.49893e-07	NA	NA	NA	NA	NA	NA	NA
Unigene29854_All	1170	0.01	4.07	8.66888	1.45185e-20	Up	4.2501e-22	gi|747097470|ref|XP_011096701.1|/3.3e-152/PREDICTED: reticuline oxidase-like protein [Sesamum indicum]	gi|848927547|ref|XM_012972062.1|/1.27168e-134/PREDICTED: Erythranthe guttatus reticuline oxidase-like protein (LOC105948826), mRNA	sp|Q9SVG4|RETOL_ARATH/1.7e-90/Reticuline oxidase-like protein OS=Arabidopsis thaliana GN=At4g20830 PE=1 SV=2	NA	At1g30700/2.5e-104/[QG] LSE0347 A Predicted berberine bridge enzyme/FAD-binding oxidoreductase	PF08031/7.1E-20/Berberine and berberine like	biological_process:GO:0055114//oxidation-reduction process;molecular_function:GO:0016614//oxidoreductase activity, acting on CH-OH group of donors;GO:0050660//flavin adenine dinucleotide binding;
CL8706.Contig7_All	494	0.01	4.05	8.66178	1.1436e-07	Up	9.73286e-09	gi|661893914|emb|CDP02355.1|/6.1e-23/unnamed protein product [Coffea canephora]	gi|747101840|ref|XM_011100762.1|/2.09945e-49/PREDICTED: Sesamum indicum alpha/beta hydrolase domain-containing protein 17C (LOC105177561), transcript variant X2, mRNA	NA	NA	At3g30380/6.0e-15/[R] KOG1552 Predicted alpha/beta hydrolase	NA	NA
CL5949.Contig2_All	1318	0.01	4.04	8.65821	3.572e-23	Up	9.04548e-25	gi|747095388|ref|XP_011095568.1|/2.1e-147/PREDICTED: phosphatidylinositol/phosphatidylcholine transfer protein SFH2-like [Sesamum indicum]	gi|747095387|ref|XM_011097266.1|/0/PREDICTED: Sesamum indicum phosphatidylinositol/phosphatidylcholine transfer protein SFH2-like (LOC105174981), mRNA	sp|F4J7S8|SFH9_ARATH/5.8e-18/Phosphatidylinositol/phosphatidylcholine transfer protein SFH9 OS=Arabidopsis thaliana GN=SFH9 PE=2 SV=1	aip:107638949/8.0e-06/patellin-4; K19996 phosphatidylinositol transfer protein SFH5	At1g55840/3.8e-125/[I] KOG1471 Phosphatidylinositol transfer protein SEC14 and related proteins	PS50191/17.748/CRAL-TRIO lipid binding domain profile.	NA
Unigene30448_All	372	0.01	4.04	8.65821	1.02308e-05	Up	1.1653e-06	gi|923854872|ref|XP_013704734.1|/1.0e-22/PREDICTED: uncharacterized mitochondrial protein AtMg00810-like [Brassica napus]	NA	sp|P10978|POLX_TOBAC/2.4e-06/Retrovirus-related Pol polyprotein from transposon TNT 1-94 OS=Nicotiana tabacum PE=2 SV=1	bna:106373773/9.8e-18/malonate--CoA ligase-like; K18660 malonyl-CoA/methylmalonyl-CoA synthetase [EC:6.2.1.-]	At2g13940/3.9e-19/[R] KOG0017 FOG: Transposon-encoded proteins with TYA, reverse transcriptase, integrase domains in various combinations	NA	NA
CL622.Contig6_All	965	0.01	4.02	8.65105	3.14211e-16	Up	1.20692e-17	gi|747040767|ref|XP_011097511.1|/9.2e-108/PREDICTED: protein REVERSION-TO-ETHYLENE SENSITIVITY1-like [Sesamum indicum] >gi|747040769|ref|XP_011097589.1| PREDICTED: protein REVERSION-TO-ETHYLENE SENSITIVITY1-like [Sesamum indicum] >gi|747040771|ref|XP_011097660.1| PREDICTED: protein REVERSION-TO-ETHYLENE SENSITIVITY1-like [Sesamum indicum]	gi|672155270|ref|XM_008799509.1|/2.0098e-32/PREDICTED: Phoenix dactylifera protein REVERSION-TO-ETHYLENE SENSITIVITY1 (LOC103712839), transcript variant X19, mRNA	sp|F4ITL6|RTE1_ARATH/3.4e-92/Protein REVERSION-TO-ETHYLENE SENSITIVITY1 OS=Arabidopsis thaliana GN=RTE1 PE=1 SV=1	NA	At2g26070/9.0e-92/[S] KOG3150 Uncharacterized conserved protein	PF05608/8.7E-23/Protein of unknown function (DUF778)	biological_process:GO:0010105//negative regulation of ethylene-activated signaling pathway;cellular_component:GO:0005783//endoplasmic reticulum;GO:0005794//Golgi apparatus;
CL1397.Contig1_All	1124	0.01	4.01	8.64746	4.05976e-19	Up	1.29666e-20	gi|747100073|ref|XP_011098109.1|/4.3e-64/PREDICTED: 2-oxoglutarate-dependent dioxygenase DAO-like [Sesamum indicum]	NA	sp|Q01IX6|DAO_ORYSI/9.9e-35/2-oxoglutarate-dependent dioxygenase DAO OS=Oryza sativa subsp. indica GN=DAO PE=3 SV=1	tcc:TCM_021430/2.5e-08/Gibberellin 2-oxidase; K04125 gibberellin 2-oxidase [EC:1.14.11.13]	At1g14130/6.5e-41/[QR] KOG0143 Iron/ascorbate family oxidoreductases	PF14226/9.3E-11/non-haem dioxygenase in morphine synthesis N-terminal	NA
CL1908.Contig4_All	2171	0.01	4.01	8.64746	1.23067e-38	Up	1.66536e-40	gi|697156419|ref|XP_009586962.1|/8.9e-159/PREDICTED: protein ECERIFERUM 1-like [Nicotiana tomentosiformis]	gi|747043687|ref|XM_011086885.1|/1.49968e-101/PREDICTED: Sesamum indicum protein ECERIFERUM 1-like (LOC105167251), mRNA	sp|F4HVY0|CER1_ARATH/5.6e-143/Protein ECERIFERUM 1 OS=Arabidopsis thaliana GN=CER1 PE=1 SV=1	sind:105167221/3.1e-156/protein ECERIFERUM 1-like; K15404 aldehyde decarbonylase [EC:4.1.99.5]	At1g02190/4.2e-129/[I] LSE1286 A CER1 protein involved in wax synthesis, and related proteins	PTHR11863/2.6E-184/--	biological_process:GO:0044710//single-organism metabolic process;cellular_component:GO:0016020//membrane;
CL10103.Contig3_All	1331	0.01	3.98	8.63662	6.9509e-23	Up	1.79191e-24	gi|747094752|ref|XP_011095227.1|/8.1e-70/PREDICTED: uncharacterized protein LOC105174739, partial [Sesamum indicum]	NA	sp|Q9LK03|PERK2_ARATH/2.8e-20/Proline-rich receptor-like protein kinase PERK2 OS=Arabidopsis thaliana GN=PERK2 PE=2 SV=3	bvg:104900765/1.2e-17/formin-A-like; K05747 Wiskott-Aldrich syndrome protein	At3g24400/7.5e-20/[T] KOG1187 Serine/threonine protein kinase	PTHR31728:SF1/1.3E-67/--	NA
CL3350.Contig6_All	1672	0.01	3.98	8.63662	2.7623e-29	Up	5.27034e-31	gi|747076024|ref|XP_011085068.1|/1.2e-134/PREDICTED: uncharacterized protein LOC105167168 [Sesamum indicum] >gi|747076026|ref|XP_011085070.1| PREDICTED: uncharacterized protein LOC105167168 [Sesamum indicum] >gi|747076028|ref|XP_011085071.1| PREDICTED: uncharacterized protein LOC105167168 [Sesamum indicum] >gi|747076030|ref|XP_011085072.1| PREDICTED: uncharacterized protein LOC105167168 [Sesamum …	gi|747076029|ref|XM_011086770.1|/0/PREDICTED: Sesamum indicum uncharacterized LOC105167168 (LOC105167168), transcript variant X4, mRNA	NA	NA	NA	PTHR34669:SF1/4.5E-169/--	NA
CL507.Contig2_All	1577	0.01	3.98	8.63662	1.54503e-27	Up	3.1853e-29	gi|747095095|ref|XP_011095411.1|/3.0e-87/PREDICTED: GDSL esterase/lipase At5g55050 [Sesamum indicum]	gi|568862652|ref|XM_006484728.1|/7.40334e-09/PREDICTED: Citrus sinensis GDSL esterase/lipase At5g33370-like (LOC102610302), mRNA	sp|Q9FIA1|GDL87_ARATH/1.4e-50/GDSL esterase/lipase At5g55050 OS=Arabidopsis thaliana GN=At5g55050 PE=2 SV=1	atr:18422248/3.6e-29/geranylgeranyl diphosphate reductase, chloroplastic; K10960 geranylgeranyl reductase [EC:1.3.1.83]	At5g55050/3.7e-50/[RI] LSE0388 A Predicted lipase	PF00657/3.1E-16/GDSL-like Lipase/Acylhydrolase	NA
CL2151.Contig10_All	1469	0.01	3.95	8.62571	3.29944e-25	Up	7.555e-27	gi|697100666|ref|XP_009592248.1|/2.3e-182/PREDICTED: histone deacetylase 15 [Nicotiana tomentosiformis] >gi|697100668|ref|XP_009592257.1| PREDICTED: histone deacetylase 15 [Nicotiana tomentosiformis]	gi|747098147|ref|XM_011098766.1|/0/PREDICTED: Sesamum indicum histone deacetylase 15 (LOC105176074), transcript variant X6, mRNA	sp|Q8GXJ1|HDA15_ARATH/6.2e-162/Histone deacetylase 15 OS=Arabidopsis thaliana GN=HDA15 PE=2 SV=2	sot:102603454/2.7e-180/histone deacetylase 15; K11407 histone deacetylase 6 [EC:3.5.1.98]	At3g18520/7.7e-159/[B] KOG1343 Histone deacetylase complex, catalytic component HDA1	PTHR10625/8.9E-261/--	NA
CL7608.Contig3_All	323	0.01	3.94	8.62205	0.000129104	Up	1.79465e-05	gi|747102400|ref|XP_011099364.1|/2.5e-17/PREDICTED: uncharacterized protein LOC105177808 [Sesamum indicum]	NA	NA	NA	NA	PTHR37718/2.6E-22/--	NA
CL2716.Contig5_All	1345	0.01	3.89	8.60363	1.35738e-22	Up	3.54978e-24	gi|762060301|gb|AJQ20622.1|/1.8e-101/Enoyl-ACP Reductase [Salvia miltiorrhiza]	gi|762060300|gb|KJ784430.1|/0/Salvia miltiorrhiza Enoyl-ACP Reductase (ENR3) mRNA, complete cds	sp|Q8LCU7|MECR_ARATH/8.3e-89/Probable trans-2-enoyl-CoA reductase, mitochondrial OS=Arabidopsis thaliana GN=At3g45770 PE=2 SV=1	sind:105170348/1.0e-96/probable trans-2-enoyl-CoA reductase, mitochondrial; K07512 mitochondrial trans-2-enoyl-CoA reductase [EC:1.3.1.38]	At3g45770/8.2e-83/[KC] KOG0025 Zn2+-binding dehydrogenase (nuclear receptor binding factor-1)	PF00107/6.2E-17/Zinc-binding dehydrogenase	NA
CL3476.Contig2_All	1014	0.01	3.88	8.59991	8.33497e-17	Up	3.07546e-18	NA	NA	NA	NA	NA	NA	NA
Unigene29464_All	402	0.01	3.87	8.59619	5.43187e-06	Up	5.88236e-07	NA	NA	NA	NA	NA	NA	NA
CL11673.Contig3_All	2220	0.01	3.86	8.59246	4.762e-38	Up	6.5355e-40	gi|747074724|ref|XP_011084365.1|/4.7e-163/PREDICTED: caffeoylshikimate esterase [Sesamum indicum]	gi|848868185|ref|XM_012979272.1|/0/PREDICTED: Erythranthe guttatus caffeoylshikimate esterase-like (LOC105955531), mRNA	sp|Q9C942|CSE_ARATH/4.3e-42/Caffeoylshikimate esterase OS=Arabidopsis thaliana GN=CSE PE=1 SV=1	sind:105166630/7.1e-164/caffeoylshikimate esterase; K01054 acylglycerol lipase [EC:3.1.1.23]	At5g19290/4.4e-126/[I] KOG1455 Lysophospholipase	PTHR11614:SF101/1.1E-225/--	NA
CL7547.Contig2_All	799	0.01	3.81	8.57365	1.70981e-12	Up	8.73352e-14	gi|734339928|gb|KHN09117.1|/4.2e-29/Root phototropism protein 3 [Glycine soja]	NA	sp|Q9FMF5|RPT3_ARATH/5.4e-27/Root phototropism protein 3 OS=Arabidopsis thaliana GN=RPT3 PE=1 SV=2	NA	At5g64330/6.0e-25/[T] LSE1207 A Photoreceptor NPH1 (nonphototropic hypocotyl 1)-interacting protein	NA	cellular_component:GO:0016020//membrane;
CL131.Contig1_All	785	0.01	3.8	8.56986	3.31239e-12	Up	1.73011e-13	gi|747088964|ref|XP_011092098.1|/3.1e-61/PREDICTED: splicing regulatory glutamine/lysine-rich protein 1 [Sesamum indicum]	NA	sp|Q84Y18|CXIP4_ARATH/4.7e-07/CAX-interacting protein 4 OS=Arabidopsis thaliana GN=CXIP4 PE=1 SV=2	mtr:MTR_3g107660/1.9e-07/peptidyl-prolyl cis-trans isomerase; K09566 peptidyl-prolyl isomerase G (cyclophilin G) [EC:5.2.1.8]	Hs20546747/3.3e-07/[R] KOG0825 PHD Zn-finger protein	NA	NA
Unigene29190_All	507	0.01	3.8	8.56986	1.14231e-07	Up	9.73286e-09	NA	NA	NA	NA	NA	NA	NA
Unigene32942_All	326	0.01	3.79	8.56605	0.000129182	Up	1.79465e-05	NA	NA	NA	NA	NA	NA	NA
CL11497.Contig1_All	1290	0.01	3.77	8.55842	7.46042e-21	Up	2.14542e-22	gi|747050103|ref|XP_011071110.1|/6.2e-83/PREDICTED: homeobox protein knotted-1-like 6 [Sesamum indicum]	gi|769816102|ref|XM_006840991.2|/1.28783e-15/PREDICTED: Amborella trichopoda homeobox protein knotted-1-like 2 (LOC18430851), mRNA	sp|Q84JS6|KNAT6_ARATH/1.2e-65/Homeobox protein knotted-1-like 6 OS=Arabidopsis thaliana GN=KNAT6 PE=1 SV=1	egr:104414672/7.5e-41/homeobox protein knotted-1-like 1; K16670 homeobox protein Meis2	At1g70510/2.9e-61/[K] KOG0773 Transcription factor MEIS1 and related HOX domain proteins	PF03790/1.2E-21/KNOX1 domain	NA
CL11660.Contig1_All	683	0.01	3.73	8.54303	1.70554e-10	Up	1.04565e-11	gi|719970315|ref|XP_010271059.1|/8.1e-66/PREDICTED: probable carbohydrate esterase At4g34215 [Nelumbo nucifera]	NA	sp|Q8L9J9|CAES_ARATH/3.4e-54/Probable carbohydrate esterase At4g34215 OS=Arabidopsis thaliana GN=At4g34215 PE=1 SV=2	NA	At4g34220/2.4e-38/[T] LSE0002 A Receptor protein kinase containing LRR repeats	PTHR31988/3.9E-109/--	cellular_component:GO:0016020//membrane;
CL1425.Contig3_All	2082	0.01	3.73	8.54303	1.53174e-34	Up	2.38728e-36	gi|747053136|ref|XP_011072718.1|/1.8e-212/PREDICTED: vacuolar cation/proton exchanger 3-like [Sesamum indicum] >gi|747053138|ref|XP_011072719.1| PREDICTED: vacuolar cation/proton exchanger 3-like [Sesamum indicum]	gi|848919152|ref|XM_013001242.1|/0/PREDICTED: Erythranthe guttatus vacuolar cation/proton exchanger 3-like (LOC105975974), transcript variant X2, mRNA	sp|Q5KQN0|CAX2_ORYSJ/7.7e-166/Vacuolar cation/proton exchanger 2 OS=Oryza sativa subsp. japonica GN=CAX2 PE=2 SV=2	sind:105157896/2.7e-213/vacuolar cation/proton exchanger 3-like; K07300 Ca2+:H+ antiporter	At3g13320/1.6e-157/[P] KOG1397 Ca2+/H+ antiporter VCX1 and related proteins	PTHR31503/1.6E-300/--	biological_process:GO:0070588//calcium ion transmembrane transport;cellular_component:GO:0016021//integral component of membrane;molecular_function:GO:0015369//calcium:proton antiporter activity;
CL1690.Contig5_All	1439	0.01	3.73	8.54303	3.57031e-23	Up	9.04548e-25	gi|747085581|ref|XP_011090257.1|/1.1e-96/PREDICTED: cyclin-dependent kinase C-2-like [Sesamum indicum]	gi|747085580|ref|XM_011091955.1|/1.14047e-180/PREDICTED: Sesamum indicum cyclin-dependent kinase C-2-like (LOC105170978), mRNA	sp|Q5JK68|CDKC2_ORYSJ/6.8e-89/Cyclin-dependent kinase C-2 OS=Oryza sativa subsp. japonica GN=CDKC-2 PE=2 SV=1	sind:105170978/1.7e-97/cyclin-dependent kinase C-2-like; K08819 cyclin-dependent kinase 12/13 [EC:2.7.11.22 2.7.11.23]	At5g10270/1.4e-85/[D] KOG0600 Cdc2-related protein kinase	PTHR24056/4.0E-39/--	biological_process:GO:0006468//protein phosphorylation;GO:0051726//regulation of cell cycle;molecular_function:GO:0008353//RNA polymerase II carboxy-terminal domain kinase activity;GO:0005524//ATP binding;GO:0004693//cyclin-dependent protein serine/threonine kinase activity;
Unigene29070_All	280	0.01	3.73	8.54303	0.000840357	Up	0.00013952	gi|747103857|ref|XP_011100136.1|/3.7e-25/PREDICTED: uncharacterized protein LOC105178371 [Sesamum indicum]	NA	NA	sind:105178371/5.6e-26/uncharacterized LOC105178371; K14488 SAUR family protein	NA	PTHR31374/3.5E-30/--	NA
Unigene33747_All	465	0.01	3.73	8.54303	7.89479e-07	Up	7.56652e-08	gi|586646811|ref|XP_006828256.1|/4.7e-09/PREDICTED: uncharacterized protein LOC18423593 [Amborella trichopoda] >gi|548832903|gb|ERM95672.1| hypothetical protein AMTR_s00023p00204600 [Amborella trichopoda]	NA	NA	thj:104819889/3.7e-06/dynamin-2A; K01528 dynamin GTPase [EC:3.6.5.5]	NA	NA	NA
Unigene30438_All	483	0.01	3.72	8.53916	4.14844e-07	Up	3.81954e-08	gi|510794286|gb|AGN52109.1|/5.4e-48/MYB-related transcription factor [Salvia miltiorrhiza] >gi|510794506|gb|AGN52219.1| MYB-related transcription factor [Salvia miltiorrhiza]	gi|510794503|gb|KF059548.1|/9.4685e-53/Salvia miltiorrhiza MYB-related transcription factor (MYB84) gene, complete cds	sp|Q8GWP0|MYB39_ARATH/2.9e-15/Transcription factor MYB39 OS=Arabidopsis thaliana GN=MYB39 PE=2 SV=1	sind:105178537/6.5e-38/transcription factor MYB39-like; K09422 myb proto-oncogene protein, plant	At4g05100/5.2e-24/[K] KOG0048 Transcription factor, Myb superfamily	PS51294/13.744/Myb-type HTH DNA-binding domain profile.	NA
CL10403.Contig1_All	2353	0.01	3.7	8.53138	6.28483e-39	Up	8.40664e-41	gi|747051482|ref|XP_011071829.1|/1.1e-306/PREDICTED: U-box domain-containing protein 19-like [Sesamum indicum]	gi|848860592|ref|XM_012975682.1|/2.55515e-144/PREDICTED: Erythranthe guttatus U-box domain-containing protein 19-like (LOC105952166), mRNA	sp|O80742|PUB19_ARATH/3.9e-134/U-box domain-containing protein 19 OS=Arabidopsis thaliana GN=PUB19 PE=2 SV=1	gmx:100798797/2.0e-44/U-box domain-containing protein 14-like; K08332 vacuolar protein 8	At1g60190/1.0e-133/[S] KOG0167 FOG: Armadillo/beta-catenin-like repeats	SM00504/8.6E-30/Modified RING finger domain	NA
Unigene31626_All	418	0.01	3.69	8.52748	5.42946e-06	Up	5.88236e-07	gi|731390614|ref|XP_010650424.1|/1.5e-41/PREDICTED: UDP-glycosyltransferase 92A1 [Vitis vinifera]	NA	sp|Q6WFW1|GLT3_CROSA/1.8e-18/Crocetin glucosyltransferase 3 OS=Crocus sativus GN=GLT3 PE=1 SV=1	egu:105034971/2.2e-10/crocetin glucosyltransferase 2-like; K13691 pathogen-inducible salicylic acid glucosyltransferase [EC:2.4.1.-]	At5g12890/3.1e-12/[GC] KOG1192 UDP-glucuronosyl and UDP-glucosyl transferase	PTHR11926:SF298/6.8E-40/--	NA
CL2263.Contig3_All	881	0.01	3.68	8.52356	1.21911e-13	Up	5.67084e-15	gi|747098890|ref|XP_011097478.1|/2.0e-109/PREDICTED: uncharacterized protein At1g04910-like [Sesamum indicum]	gi|747098889|ref|XM_011099176.1|/1.15155e-178/PREDICTED: Sesamum indicum uncharacterized protein At1g04910-like (LOC105176393), mRNA	sp|Q8W486|Y1491_ARATH/1.9e-25/Uncharacterized protein At1g04910 OS=Arabidopsis thaliana GN=At1g04910 PE=2 SV=1	NA	At5g65470/1.1e-104/[S] LSE0400 A Predicted auxin-independent growth regulator	PTHR31933:SF3/8.6E-170/--	NA
Unigene34724_All	710	0.01	3.68	8.52356	8.87542e-11	Up	5.27838e-12	gi|147804664|emb|CAN66637.1|/5.3e-44/hypothetical protein VITISV_011340 [Vitis vinifera]	NA	sp|P10978|POLX_TOBAC/1.1e-20/Retrovirus-related Pol polyprotein from transposon TNT 1-94 OS=Nicotiana tabacum PE=2 SV=1	mdm:103451319/3.9e-31/DNA polymerase zeta catalytic subunit-like; K02350 DNA polymerase zeta [EC:2.7.7.7]	At3g59720/8.3e-18/[R] KOG0017 FOG: Transposon-encoded proteins with TYA, reverse transcriptase, integrase domains in various combinations	PS50158/10.708/Zinc finger CCHC-type profile.	NA
CL4016.Contig2_All	711	0.01	3.66	8.5157	1.70488e-10	Up	1.04565e-11	gi|747041206|ref|XP_011071679.1|/5.7e-30/PREDICTED: uncharacterized protein LOC105157082 [Sesamum indicum]	NA	NA	NA	At5g41980/1.0e-07/[L] KOG4585 Predicted transposase	NA	NA
CL12296.Contig2_All	319	0.01	3.65	8.51175	0.000242437	Up	3.5552e-05	gi|566187240|ref|XP_002313866.2|/3.4e-06/hypothetical protein POPTR_0009s10030g [Populus trichocarpa] >gi|550331421|gb|EEE87821.2| hypothetical protein POPTR_0009s10030g [Populus trichocarpa]	NA	NA	NA	NA	PD055894/3.0E-9/GLUCOSE-REPRESSIBLE GENE GRG1 PROTEIN-RELATED GRG-1 PROTEIN-LIKE GRG2	NA
CL7916.Contig1_All	866	0.01	3.65	8.51175	4.55836e-13	Up	2.22546e-14	gi|747053415|ref|XP_011072869.1|/8.1e-55/PREDICTED: uncharacterized protein LOC105157988 isoform X1 [Sesamum indicum]	NA	NA	ppp:PHYPADRAFT_79177/1.1e-14/hypothetical protein; K13172 serine/arginine repetitive matrix protein 2	NA	PTHR33304:SF7/3.0E-44/--	NA
CL505.Contig10_All	1729	0.01	3.64	8.50779	1.54773e-27	Up	3.1853e-29	gi|694326201|ref|XP_009354019.1|/2.1e-30/PREDICTED: UDP-sugar pyrophosphorylase [Pyrus x bretschneideri]	gi|848886045|ref|XM_012987813.1|/9.94078e-48/PREDICTED: Erythranthe guttatus UDP-sugar pyrophosphorylase (LOC105963411), mRNA	sp|Q0GZS3|USP_CUCME/7.1e-32/UDP-sugar pyrophosphorylase OS=Cucumis melo GN=USP PE=1 SV=1	pxb:103945204/3.3e-31/UDP-sugar pyrophosphorylase; K12447 UDP-sugar pyrophosphorylase [EC:2.7.7.64]	At5g52560/2.5e-31/[M] KOG2388 UDP-N-acetylglucosamine pyrophosphorylase	NA	molecular_function:GO:0016740//transferase activity;
CL14323.Contig2_All	1740	0.01	3.62	8.49985	1.54683e-27	Up	3.1853e-29	gi|296084040|emb|CBI24428.3|/2.4e-82/unnamed protein product [Vitis vinifera]	gi|823174276|ref|XM_012630273.1|/2.76222e-53/PREDICTED: Gossypium raimondii BEL1-like homeodomain protein 1 (LOC105799615), transcript variant X4, mRNA	sp|Q9SJ56|BLH1_ARATH/5.6e-77/BEL1-like homeodomain protein 1 OS=Arabidopsis thaliana GN=BLH1 PE=1 SV=1	bdi:100844103/1.9e-47/homeobox protein BEL1 homolog; K16670 homeobox protein Meis2	At2g35940/1.5e-76/[K] KOG0773 Transcription factor MEIS1 and related HOX domain proteins	PTHR11850:SF79/3.5E-137/--	NA
CL307.Contig5_All	1204	0.01	3.62	8.49985	1.53437e-18	Up	5.08858e-20	gi|747056300|ref|XP_011074408.1|/4.7e-93/PREDICTED: cyclin-D3-3-like [Sesamum indicum]	NA	sp|P42753|CCD31_ARATH/9.2e-63/Cyclin-D3-1 OS=Arabidopsis thaliana GN=CYCD3-1 PE=1 SV=3	sind:105159150/7.1e-94/cyclin-D3-3-like; K14505 cyclin D3, plant	At4g34160/2.4e-62/[D] KOG0656 G1/S-specific cyclin D	PTHR10177:SF242/5.6E-137/--	NA
Unigene27890_All	3496	0.01	3.62	8.49985	2.07623e-57	Up	1.66282e-59	gi|747073850|ref|XP_011083899.1|/3.8e-135/PREDICTED: tubby-like F-box protein 5 [Sesamum indicum]	gi|694378632|ref|XM_009367268.1|/3.41838e-40/PREDICTED: Pyrus x bretschneideri tubby-like F-box protein 5 (LOC103955389), transcript variant X2, mRNA	sp|Q6Z2G9|TLP5_ORYSJ/2.5e-124/Tubby-like F-box protein 5 OS=Oryza sativa subsp. japonica GN=TULP5 PE=2 SV=1	bna:106363425/2.7e-53/tubby-like F-box protein 1; K19600 tubby-related protein 1	At1g47270/3.8e-116/[R] KOG2502 Tub family proteins	PTHR33472:SF3/7.0E-66/--	NA
CL1331.Contig4_All	664	0.01	3.61	8.49586	1.21547e-09	Up	8.1291e-11	gi|747056259|ref|XP_011074388.1|/3.3e-56/PREDICTED: MFP1 attachment factor 1-like [Sesamum indicum]	NA	sp|Q9M7N6|MAF1_SOLLC/1.1e-33/MFP1 attachment factor 1 OS=Solanum lycopersicum GN=MAF1 PE=1 SV=1	nnu:104612211/4.0e-14/RAN GTPase-activating protein 2-like; K14319 Ran GTPase-activating protein 1	At5g27940/4.2e-16/[DO] KOG0305 Anaphase promoting complex, Cdc20, Cdh1, and Ama1 subunits	PTHR34362:SF1/4.9E-57/--	NA
CL1380.Contig11_All	660	0.01	3.6	8.49185	1.21416e-09	Up	8.1291e-11	NA	NA	NA	NA	NA	NA	NA
CL4198.Contig1_All	578	0.01	3.6	8.49185	3.12009e-08	Up	2.4801e-09	NA	NA	NA	NA	NA	NA	NA
Unigene35060_All	305	0.01	3.6	8.49185	0.000452238	Up	7.04288e-05	NA	NA	NA	NA	NA	NA	NA
Unigene29275_All	2681	0.02	7.18	8.48784	2.63943e-85	Up	1.30255e-87	gi|16064|emb|CAA38906.1|/2.0e-91/Tam3-transposase [Antirrhinum majus] >gi|3219237|dbj|BAA28817.1| transposase [Antirrhinum majus] >gi|3219239|dbj|BAA28818.1| transposase, partial [Antirrhinum majus] >gi|3219241|dbj|BAA28819.1| transposase, partial [Antirrhinum majus] >gi|3219244|dbj|BAA28820.1| transposase, partial [Antirrhinum majus] >gi|3219249|dbj|BAA28821.1| transposase, partial [Antirrhinum …	NA	sp|P08770|TRA1_MAIZE/1.7e-48/Putative AC transposase OS=Zea mays PE=2 SV=2	egr:104446447/1.4e-20/protein argonaute 4B-like; K11593 eukaryotic translation initiation factor 2C	At4g05510/9.4e-46/[L] KOG1121 Tam3-transposase (Ac family)	PTHR23272/2.7E-108/--	NA
CL14001.Contig1_All	289	0.01	3.58	8.48382	0.000839446	Up	0.00013952	gi|747044110|ref|XP_011087313.1|/5.0e-25/PREDICTED: pathogenesis-related protein 5-like [Sesamum indicum]	NA	sp|P50699|TLPH_ARATH/2.2e-18/Thaumatin-like protein OS=Arabidopsis thaliana GN=At1g18250 PE=2 SV=2	zma:103640102/2.1e-15/nuclear pore complex protein Nup96 homolog; K14297 nuclear pore complex protein Nup98-Nup96	At1g75050/5.8e-18/[V] TWOG0215 Pathogenesis related proteins, group 5, and related proteins	PF00314/1.5E-17/Thaumatin family	NA
CL12503.Contig2_All	1200	0.01	3.57	8.47978	2.97496e-18	Up	1.00805e-19	gi|747078508|ref|XP_011086417.1|/2.4e-121/PREDICTED: uncharacterized protein LOC105168160 [Sesamum indicum]	gi|848915194|ref|XM_012999933.1|/6.56394e-78/PREDICTED: Erythranthe guttatus uncharacterized LOC105974781 (LOC105974781), transcript variant X2, mRNA	NA	egr:104446249/2.4e-33/uncharacterized LOC104446249; K03094 S-phase kinase-associated protein 1	NA	PF04601/2.9E-70/Domain of unknown function (DUF569)	NA
CL2747.Contig3_All	798	0.01	3.57	8.47978	1.22926e-11	Up	6.78962e-13	gi|747054070|ref|XP_011073224.1|/7.5e-79/PREDICTED: uncharacterized protein LOC105158247 [Sesamum indicum]	gi|747043600|ref|XM_011086340.1|/1.97468e-86/PREDICTED: Sesamum indicum uncharacterized LOC105166845 (LOC105166845), partial mRNA	NA	NA	NA	PTHR37205/9.7E-104/--	NA
CL8132.Contig4_All	307	0.01	3.57	8.47978	0.00045175	Up	7.04288e-05	gi|590618017|ref|XP_007023943.1|/3.7e-47/Cytochrome c1-1, heme protein, mitochondrial isoform 1 [Theobroma cacao] >gi|508779309|gb|EOY26565.1| Cytochrome c1-1, heme protein, mitochondrial isoform 1 [Theobroma cacao]	gi|698443162|ref|XM_009765817.1|/1.19104e-84/PREDICTED: Nicotiana sylvestris cytochrome c1-2, heme protein, mitochondrial-like (LOC104215880), mRNA	sp|Q9FKS5|CYC1B_ARATH/3.0e-47/Cytochrome c1 2, heme protein, mitochondrial OS=Arabidopsis thaliana GN=CYC12 PE=1 SV=1	tcc:TCM_028363/5.7e-48/Cytochrome c1-1, heme protein, mitochondrial isoform 1; K00413 ubiquinol-cytochrome c reductase cytochrome c1 subunit	At5g40810/8.1e-47/[C] KOG3052 Cytochrome c1	PF02167/1.8E-39/Cytochrome C1 family	molecular_function:GO:0009055//electron carrier activity;GO:0020037//heme binding;
CL299.Contig4_All	688	0.01	3.56	8.47573	6.33933e-10	Up	4.10352e-11	gi|747047833|ref|XP_011069901.1|/2.0e-35/PREDICTED: CASP-like protein 2C1 isoform X2 [Sesamum indicum]	NA	sp|A7Q6G6|CSPL9_VITVI/5.7e-33/CASP-like protein VIT_11s0052g01140 OS=Vitis vinifera GN=VIT_11s0052g01140 PE=2 SV=1	NA	At4g25830_2/1.1e-06/[O] KOG0743 AAA+-type ATPase	PTHR11615/1.6E-50/--	NA
Unigene30901_All	432	0.01	3.56	8.47573	5.42285e-06	Up	5.88236e-07	gi|747044536|ref|XP_011089588.1|/6.2e-56/PREDICTED: plasma membrane ATPase 1 [Sesamum indicum]	NA	sp|P22180|PMA1_SOLLC/4.9e-43/Plasma membrane ATPase 1 OS=Solanum lycopersicum GN=LHA1 PE=2 SV=1	sind:105170503/9.5e-57/plasma membrane ATPase 1; K01535 H+-transporting ATPase [EC:3.6.3.6]	At2g24520/2.5e-41/[P] KOG0205 Plasma membrane H+-transporting ATPase	PTHR24093:SF264/3.0E-33/--	NA
Unigene33726_All	326	0.01	3.56	8.47573	0.000242218	Up	3.5552e-05	gi|971561792|ref|XP_006353916.2|/3.1e-15/PREDICTED: beta-carotene hydroxylase 1, chloroplastic-like [Solanum tuberosum] >gi|284794945|gb|ADB93803.1| beta-carotene hydroxylase [Solanum phureja x Solanum tuberosum]	NA	sp|Q9LTG0|BCH2_ARATH/6.6e-16/Beta-carotene 3-hydroxylase 2, chloroplastic OS=Arabidopsis thaliana GN=BETA-OHASE 2 PE=2 SV=1	sot:102591473/4.7e-16/CHY2; beta-carotene hydroxylase 1, chloroplastic-like; K15746 beta-carotene 3-hydroxylase [EC:1.14.13.129]	At5g52570/1.8e-15/[H] LSE1693 A Beta-carotene hydroxylase	NA	biological_process:GO:0006633//fatty acid biosynthetic process;GO:0055114//oxidation-reduction process;cellular_component:GO:0016021//integral component of membrane;molecular_function:GO:0005506//iron ion binding;GO:0016491//oxidoreductase activity;
CL13885.Contig2_All	363	0.01	3.54	8.46761	6.86831e-05	Up	9.05928e-06	NA	NA	NA	NA	NA	NA	NA
CL2967.Contig3_All	345	0.01	3.54	8.46761	0.000129082	Up	1.79465e-05	NA	NA	NA	NA	NA	NA	NA
Unigene29546_All	841	0.01	3.54	8.46761	1.70901e-12	Up	8.73352e-14	gi|747069401|ref|XP_011081493.1|/7.3e-08/PREDICTED: CHD3-type chromatin-remodeling factor PICKLE [Sesamum indicum]	NA	NA	sind:105164538/1.1e-08/CHD3-type chromatin-remodeling factor PICKLE; K11643 chromodomain-helicase-DNA-binding protein 4 [EC:3.6.4.12]	NA	NA	NA
CL5972.Contig2_All	1860	0.01	3.53	8.46352	5.41759e-29	Up	1.04406e-30	gi|747044892|ref|XP_011091366.1|/8.4e-166/PREDICTED: zinc finger CCCH domain-containing protein 48-like [Sesamum indicum]	gi|747044891|ref|XM_011093064.1|/1.52284e-160/PREDICTED: Sesamum indicum zinc finger CCCH domain-containing protein 48-like (LOC105171819), mRNA	sp|Q9FNZ2|C3H48_ARATH/3.1e-118/Zinc finger CCCH domain-containing protein 48 OS=Arabidopsis thaliana GN=ZFWD1 PE=2 SV=1	bvg:104905489/1.4e-112/zinc finger CCCH domain-containing protein 48-like; K10260 F-box and WD-40 domain protein 7	At5g51980/5.7e-119/[R] KOG0274 Cdc4 and related F-box and WD-40 proteins	PS50082/11.177/Trp-Asp (WD) repeats profile.	NA
CL1074.Contig2_All	2426	0.01	3.52	8.45943	4.77453e-38	Up	6.5355e-40	gi|937630200|gb|ALI88693.1|/8.1e-294/sucrose transporter 2 [Phelipanche ramosa]	gi|848895220|ref|XM_012992197.1|/0/PREDICTED: Erythranthe guttatus sucrose transport protein SUC3 (LOC105967592), mRNA	sp|O80605|SUC3_ARATH/1.5e-245/Sucrose transport protein SUC3 OS=Arabidopsis thaliana GN=SUC3 PE=1 SV=1	sind:105159940/1.1e-290/sucrose transport protein SUC3; K15378 solute carrier family 45, member 1/2/4	At2g02860/4.0e-245/[G] KOG0637 Sucrose transporter and related proteins	PTHR19432:SF27/0.0/--	NA
CL3779.Contig1_All	1122	0.01	3.5	8.45121	8.34311e-17	Up	3.07546e-18	gi|747060711|ref|XP_011076795.1|/2.0e-90/PREDICTED: thylakoid lumenal 15 kDa protein 1, chloroplastic [Sesamum indicum]	gi|747060710|ref|XM_011078493.1|/3.2689e-160/PREDICTED: Sesamum indicum thylakoid lumenal 15 kDa protein 1, chloroplastic (LOC105160951), mRNA	sp|O22160|TL15A_ARATH/6.3e-74/Thylakoid lumenal 15 kDa protein 1, chloroplastic OS=Arabidopsis thaliana GN=At2g44920 PE=1 SV=2	NA	At5g55000/4.2e-08/[R] KOG1665 AFH1-interacting protein FIP2, contains BTB/POZ domain and pentapeptide repeats	NA	NA
CL2491.Contig1_All	1478	0.01	3.47	8.43879	2.64286e-22	Up	7.03214e-24	gi|747061256|ref|XP_011077089.1|/2.0e-146/PREDICTED: telomerase Cajal body protein 1 [Sesamum indicum]	gi|747061255|ref|XM_011078787.1|/0/PREDICTED: Sesamum indicum telomerase Cajal body protein 1 (LOC105161177), mRNA	NA	bvg:104890168/1.3e-09/WD repeat-containing protein 5; K14963 COMPASS component SWD3	At4g21520/5.1e-102/[R] KOG2919 Guanine nucleotide-binding protein	PTHR13211/1.5E-133/--	NA
CL2543.Contig4_All	887	0.01	3.46	8.43463	8.80914e-13	Up	4.40864e-14	gi|747086585|ref|XP_011090799.1|/3.3e-35/PREDICTED: uncharacterized protein LOC105171396 [Sesamum indicum]	NA	NA	NA	At3g06140/1.6e-18/[O] KOG4265 Predicted E3 ubiquitin ligase	NA	NA
Unigene32083_All	297	0.01	3.46	8.43463	0.000840114	Up	0.00013952	gi|747071181|ref|XP_011082446.1|/3.3e-24/PREDICTED: exopolygalacturonase clone GBGE184-like [Sesamum indicum]	NA	sp|Q40312|PGLR_MEDSA/2.4e-12/Polygalacturonase OS=Medicago sativa PE=2 SV=1	sind:105165213/5.0e-25/exopolygalacturonase clone GBGE184-like; K01213 galacturan 1,4-alpha-galacturonidase [EC:3.2.1.67]	At3g57510/1.1e-11/[R] TWOG0115 Endo-polygalacturonase	PF00295/5.8E-14/Glycosyl hydrolases family 28	NA
Unigene36185_All	844	0.01	3.45	8.43045	3.31315e-12	Up	1.73011e-13	gi|747097820|ref|XP_011096887.1|/2.7e-79/PREDICTED: cannabidiolic acid synthase-like 1 [Sesamum indicum]	gi|951002727|ref|XM_014651932.1|/4.89781e-28/PREDICTED: Vigna radiata var. radiata cannabidiolic acid synthase-like 1 (LOC106767106), mRNA	sp|A6P6W0|CASL1_CANSA/5.0e-55/Cannabidiolic acid synthase-like 1 OS=Cannabis sativa GN=CBDAS2 PE=2 SV=1	NA	At5g44390/1.8e-59/[QG] LSE0347 A Predicted berberine bridge enzyme/FAD-binding oxidoreductase	PTHR32448/1.2E-130/--	NA
CL14380.Contig5_All	1161	0.01	3.44	8.42626	4.2898e-17	Up	1.55247e-18	gi|747101589|ref|XP_011098928.1|/9.5e-59/PREDICTED: double-stranded RNA-binding protein 3 [Sesamum indicum]	gi|595833915|ref|XM_007206699.1|/8.93468e-17/Prunus persica hypothetical protein (PRUPE_ppa025249mg) mRNA, complete cds	sp|Q9LJF5|DRB3_ARATH/1.2e-38/Double-stranded RNA-binding protein 3 OS=Arabidopsis thaliana GN=DRB3 PE=2 SV=1	NA	NA	SM00358/9.0E-19/Double-stranded RNA binding motif	NA
CL1588.Contig4_All	2588	0.01	3.44	8.42626	8.33871e-40	Up	1.08135e-41	gi|747056024|ref|XP_011074269.1|/4.2e-99/PREDICTED: putative nuclease HARBI1 [Sesamum indicum]	NA	NA	sind:105173773/6.4e-31/uncharacterized LOC105173773; K01601 ribulose-bisphosphate carboxylase large chain [EC:4.1.1.39]	At3g44640/6.5e-44/[L] KOG4585 Predicted transposase	PTHR22930:SF27/9.9E-68/--	NA
CL4887.Contig2_All	1035	0.01	3.44	8.42626	4.45731e-15	Up	1.85875e-16	gi|747054439|ref|XP_011073427.1|/1.2e-100/PREDICTED: protein LURP-one-related 5-like [Sesamum indicum]	gi|848919316|ref|XM_013001290.1|/6.69804e-137/PREDICTED: Erythranthe guttatus protein LURP-one-related 5 (LOC105976013), mRNA	sp|Q9LVZ8|LOR12_ARATH/1.1e-72/Protein LURP-one-related 12 OS=Arabidopsis thaliana GN=At3g15810 PE=2 SV=1	bvg:104900389/8.0e-17/uncharacterized LOC104900389; K03239 translation initiation factor eIF-2B subunit alpha	Hs19923466/2.5e-07/[A] KOG1869 Splicing coactivator SRm160/300, subunit SRm300	PTHR31087:SF2/5.9E-121/--	NA
Unigene28475_All	443	0.01	3.43	8.42206	1.02125e-05	Up	1.1653e-06	gi|747073164|ref|XP_011083536.1|/7.9e-46/PREDICTED: hexokinase-2, chloroplastic [Sesamum indicum]	NA	sp|Q6Q8A5|HXK2_TOBAC/1.2e-44/Hexokinase-2, chloroplastic OS=Nicotiana tabacum GN=HXK2 PE=2 SV=1	sind:105166035/1.2e-46/hexokinase-2, chloroplastic; K00844 hexokinase [EC:2.7.1.1]	At1g47840/1.4e-31/[G] KOG1369 Hexokinase	PTHR19443/3.7E-61/--	biological_process:GO:0051156//glucose 6-phosphate metabolic process;GO:0006096//glycolytic process;GO:0046835//carbohydrate phosphorylation;GO:0001678//cellular glucose homeostasis;cellular_component:GO:0005829//cytosol;GO:0009507//chloroplast;molecular_function:GO:0019158//mannokinase activity;GO:0005524//ATP binding;GO:0008865//fructokinase activity;GO:0005536//glucose binding;GO:0004340//gluc…
CL6165.Contig2_All	1974	0.01	3.41	8.41363	1.41217e-29	Up	2.66044e-31	gi|747081925|ref|XP_011088260.1|/3.9e-302/PREDICTED: ferredoxin--nitrite reductase, chloroplastic [Sesamum indicum]	gi|848872766|ref|XM_012981489.1|/0/PREDICTED: Erythranthe guttatus ferredoxin--nitrite reductase, chloroplastic (LOC105957557), mRNA	sp|P38500|NIR_BETPN/4.6e-277/Ferredoxin--nitrite reductase, chloroplastic OS=Betula pendula GN=NIR1 PE=2 SV=1	sind:105169542/5.9e-303/ferredoxin--nitrite reductase, chloroplastic; K00366 ferredoxin-nitrite reductase [EC:1.7.7.1]	At2g15620/2.4e-272/[P] KOG0560 Sulfite reductase (ferredoxin)	PR00397/5.2E-11/Sirohaem Fe-binding site signature	NA
Unigene34753_All	705	0.01	3.41	8.41363	6.33229e-10	Up	4.10352e-11	NA	NA	NA	NA	NA	NA	NA
CL919.Contig9_All	1158	0.01	3.4	8.40939	8.34855e-17	Up	3.07546e-18	gi|747046827|ref|XP_011101450.1|/5.9e-101/PREDICTED: serine/threonine-protein kinase HT1-like [Sesamum indicum]	gi|747046826|ref|XM_011103148.1|/3.30595e-175/PREDICTED: Sesamum indicum serine/threonine-protein kinase HT1-like (LOC105179498), mRNA	sp|Q2MHE4|HT1_ARATH/3.4e-30/Serine/threonine-protein kinase HT1 OS=Arabidopsis thaliana GN=HT1 PE=1 SV=1	mdm:103419723/1.3e-63/serine/threonine-protein kinase B-raf-like; K04365 B-Raf proto-oncogene serine/threonine-protein kinase [EC:2.7.11.1]	At2g17700/9.9e-61/[T] KOG0192 Tyrosine kinase specific for activated (GTP-bound) p21cdc42Hs	PTHR23257/1.4E-108/--	biological_process:GO:0006468//protein phosphorylation;molecular_function:GO:0005524//ATP binding;GO:0016597//amino acid binding;GO:0004672//protein kinase activity;
Unigene31588_All	413	0.01	3.39	8.40514	1.93689e-05	Up	2.30846e-06	NA	NA	NA	NA	NA	NA	NA
CL12092.Contig2_All	359	0.01	3.37	8.3966	0.000129171	Up	1.79465e-05	NA	NA	NA	NA	NA	NA	NA
CL3720.Contig2_All	1572	0.01	3.36	8.39232	3.57369e-23	Up	9.04548e-25	gi|747063669|ref|XP_011078391.1|/5.3e-161/PREDICTED: beta-1,4-mannosyl-glycoprotein 4-beta-N-acetylglucosaminyltransferase [Sesamum indicum] >gi|747063671|ref|XP_011078392.1| PREDICTED: beta-1,4-mannosyl-glycoprotein 4-beta-N-acetylglucosaminyltransferase [Sesamum indicum] >gi|747063673|ref|XP_011078393.1| PREDICTED: beta-1,4-mannosyl-glycoprotein 4-beta-N-acetylglucosaminyltransferase [Sesamum i…	NA	NA	sind:105162132/8.0e-162/beta-1,4-mannosyl-glycoprotein 4-beta-N-acetylglucosaminyltransferase; K00737 beta-1,4-mannosyl-glycoprotein beta-1,4-N-acetylglucosaminyltransferase [EC:2.4.1.144]	At2g13290/1.2e-138/[G] TWOG0236 N-acetylglucosaminyltransferase	PTHR12224:SF1/3.1E-175/--	biological_process:GO:0006487//protein N-linked glycosylation;cellular_component:GO:0016021//integral component of membrane;molecular_function:GO:0003830//beta-1,4-mannosylglycoprotein 4-beta-N-acetylglucosaminyltransferase activity;
CL629.Contig6_All	2500	0.01	3.35	8.38802	1.83036e-37	Up	2.56478e-39	gi|747055375|ref|XP_011073927.1|/6.2e-47/PREDICTED: DNA topoisomerase 3-beta isoform X3 [Sesamum indicum]	gi|747055376|ref|XM_011075626.1|/1.41562e-62/PREDICTED: Sesamum indicum DNA topoisomerase 3-beta (LOC105158767), transcript variant X4, mRNA	NA	sind:105158767/9.4e-48/DNA topoisomerase 3-beta; K03165 DNA topoisomerase III [EC:5.99.1.2]	At2g32000/1.4e-35/[L] KOG1957 DNA topoisomerase III beta	NA	NA
Unigene28906_All	610	0.01	3.34	8.3837	3.12434e-08	Up	2.4801e-09	gi|593693770|ref|XP_007147406.1|/1.2e-20/hypothetical protein PHAVU_006G121700g [Phaseolus vulgaris] >gi|561020629|gb|ESW19400.1| hypothetical protein PHAVU_006G121700g [Phaseolus vulgaris]	gi|747104901|ref|XM_011102404.1|/7.40373e-40/PREDICTED: Sesamum indicum DEAD-box ATP-dependent RNA helicase 40 (LOC105178848), transcript variant X4, mRNA	sp|Q9SQV1|RH40_ARATH/2.2e-20/DEAD-box ATP-dependent RNA helicase 40 OS=Arabidopsis thaliana GN=RH40 PE=2 SV=1	sind:105178848/2.4e-21/DEAD-box ATP-dependent RNA helicase 40; K12823 ATP-dependent RNA helicase DDX5/DBP2 [EC:3.6.4.13]	At3g06480/5.8e-20/[A] KOG0331 ATP-dependent RNA helicase	NA	molecular_function:GO:0005524//ATP binding;GO:0004386//helicase activity;GO:0003676//nucleic acid binding;
CL5914.Contig1_All	721	0.01	3.33	8.37938	6.33816e-10	Up	4.10352e-11	gi|747041354|ref|XP_011072605.1|/2.6e-83/PREDICTED: WAT1-related protein At2g39510-like isoform X2 [Sesamum indicum]	NA	sp|O80638|WTR14_ARATH/7.2e-71/WAT1-related protein At2g39510 OS=Arabidopsis thaliana GN=At2g39510 PE=2 SV=1	pda:103722777/3.9e-39/probable fructose-bisphosphate aldolase 3, chloroplastic; K01623 fructose-bisphosphate aldolase, class I [EC:4.1.2.13]	At2g39510/1.9e-70/[R] LSE0148 A Nodulin-like protein	PTHR31218/5.3E-142/--	NA
CL3436.Contig9_All	1563	0.01	3.32	8.37504	1.35675e-22	Up	3.54978e-24	gi|747103245|ref|XP_011099810.1|/5.1e-132/PREDICTED: protein BASIC PENTACYSTEINE6-like [Sesamum indicum] >gi|747103247|ref|XP_011099811.1| PREDICTED: protein BASIC PENTACYSTEINE6-like [Sesamum indicum]	gi|950821727|gb|KR339186.1|/1.52201e-35/Jasminum sambac microsatellite Js045 sequence	sp|Q8L999|BPC6_ARATH/1.2e-70/Protein BASIC PENTACYSTEINE6 OS=Arabidopsis thaliana GN=BPC6 PE=1 SV=1	NA	At5g42520/1.0e-68/[K] LSE0462 A DNA-binding protein (GAGA-binding protein)	PTHR31421/1.9E-163/--	NA
CL3476.Contig1_All	629	0.01	3.32	8.37504	1.63811e-08	Up	1.25194e-09	NA	NA	NA	NA	NA	NA	NA
CL5882.Contig1_All	1893	0.01	3.32	8.37504	1.54413e-27	Up	3.1853e-29	gi|662170387|gb|AIE45494.1|/3.5e-175/CONSTANS-like protein 9 [Tectona grandis]	gi|747076685|ref|XM_011087122.1|/5.77682e-135/PREDICTED: Sesamum indicum zinc finger protein CONSTANS-LIKE 9-like (LOC105167416), mRNA	sp|Q9LUA9|COL10_ARATH/1.1e-107/Zinc finger protein CONSTANS-LIKE 10 OS=Arabidopsis thaliana GN=COL10 PE=1 SV=1	brp:103846381/1.2e-15/zinc finger protein CONSTANS; K12135 zinc finger protein CONSTANS	At5g48250/3.0e-107/[R] LSE0152 A Flowering-time protein CONSTANS and related B-box Zn-finger family proteins	PTHR31717/6.9E-199/--	NA
CL8038.Contig1_All	650	0.01	3.32	8.37504	8.56652e-09	Up	6.31974e-10	gi|747072018|ref|XP_011082907.1|/1.8e-46/PREDICTED: uncharacterized protein LOC105165551 [Sesamum indicum]	NA	NA	NA	NA	PTHR37174/4.2E-29/--	NA
CL8863.Contig9_All	1549	0.01	3.32	8.37504	2.64167e-22	Up	7.03214e-24	gi|510794258|gb|AGN52095.1|/2.4e-174/MYB-related transcription factor [Salvia miltiorrhiza] >gi|510794478|gb|AGN52205.1| MYB-related transcription factor [Salvia miltiorrhiza]	gi|510794257|gb|KF059425.1|/0/Salvia miltiorrhiza MYB-related transcription factor (MYB71) mRNA, complete cds	sp|Q9SPG2|MYB28_ARATH/1.7e-56/Transcription factor MYB28 OS=Arabidopsis thaliana GN=MYB28 PE=1 SV=1	sind:105177270/6.3e-151/myb-related protein 306-like; K09422 myb proto-oncogene protein, plant	At3g01140/2.6e-101/[K] KOG0048 Transcription factor, Myb superfamily	PF00249/5.8E-16/Myb-like DNA-binding domain	molecular_function:GO:0003677//DNA binding;
CL11078.Contig1_All	1583	0.01	3.31	8.37069	6.95738e-23	Up	1.79191e-24	gi|747070616|ref|XP_011082138.1|/1.5e-203/PREDICTED: F-box/FBD/LRR-repeat protein At1g13570-like [Sesamum indicum]	NA	sp|Q9FZ70|FDL1_ARATH/1.9e-52/F-box/FBD/LRR-repeat protein At1g13570 OS=Arabidopsis thaliana GN=At1g13570 PE=2 SV=1	nnu:104604855/1.1e-06/beta-glucosidase 46; K05350 beta-glucosidase [EC:3.2.1.21]	At1g13570/5.2e-52/[R] LSE0003 A F-box and FBD-domains	PF08387/9.9E-10/FBD	NA
CL7931.Contig2_All	1485	0.01	3.31	8.37069	1.95577e-21	Up	5.46694e-23	gi|747058274|ref|XP_011075473.1|/2.5e-88/PREDICTED: protein vip1-like [Sesamum indicum] >gi|747058276|ref|XP_011075474.1| PREDICTED: protein vip1-like [Sesamum indicum] >gi|747058278|ref|XP_011075475.1| PREDICTED: protein vip1-like [Sesamum indicum]	gi|226505889|ref|NM_001155149.1|/6.92046e-14/Zea mays uncharacterized LOC100282237 (pco068227), mRNA &gt;gi|195620867|gb|EU960146.1| Zea mays clone 222153 RNA recognition motif containing protein mRNA, complete cds	NA	NA	At1g14340/2.5e-64/[RA] TWOG0188 Predicted RNA binding protein	NA	NA
CL8458.Contig2_All	1479	0.01	3.31	8.37069	3.82996e-21	Up	1.083e-22	gi|971536407|ref|XP_015166373.1|/8.5e-20/PREDICTED: uncharacterized protein LOC107061530 [Solanum tuberosum]	NA	NA	mdm:103400296/3.8e-12/poly(ADP-ribose) glycohydrolase 1-like; K07759 poly(ADP-ribose) glycohydrolase [EC:3.2.1.143]	NA	NA	NA
CL8089.Contig4_All	736	0.01	3.3	8.36632	6.33463e-10	Up	4.10352e-11	gi|747101895|ref|XP_011099092.1|/5.8e-86/PREDICTED: probable LRR receptor-like serine/threonine-protein kinase At4g37250 [Sesamum indicum]	gi|937940524|dbj|AP014968.1|/5.6507e-07/Oryza sativa Japonica Group DNA, chromosome 12, cultivar: Nipponbare, complete sequence	sp|C0LGS3|Y4372_ARATH/4.3e-63/Probable LRR receptor-like serine/threonine-protein kinase At4g37250 OS=Arabidopsis thaliana GN=At4g37250 PE=2 SV=1	thj:104818096/3.0e-26/probable inactive leucine-rich repeat receptor-like protein kinase At1g66830; K04730 interleukin-1 receptor-associated kinase 1 [EC:2.7.11.1]	At2g23300/8.5e-66/[T] LSE0002 A Receptor protein kinase containing LRR repeats	PTHR27008/4.8E-102/--	NA
Unigene3501_All	853	0.01	3.3	8.36632	1.2298e-11	Up	6.78962e-13	gi|747080346|ref|XP_011087420.1|/3.7e-76/PREDICTED: cell cycle checkpoint control protein RAD9A isoform X2 [Sesamum indicum]	gi|747080347|ref|XM_011089119.1|/9.37119e-120/PREDICTED: Sesamum indicum cell cycle checkpoint control protein RAD9A (LOC105168915), transcript variant X4, mRNA	NA	sind:105168915/1.8e-75/cell cycle checkpoint control protein RAD9A; K10994 cell cycle checkpoint control protein RAD9A [EC:3.1.11.2]	At3g05480/6.7e-30/[DL] KOG2810 Checkpoint 9-1-1 complex, RAD9 component	PTHR15237:SF0/2.3E-27/--	NA
Unigene29023_All	804	0.01	3.29	8.36194	8.86646e-11	Up	5.27838e-12	gi|747057846|ref|XP_011075243.1|/5.8e-31/PREDICTED: RING-H2 finger protein ATL79-like [Sesamum indicum]	NA	sp|Q9FGJ6|ATL79_ARATH/3.5e-10/RING-H2 finger protein ATL79 OS=Arabidopsis thaliana GN=ATL79 PE=2 SV=1	mdm:103409998/3.0e-11/RING-H2 finger protein ATL79-like; K19040 E3 ubiquitin-protein ligase ATL10/75/76/77/78 [EC:2.3.2.27]	At5g47610/9.4e-10/[O] KOG0800 FOG: Predicted E3 ubiquitin ligase	NA	NA
CL4853.Contig2_All	425	0.01	3.28	8.35755	1.93825e-05	Up	2.30846e-06	NA	NA	NA	NA	NA	NA	NA
CL3070.Contig8_All	767	0.01	3.25	8.3443	3.29166e-10	Up	2.07144e-11	gi|747092384|ref|XP_011093952.1|/1.1e-26/PREDICTED: uncharacterized protein LOC105173770 [Sesamum indicum]	NA	NA	vvi:104881480/9.7e-12/uncharacterized LOC104881480; K15502 serine/threonine-protein phosphatase 6 regulatory ankyrin repeat subunit A	At3g44640/2.3e-13/[L] KOG4585 Predicted transposase	NA	NA
Unigene29082_All	809	0.01	3.25	8.3443	8.87183e-11	Up	5.27838e-12	gi|510794462|gb|AGN52197.1|/4.9e-46/MYB-related transcription factor [Salvia miltiorrhiza]	gi|510794241|gb|KF059417.1|/5.45223e-102/Salvia miltiorrhiza MYB-related transcription factor (MYB63) mRNA, complete cds	sp|P81391|MYB05_ANTMA/3.1e-46/Myb-related protein 305 OS=Antirrhinum majus GN=MYB305 PE=2 SV=1	tcc:TCM_016901/7.0e-45/Myb domain protein 21; K09422 myb proto-oncogene protein, plant	At3g27810/1.6e-41/[K] KOG0048 Transcription factor, Myb superfamily	PS50090/4.275/Myb-like domain profile.	biological_process:GO:0080086//stamen filament development;molecular_function:GO:0003677//DNA binding;
Unigene29774_All	584	0.01	3.24	8.33985	1.14118e-07	Up	9.73286e-09	gi|747087008|ref|XP_011091029.1|/1.2e-65/PREDICTED: pathogenesis-related protein STH-2-like [Sesamum indicum] >gi|747087010|ref|XP_011091030.1| PREDICTED: pathogenesis-related protein STH-2-like [Sesamum indicum] >gi|747087012|ref|XP_011091031.1| PREDICTED: pathogenesis-related protein STH-2-like [Sesamum indicum]	NA	sp|O50001|PRU1_PRUAR/3.0e-43/Major allergen Pru ar 1 OS=Prunus armeniaca PE=1 SV=1	NA	NA	PTHR31213/1.5E-91/--	biological_process:GO:0006952//defense response;GO:0009607//response to biotic stimulus;
CL11668.Contig1_All	372	0.01	3.23	8.33539	0.000128948	Up	1.79465e-05	NA	NA	NA	sind:105170016/2.3e-06/ferredoxin, root R-B1-like; K02639 ferredoxin	NA	NA	NA
CL3178.Contig5_All	1500	0.01	3.23	8.33539	3.82509e-21	Up	1.083e-22	gi|747097550|ref|XP_011096744.1|/4.0e-174/PREDICTED: pentatricopeptide repeat-containing protein At1g30610, chloroplastic [Sesamum indicum]	gi|848927393|ref|XM_012972012.1|/0/PREDICTED: Erythranthe guttatus pentatricopeptide repeat-containing protein At1g30610, chloroplastic (LOC105948785), mRNA	sp|Q9SA76|PPR64_ARATH/3.0e-71/Pentatricopeptide repeat-containing protein At1g30610, chloroplastic OS=Arabidopsis thaliana GN=EMB2279 PE=2 SV=1	aly:ARALYDRAFT_474889/8.0e-18/F1N19.15; K17964 leucine-rich PPR motif-containing protein, mitochondrial	At1g30610/8.0e-71/[R] KOG4197 FOG: PPR repeat	PS51375/6.084/Pentatricopeptide (PPR) repeat profile.	NA
Unigene29878_All	314	0.01	3.23	8.33539	0.000838477	Up	0.00013952	NA	NA	NA	NA	NA	NA	NA
CL10318.Contig1_All	976	0.01	3.22	8.33092	4.55948e-13	Up	2.22546e-14	gi|747071365|ref|XP_011082548.1|/1.8e-122/PREDICTED: basic 7S globulin-like [Sesamum indicum]	NA	sp|P13917|7SB1_SOYBN/4.9e-54/Basic 7S globulin OS=Glycine max GN=BG PE=1 SV=2	NA	At1g03220/6.8e-87/[O] KOG1339 Aspartyl protease	PF14541/2.3E-22/Xylanase inhibitor C-terminal	NA
CL2607.Contig2_All	870	0.01	3.21	8.32643	1.23194e-11	Up	6.78962e-13	gi|698517939|ref|XP_009803850.1|/1.5e-27/PREDICTED: BAG family molecular chaperone regulator 2-like isoform X1 [Nicotiana sylvestris]	NA	sp|Q0WPX7|BAG2_ARATH/8.5e-10/BAG family molecular chaperone regulator 2 OS=Arabidopsis thaliana GN=BAG2 PE=1 SV=1	NA	At5g07220/5.6e-08/[T] KOG4361 BCL2-associated athanogene-like proteins and related BAG family chaperone regulators	NA	NA
CL8136.Contig2_All	491	0.01	3.21	8.32643	2.85663e-06	Up	2.96938e-07	gi|955361983|ref|XP_006596457.2|/8.5e-33/PREDICTED: cationic peroxidase 1-like [Glycine max] >gi|947067999|gb|KRH17142.1| hypothetical protein GLYMA_14G201600 [Glycine max]	gi|242061117|ref|XM_002451803.1|/3.6417e-17/Sorghum bicolor hypothetical protein, mRNA	sp|P22195|PER1_ARAHY/4.2e-30/Cationic peroxidase 1 OS=Arachis hypogaea GN=PNC1 PE=1 SV=2	gmx:100794128/1.3e-33/cationic peroxidase 1-like; K00430 peroxidase [EC:1.11.1.7]	At1g14540/2.6e-26/[R] TWOG0189 Peroxidase	PTHR31388/3.9E-57/--	biological_process:GO:0006979//response to oxidative stress;GO:0098869//cellular oxidant detoxification;GO:0042744//hydrogen peroxide catabolic process;GO:0055114//oxidation-reduction process;cellular_component:GO:0005576//extracellular region;molecular_function:GO:0020037//heme binding;GO:0046872//metal ion binding;GO:0004601//peroxidase activity;
Unigene30457_All	394	0.01	3.21	8.32643	6.87645e-05	Up	9.05928e-06	gi|747100682|ref|XP_011098443.1|/8.9e-17/PREDICTED: cytochrome c oxidase subunit 5C isoform X1 [Sesamum indicum]	NA	sp|P19173|COX5C_IPOBA/6.7e-15/Cytochrome c oxidase subunit 5C OS=Ipomoea batatas GN=COX5C PE=1 SV=3	NA	NA	NA	cellular_component:GO:0044425//membrane part;GO:0005743//mitochondrial inner membrane;
Unigene31695_All	1059	0.01	3.21	8.32643	1.68051e-14	Up	7.29444e-16	NA	NA	NA	NA	NA	PF00803/8.2E-78/3A/RNA2 movement protein family	NA
CL4229.Contig5_All	2807	0.01	3.19	8.31741	4.24471e-40	Up	5.4586e-42	gi|747055622|ref|XP_011074055.1|/2.2e-202/PREDICTED: AT-rich interactive domain-containing protein 5 [Sesamum indicum]	gi|747055621|ref|XM_011075753.1|/0/PREDICTED: Sesamum indicum AT-rich interactive domain-containing protein 5 (LOC105158859), mRNA	sp|Q0WNR6|ARID5_ARATH/1.6e-113/AT-rich interactive domain-containing protein 5 OS=Arabidopsis thaliana GN=ARID5 PE=1 SV=1	nnu:104598469/8.2e-08/uncharacterized serine-rich protein C215.13; K14306 nuclear pore complex protein Nup62	At1g20910/3.3e-94/[K] KOG2744 DNA-binding proteins Bright/BRCAA1/RBP1 and related proteins containing BRIGHT domain	PS51011/24.425/ARID domain profile.	NA
CL11937.Contig3_All	448	0.01	3.18	8.31288	1.93865e-05	Up	2.30846e-06	NA	gi|747098405|ref|XM_011098912.1|/2.53406e-23/PREDICTED: Sesamum indicum G-box-binding factor 1-like (LOC105176182), transcript variant X1, mRNA	NA	NA	NA	NA	NA
CL3863.Contig3_All	2683	0.01	3.16	8.30378	4.77034e-38	Up	6.5355e-40	gi|747104267|ref|XP_011100360.1|/2.9e-151/PREDICTED: transmembrane E3 ubiquitin-protein ligase 1 [Sesamum indicum]	gi|747104266|ref|XM_011102058.1|/0/PREDICTED: Sesamum indicum transmembrane E3 ubiquitin-protein ligase 1 (LOC105178563), mRNA	NA	NA	At2g20650/1.5e-115/[O] KOG0828 Predicted E3 ubiquitin ligase	PTHR22763/3.9E-154/--	cellular_component:GO:0016021//integral component of membrane;molecular_function:GO:0008270//zinc ion binding;
CL307.Contig6_All	1240	0.01	3.15	8.29921	8.354e-17	Up	3.07546e-18	gi|747056300|ref|XP_011074408.1|/1.1e-97/PREDICTED: cyclin-D3-3-like [Sesamum indicum]	gi|694413500|ref|XM_009336736.1|/9.49247e-22/PREDICTED: Pyrus x bretschneideri cyclin-D3-1 (LOC103927787), mRNA	sp|P42753|CCD31_ARATH/1.1e-63/Cyclin-D3-1 OS=Arabidopsis thaliana GN=CYCD3-1 PE=1 SV=3	sind:105159150/1.7e-98/cyclin-D3-3-like; K14505 cyclin D3, plant	At4g34160/3.0e-63/[D] KOG0656 G1/S-specific cyclin D	SM00385/6.7E-11/domain present in cyclins, TFIIB and Retinoblastoma	NA
Unigene30656_All	839	0.01	3.15	8.29921	4.58961e-11	Up	2.6645e-12	gi|747088298|ref|XP_011091730.1|/3.9e-102/PREDICTED: uncharacterized protein LOC105172091 [Sesamum indicum]	NA	sp|Q7Y1Z0|CHI5_ORYSJ/4.6e-93/Chitinase 5 OS=Oryza sativa subsp. japonica GN=Cht5 PE=2 SV=1	sind:105172091/5.9e-103/uncharacterized LOC105172091; K01183 chitinase [EC:3.2.1.14]	At3g54420/1.9e-85/[R] KOG4742 Predicted chitinase	SM00270/3.3E-9/Chitin binding domain	biological_process:GO:0043170//macromolecule metabolic process;GO:0009056//catabolic process;
Unigene34998_All	939	0.01	3.15	8.29921	1.7078e-12	Up	8.73352e-14	gi|923519947|ref|XP_013664987.1|/2.1e-80/PREDICTED: uncharacterized protein LOC106369368 [Brassica napus]	gi|663673441|emb|HG975442.1|/2.02414e-07/Solanum pennellii chromosome ch03, complete genome	sp|P92519|M810_ARATH/5.9e-33/Uncharacterized mitochondrial protein AtMg00810 OS=Arabidopsis thaliana GN=AtMg00810 PE=4 SV=1	thj:104808371/1.5e-62/uncharacterized LOC104808371; K12447 UDP-sugar pyrophosphorylase [EC:2.7.7.64]	At4g10990_1/7.2e-78/[R] KOG0017 FOG: Transposon-encoded proteins with TYA, reverse transcriptase, integrase domains in various combinations	NA	NA
CL331.Contig1_All	561	0.01	3.14	8.29462	7.89875e-07	Up	7.56652e-08	gi|747089211|ref|XP_011092234.1|/1.7e-08/PREDICTED: glutathione S-transferase 2-like [Sesamum indicum]	NA	NA	NA	NA	NA	NA
CL6079.Contig5_All	1721	0.01	3.13	8.29002	1.83002e-23	Up	4.5661e-25	gi|762060751|gb|AJQ20653.1|/1.1e-199/AP10/EREBP Transcription Factors [Salvia miltiorrhiza]	gi|762060750|gb|KJ784461.1|/0/Salvia miltiorrhiza AP10/EREBP Transcription Factors (WRI10) mRNA, complete cds	sp|Q9SK03|RAP27_ARATH/1.4e-93/Ethylene-responsive transcription factor RAP2-7 OS=Arabidopsis thaliana GN=RAP2-7 PE=2 SV=2	sind:105161130/1.7e-149/ethylene-responsive transcription factor RAP2-7; K09284 AP2-like factor, euAP2 lineage	At2g28550/4.0e-90/[K] LSE0337 A Ovule development protein/AP2 domain transcription factor	PF00847/1.2E-8/AP2 domain	NA
Unigene29759_All	483	0.01	3.13	8.29002	5.41566e-06	Up	5.88236e-07	NA	NA	NA	NA	NA	NA	NA
CL12605.Contig1_All	664	0.01	3.12	8.2854	1.63836e-08	Up	1.25194e-09	gi|629096828|gb|KCW62593.1|/2.9e-12/hypothetical protein EUGRSUZ_G00082 [Eucalyptus grandis]	NA	sp|Q9SE83|DRP2A_ARATH/1.5e-06/Dynamin-2A OS=Arabidopsis thaliana GN=DRP2A PE=1 SV=2	egr:104452468/4.4e-13/dynamin-2A; K01528 dynamin GTPase [EC:3.6.5.5]	At1g10290/4.0e-06/[UR] KOG0446 Vacuolar sorting protein VPS1, dynamin, and related proteins	NA	NA
CL4024.Contig7_All	930	0.01	3.12	8.2854	3.31011e-12	Up	1.73011e-13	gi|747043266|ref|XP_011082937.1|/7.7e-43/PREDICTED: mitochondrial import inner membrane translocase subunit tim16 isoform X1 [Sesamum indicum]	NA	NA	sind:105165577/1.2e-43/mitochondrial import inner membrane translocase subunit tim16; K17805 mitochondrial import inner membrane translocase subunit TIM16	At5g61880/9.8e-35/[S] KOG3442 Uncharacterized conserved protein	PTHR12388/8.0E-59/--	biological_process:GO:0030150//protein import into mitochondrial matrix;cellular_component:GO:0005744//mitochondrial inner membrane presequence translocase complex;
Unigene32027_All	1026	0.01	3.12	8.2854	1.221e-13	Up	5.67084e-15	NA	gi|779752351|gb|KP137860.1|/1.17544e-94/Glycine max cultivar Conquista retrotransposon Gmr71, complete sequence	NA	NA	NA	PF00760/4.7E-141/Cucumovirus coat protein	NA
CL12764.Contig2_All	533	0.01	3.11	8.28077	1.50586e-06	Up	1.49893e-07	gi|747070999|ref|XP_011082348.1|/1.4e-36/PREDICTED: dolichol phosphate-mannose biosynthesis regulatory protein [Sesamum indicum] >gi|747071001|ref|XP_011082349.1| PREDICTED: dolichol phosphate-mannose biosynthesis regulatory protein [Sesamum indicum] >gi|747071003|ref|XP_011082350.1| PREDICTED: dolichol phosphate-mannose biosynthesis regulatory protein [Sesamum indicum] >gi|747071005|ref|XP_01108…	gi|848927848|ref|XM_012972155.1|/4.68924e-81/PREDICTED: Erythranthe guttatus dolichol phosphate-mannose biosynthesis regulatory protein (LOC105948895), transcript variant X3, mRNA	NA	sind:105165146/2.1e-37/dolichol phosphate-mannose biosynthesis regulatory protein; K09658 dolichyl-phosphate mannosyltransferase polypeptide 2, regulatory subunit	At1g74340/1.4e-33/[O] KOG3488 Dolichol phosphate-mannose regulatory protein (DPM2)	NA	NA
CL6918.Contig6_All	607	0.01	3.11	8.28077	1.14102e-07	Up	9.73286e-09	gi|747097990|ref|XP_011096982.1|/7.2e-42/PREDICTED: probable serine/threonine-protein kinase Cx32, chloroplastic [Sesamum indicum]	NA	sp|P46573|APK1B_ARATH/5.9e-34/Protein kinase APK1B, chloroplastic OS=Arabidopsis thaliana GN=APK1B PE=2 SV=2	egr:104419036/4.1e-37/probable serine/threonine-protein kinase NAK; K04730 interleukin-1 receptor-associated kinase 1 [EC:2.7.11.1]	At2g17220/1.2e-38/[T] KOG1187 Serine/threonine protein kinase	PF07714/8.1E-20/Protein tyrosine kinase	biological_process:GO:0006468//protein phosphorylation;molecular_function:GO:0004674//protein serine/threonine kinase activity;GO:0005524//ATP binding;
CL9287.Contig2_All	357	0.01	3.11	8.28077	0.000452691	Up	7.04288e-05	NA	NA	NA	NA	NA	NA	NA
CL6326.Contig3_All	629	0.49	152.15	8.2785	0	Up	0	gi|470127001|ref|XP_004299468.1|/2.6e-50/PREDICTED: lipid transfer protein EARLI 1 [Fragaria vesca subsp. vesca]	NA	sp|Q9SU33|ERLL3_ARATH/3.2e-43/pEARLI1-like lipid transfer protein 3 OS=Arabidopsis thaliana GN=At4g12500 PE=2 SV=1	zma:103646289/7.7e-31/uncharacterized LOC103646289; K02883 large subunit ribosomal protein L18e	At4g12500/8.6e-43/[R] LSE0121 A AAI domain	SM00499/6.2E-6/Plant lipid transfer protein / seed storage protein / trypsin-alpha amylase inhibitor domain family	NA
CL6150.Contig1_All	466	0.01	3.1	8.27612	1.02341e-05	Up	1.1653e-06	gi|661897277|emb|CDO98989.1|/4.0e-40/unnamed protein product [Coffea canephora]	NA	sp|Q94ID2|IPT5_ARATH/5.9e-34/Adenylate isopentenyltransferase 5, chloroplastic OS=Arabidopsis thaliana GN=IPT5 PE=1 SV=2	vvi:100249482/2.3e-40/adenylate isopentenyltransferase 5, chloroplastic; K10760 adenylate isopentenyltransferase (cytokinin synthase)	At5g19040/1.6e-33/[J] KOG1384 tRNA delta(2)-isopentenylpyrophosphate transferase	PTHR11088:SF30/2.0E-63/--	NA
Unigene28297_All	1008	0.01	3.1	8.27612	4.55388e-13	Up	2.22546e-14	gi|787592984|gb|AKA27919.1|/1.9e-23/WRKY protein [Salvia miltiorrhiza]	gi|787592983|gb|KM823176.1|/3.37189e-60/Salvia miltiorrhiza WRKY protein (WRKY53) mRNA, complete cds	sp|Q93WV0|WRK20_ARATH/1.3e-14/Probable WRKY transcription factor 20 OS=Arabidopsis thaliana GN=WRKY20 PE=2 SV=1	atr:18429966/6.1e-06/probable WRKY transcription factor 20; K18835 WRKY transcription factor 2	At4g26640/3.5e-14/[KT] LSE0036 A WRKY superfamily transcription factors	PTHR31221/2.9E-27/--	NA
Unigene33028_All	324	0.01	3.1	8.27612	0.000838416	Up	0.00013952	NA	NA	NA	NA	NA	NA	NA
CL12169.Contig5_All	1933	0.01	3.08	8.26679	4.42507e-26	Up	9.71802e-28	gi|747094416|ref|XP_011095041.1|/3.5e-223/PREDICTED: dnaJ protein ERDJ3A [Sesamum indicum]	NA	sp|Q7G6K7|FH3_ORYSJ/5.7e-06/Formin-like protein 3 OS=Oryza sativa subsp. japonica GN=FH3 PE=2 SV=2	cre:CHLREDRAFT_195902/5.1e-17/DNJ3; DnaJ-like protein; K09584 protein disulfide-isomerase A6 [EC:5.3.4.1]	At3g08970/3.8e-166/[O] KOG0714 Molecular chaperone (DnaJ superfamily)	PTHR24078/1.5E-15/--	biological_process:GO:0044699//single-organism process;
CL12213.Contig1_All	953	0.01	3.06	8.25739	3.30859e-12	Up	1.73011e-13	gi|702481241|ref|XP_010033229.1|/3.2e-68/PREDICTED: probable mitochondrial chaperone BCS1-B [Eucalyptus grandis]	gi|937924750|dbj|AP014963.1|/1.15253e-54/Oryza sativa Japonica Group DNA, chromosome 7, cultivar: Nipponbare, complete sequence	NA	egr:104422567/4.8e-69/probable mitochondrial chaperone BCS1-B; K08900 mitochondrial chaperone BCS1	At3g28580/2.6e-67/[O] KOG0743 AAA+-type ATPase	PF00004/2.1E-8/ATPase family associated with various cellular activities (AAA)	NA
CL14182.Contig1_All	481	0.01	3.06	8.25739	1.01986e-05	Up	1.1653e-06	gi|27817943|dbj|BAC55707.1|/1.3e-06/putative brassinosteroid insensitive 1 precursor [Oryza sativa Japonica Group] >gi|50509205|dbj|BAD30412.1| putative brassinosteroid insensitive 1 precursor [Oryza sativa Japonica Group]	NA	sp|Q9LHP4|RCH2_ARATH/1.4e-06/Receptor-like protein kinase 2 OS=Arabidopsis thaliana GN=RCH2 PE=1 SV=1	NA	At3g24240/3.8e-06/[T] LSE0002 A Receptor protein kinase containing LRR repeats	NA	NA
CL7648.Contig1_All	344	0.01	3.06	8.25739	0.000839082	Up	0.00013952	NA	NA	NA	NA	NA	NA	NA
CL1006.Contig4_All	1452	0.01	3.04	8.24793	4.06435e-19	Up	1.29666e-20	NA	NA	NA	NA	NA	NA	NA
CL2555.Contig3_All	606	0.01	3.01	8.23362	2.17878e-07	Up	1.92808e-08	gi|976703816|gb|KVF98617.1|/7.3e-18/Alcohol dehydrogenase superfamily, zinc-type [Cynara cardunculus var. scolymus]	NA	sp|Q39172|P1_ARATH/4.7e-15/NADP-dependent alkenal double bond reductase P1 OS=Arabidopsis thaliana GN=P1 PE=1 SV=1	ath:AT5G37980/1.6e-17/zinc-binding dehydrogenase family protein; K08070 2-alkenal reductase [EC:1.3.1.74]	At5g37980/2.4e-18/[R] KOG1196 Predicted NAD-dependent oxidoreductase	PTHR11695/2.9E-25/--	biological_process:GO:0006979//response to oxidative stress;cellular_component:GO:0009506//plasmodesma;
CL3993.Contig5_All	1260	0.01	3.01	8.23362	3.14802e-16	Up	1.20692e-17	gi|747052611|ref|XP_011072431.1|/7.8e-99/PREDICTED: craniofacial development protein 1 [Sesamum indicum]	gi|747052610|ref|XM_011074129.1|/3.58001e-180/PREDICTED: Sesamum indicum craniofacial development protein 1 (LOC105157687), mRNA	NA	NA	At5g30145/9.1e-60/[S] KOG4776 Uncharacterized conserved protein BCNT	PTHR23227/2.6E-34/--	NA
Unigene31688_All	791	0.01	3.01	8.23362	6.3276e-10	Up	4.10352e-11	gi|14586968|gb|AAK70406.1|AF369930_1/2.0e-31/pol polyprotein [Citrus x paradisi]	NA	sp|P10978|POLX_TOBAC/4.2e-32/Retrovirus-related Pol polyprotein from transposon TNT 1-94 OS=Nicotiana tabacum PE=2 SV=1	bvg:104905624/3.5e-25/uncharacterized LOC104905624; K05658 ATP-binding cassette, subfamily B (MDR/TAP), member 1 [EC:3.6.3.44]	At5g35820/6.0e-33/[R] KOG0017 FOG: Transposon-encoded proteins with TYA, reverse transcriptase, integrase domains in various combinations	PTHR11439/8.5E-33/--	NA
CL649.Contig7_All	893	0.01	3	8.22882	4.59151e-11	Up	2.6645e-12	gi|747054590|ref|XP_011073509.1|/1.0e-60/PREDICTED: bet1-like SNARE 1-2 isoform X1 [Sesamum indicum]	gi|747054589|ref|XM_011075207.1|/7.54377e-126/PREDICTED: Sesamum indicum bet1-like SNARE 1-2 (LOC105158441), transcript variant X1, mRNA	sp|Q94CG2|BET12_ARATH/1.1e-41/Bet1-like SNARE 1-2 OS=Arabidopsis thaliana GN=BET12 PE=2 SV=4	sind:105158441/1.6e-61/bet1-like SNARE 1-2; K08504 blocked early in transport 1	At3g58170/1.6e-34/[U] KOG3385 V-SNARE	PTHR12791/1.1E-74/--	NA
Unigene28102_All	573	0.01	3	8.22882	7.90767e-07	Up	7.56652e-08	gi|747044811|ref|XP_011090925.1|/2.9e-16/PREDICTED: uncharacterized protein LOC105171484 [Sesamum indicum]	gi|119391897|emb|CU179637.4|/5.62969e-06/M.truncatula DNA sequence from clone MTH2-5M18 on chromosome 3, complete sequence	NA	NA	NA	NA	NA
CL11961.Contig1_All	515	0.01	2.99	8.224	5.42345e-06	Up	5.88236e-07	gi|747053860|ref|XP_011073110.1|/2.2e-31/PREDICTED: mitochondrial import inner membrane translocase subunit TIM8 [Sesamum indicum]	NA	sp|Q9XGY4|TIM8_ARATH/4.1e-28/Mitochondrial import inner membrane translocase subunit TIM8 OS=Arabidopsis thaliana GN=TIM8 PE=1 SV=1	sind:105158162/3.3e-32/mitochondrial import inner membrane translocase subunit TIM8; K17780 mitochondrial import inner membrane translocase subunit TIM8	At5g50810/1.1e-27/[U] KOG3489 Mitochondrial import inner membrane translocase, subunit TIM8	PF02953/3.8E-25/Tim10/DDP family zinc finger	biological_process:GO:0015031//protein transport;cellular_component:GO:0005739//mitochondrion;molecular_function:GO:0046872//metal ion binding;
CL13.Contig3_All	1373	0.01	2.99	8.224	1.12947e-17	Up	3.95598e-19	NA	NA	NA	NA	NA	NA	NA
CL3481.Contig1_All	1216	0.01	2.99	8.224	1.1885e-15	Up	4.73642e-17	gi|971536407|ref|XP_015166373.1|/3.7e-29/PREDICTED: uncharacterized protein LOC107061530 [Solanum tuberosum]	NA	NA	sind:105173773/7.6e-19/uncharacterized LOC105173773; K01601 ribulose-bisphosphate carboxylase large chain [EC:4.1.1.39]	NA	PTHR31704/8.5E-34/--	NA
CL3450.Contig3_All	1998	0.01	2.98	8.21917	2.271e-26	Up	4.9056e-28	gi|747071680|ref|XP_011082723.1|/5.0e-156/PREDICTED: E3 ubiquitin-protein ligase MBR1 [Sesamum indicum] >gi|747071682|ref|XP_011082724.1| PREDICTED: E3 ubiquitin-protein ligase MBR1 [Sesamum indicum]	gi|747071681|ref|XM_011084422.1|/1.83416e-80/PREDICTED: Sesamum indicum E3 ubiquitin-protein ligase MBR1 (LOC105165420), transcript variant X2, mRNA	sp|O49500|MBR2_ARATH/1.2e-27/E3 ubiquitin-protein ligase MBR2 OS=Arabidopsis thaliana GN=MBR2 PE=1 SV=1	sind:105165420/7.6e-157/E3 ubiquitin-protein ligase MBR1; K19041 E3 ubiquitin-protein ligase RNF38/44 [EC:2.3.2.27]	At1g53190/5.5e-43/[O] KOG0800 FOG: Predicted E3 ubiquitin ligase	PTHR22937/2.9E-15/--	NA
Unigene32106_All	674	0.01	2.97	8.21432	3.12813e-08	Up	2.4801e-09	gi|747051778|ref|XP_011071981.1|/3.2e-83/PREDICTED: cytochrome P450 71A8-like [Sesamum indicum]	NA	sp|Q42716|C71A8_MENPI/4.0e-84/Cytochrome P450 71A8 OS=Mentha piperita GN=CYP71A8 PE=3 SV=1	bvg:104908582/2.9e-68/cytochrome P450 71A25-like; K00512 steroid 17alpha-monooxygenase / 17alpha-hydroxyprogesterone aldolase [EC:1.14.14.19 4.1.2.30]	At5g24960/3.5e-58/[Q] KOG0156 Cytochrome P450 CYP2 subfamily	PTHR24298/5.2E-124/--	biological_process:GO:0055114//oxidation-reduction process;cellular_component:GO:0016021//integral component of membrane;molecular_function:GO:0016705//oxidoreductase activity, acting on paired donors, with incorporation or reduction of molecular oxygen;GO:0020037//heme binding;GO:0005506//iron ion binding;GO:0004497//monooxygenase activity;
CL3779.Contig4_All	487	0.01	2.96	8.20945	1.02287e-05	Up	1.1653e-06	NA	NA	NA	NA	NA	NA	NA
CL1760.Contig2_All	778	0.01	2.95	8.20457	2.3256e-09	Up	1.61038e-10	gi|747098870|ref|XP_011097467.1|/5.6e-63/PREDICTED: uncharacterized protein LOC105176382 [Sesamum indicum]	gi|848868968|ref|XM_012979658.1|/2.45276e-95/PREDICTED: Erythranthe guttatus uncharacterized LOC105955858 (LOC105955858), mRNA	sp|Q9LK03|PERK2_ARATH/1.6e-15/Proline-rich receptor-like protein kinase PERK2 OS=Arabidopsis thaliana GN=PERK2 PE=2 SV=3	osa:4336295/7.3e-15/peroxidase 18; K00430 peroxidase [EC:1.11.1.7]	At3g24400/4.2e-15/[T] KOG1187 Serine/threonine protein kinase	PTHR26312/1.8E-63/--	NA
CL179.Contig1_All	1211	0.01	2.95	8.20457	2.30172e-15	Up	9.38288e-17	gi|747052256|ref|XP_011072241.1|/8.1e-85/PREDICTED: uncharacterized protein LOC105157533 [Sesamum indicum] >gi|747052258|ref|XP_011072242.1| PREDICTED: uncharacterized protein LOC105157533 [Sesamum indicum]	gi|747042973|ref|XM_011082938.1|/1.13251e-60/PREDICTED: Sesamum indicum uncharacterized LOC105164313 (LOC105164313), mRNA	NA	NA	NA	PF01177/1.0E-25/Asp/Glu/Hydantoin racemase	biological_process:GO:0009252//peptidoglycan biosynthetic process;molecular_function:GO:0047661//amino-acid racemase activity;
CL5734.Contig2_All	1105	0.01	2.95	8.20457	6.30541e-14	Up	2.86262e-15	gi|747042136|ref|XP_011076862.1|/3.6e-148/PREDICTED: tetraketide alpha-pyrone reductase 2-like [Sesamum indicum]	NA	sp|Q9CA28|TKPR2_ARATH/9.4e-131/Tetraketide alpha-pyrone reductase 2 OS=Arabidopsis thaliana GN=TKPR2 PE=1 SV=1	thj:104826414/3.5e-63/cinnamoyl-CoA reductase 1-like; K09753 cinnamoyl-CoA reductase [EC:1.2.1.44]	At1g68540/2.5e-130/[V] KOG1502 Flavonol reductase/cinnamoyl-CoA reductase	PTHR10366:SF307/1.0E-118/--	biological_process:GO:0055114//oxidation-reduction process;GO:0080110//sporopollenin biosynthetic process;molecular_function:GO:0045552//dihydrokaempferol 4-reductase activity;GO:0050662//coenzyme binding;
Unigene31168_All	446	0.01	2.94	8.19967	3.64389e-05	Up	4.57308e-06	gi|747043185|ref|XP_011082506.1|/1.4e-31/PREDICTED: shikimate O-hydroxycinnamoyltransferase [Sesamum indicum]	NA	sp|Q8GSM7|HST_TOBAC/2.4e-32/Shikimate O-hydroxycinnamoyltransferase OS=Nicotiana tabacum GN=HST PE=1 SV=1	gmx:100820075/2.1e-27/shikimate O-hydroxycinnamoyltransferase; K13065 shikimate O-hydroxycinnamoyltransferase [EC:2.3.1.133]	At5g48930/7.2e-28/[RQ] LSE0273 A Predicted N-hydroxycinnamoyl/benzoyltransferase	PF02458/2.3E-27/Transferase family	molecular_function:GO:0016747//transferase activity, transferring acyl groups other than amino-acyl groups;
CL4469.Contig3_All	556	0.01	2.93	8.19476	1.50477e-06	Up	1.49893e-07	NA	NA	NA	NA	NA	NA	NA
CL7808.Contig1_All	1648	0.01	2.93	8.19476	3.82023e-21	Up	1.083e-22	gi|565363868|ref|XP_006348651.1|/6.7e-74/PREDICTED: uncharacterized protein LOC102584282 [Solanum tuberosum]	gi|747049705|ref|XM_011072605.1|/1.82974e-124/PREDICTED: Sesamum indicum uncharacterized LOC105156468 (LOC105156468), transcript variant X4, mRNA	NA	bpg:Bathy01g03310/5.3e-07/hypothetical protein; K10750 chromatin assembly factor 1 subunit A	Hs20485671/7.6e-06/[A] KOG2202 U2 snRNP splicing factor, small subunit, and related proteins	PS50076/9.844/dnaJ domain profile.	NA
Unigene3039_All	404	0.01	2.93	8.19476	0.000128959	Up	1.79465e-05	NA	gi|663680780|emb|HG975515.1|/1.78983e-09/Solanum lycopersicum chromosome ch03, complete genome	NA	NA	NA	NA	NA
CL1333.Contig4_All	1061	0.01	2.92	8.18982	4.5606e-13	Up	2.22546e-14	gi|747071110|ref|XP_011082409.1|/1.4e-40/PREDICTED: uncharacterized protein LOC105165185 [Sesamum indicum]	NA	NA	cam:101492969/1.9e-34/SWR1-complex protein 4; K11324 DNA methyltransferase 1-associated protein 1	NA	PTHR36774/3.3E-26/--	NA
CL14154.Contig4_All	2357	0.01	2.92	8.18982	1.88746e-30	Up	3.42214e-32	gi|747105077|ref|XP_011100802.1|/1.6e-262/PREDICTED: importin subunit alpha-1a-like [Sesamum indicum] >gi|747105079|ref|XP_011100804.1| PREDICTED: importin subunit alpha-1a-like [Sesamum indicum]	gi|747105078|ref|XM_011102502.1|/0/PREDICTED: Sesamum indicum importin subunit alpha-1a-like (LOC105178915), transcript variant X2, mRNA	sp|Q71VM4|IMA1A_ORYSJ/1.8e-240/Importin subunit alpha-1a OS=Oryza sativa subsp. japonica GN=Os01g0253300 PE=1 SV=2	vcn:VOLCADRAFT_41528/9.0e-16/hypothetical protein; K08332 vacuolar protein 8	At3g06720/4.3e-236/[U] KOG0166 Karyopherin (importin) alpha	PF00514/4.3E-11/Armadillo/beta-catenin-like repeat	biological_process:GO:0006606//protein import into nucleus;cellular_component:GO:0005634//nucleus;GO:0005737//cytoplasm;molecular_function:GO:0008565//protein transporter activity;
CL8859.Contig3_All	350	0.01	2.92	8.18982	0.000840721	Up	0.00013952	NA	NA	NA	NA	NA	NA	NA
CL1006.Contig2_All	1371	0.01	2.91	8.18488	4.28838e-17	Up	1.55247e-18	NA	NA	NA	NA	NA	NA	NA
Unigene29605_All	363	0.01	2.91	8.18488	0.000452866	Up	7.04288e-05	gi|747067863|ref|XP_011080672.1|/2.8e-49/PREDICTED: LOB domain-containing protein 15-like [Sesamum indicum]	NA	sp|Q9AT61|LBD13_ARATH/6.5e-28/LOB domain-containing protein 13 OS=Arabidopsis thaliana GN=LBD13 PE=2 SV=2	egr:104427927/5.3e-08/LOB domain-containing protein 16; K13944	At2g30340/1.7e-27/[R] LSE0040 A Lateral organ boundaries domain (LOB)	PTHR31301/7.0E-45/--	NA
CL10690.Contig2_All	429	0.01	2.9	8.17991	6.87081e-05	Up	9.05928e-06	NA	NA	NA	NA	NA	NA	NA
CL12230.Contig2_All	472	0.01	2.9	8.17991	1.93708e-05	Up	2.30846e-06	NA	NA	NA	NA	NA	NA	NA
CL3638.Contig3_All	663	0.01	2.9	8.17991	1.14215e-07	Up	9.73286e-09	gi|674928865|emb|CDY04565.1|/8.2e-07/BnaA07g13910D [Brassica napus]	NA	sp|Q43867|PME1_ARATH/3.6e-08/Pectinesterase 1 OS=Arabidopsis thaliana GN=PME1 PE=2 SV=1	aip:107646162/6.2e-07/pectinesterase 3-like; K01051 pectinesterase [EC:3.1.1.11]	At1g53840/9.5e-08/[M] LSE0024 A Pectinesterase	PF04043/7.0E-8/Plant invertase/pectin methylesterase inhibitor	NA
CL7067.Contig2_All	2015	0.01	2.9	8.17991	8.62927e-26	Up	1.92514e-27	gi|747071389|ref|XP_011082561.1|/3.4e-237/PREDICTED: periodic tryptophan protein 1 homolog [Sesamum indicum] >gi|747071391|ref|XP_011082562.1| PREDICTED: periodic tryptophan protein 1 homolog [Sesamum indicum]	gi|566256263|ref|XM_006388039.1|/1.65204e-160/Populus trichocarpa hypothetical protein (POPTR_0337s00210g) mRNA, complete cds	sp|P43254|COP1_ARATH/5.6e-12/E3 ubiquitin-protein ligase COP1 OS=Arabidopsis thaliana GN=COP1 PE=1 SV=2	sind:105165293/5.2e-238/periodic tryptophan protein 1 homolog; K14791 periodic tryptophan protein 1	At4g18900/1.2e-135/[S] KOG0270 WD40 repeat-containing protein	PS50082/12.48/Trp-Asp (WD) repeats profile.	NA
Unigene30058_All	516	0.01	2.9	8.17991	5.42886e-06	Up	5.88236e-07	gi|747055185|ref|XP_011073829.1|/2.6e-24/PREDICTED: UDP-glycosyltransferase 92A1-like [Sesamum indicum]	NA	sp|Q6WFW1|GLT3_CROSA/4.3e-17/Crocetin glucosyltransferase 3 OS=Crocus sativus GN=GLT3 PE=1 SV=1	cmo:103486529/1.8e-09/UDP-glycosyltransferase 73C3-like; K13496 UDP-glucosyl transferase 73C [EC:2.4.1.-]	At5g12890/1.8e-14/[GC] KOG1192 UDP-glucuronosyl and UDP-glucosyl transferase	PTHR11926/3.9E-34/--	NA
CL10244.Contig1_All	949	0.01	2.89	8.17493	2.38032e-11	Up	1.34503e-12	gi|823192899|ref|XP_012491906.1|/2.8e-08/PREDICTED: uncharacterized protein At2g29880-like [Gossypium raimondii]	NA	NA	NA	NA	NA	NA
CL1107.Contig10_All	1134	0.01	2.89	8.17493	6.30041e-14	Up	2.86262e-15	gi|747042113|ref|XP_011076753.1|/1.4e-75/PREDICTED: uncharacterized protein LOC105160920 [Sesamum indicum]	gi|722049647|gb|KM288520.1|/1.27579e-109/Lavandula angustifolia clone LAF1 microsatellite sequence	NA	NA	NA	PTHR33384/5.4E-70/--	NA
CL3652.Contig5_All	734	0.01	2.88	8.16993	1.63862e-08	Up	1.25194e-09	gi|747051629|ref|XP_011071904.1|/7.4e-57/PREDICTED: uncharacterized protein LOC105157246 isoform X1 [Sesamum indicum]	gi|731425113|ref|XM_002263428.3|/1.98402e-21/PREDICTED: Vitis vinifera uncharacterized LOC100265372 (LOC100265372), mRNA	NA	NA	NA	NA	NA
CL9446.Contig2_All	2681	0.01	2.88	8.16993	1.5341e-34	Up	2.38728e-36	gi|723658862|ref|XP_010322760.1|/2.0e-285/PREDICTED: mitogen-activated protein kinase 15 isoform X1 [Solanum lycopersicum]	gi|747086608|ref|XM_011092510.1|/0/PREDICTED: Sesamum indicum mitogen-activated protein kinase 16 (LOC105171408), mRNA	sp|Q75KK8|MPK14_ORYSJ/3.3e-246/Mitogen-activated protein kinase 14 OS=Oryza sativa subsp. japonica GN=MPK14 PE=2 SV=1	spen:107004503/1.7e-284/mitogen-activated protein kinase 15; K04371 mitogen-activated protein kinase 1/3 [EC:2.7.11.24]	At5g19010/1.5e-245/[T] KOG0660 Mitogen-activated protein kinase	PS00107/-/Protein kinases ATP-binding region signature.	NA
Unigene32882_All	2242	0.01	2.88	8.16993	1.06067e-28	Up	2.06828e-30	NA	NA	NA	NA	NA	NA	NA
CL1818.Contig2_All	773	0.01	2.85	8.15482	4.48264e-09	Up	3.19016e-10	gi|802558670|ref|XP_012065763.1|/1.5e-12/PREDICTED: uncharacterized protein LOC105628890 [Jatropha curcas]	NA	NA	NA	NA	NA	NA
CL5925.Contig3_All	683	0.01	2.85	8.15482	5.98476e-08	Up	4.9131e-09	gi|747062938|ref|XP_011078003.1|/2.2e-63/PREDICTED: regulatory protein NPR1-like isoform X2 [Sesamum indicum]	gi|848896279|ref|XM_012992742.1|/7.4835e-115/PREDICTED: Erythranthe guttatus regulatory protein NPR1-like (LOC105968122), mRNA	sp|P93002|NPR1_ARATH/6.4e-29/Regulatory protein NPR1 OS=Arabidopsis thaliana GN=NPR1 PE=1 SV=1	sind:105161866/3.3e-64/regulatory protein NPR1-like; K14508 regulatory protein NPR1	At1g64280/1.7e-28/[R] KOG0504 FOG: Ankyrin repeat	PF12313/4.0E-55/NPR1/NIM1 like defence protein C terminal	NA
CL5775.Contig4_All	2230	0.01	2.83	8.14466	4.05267e-28	Up	8.11672e-30	gi|747071625|ref|XP_011082693.1|/8.7e-109/PREDICTED: probable 3-hydroxyacyl-CoA dehydrogenase B0272.3 [Sesamum indicum]	gi|747071624|ref|XM_011084391.1|/0/PREDICTED: Sesamum indicum probable 3-hydroxyacyl-CoA dehydrogenase B0272.3 (LOC105165395), mRNA	sp|Q9ST43|PH1_ARATH/1.5e-37/Pleckstrin homology domain-containing protein 1 OS=Arabidopsis thaliana GN=PH1 PE=2 SV=2	sind:105165395/1.3e-109/probable 3-hydroxyacyl-CoA dehydrogenase B0272.3; K00074 3-hydroxybutyryl-CoA dehydrogenase [EC:1.1.1.157]	At3g15290/4.6e-99/[I] KOG2304 3-hydroxyacyl-CoA dehydrogenase	PTHR23309/1.5E-121/--	biological_process:GO:0006631//fatty acid metabolic process;GO:0055114//oxidation-reduction process;molecular_function:GO:0008691//3-hydroxybutyryl-CoA dehydrogenase activity;GO:0070403//NAD+ binding;GO:0003857//3-hydroxyacyl-CoA dehydrogenase activity;
CL7476.Contig1_All	1315	0.01	2.83	8.14466	6.10994e-16	Up	2.39092e-17	gi|747067653|ref|XP_011080557.1|/2.2e-112/PREDICTED: rhodanese-like domain-containing protein 4A, chloroplastic [Sesamum indicum]	NA	sp|Q56XR7|STR4A_ARATH/2.8e-57/Rhodanese-like domain-containing protein 4A, chloroplastic OS=Arabidopsis thaliana GN=STR4A PE=2 SV=1	nnu:104600333/1.1e-23/rhodanese-like domain-containing protein 4, chloroplastic; K17525 chitinase domain-containing protein 1	At3g25480/2.1e-51/[R] KOG1075 FOG: Reverse transcriptase	PTHR11177:SF167/2.4E-31/--	NA
Unigene35704_All	460	0.01	2.83	8.14466	3.6432e-05	Up	4.57308e-06	gi|779752353|gb|AJY78066.1|/1.4e-85/1a protein [Cucumber mosaic virus] >gi|779752355|gb|AJY78068.1| 1a protein [Glycine max]	gi|779752351|gb|KP137860.1|/0/Glycine max cultivar Conquista retrotransposon Gmr71, complete sequence	NA	NA	NA	PS51743/23.821/Alphavirus-like methyltransferase (MT) domain profile.	biological_process:GO:0006396//RNA processing;GO:0080009//mRNA methylation;molecular_function:GO:0003723//RNA binding;GO:0016817//hydrolase activity, acting on acid anhydrides;GO:0005524//ATP binding;GO:0008174//mRNA methyltransferase activity;
Unigene30804_All	1307	0.01	2.82	8.13955	6.10807e-16	Up	2.39092e-17	gi|976909847|gb|KVH96830.1|/7.5e-20/Peptidase C48, SUMO/Sentrin/Ubl1 [Cynara cardunculus var. scolymus]	NA	NA	NA	NA	NA	NA
CL1134.Contig6_All	840	0.01	2.81	8.13443	1.21503e-09	Up	8.1291e-11	gi|747071461|ref|XP_011082600.1|/9.3e-72/PREDICTED: auxin-induced protein 22D-like [Sesamum indicum]	gi|388511636|gb|BT144086.1|/1.69197e-52/Lotus japonicus clone JCVI-FLLj-9N24 unknown mRNA	sp|O24542|AX22D_VIGRR/6.2e-66/Auxin-induced protein 22D OS=Vigna radiata var. radiata GN=AUX22D PE=2 SV=1	sind:105165325/1.4e-72/auxin-induced protein 22D-like; K14484 auxin-responsive protein IAA	At1g04240/9.1e-56/[TR] LSE0302 A Auxin-inducible protein	PTHR31734:SF11/1.0E-102/--	biological_process:GO:0006355//regulation of transcription, DNA-templated;GO:0009734//auxin-activated signaling pathway;cellular_component:GO:0005634//nucleus;
CL13293.Contig2_All	597	0.01	2.81	8.13443	7.90073e-07	Up	7.56652e-08	gi|747063382|ref|XP_011078237.1|/1.5e-63/PREDICTED: profilin-3 [Sesamum indicum]	gi|965656162|dbj|AP015034.1|/2.08475e-15/Vigna angularis var. angularis DNA, chromosome 1, almost complete sequence, cultivar: Shumari	sp|A4GDQ6|PROAK_OLEEU/1.7e-62/Profilin-3 OS=Olea europaea PE=1 SV=1	sind:105162033/2.2e-64/profilin-3; K05759 profilin	At2g19770/1.2e-57/[Z] KOG1755 Profilin	NA	cellular_component:GO:0005856//cytoskeleton;GO:0005737//cytoplasm;molecular_function:GO:0003779//actin binding;
CL4711.Contig2_All	1432	0.01	2.8	8.12928	2.19829e-17	Up	7.8368e-19	gi|747086371|ref|XP_011090684.1|/1.2e-151/PREDICTED: LOW QUALITY PROTEIN: protein tesmin/TSO1-like CXC 2 [Sesamum indicum]	gi|747086370|ref|XM_011092382.1|/1.57556e-129/PREDICTED: Sesamum indicum protein tesmin/TSO1-like CXC 2 (LOC105171312), mRNA	sp|F4JIF5|TCX2_ARATH/1.2e-101/Protein tesmin/TSO1-like CXC 2 OS=Arabidopsis thaliana GN=TCX2 PE=1 SV=1	NA	At3g22780/7.9e-100/[P] KOG1171 Metallothionein-like protein	PS51634/36.996/CRC domain profile.	NA
CL9278.Contig2_All	567	0.01	2.79	8.12412	2.86192e-06	Up	2.96938e-07	NA	NA	NA	NA	NA	NA	NA
CL817.Contig4_All	1859	0.01	2.78	8.11894	1.358e-22	Up	3.54978e-24	gi|747081084|ref|XP_011087815.1|/1.3e-222/PREDICTED: tubby-like F-box protein 8 [Sesamum indicum] >gi|747081086|ref|XP_011087816.1| PREDICTED: tubby-like F-box protein 8 [Sesamum indicum] >gi|747081088|ref|XP_011087817.1| PREDICTED: tubby-like F-box protein 8 [Sesamum indicum] >gi|747081090|ref|XP_011087818.1| PREDICTED: tubby-like F-box protein 8 [Sesamum indicum]	gi|658058920|ref|XM_008367050.1|/4.20192e-166/PREDICTED: Malus x domestica tubby-like F-box protein 8 (LOC103428919), transcript variant X3, mRNA	sp|Q75HX5|TLP8_ORYSJ/6.8e-182/Tubby-like F-box protein 8 OS=Oryza sativa subsp. japonica GN=TULP8 PE=2 SV=1	bna:106363425/1.7e-73/tubby-like F-box protein 1; K19600 tubby-related protein 1	At1g25280/2.5e-175/[R] KOG2502 Tub family proteins	PF01167/9.1E-96/Tub family	NA
CL919.Contig7_All	1009	0.01	2.78	8.11894	1.23033e-11	Up	6.78962e-13	gi|728832540|gb|KHG11983.1|/1.1e-42/Serine/threonine-protein kinase HT1 [Gossypium arboreum]	gi|848934014|ref|XR_001172228.1|/9.45135e-56/PREDICTED: Erythranthe guttatus tyrosine-protein kinase CSK-like (LOC105950773), transcript variant X2, misc_RNA	sp|Q2MHE4|HT1_ARATH/1.7e-17/Serine/threonine-protein kinase HT1 OS=Arabidopsis thaliana GN=HT1 PE=1 SV=1	mdm:103419723/2.4e-26/serine/threonine-protein kinase B-raf-like; K04365 B-Raf proto-oncogene serine/threonine-protein kinase [EC:2.7.11.1]	At4g38470/2.3e-29/[T] KOG0192 Tyrosine kinase specific for activated (GTP-bound) p21cdc42Hs	NA	NA
CL12516.Contig1_All	858	0.01	2.77	8.11374	6.34286e-10	Up	4.10352e-11	gi|508083240|gb|AGN03857.1|/1.1e-99/beta-carotene hydroxylase [Scutellaria baicalensis]	gi|848905717|ref|XM_012996823.1|/7.44483e-106/PREDICTED: Erythranthe guttatus beta-carotene 3-hydroxylase, chloroplastic (LOC105971900), mRNA	sp|O49814|BCH2_CAPAN/2.0e-91/Beta-carotene hydroxylase 2, chloroplastic (Fragment) OS=Capsicum annuum GN=CA2 PE=2 SV=1	sind:105160437/5.3e-99/beta-carotene hydroxylase 2, chloroplastic; K15746 beta-carotene 3-hydroxylase [EC:1.14.13.129]	At5g52570/8.6e-86/[H] LSE1693 A Beta-carotene hydroxylase	PTHR31899:SF1/1.4E-152/--	NA
Unigene32648_All	764	0.01	2.77	8.11374	8.57909e-09	Up	6.31974e-10	gi|695056299|ref|XP_009416365.1|/2.0e-52/PREDICTED: ADP-ribosylation factor 1 [Musa acuminata subsp. malaccensis] >gi|695056301|ref|XP_009416366.1| PREDICTED: ADP-ribosylation factor 1 [Musa acuminata subsp. malaccensis] >gi|695056303|ref|XP_009416367.1| PREDICTED: ADP-ribosylation factor 1 [Musa acuminata subsp. malaccensis] >gi|695056305|ref|XP_009416368.1| PREDICTED: ADP-ribosylation factor 1 …	gi|747080536|ref|XM_011089219.1|/2.32309e-120/PREDICTED: Sesamum indicum ADP-ribosylation factor 1 (LOC105168984), transcript variant X3, mRNA	sp|P0DH91|ARF2B_ARATH/2.9e-54/ADP-ribosylation factor 2-B OS=Arabidopsis thaliana GN=ARF2-B PE=2 SV=1	mus:103996992/3.0e-53/ADP-ribosylation factor 1; K07937 ADP-ribosylation factor 1	At1g10630/7.7e-54/[U] KOG0070 GTP-binding ADP-ribosylation factor Arf1	PS51417/13.197/small GTPase Arf family profile.	biological_process:GO:0007264//small GTPase mediated signal transduction;cellular_component:GO:0005622//intracellular;molecular_function:GO:0005525//GTP binding;
CL14411.Contig2_All	811	0.01	2.76	8.10852	2.32721e-09	Up	1.61038e-10	gi|344178892|dbj|BAK64102.1|/1.3e-43/gag-pol polyprotein [Eustoma exaltatum subsp. russellianum]	NA	NA	nnu:104590137/1.8e-08/ADP-ribosylation factor GTPase-activating protein AGD12-like; K12486 stromal membrane-associated protein	At1g56675/2.0e-15/[R] KOG0017 FOG: Transposon-encoded proteins with TYA, reverse transcriptase, integrase domains in various combinations	PTHR34222:SF2/9.0E-20/--	NA
CL10686.Contig2_All	624	0.01	2.75	8.10329	7.89578e-07	Up	7.56652e-08	NA	NA	NA	NA	NA	NA	NA
CL478.Contig8_All	2411	0.01	2.74	8.09803	2.76404e-29	Up	5.27034e-31	gi|747062249|ref|XP_011077624.1|/6.7e-256/PREDICTED: serine/threonine-protein kinase ATG1-like [Sesamum indicum]	gi|848862550|ref|XM_012976603.1|/0/PREDICTED: Erythranthe guttatus serine/threonine-protein kinase ATG1-like (LOC105952992), mRNA	sp|O22932|CIPKB_ARATH/4.6e-45/CBL-interacting serine/threonine-protein kinase 11 OS=Arabidopsis thaliana GN=CIPK11 PE=1 SV=1	sind:105161588/1.0e-256/serine/threonine-protein kinase ATG1-like; K08269 serine/threonine-protein kinase ULK/ATG1 [EC:2.7.11.1]	At3g53930/5.3e-165/[OUT] KOG0595 Serine/threonine-protein kinase involved in autophagy	PF00069/2.4E-73/Protein kinase domain	biological_process:GO:0016310//phosphorylation;molecular_function:GO:0000166//nucleotide binding;GO:0004672//protein kinase activity;
CL9149.Contig1_All	953	0.01	2.74	8.09803	8.88079e-11	Up	5.27838e-12	gi|460384026|ref|XP_004237716.1|/3.0e-82/PREDICTED: ras-related protein RABC1 [Solanum lycopersicum] >gi|460384028|ref|XP_004237717.1| PREDICTED: ras-related protein RABC1 [Solanum lycopersicum] >gi|723693501|ref|XP_010320019.1| PREDICTED: ras-related protein RABC1 [Solanum lycopersicum] >gi|723693504|ref|XP_010320020.1| PREDICTED: ras-related protein RABC1 [Solanum lycopersicum] >gi|970024120|re…	gi|747057011|ref|XM_011076487.1|/3.62388e-149/PREDICTED: Sesamum indicum ras-related protein RABC1 (LOC105159425), mRNA	sp|O23657|RABC1_ARATH/9.5e-79/Ras-related protein RABC1 OS=Arabidopsis thaliana GN=RABC1 PE=1 SV=1	spen:107017683/4.5e-83/ras-related protein RABC1; K07910 Ras-related protein Rab-18	At1g43890/2.5e-78/[R] KOG0080 GTPase Rab18, small G protein superfamily	SM00176/0.0021/Ran (Ras-related nuclear proteins) /TC4 subfamily of small GTPases	biological_process:GO:0007264//small GTPase mediated signal transduction;cellular_component:GO:0005622//intracellular;molecular_function:GO:0005525//GTP binding;
Unigene29961_All	361	0.01	2.72	8.08746	0.000838598	Up	0.00013952	NA	NA	NA	NA	NA	NA	NA
CL11843.Contig1_All	525	0.01	2.71	8.08215	1.02276e-05	Up	1.1653e-06	gi|645263190|ref|XP_008237119.1|/9.4e-38/PREDICTED: bidirectional sugar transporter SWEET5-like [Prunus mume]	NA	sp|Q9FM10|SWET5_ARATH/1.2e-35/Bidirectional sugar transporter SWEET5 OS=Arabidopsis thaliana GN=SWEET5 PE=2 SV=2	pmum:103335863/1.4e-38/bidirectional sugar transporter SWEET5-like; K15382 solute carrier family 50 (sugar transporter)	At4g10850/4.9e-23/[R] KOG1623 Multitransmembrane protein	PTHR10791/7.7E-60/--	biological_process:GO:0034219//carbohydrate transmembrane transport;cellular_component:GO:0016021//integral component of membrane;molecular_function:GO:0051119//sugar transmembrane transporter activity;
CL11951.Contig3_All	1467	0.01	2.71	8.08215	4.29265e-17	Up	1.55247e-18	gi|747100863|ref|XP_011098537.1|/3.4e-170/PREDICTED: alpha-mannosidase 2x [Sesamum indicum]	gi|747100862|ref|XM_011100235.1|/0/PREDICTED: Sesamum indicum alpha-mannosidase 2x (LOC105177181), mRNA	NA	sind:105177181/5.2e-171/alpha-mannosidase 2x; K01231 alpha-mannosidase II [EC:3.2.1.114]	At5g14950/3.3e-130/[G] KOG1958 Glycosyl hydrolase, family 38 - alpha-mannosidase	PTHR11607:SF4/1.2E-138/--	NA
CL6148.Contig2_All	1426	0.01	2.71	8.08215	8.35127e-17	Up	3.07546e-18	gi|747055718|ref|XP_011074103.1|/4.7e-108/PREDICTED: protein GIGANTEA-like isoform X1 [Sesamum indicum] >gi|747055720|ref|XP_011074104.1| PREDICTED: protein GIGANTEA-like isoform X1 [Sesamum indicum] >gi|747055722|ref|XP_011074105.1| PREDICTED: protein GIGANTEA-like isoform X1 [Sesamum indicum]	gi|747055723|ref|XM_011075804.1|/2.81761e-77/PREDICTED: Sesamum indicum protein GIGANTEA-like (LOC105158892), transcript variant X4, mRNA	sp|Q9SQI2|GIGAN_ARATH/2.2e-103/Protein GIGANTEA OS=Arabidopsis thaliana GN=GI PE=1 SV=2	sind:105158892/7.2e-109/protein GIGANTEA-like; K12124 GIGANTEA	NA	PR02081/3.9E-38/Protein GIGANTEA signature	NA
Unigene27766_All	1075	0.01	2.71	8.08215	3.30935e-12	Up	1.73011e-13	NA	NA	NA	NA	NA	NA	NA
Unigene27770_All	810	0.01	2.7	8.07682	4.48037e-09	Up	3.19016e-10	NA	NA	NA	NA	NA	NA	NA
Unigene31148_All	827	0.01	2.7	8.07682	2.32641e-09	Up	1.61038e-10	gi|747068788|ref|XP_011081168.1|/8.2e-97/PREDICTED: subtilisin-like protease SDD1, partial [Sesamum indicum]	gi|747068787|ref|XM_011082866.1|/1.66475e-52/PREDICTED: Sesamum indicum subtilisin-like protease SDD1 (LOC105164254), partial mRNA	sp|O64495|SDD1_ARATH/8.5e-60/Subtilisin-like protease SDD1 OS=Arabidopsis thaliana GN=SDD1 PE=2 SV=1	aip:107646397/1.6e-07/hevamine-A-like; K01183 chitinase [EC:3.2.1.14]	At1g04110/2.3e-59/[OR] LSE0115 A Subtilisin-like proteinase	PTHR10795/3.3E-136/--	NA
CL3207.Contig1_All	2931	0.01	2.69	8.07146	2.03131e-35	Up	3.07076e-37	gi|747051758|ref|XP_011071970.1|/1.1e-223/PREDICTED: putative late blight resistance protein homolog R1A-10 [Sesamum indicum]	NA	sp|Q60CZ8|R1A10_SOLDE/2.7e-84/Putative late blight resistance protein homolog R1A-10 OS=Solanum demissum GN=R1A-10 PE=3 SV=1	tcc:TCM_014828/2.5e-100/Nbs-lrr resistance protein; K13457 disease resistance protein RPM1	NA	PTHR23155/1.7E-201/--	NA
CL5794.Contig6_All	1870	0.01	2.69	8.07146	5.15411e-22	Up	1.39307e-23	gi|747101432|ref|XP_011098848.1|/1.1e-210/PREDICTED: protoporphyrinogen oxidase, mitochondrial isoform X1 [Sesamum indicum]	gi|747101431|ref|XM_011100546.1|/0/PREDICTED: Sesamum indicum protoporphyrinogen oxidase, mitochondrial (LOC105177408), transcript variant X1, mRNA	sp|O24164|PPOM_TOBAC/1.7e-180/Protoporphyrinogen oxidase, mitochondrial OS=Nicotiana tabacum GN=PPXII PE=1 SV=1	sind:105177408/1.7e-211/protoporphyrinogen oxidase, mitochondrial; K00231 oxygen-dependent protoporphyrinogen oxidase [EC:1.3.3.4]	At5g14220/2.0e-151/[H] KOG1276 Protoporphyrinogen oxidase	PTHR10742:SF229/6.1E-244/--	biological_process:GO:0055114//oxidation-reduction process;GO:0009793//embryo development ending in seed dormancy;GO:0006779//porphyrin-containing compound biosynthetic process;cellular_component:GO:0009941//chloroplast envelope;GO:0005739//mitochondrion;molecular_function:GO:0004729//oxygen-dependent protoporphyrinogen oxidase activity;
CL1051.Contig3_All	711	0.01	2.68	8.06609	1.14311e-07	Up	9.73286e-09	gi|844573011|gb|AKN09661.1|/2.2e-34/basic helix-loop-helix transcription factor [Salvia miltiorrhiza]	gi|844573010|gb|KP257559.1|/1.78795e-71/Salvia miltiorrhiza clone 127 basic helix-loop-helix transcription factor mRNA, complete cds	sp|O80536|PIF3_ARATH/7.2e-15/Transcription factor PIF3 OS=Arabidopsis thaliana GN=PIF3 PE=1 SV=1	gmx:100794974/2.1e-16/transcription factor PIF3-like; K12126 phytochrome-interacting factor 3	At1g09530/1.9e-14/[KT] LSE0107 A bHLH transcription factor	PF00010/3.1E-5/Helix-loop-helix DNA-binding domain	NA
CL11667.Contig2_All	1264	0.01	2.68	8.06609	1.68004e-14	Up	7.29444e-16	gi|747073398|ref|XP_011083658.1|/4.6e-123/PREDICTED: mannan endo-1,4-beta-mannosidase 7-like [Sesamum indicum]	NA	sp|Q0JKM9|MAN1_ORYSJ/6.8e-101/Mannan endo-1,4-beta-mannosidase 1 OS=Oryza sativa subsp. japonica GN=MAN1 PE=2 SV=2	sind:105166118/7.0e-124/mannan endo-1,4-beta-mannosidase 7-like; K19355 mannan endo-1,4-beta-mannosidase [EC:3.2.1.78]	At5g66460/2.4e-100/[GM] LSE0446 A Cellulase ((1-4)-beta-mannan endohydrolase)	PTHR31451/3.5E-182/--	NA
CL4024.Contig6_All	539	0.01	2.67	8.0607	1.02082e-05	Up	1.1653e-06	gi|747043266|ref|XP_011082937.1|/8.4e-26/PREDICTED: mitochondrial import inner membrane translocase subunit tim16 isoform X1 [Sesamum indicum]	NA	NA	sind:105165577/1.3e-26/mitochondrial import inner membrane translocase subunit tim16; K17805 mitochondrial import inner membrane translocase subunit TIM16	At5g61880/2.9e-23/[S] KOG3442 Uncharacterized conserved protein	NA	NA
CL9536.Contig3_All	753	0.01	2.67	8.0607	3.12718e-08	Up	2.4801e-09	gi|747061150|ref|XP_011077033.1|/3.2e-07/PREDICTED: uncharacterized protein LOC105161135 [Sesamum indicum]	NA	NA	sind:105161135/4.9e-08/uncharacterized LOC105161135; K10643 CCR4-NOT transcription complex subunit 4 [EC:2.3.2.27]	At5g60170_1/2.0e-06/[K] KOG2068 MOT2 transcription factor	NA	NA
CL7125.Contig4_All	1241	0.01	2.66	8.05528	3.26054e-14	Up	1.44503e-15	gi|747040309|ref|XP_011075031.1|/2.8e-80/PREDICTED: uncharacterized protein LOC105159582 isoform X1 [Sesamum indicum] >gi|747040311|ref|XP_011075107.1| PREDICTED: uncharacterized protein LOC105159582 isoform X1 [Sesamum indicum] >gi|747040313|ref|XP_011075192.1| PREDICTED: uncharacterized protein LOC105159582 isoform X1 [Sesamum indicum] >gi|747040315|ref|XP_011075265.1| PREDICTED: uncharacterize…	NA	NA	NA	At4g31110/9.4e-09/[T] KOG1187 Serine/threonine protein kinase	PTHR34131:SF2/1.3E-105/--	NA
CL8588.Contig9_All	1760	0.01	2.66	8.05528	1.45066e-20	Up	4.2501e-22	gi|747099920|ref|XP_011098027.1|/7.8e-113/PREDICTED: probable 28S rRNA (cytosine-C(5))-methyltransferase [Sesamum indicum]	gi|747099919|ref|XM_011099725.1|/0/PREDICTED: Sesamum indicum probable 28S rRNA (cytosine-C(5))-methyltransferase (LOC105176812), mRNA	NA	bvg:104891873/4.8e-06/probable 28S rRNA (cytosine-C(5))-methyltransferase; K03500 16S rRNA (cytosine967-C5)-methyltransferase [EC:2.1.1.176]	At5g66180/3.5e-41/[J] KOG2198 tRNA cytosine-5-methylases and related enzymes of the NOL1/NOP2/sun superfamily	PR02010/6.1E-16/RNA (C5-cytosine) methyltransferase subfamily 9 signature	NA
Unigene35933_All	415	0.01	2.66	8.05528	0.000242556	Up	3.5552e-05	gi|747066297|ref|XP_011079828.1|/3.0e-39/PREDICTED: phenazine biosynthesis-like domain-containing protein 1 [Sesamum indicum]	NA	NA	NA	At4g02860/5.7e-35/[R] KOG3033 Predicted PhzC/PhzF-type epimerase	PF02567/7.2E-32/Phenazine biosynthesis-like protein	biological_process:GO:0009058//biosynthetic process;molecular_function:GO:0003824//catalytic activity;
CL1262.Contig3_All	747	0.01	2.65	8.04985	5.98213e-08	Up	4.9131e-09	gi|802795063|ref|XP_012092397.1|/3.5e-22/PREDICTED: G-type lectin S-receptor-like serine/threonine-protein kinase At1g11410 [Jatropha curcas]	gi|590625713|ref|XM_007025897.1|/2.06411e-06/Theobroma cacao Cysteine-rich RLK 10 (TCM_030134) mRNA, complete cds	sp|Q8W4G6|CRK15_ARATH/1.0e-19/Cysteine-rich receptor-like protein kinase 15 OS=Arabidopsis thaliana GN=CRK15 PE=2 SV=2	bna:106363194/6.1e-19/receptor-like serine/threonine-protein kinase SD1-8; K04733 interleukin-1 receptor-associated kinase 4 [EC:2.7.11.1]	At4g27300/3.9e-18/[T] LSE0015 A Receptor-like protein kinase, contains lectin domains	NA	NA
Unigene29061_All	440	0.01	2.65	8.04985	0.000129037	Up	1.79465e-05	gi|747045868|ref|XP_011096419.1|/9.0e-34/PREDICTED: V-type proton ATPase subunit G-like [Sesamum indicum]	NA	sp|Q9SP55|VATG_CITLI/1.7e-27/V-type proton ATPase subunit G OS=Citrus limon GN=VATG PE=3 SV=1	sind:105175616/1.4e-34/V-type proton ATPase subunit G-like; K02152 V-type H+-transporting ATPase subunit G	At3g01390/6.0e-27/[C] KOG1772 Vacuolar H+-ATPase V1 sector, subunit G	PTHR12713/5.9E-50/--	NA
Unigene30885_All	464	0.01	2.65	8.04985	6.87269e-05	Up	9.05928e-06	NA	NA	NA	NA	NA	NA	NA
Unigene33135_All	416	0.01	2.65	8.04985	0.000242159	Up	3.5552e-05	NA	NA	NA	NA	NA	NA	NA
CL6090.Contig5_All	929	0.01	2.64	8.04439	3.29291e-10	Up	2.07144e-11	gi|747070768|ref|XP_011082220.1|/9.6e-78/PREDICTED: uncharacterized protein LOC105165041 [Sesamum indicum]	NA	sp|Q9C7A2|Y3236_ARATH/7.2e-07/Ankyrin repeat-containing protein At3g12360 OS=Arabidopsis thaliana GN=At3g12360 PE=2 SV=1	jcu:105629753/4.0e-12/mitogen-activated protein kinase 15-like; K03083 glycogen synthase kinase 3 beta [EC:2.7.11.26]	At5g50140/2.5e-14/[R] KOG0504 FOG: Ankyrin repeat	PF13962/1.6E-29/Domain of unknown function	NA
CL8192.Contig1_All	1188	0.01	2.64	8.04439	2.35549e-13	Up	1.1234e-14	NA	gi|698547704|ref|XR_709195.1|/7.12232e-13/PREDICTED: Nicotiana sylvestris uncharacterized LOC104219171 (LOC104219171), ncRNA	NA	NA	NA	NA	NA
Unigene30972_All	823	0.01	2.64	8.04439	4.47886e-09	Up	3.19016e-10	NA	gi|950994461|ref|XM_014649655.1|/2.93308e-10/PREDICTED: Vigna radiata var. radiata CSC1-like protein At3g21620 (LOC106765145), mRNA	NA	NA	NA	NA	NA
CL4563.Contig2_All	374	0.01	2.63	8.03892	0.000838961	Up	0.00013952	gi|844572677|gb|AKN09553.1|/4.6e-07/basic helix-loop-helix transcription factor [Salvia miltiorrhiza]	NA	NA	NA	NA	NA	NA
Unigene33691_All	387	0.01	2.63	8.03892	0.000840296	Up	0.00013952	NA	gi|747043727|ref|XM_011087092.1|/7.78085e-23/PREDICTED: Sesamum indicum uncharacterized LOC105167393 (LOC105167393), mRNA	NA	NA	NA	NA	NA
CL491.Contig3_All	1643	0.01	2.62	8.03342	7.87946e-19	Up	2.56868e-20	gi|747084957|ref|XP_011089912.1|/3.3e-182/PREDICTED: homeobox-leucine zipper protein REVOLUTA-like [Sesamum indicum]	gi|848876342|ref|XM_012983176.1|/0/PREDICTED: Erythranthe guttatus homeobox-leucine zipper protein REVOLUTA (LOC105959132), transcript variant X4, mRNA	sp|Q9SE43|REV_ARATH/1.2e-169/Homeobox-leucine zipper protein REVOLUTA OS=Arabidopsis thaliana GN=REV PE=1 SV=2	sind:105170721/5.1e-183/homeobox-leucine zipper protein REVOLUTA-like; K09338 homeobox-leucine zipper protein	At5g60690/3.1e-169/[K] LSE0187 A Homeodomain protein, contains START domain	PTHR24326:SF279/6.2E-181/--	biological_process:GO:0010051//xylem and phloem pattern formation;GO:0009855//determination of bilateral symmetry;GO:0030154//cell differentiation;GO:0009956//radial pattern formation;GO:0010089//xylem development;GO:0010014//meristem initiation;GO:0009944//polarity specification of adaxial/abaxial axis;cellular_component:GO:0005634//nucleus;molecular_function:GO:0044212//transcription regulatory…
Unigene35035_All	373	0.01	2.62	8.03342	0.000839507	Up	0.00013952	gi|762060277|gb|AJQ20610.1|/1.2e-34/ABC Acyl Transporter [Salvia miltiorrhiza]	gi|762060276|gb|KJ784418.1|/4.0745e-90/Salvia miltiorrhiza ABC Acyl Transporter (ABCAT2) mRNA, complete cds	sp|Q6NLC1|AB2D_ARATH/1.2e-29/ABC transporter D family member 2, chloroplastic OS=Arabidopsis thaliana GN=ABCC2 PE=1 SV=1	NA	At1g54350/3.2e-29/[IR] KOG0060 Long-chain acyl-CoA transporter, ABC superfamily (involved in peroxisome organization and biogenesis)	PF06472/4.4E-6/ABC transporter transmembrane region 2	biological_process:GO:0055085//transmembrane transport;cellular_component:GO:0016021//integral component of membrane;molecular_function:GO:0005524//ATP binding;GO:0042626//ATPase activity, coupled to transmembrane movement of substances;
CL5313.Contig1_All	1158	0.01	2.61	8.02791	8.81125e-13	Up	4.40864e-14	gi|747042648|ref|XP_011079585.1|/2.2e-55/PREDICTED: probable U6 snRNA-associated Sm-like protein LSm1 [Sesamum indicum]	gi|747042647|ref|XM_011081283.1|/7.68072e-122/PREDICTED: Sesamum indicum probable U6 snRNA-associated Sm-like protein LSm1 (LOC105163065), mRNA	sp|P24715|RUXG_MEDSA/1.2e-06/Probable small nuclear ribonucleoprotein G OS=Medicago sativa GN=C29 PE=3 SV=1	sind:105163065/3.3e-56/probable U6 snRNA-associated Sm-like protein LSm1; K12620 U6 snRNA-associated Sm-like protein LSm1	At1g19120/1.5e-48/[A] KOG1782 Small Nuclear ribonucleoprotein splicing factor	PTHR15588/1.2E-76/--	NA
Unigene29684_All	1261	0.01	2.61	8.02791	6.31042e-14	Up	2.86262e-15	gi|747084609|ref|XP_011089723.1|/5.3e-87/PREDICTED: uncharacterized protein LOC105170595 isoform X1 [Sesamum indicum] >gi|747084611|ref|XP_011089724.1| PREDICTED: uncharacterized protein LOC105170595 isoform X1 [Sesamum indicum]	gi|848888044|ref|XM_012988786.1|/1.18892e-55/PREDICTED: Erythranthe guttatus uncharacterized LOC105964261 (LOC105964261), mRNA	NA	NA	At3g10250/2.8e-40/[S] LSE0483 A Uncharacterized protein	PTHR31871/1.2E-47/--	NA
CL6811.Contig5_All	1534	0.01	2.6	8.02237	2.19903e-17	Up	7.8368e-19	gi|723698921|ref|XP_010320940.1|/4.8e-143/PREDICTED: GDSL esterase/lipase At3g26430-like isoform X1 [Solanum lycopersicum]	gi|848914971|ref|XM_012999861.1|/6.94702e-34/PREDICTED: Erythranthe guttatus GDSL esterase/lipase At3g26430 (LOC105974722), transcript variant X2, mRNA	sp|Q9LIN2|GDL53_ARATH/3.6e-128/GDSL esterase/lipase At3g26430 OS=Arabidopsis thaliana GN=At3g26430 PE=2 SV=1	tcc:TCM_010576/5.3e-126/GDSL-like Lipase/Acylhydrolase superfamily protein; K01206 alpha-L-fucosidase [EC:3.2.1.51]	At3g26430/9.5e-128/[RI] LSE0388 A Predicted lipase	PF00657/1.8E-9/GDSL-like Lipase/Acylhydrolase	NA
CL9211.Contig1_All	693	0.01	2.6	8.02237	2.17908e-07	Up	1.92808e-08	NA	NA	NA	NA	NA	NA	NA
CL9980.Contig4_All	604	0.01	2.6	8.02237	2.85597e-06	Up	2.96938e-07	gi|747052786|ref|XP_011072522.1|/3.5e-12/PREDICTED: protein FAR1-RELATED SEQUENCE 4 [Sesamum indicum] >gi|747052788|ref|XP_011072523.1| PREDICTED: protein FAR1-RELATED SEQUENCE 4 [Sesamum indicum]	NA	NA	NA	NA	NA	NA
Unigene27639_All	1961	0.01	2.6	8.02237	2.64525e-22	Up	7.03214e-24	gi|747077730|ref|XP_011086001.1|/3.2e-115/PREDICTED: senescence-specific cysteine protease SAG39-like [Sesamum indicum]	gi|747063946|ref|XM_011080240.1|/1.28704e-136/PREDICTED: Sesamum indicum senescence-specific cysteine protease SAG39-like (LOC105162246), mRNA	sp|O65039|CYSEP_RICCO/6.7e-71/Vignain OS=Ricinus communis GN=CYSEP PE=1 SV=1	sly:101251741/2.2e-100/uncharacterized LOC101251741; K01365 cathepsin L [EC:3.4.22.15]	At5g45890/6.6e-73/[O] KOG1543 Cysteine proteinase Cathepsin L	PTHR32021/3.3E-78/--	NA
Unigene33198_All	451	0.01	2.6	8.02237	0.000128904	Up	1.79465e-05	NA	NA	NA	NA	NA	NA	NA
Unigene34322_All	761	0.01	2.6	8.02237	3.12765e-08	Up	2.4801e-09	gi|720030474|ref|XP_010265527.1|/1.9e-52/PREDICTED: shikimate O-hydroxycinnamoyltransferase-like [Nelumbo nucifera]	NA	sp|Q9FI78|HST_ARATH/1.1e-50/Shikimate O-hydroxycinnamoyltransferase OS=Arabidopsis thaliana GN=HST PE=2 SV=1	vvi:100265530/3.1e-50/shikimate O-hydroxycinnamoyltransferase; K13065 shikimate O-hydroxycinnamoyltransferase [EC:2.3.1.133]	At5g48930/3.0e-50/[RQ] LSE0273 A Predicted N-hydroxycinnamoyl/benzoyltransferase	PTHR31642/8.1E-59/--	molecular_function:GO:0016747//transferase activity, transferring acyl groups other than amino-acyl groups;
Unigene7218_All	3121	0.01	2.6	8.02237	2.6898e-36	Up	3.94994e-38	gi|747077730|ref|XP_011086001.1|/5.4e-157/PREDICTED: senescence-specific cysteine protease SAG39-like [Sesamum indicum]	gi|747063946|ref|XM_011080240.1|/0/PREDICTED: Sesamum indicum senescence-specific cysteine protease SAG39-like (LOC105162246), mRNA	sp|O65039|CYSEP_RICCO/1.7e-105/Vignain OS=Ricinus communis GN=CYSEP PE=1 SV=1	sly:101251741/2.4e-141/uncharacterized LOC101251741; K01365 cathepsin L [EC:3.4.22.15]	At5g45890/5.0e-107/[O] KOG1543 Cysteine proteinase Cathepsin L	PF08246/1.7E-12/Cathepsin propeptide inhibitor domain (I29)	NA
CL516.Contig10_All	2619	0.01	2.58	8.01123	3.69986e-30	Up	6.77928e-32	gi|747095468|ref|XP_011095611.1|/2.1e-239/PREDICTED: probable galactinol--sucrose galactosyltransferase 1 [Sesamum indicum]	gi|747095467|ref|XM_011097309.1|/0/PREDICTED: Sesamum indicum probable galactinol--sucrose galactosyltransferase 1 (LOC105175014), mRNA	sp|Q84VX0|RFS1_ARATH/1.1e-196/Probable galactinol--sucrose galactosyltransferase 1 OS=Arabidopsis thaliana GN=RFS1 PE=2 SV=1	sind:105175014/3.2e-240/probable galactinol--sucrose galactosyltransferase 1; K06617 raffinose synthase [EC:2.4.1.82]	NA	PTHR31268:SF4/0.0/--	molecular_function:GO:0003824//catalytic activity;
CL345.Contig6_All	2320	0.01	2.57	8.00562	2.26974e-26	Up	4.9056e-28	gi|527197240|gb|EPS65820.1|/0.0e+00/hypothetical protein M569_08955, partial [Genlisea aurea]	gi|747079408|ref|XM_011088602.1|/0/PREDICTED: Sesamum indicum protein NRT1/ PTR FAMILY 6.1 (LOC105168498), mRNA	sp|Q9LYR6|PTR49_ARATH/3.7e-286/Protein NRT1/ PTR FAMILY 6.1 OS=Arabidopsis thaliana GN=NPF6.1 PE=2 SV=1	nnu:104601202/3.6e-126/protein NRT1/ PTR FAMILY 8.1-like; K14638 solute carrier family 15 (peptide/histidine transporter), member 3/4	At5g13400/9.9e-286/[E] KOG1237 H+/oligopeptide symporter	PS01022/-/PTR2 family proton/oligopeptide symporters signature 1.	biological_process:GO:0006857//oligopeptide transport;cellular_component:GO:0016021//integral component of membrane;molecular_function:GO:0005215//transporter activity;
CL779.Contig3_All	1824	0.01	2.55	7.99435	2.8297e-20	Up	8.41948e-22	gi|747093196|ref|XP_011094393.1|/2.9e-272/PREDICTED: double-strand break repair protein MRE11 [Sesamum indicum] >gi|747093198|ref|XP_011094395.1| PREDICTED: double-strand break repair protein MRE11 [Sesamum indicum]	gi|747093197|ref|XM_011096093.1|/0/PREDICTED: Sesamum indicum double-strand break repair protein MRE11 (LOC105174102), transcript variant X2, mRNA	sp|Q9XGM2|MRE11_ARATH/2.3e-259/Double-strand break repair protein MRE11 OS=Arabidopsis thaliana GN=MRE11 PE=2 SV=1	sind:105174102/4.5e-273/double-strand break repair protein MRE11; K10865 double-strand break repair protein MRE11	At5g54260/6.2e-259/[L] KOG2310 DNA repair exonuclease MRE11	PTHR10139/2.8E-301/--	NA
CL9613.Contig5_All	865	0.01	2.55	7.99435	4.47962e-09	Up	3.19016e-10	gi|747061668|ref|XP_011077311.1|/4.5e-13/PREDICTED: uncharacterized protein LOC105161355 [Sesamum indicum]	gi|848870530|ref|XM_012980404.1|/3.06705e-15/PREDICTED: Erythranthe guttatus uncharacterized LOC105956553 (LOC105956553), transcript variant X2, mRNA	NA	NA	NA	NA	NA
Unigene29329_All	655	0.01	2.54	7.98868	7.90668e-07	Up	7.56652e-08	gi|747087109|ref|XP_011091084.1|/6.3e-84/PREDICTED: 3-ketoacyl-CoA synthase 11-like [Sesamum indicum]	gi|242387105|emb|FP099312.1|/7.81159e-55/Phyllostachys edulis cDNA clone: bphyem203f06, full insert sequence	sp|Q5XEP9|KCS17_ARATH/6.1e-77/3-ketoacyl-CoA synthase 17 OS=Arabidopsis thaliana GN=KCS17 PE=2 SV=2	sind:105171618/9.6e-85/3-ketoacyl-CoA synthase 11-like; K15397 3-ketoacyl-CoA synthase [EC:2.3.1.199]	At1g04220/1.6e-76/[I] LSE0253 A Fatty acid elongase/3-ketoacyl-CoA synthase	PTHR31561/1.1E-141/--	biological_process:GO:0006633//fatty acid biosynthetic process;cellular_component:GO:0016021//integral component of membrane;molecular_function:GO:0016747//transferase activity, transferring acyl groups other than amino-acyl groups;
Unigene29640_All	457	0.01	2.54	7.98868	0.000129271	Up	1.79465e-05	gi|565355955|ref|XP_006344840.1|/3.9e-08/PREDICTED: formin-like protein 11 [Solanum tuberosum]	NA	NA	NA	NA	NA	NA
Unigene31879_All	407	0.01	2.54	7.98868	0.000453006	Up	7.04288e-05	gi|672124058|ref|XP_008785406.1|/5.4e-09/PREDICTED: eukaryotic translation initiation factor 3 subunit F [Phoenix dactylifera]	NA	sp|O04202|EIF3F_ARATH/5.2e-10/Eukaryotic translation initiation factor 3 subunit F OS=Arabidopsis thaliana GN=TIF3F1 PE=1 SV=1	pda:103704049/8.2e-10/eukaryotic translation initiation factor 3 subunit F; K03249 translation initiation factor 3 subunit F	At2g39990/1.4e-09/[J] KOG2975 Translation initiation factor 3, subunit f (eIF-3f)	NA	biological_process:GO:0009846//pollen germination;GO:0001731//formation of translation preinitiation complex;GO:0006446//regulation of translational initiation;GO:0009793//embryo development ending in seed dormancy;cellular_component:GO:0016020//membrane;GO:0005634//nucleus;GO:0016282//eukaryotic 43S preinitiation complex;GO:0071541//eukaryotic translation initiation factor 3 complex, eIF3m;GO:00…
CL9178.Contig6_All	1200	0.01	2.53	7.98299	8.8176e-13	Up	4.40864e-14	gi|747046171|ref|XP_011098040.1|/3.3e-54/PREDICTED: membrane-anchored ubiquitin-fold protein 3 [Sesamum indicum]	gi|186496106|ref|NM_106436.4|/3.27778e-26/Arabidopsis thaliana membrane-anchored ubiquitin-fold protein 5 mRNA, complete cds	sp|Q8GWJ6|MUB6_ARATH/7.6e-41/Membrane-anchored ubiquitin-fold protein 6 OS=Arabidopsis thaliana GN=MUB6 PE=1 SV=1	NA	NA	NA	NA
Unigene30468_All	681	0.01	2.53	7.98299	4.15061e-07	Up	3.81954e-08	gi|985458443|ref|XP_015387832.1|/6.0e-37/PREDICTED: uncharacterized protein LOC107177859 [Citrus sinensis]	NA	NA	nnu:104602232/8.4e-15/uncharacterized LOC104602232; K00383 glutathione reductase (NADPH) [EC:1.8.1.7]	At1g36590_1/2.8e-15/[R] LSE0595 A Predicted retrotransposon gag protein	PF08284/1.1E-8/Retroviral aspartyl protease	NA
CL1177.Contig4_All	1366	0.01	2.52	7.97728	8.67755e-15	Up	3.6822e-16	gi|747097436|ref|XP_011096682.1|/1.1e-64/PREDICTED: nuclear transcription factor Y subunit A-7-like isoform X2 [Sesamum indicum]	gi|848927369|ref|XM_012972006.1|/1.56638e-99/PREDICTED: Erythranthe guttatus nuclear transcription factor Y subunit A-7-like (LOC105948778), transcript variant X2, mRNA	sp|Q84JP1|NFYA7_ARATH/2.0e-42/Nuclear transcription factor Y subunit A-7 OS=Arabidopsis thaliana GN=NFYA7 PE=2 SV=1	sind:105175790/1.6e-65/nuclear transcription factor Y subunit A-7-like; K08064 nuclear transcription factor Y, alpha	At2g34720/2.8e-38/[K] KOG1561 CCAAT-binding factor, subunit B (HAP2)	PS00686/-/NF-YA/HAP2 subunit signature.	NA
CL7476.Contig2_All	1290	0.01	2.52	7.97728	6.30708e-14	Up	2.86262e-15	gi|747067653|ref|XP_011080557.1|/3.2e-116/PREDICTED: rhodanese-like domain-containing protein 4A, chloroplastic [Sesamum indicum]	NA	sp|Q56XR7|STR4A_ARATH/8.6e-59/Rhodanese-like domain-containing protein 4A, chloroplastic OS=Arabidopsis thaliana GN=STR4A PE=2 SV=1	nnu:104600333/3.4e-25/rhodanese-like domain-containing protein 4, chloroplastic; K17525 chitinase domain-containing protein 1	At3g25480/7.2e-52/[R] KOG1075 FOG: Reverse transcriptase	PTHR11177:SF167/1.1E-32/--	NA
Unigene36098_All	460	0.01	2.52	7.97728	0.000129149	Up	1.79465e-05	NA	NA	NA	NA	NA	NA	NA
CL2724.Contig1_All	511	0.01	2.51	7.97154	3.64076e-05	Up	4.57308e-06	NA	NA	NA	NA	NA	NA	NA
Unigene34281_All	614	0.01	2.5	7.96578	2.85763e-06	Up	2.96938e-07	gi|747060422|ref|XP_011076640.1|/3.1e-93/PREDICTED: uncharacterized protein LOC105160840 [Sesamum indicum]	gi|848923906|ref|XM_013002734.1|/6.56352e-130/PREDICTED: Erythranthe guttatus uncharacterized LOC105977424 (LOC105977424), mRNA	NA	dosa:Os09t0572500-01/8.3e-06/Os09g0572500; Similar to Beta-1,4-mannan synthase.; K13680 beta-mannan synthase [EC:2.4.1.32]	Hs14042984/2.7e-09/[E] KOG3627 Trypsin	PTHR31439/2.9E-91/--	NA
CL2786.Contig4_All	1477	0.01	2.49	7.96	6.10619e-16	Up	2.39092e-17	gi|645264147|ref|XP_008237554.1|/4.1e-30/PREDICTED: F-box/LRR-repeat protein At3g58900-like [Prunus mume]	NA	sp|Q9SV82|FBD40_ARATH/4.7e-16/FBD-associated F-box protein At4g10400 OS=Arabidopsis thaliana GN=At4g10400 PE=2 SV=2	nnu:104604855/2.8e-07/beta-glucosidase 46; K05350 beta-glucosidase [EC:3.2.1.21]	At4g10400/2.3e-14/[R] LSE0003 A F-box and FBD-domains	PF00646/1.1E-5/F-box domain	NA
CL5754.Contig7_All	1147	0.01	2.49	7.96	3.31163e-12	Up	1.73011e-13	gi|747097129|ref|XP_011096516.1|/1.1e-102/PREDICTED: UDP-N-acetylglucosamine transferase subunit ALG14 homolog isoform X2 [Sesamum indicum]	gi|747097128|ref|XM_011098214.1|/0/PREDICTED: Sesamum indicum UDP-N-acetylglucosamine transferase subunit ALG14 homolog (LOC105175680), transcript variant X2, mRNA	NA	sind:105175680/5.7e-101/UDP-N-acetylglucosamine transferase subunit ALG14 homolog; K07441 beta-1,4-N-acetylglucosaminyltransferase [EC:2.4.1.141]	At4g18230/3.3e-40/[R] KOG3339 Predicted glycosyltransferase	PF08660/1.3E-64/Oligosaccharide biosynthesis protein Alg14 like	NA
CL1768.Contig8_All	804	0.01	2.48	7.9542	3.1234e-08	Up	2.4801e-09	gi|747058839|ref|XP_011075769.1|/1.3e-41/PREDICTED: dnaJ protein ERDJ3B isoform X2 [Sesamum indicum] >gi|747058841|ref|XP_011075770.1| PREDICTED: dnaJ protein ERDJ3B isoform X2 [Sesamum indicum]	gi|747058838|ref|XM_011077467.1|/9.45787e-70/PREDICTED: Sesamum indicum dnaJ protein ERDJ3B (LOC105160198), transcript variant X2, mRNA	sp|Q9ZSY2|DNJ15_ARATH/1.3e-12/Chaperone protein dnaJ 15 OS=Arabidopsis thaliana GN=ATJ15 PE=1 SV=1	cam:101497170/6.4e-14/dnaJ protein ERDJ3B; K09517 DnaJ homolog subfamily B member 11	At5g16650/1.7e-35/[O] KOG0714 Molecular chaperone (DnaJ superfamily)	PF00226/4.0E-24/DnaJ domain	NA
Unigene30854_All	443	0.01	2.47	7.94837	0.000242298	Up	3.5552e-05	gi|747075694|ref|XP_011084894.1|/4.0e-42/PREDICTED: mavicyanin-like [Sesamum indicum]	gi|514742289|ref|XM_004960048.1|/1.15663e-26/PREDICTED: Setaria italica mavicyanin-like (LOC101780891), mRNA	sp|Q9T076|ENL2_ARATH/2.4e-16/Early nodulin-like protein 2 OS=Arabidopsis thaliana GN=At4g27520 PE=1 SV=1	NA	At1g48940/1.4e-34/[S] LSE0042 A Uncharacterized plastocyanin-like protein, probably non-copper-binding	PD003122/6.0E-25/COPPER METAL-BINDING BLUE ELECTRON COPPER-BINDING PRECURSOR PHYTOCYANIN SIGNAL GLYCOPROTEIN EARLY	NA
Unigene33681_All	391	0.01	2.47	7.94837	0.000839749	Up	0.00013952	NA	NA	NA	NA	NA	NA	NA
CL14417.Contig3_All	591	0.01	2.46	7.94251	1.02211e-05	Up	1.1653e-06	gi|747057091|ref|XP_011074832.1|/3.8e-11/PREDICTED: SWI/SNF complex subunit SWI3C [Sesamum indicum]	NA	NA	sind:105159454/5.7e-12/SWI/SNF complex subunit SWI3C; K11649 SWI/SNF related-matrix-associated actin-dependent regulator of chromatin subfamily C	NA	NA	NA
CL8751.Contig7_All	1338	0.01	2.46	7.94251	6.31209e-14	Up	2.86262e-15	gi|747053191|ref|XP_011072748.1|/4.4e-124/PREDICTED: ALBINO3-like protein 3, mitochondrial isoform X4 [Sesamum indicum]	NA	sp|Q0WUC5|ALB33_ARATH/4.1e-88/ALBINO3-like protein 3, mitochondrial OS=Arabidopsis thaliana GN=ALB3L3 PE=2 SV=1	gra:105798612/1.1e-87/ALBINO3-like protein 3, mitochondrial; K03217 YidC/Oxa1 family membrane protein insertase	At1g65080/5.6e-84/[OU] KOG1239 Inner membrane protein translocase involved in respiratory chain assembly	PS50293/8.385/TPR repeat region circular profile.	NA
Unigene29939_All	622	0.01	2.46	7.94251	2.8563e-06	Up	2.96938e-07	NA	NA	NA	NA	NA	NA	NA
CL4124.Contig5_All	1396	0.01	2.45	7.93664	8.68492e-15	Up	3.6822e-16	gi|747095042|ref|XP_011095383.1|/1.1e-85/PREDICTED: uncharacterized protein LOC105174858 [Sesamum indicum] >gi|747095044|ref|XP_011095384.1| PREDICTED: uncharacterized protein LOC105174858 [Sesamum indicum] >gi|747095046|ref|XP_011095385.1| PREDICTED: uncharacterized protein LOC105174858 [Sesamum indicum] >gi|747095048|ref|XP_011095386.1| PREDICTED: uncharacterized protein LOC105174858 [Sesamum i…	NA	NA	NA	At5g54930/3.0e-27/[R] KOG1347 Uncharacterized membrane protein, predicted efflux pump	PTHR34682:SF1/4.1E-51/--	NA
CL919.Contig8_All	1041	0.01	2.45	7.93664	8.87362e-11	Up	5.27838e-12	gi|728832541|gb|KHG11984.1|/1.1e-42/Serine/threonine-protein kinase HT1 [Gossypium arboreum]	gi|848934014|ref|XR_001172228.1|/9.76091e-56/PREDICTED: Erythranthe guttatus tyrosine-protein kinase CSK-like (LOC105950773), transcript variant X2, misc_RNA	sp|Q2MHE4|HT1_ARATH/1.7e-17/Serine/threonine-protein kinase HT1 OS=Arabidopsis thaliana GN=HT1 PE=1 SV=1	mdm:103419723/2.5e-26/serine/threonine-protein kinase B-raf-like; K04365 B-Raf proto-oncogene serine/threonine-protein kinase [EC:2.7.11.1]	At4g38470/2.4e-29/[T] KOG0192 Tyrosine kinase specific for activated (GTP-bound) p21cdc42Hs	NA	NA
Unigene35380_All	472	0.01	2.45	7.93664	0.000129126	Up	1.79465e-05	NA	gi|319431824|gb|HQ115277.1|/1.25569e-16/Eremochloa zeylanica clone S38 microsatellite sequences	NA	NA	NA	NA	NA
Unigene29771_All	524	0.01	2.44	7.93074	3.63589e-05	Up	4.57308e-06	gi|747090876|ref|XP_011093147.1|/3.5e-61/PREDICTED: actin-depolymerizing factor 10-like [Sesamum indicum]	gi|731421469|ref|XM_002271459.2|/3.6622e-62/PREDICTED: Vitis vinifera actin-depolymerizing factor 10-like (LOC100258572), mRNA	sp|Q9LQ81|ADF10_ARATH/1.5e-57/Actin-depolymerizing factor 10 OS=Arabidopsis thaliana GN=ADF10 PE=2 SV=1	sind:105173175/5.4e-62/actin-depolymerizing factor 10-like; K05765 cofilin	At1g01750/3.9e-57/[Z] KOG1735 Actin depolymerizing factor	SM00102/9.6E-56/Actin depolymerisation factor/cofilin -like domains	biological_process:GO:0030042//actin filament depolymerization;cellular_component:GO:0015629//actin cytoskeleton;molecular_function:GO:0003779//actin binding;
Unigene31678_All	527	0.01	2.43	7.92481	3.63693e-05	Up	4.57308e-06	NA	NA	NA	NA	NA	NA	NA
CL10134.Contig1_All	1204	0.01	2.42	7.91886	1.71062e-12	Up	8.73352e-14	NA	NA	NA	NA	NA	NA	NA
CL10686.Contig1_All	730	0.01	2.41	7.91289	4.15007e-07	Up	3.81954e-08	NA	NA	NA	NA	NA	NA	NA
CL3070.Contig9_All	749	0.01	2.4	7.90689	2.17967e-07	Up	1.92808e-08	gi|747092384|ref|XP_011093952.1|/9.9e-41/PREDICTED: uncharacterized protein LOC105173770 [Sesamum indicum]	NA	NA	vvi:104881480/9.5e-12/uncharacterized LOC104881480; K15502 serine/threonine-protein phosphatase 6 regulatory ankyrin repeat subunit A	At3g44640/9.0e-23/[L] KOG4585 Predicted transposase	PF13359/4.1E-15/DDE superfamily endonuclease	NA
CL570.Contig4_All	1132	0.01	2.4	7.90689	2.37931e-11	Up	1.34503e-12	gi|590704906|ref|XP_007047289.1|/3.0e-73/PLC-like phosphodiesterases superfamily protein isoform 3 [Theobroma cacao] >gi|508699550|gb|EOX91446.1| PLC-like phosphodiesterases superfamily protein isoform 3 [Theobroma cacao]	gi|593785752|ref|XM_007155855.1|/1.85787e-23/Phaseolus vulgaris hypothetical protein (PHAVU_003G243100g) mRNA, complete cds	sp|Q93XX5|Y5713_ARATH/3.7e-45/PI-PLC X domain-containing protein At5g67130 OS=Arabidopsis thaliana GN=At5g67130 PE=1 SV=1	NA	NA	PTHR13593:SF52/2.4E-91/--	NA
Unigene28538_All	1479	0.01	2.4	7.90689	2.30308e-15	Up	9.38288e-17	NA	gi|147767281|emb|AM426317.2|/3.22925e-07/Vitis vinifera contig VV78X033260.5, whole genome shotgun sequence	NA	NA	NA	NA	NA
Unigene30450_All	506	0.01	2.4	7.90689	6.88712e-05	Up	9.05928e-06	gi|747065118|ref|XP_011079175.1|/4.1e-30/PREDICTED: zinc finger protein CONSTANS-LIKE 12-like [Sesamum indicum]	NA	sp|Q9LJ44|COL12_ARATH/1.0e-23/Zinc finger protein CONSTANS-LIKE 12 OS=Arabidopsis thaliana GN=COL12 PE=2 SV=2	sita:101758458/1.4e-06/two-component response regulator-like PRR37; K12129 pseudo-response regulator 7	At3g21880/2.7e-23/[R] LSE0152 A Flowering-time protein CONSTANS and related B-box Zn-finger family proteins	NA	NA
Unigene35684_All	558	0.01	2.4	7.90689	1.93767e-05	Up	2.30846e-06	NA	NA	NA	NA	NA	NA	NA
CL1526.Contig5_All	2740	0.01	2.39	7.90087	2.76056e-29	Up	5.27034e-31	gi|747104930|ref|XP_011100721.1|/1.2e-272/PREDICTED: beta-glucosidase-like SFR2, chloroplastic [Sesamum indicum]	gi|747104929|ref|XM_011102419.1|/0/PREDICTED: Sesamum indicum beta-glucosidase-like SFR2, chloroplastic (LOC105178861), mRNA	sp|Q8L6H7|SFR2_ORYSJ/2.2e-213/Beta-glucosidase-like SFR2, chloroplastic OS=Oryza sativa subsp. japonica GN=SFR2 PE=2 SV=1	atr:18437423/1.8e-31/beta-glucosidase 12; K01188 beta-glucosidase [EC:3.2.1.21]	At3g06510/1.8e-198/[G] KOG0626 Beta-glucosidase, lactase phlorizinhydrolase, and related proteins	PTHR10353/5.0E-150/--	NA
CL1669.Contig6_All	2465	0.01	2.38	7.89482	4.42992e-26	Up	9.71802e-28	gi|661879652|emb|CDP16725.1|/1.0e-65/unnamed protein product [Coffea canephora]	NA	sp|Q9LW26|Y3684_ARATH/1.8e-44/Acyltransferase-like protein At3g26840, chloroplastic OS=Arabidopsis thaliana GN=At3g26840 PE=2 SV=1	mdm:103414142/6.1e-07/splicing factor 3B subunit 1-like; K12828 splicing factor 3B subunit 1	At3g02030/4.6e-55/[IR] LSE0188 A Predicted phosphate acyltransferase, contains PlsC domain	PTHR22753/2.8E-37/--	NA
CL2653.Contig2_All	1047	0.01	2.37	7.88874	1.70454e-10	Up	1.04565e-11	gi|568820291|ref|XP_006464656.1|/3.8e-46/PREDICTED: zinc finger protein hangover [Citrus sinensis] >gi|641855499|gb|KDO74285.1| hypothetical protein CISIN_1g024658mg [Citrus sinensis]	gi|922365673|ref|XM_003604943.2|/6.25359e-13/Medicago truncatula UDP-glucose:sterol 3-O-glucosyltransferase mRNA	sp|Q940T9|COL4_ARATH/7.9e-10/Zinc finger protein CONSTANS-LIKE 4 OS=Arabidopsis thaliana GN=COL4 PE=2 SV=2	NA	At4g27310/1.1e-37/[R] LSE0152 A Flowering-time protein CONSTANS and related B-box Zn-finger family proteins	PF00643/4.9E-7/B-box zinc finger	NA
CL4422.Contig3_All	1570	0.01	2.36	7.88264	6.11557e-16	Up	2.39092e-17	gi|747062233|ref|XP_011077615.1|/1.4e-158/PREDICTED: rop guanine nucleotide exchange factor 7-like [Sesamum indicum]	gi|747062232|ref|XM_011079313.1|/5.83531e-174/PREDICTED: Sesamum indicum rop guanine nucleotide exchange factor 7-like (LOC105161582), mRNA	sp|Q9LZN0|ROGF7_ARATH/2.2e-133/Rop guanine nucleotide exchange factor 7 OS=Arabidopsis thaliana GN=ROPGEF7 PE=1 SV=1	sind:105157830/2.9e-87/rho guanine nucleotide exchange factor 8-like; K10418 dynein light chain LC8-type	At5g02010/5.9e-133/[S] LSE0384 A Uncharacterized protein	PTHR33101:SF1/2.5E-246/--	NA
CL4292.Contig3_All	1643	0.01	2.35	7.87652	8.34583e-17	Up	3.07546e-18	gi|747104047|ref|XP_011100244.1|/1.4e-172/PREDICTED: probable transcription factor GLK1 [Sesamum indicum]	gi|743908488|ref|XM_011049395.1|/1.19508e-61/PREDICTED: Populus euphratica transcription activator GLK1-like (LOC105141969), mRNA	sp|Q5Z5I4|GLK1_ORYSJ/4.0e-109/Probable transcription factor GLK1 OS=Oryza sativa subsp. japonica GN=GLK1 PE=2 SV=1	sind:105162291/4.3e-17/two-component response regulator ARR12-like; K14491 two-component response regulator ARR-B family	At2g20570/2.1e-96/[RK] LSE0452 A MYB transcription factor	PS51294/18.152/Myb-type HTH DNA-binding domain profile.	biological_process:GO:0006351//transcription, DNA-templated;
CL4339.Contig2_All	1196	0.01	2.35	7.87652	6.39142e-12	Up	3.42736e-13	gi|947112471|gb|KRH60773.1|/1.7e-87/hypothetical protein GLYMA_04G008600 [Glycine max]	NA	sp|Q39224|SRG1_ARATH/5.2e-58/Protein SRG1 OS=Arabidopsis thaliana GN=SRG1 PE=2 SV=1	sind:105176681/2.3e-44/flavonol synthase/flavanone 3-hydroxylase; K05278 flavonol synthase [EC:1.14.11.23]	At1g49390/7.8e-77/[QR] KOG0143 Iron/ascorbate family oxidoreductases	PTHR10209:SF107/1.6E-140/--	NA
Unigene28173_All	452	0.01	2.34	7.87036	0.000453076	Up	7.04288e-05	gi|747098029|ref|XP_011097002.1|/1.2e-33/PREDICTED: probable protein phosphatase 2C 8 isoform X2 [Sesamum indicum]	gi|747098028|ref|XM_011098700.1|/8.63391e-68/PREDICTED: Sesamum indicum probable protein phosphatase 2C 8 (LOC105176027), transcript variant X2, mRNA	sp|Q9LMT1|P2C08_ARATH/1.1e-29/Probable protein phosphatase 2C 8 OS=Arabidopsis thaliana GN=At1g18030 PE=2 SV=2	sind:105176027/1.8e-34/probable protein phosphatase 2C 8; K17500 integrin-linked kinase-associated serine/threonine phosphatase 2C [EC:3.1.3.16]	At1g18030/3.0e-29/[T] KOG0698 Serine/threonine protein phosphatase	PF00481/4.5E-14/Protein phosphatase 2C	biological_process:GO:0006470//protein dephosphorylation;molecular_function:GO:0004722//protein serine/threonine phosphatase activity;
CL10343.Contig1_All	651	0.01	2.33	7.86419	5.42045e-06	Up	5.88236e-07	NA	gi|508083091|gb|AC254539.1|/6.39447e-11/Spirodela polyrhiza clone GNAS837-M21, complete sequence	NA	NA	NA	NA	NA
Unigene29845_All	520	0.01	2.33	7.86419	6.88084e-05	Up	9.05928e-06	gi|747096591|ref|XP_011096223.1|/2.9e-23/PREDICTED: G-type lectin S-receptor-like serine/threonine-protein kinase At1g11300 [Sesamum indicum]	gi|731356822|ref|XM_010691580.1|/3.03533e-08/PREDICTED: Beta vulgaris subsp. vulgaris G-type lectin S-receptor-like serine/threonine-protein kinase At1g11330 (LOC104903536), mRNA	sp|O64776|Y1144_ARATH/6.4e-13/G-type lectin S-receptor-like serine/threonine-protein kinase At1g61440 OS=Arabidopsis thaliana GN=At1g61440 PE=3 SV=2	spen:107016408/1.7e-12/G-type lectin S-receptor-like serine/threonine-protein kinase At1g11330; K04733 interleukin-1 receptor-associated kinase 4 [EC:2.7.11.1]	At1g61440/1.7e-12/[T] LSE0015 A Receptor-like protein kinase, contains lectin domains	PTHR27002/3.1E-27/--	NA
CL2999.Contig2_All	630	0.01	2.32	7.85798	5.41985e-06	Up	5.88236e-07	NA	NA	NA	NA	NA	NA	NA
CL4164.Contig6_All	517	0.01	2.32	7.85798	0.000129026	Up	1.79465e-05	gi|565348555|ref|XP_006341276.1|/1.2e-26/PREDICTED: rac-like GTP-binding protein ARAC7 [Solanum tuberosum]	gi|496405812|gb|JX316019.1|/2.25101e-34/Hevea brasiliensis Rop5 mRNA, complete cds	sp|O82480|RAC7_ARATH/1.2e-24/Rac-like GTP-binding protein ARAC7 OS=Arabidopsis thaliana GN=ARAC7 PE=1 SV=1	spen:107024330/1.9e-27/rac-like GTP-binding protein ARAC7; K04392 Ras-related C3 botulinum toxin substrate 1	At4g28950/3.3e-24/[R] KOG0393 Ras-related small GTPase, Rho type	PTHR24072:SF127/2.0E-28/--	NA
CL3165.Contig9_All	1771	0.01	2.31	7.85175	5.82325e-18	Up	1.99695e-19	gi|747066195|ref|XP_011079772.1|/1.0e-216/PREDICTED: LEC14B protein [Sesamum indicum]	gi|747066194|ref|XM_011081470.1|/0/PREDICTED: Sesamum indicum LEC14B protein (LOC105163208), mRNA	sp|Q40153|LE14B_LITER/9.7e-178/LEC14B protein OS=Lithospermum erythrorhizon PE=2 SV=1	sind:105163208/1.5e-217/LEC14B protein; K11801 WD repeat-containing protein 23	At4g03020/2.6e-185/[R] KOG0266 WD40 repeat-containing protein	PS50294/25.628/Trp-Asp (WD) repeats circular profile.	NA
CL5610.Contig3_All	1349	0.01	2.31	7.85175	2.3543e-13	Up	1.1234e-14	gi|747078761|ref|XP_011086554.1|/1.8e-125/PREDICTED: ubiquitin-like-specific protease 1D [Sesamum indicum]	gi|747078760|ref|XM_011088252.1|/0/PREDICTED: Sesamum indicum ubiquitin-like-specific protease 1D (LOC105168250), mRNA	sp|Q2PS26|ULP1D_ARATH/1.3e-84/Ubiquitin-like-specific protease 1D OS=Arabidopsis thaliana GN=ULP1D PE=1 SV=1	sind:105168250/2.7e-126/ubiquitin-like-specific protease 1D; K16287 ubiquitin-like-specific protease 1C/D [EC:3.4.22.68]	At1g60220/3.3e-84/[O] KOG0779 Protease, Ulp1 family	PS50600/26.032/Ubiquitin-like protease family profile.	molecular_function:GO:0008233//peptidase activity;
Unigene35359_All	524	0.01	2.31	7.85175	6.87457e-05	Up	9.05928e-06	gi|985458443|ref|XP_015387832.1|/1.0e-20/PREDICTED: uncharacterized protein LOC107177859 [Citrus sinensis]	NA	NA	pda:103708605/9.9e-08/probable serine/threonine-protein kinase GCN2; K16196 eukaryotic translation initiation factor 2-alpha kinase 4 [EC:2.7.11.1]	At3g11970_1/7.5e-08/[R] LSE0595 A Predicted retrotransposon gag protein	NA	NA
Unigene36208_All	469	0.01	2.31	7.85175	0.000242337	Up	3.5552e-05	gi|747045840|ref|XP_011096288.1|/7.8e-44/PREDICTED: uncharacterized protein LOC105175521 [Sesamum indicum]	NA	sp|Q9LK03|PERK2_ARATH/2.5e-08/Proline-rich receptor-like protein kinase PERK2 OS=Arabidopsis thaliana GN=PERK2 PE=2 SV=3	NA	At1g72100/1.5e-31/[S] KOG2886 Uncharacterized conserved protein	PF13664/2.3E-14/Domain of unknown function (DUF4149)	NA
CL2868.Contig1_All	1161	0.01	2.3	7.84549	2.38234e-11	Up	1.34503e-12	gi|747094166|ref|XP_011094915.1|/1.8e-121/PREDICTED: uracil phosphoribosyltransferase [Sesamum indicum]	gi|747094165|ref|XM_011096613.1|/0/PREDICTED: Sesamum indicum uracil phosphoribosyltransferase (LOC105174490), mRNA	sp|P93394|UPP_TOBAC/1.8e-111/Uracil phosphoribosyltransferase OS=Nicotiana tabacum GN=UPP PE=1 SV=1	sind:105174490/2.7e-122/uracil phosphoribosyltransferase; K00761 uracil phosphoribosyltransferase [EC:2.4.2.9]	At3g53900/1.2e-101/[TZ] KOG4203 Armadillo/beta-Catenin/plakoglobin	PF14681/5.9E-69/Uracil phosphoribosyltransferase	biological_process:GO:0006223//uracil salvage;molecular_function:GO:0004845//uracil phosphoribosyltransferase activity;
CL7645.Contig1_All	617	0.01	2.3	7.84549	1.02158e-05	Up	1.1653e-06	gi|747069629|ref|XP_011081616.1|/1.1e-18/PREDICTED: raucaffricine-O-beta-D-glucosidase-like [Sesamum indicum]	NA	sp|Q9FIW4|BGL42_ARATH/1.5e-16/Beta-glucosidase 42 OS=Arabidopsis thaliana GN=BGLU42 PE=2 SV=1	sind:105164621/1.7e-19/raucaffricine-O-beta-D-glucosidase-like; K01188 beta-glucosidase [EC:3.2.1.21]	At5g36890/4.0e-16/[G] KOG0626 Beta-glucosidase, lactase phlorizinhydrolase, and related proteins	PTHR10353/4.5E-24/--	NA
CL3733.Contig1_All	1296	0.01	2.28	7.83289	1.71021e-12	Up	8.73352e-14	gi|747106479|ref|XP_011101531.1|/1.6e-139/PREDICTED: prohibitin-1, mitochondrial-like [Sesamum indicum]	gi|747106476|ref|XM_011103228.1|/0/PREDICTED: Sesamum indicum prohibitin-1, mitochondrial-like (LOC105179591), mRNA	sp|O49460|PHB1_ARATH/1.5e-127/Prohibitin-1, mitochondrial OS=Arabidopsis thaliana GN=PHB1 PE=1 SV=1	sind:105179592/2.4e-140/prohibitin-1, mitochondrial-like; K17081 prohibitin 2	At4g28510/4.0e-127/[O] KOG3090 Prohibitin-like protein	PF01145/8.4E-23/SPFH domain / Band 7 family	NA
CL6610.Contig2_All	848	0.01	2.28	7.83289	5.983e-08	Up	4.9131e-09	gi|747070311|ref|XP_011081971.1|/9.7e-61/PREDICTED: patatin-like protein 1 [Sesamum indicum]	NA	sp|O23181|PLP3_ARATH/1.1e-46/Patatin-like protein 3 OS=Arabidopsis thaliana GN=PLP3 PE=2 SV=2	NA	At4g37050/3.0e-46/[I] KOG0513 Ca2+-independent phospholipase A2	PTHR32176/5.4E-98/--	biological_process:GO:0006629//lipid metabolic process;cellular_component:GO:0016020//membrane;GO:0005737//cytoplasm;molecular_function:GO:0004620//phospholipase activity;GO:0047372//acylglycerol lipase activity;
CL6845.Contig2_All	893	0.01	2.28	7.83289	1.63759e-08	Up	1.25194e-09	NA	NA	NA	NA	NA	NA	NA
Unigene30429_All	504	0.01	2.27	7.82655	0.000128993	Up	1.79465e-05	NA	NA	NA	NA	NA	NA	NA
CL3889.Contig3_All	1286	0.01	2.26	7.82018	1.70941e-12	Up	8.73352e-14	gi|747051669|ref|XP_011071924.1|/5.7e-145/PREDICTED: jmjC domain-containing protein 4 isoform X1 [Sesamum indicum]	gi|747051668|ref|XM_011073622.1|/0/PREDICTED: Sesamum indicum jmjC domain-containing protein 4 (LOC105157257), transcript variant X1, mRNA	sp|Q9M9E8|FB92_ARATH/2.1e-12/F-box protein At1g78280 OS=Arabidopsis thaliana GN=At1g78280 PE=2 SV=3	csl:COCSUDRAFT_38587/7.6e-09/Clavaminate synthase-like protein; K11323 histone arginine demethylase JMJD6 [EC:1.14.11.-]	At5g63080/7.5e-94/[BT] KOG2131 Uncharacterized conserved protein, contains JmjC domain	PF02373/8.1E-18/JmjC domain, hydroxylase	NA
CL1768.Contig4_All	857	0.01	2.25	7.81378	5.97776e-08	Up	4.9131e-09	gi|747058839|ref|XP_011075769.1|/7.1e-43/PREDICTED: dnaJ protein ERDJ3B isoform X2 [Sesamum indicum] >gi|747058841|ref|XP_011075770.1| PREDICTED: dnaJ protein ERDJ3B isoform X2 [Sesamum indicum]	gi|747058838|ref|XM_011077467.1|/5.91323e-87/PREDICTED: Sesamum indicum dnaJ protein ERDJ3B (LOC105160198), transcript variant X2, mRNA	sp|Q9ZSY2|DNJ15_ARATH/3.1e-12/Chaperone protein dnaJ 15 OS=Arabidopsis thaliana GN=ATJ15 PE=1 SV=1	aly:ARALYDRAFT_480886/6.8e-14/DNAJ heat shock family protein; K09510 DnaJ homolog subfamily B member 4	At5g16650/1.6e-36/[O] KOG0714 Molecular chaperone (DnaJ superfamily)	SM00271/7.0E-26/DnaJ molecular chaperone homology domain	NA
CL5857.Contig4_All	1296	0.01	2.25	7.81378	1.70821e-12	Up	8.73352e-14	gi|747084421|ref|XP_011089619.1|/1.2e-126/PREDICTED: probable sodium/metabolite cotransporter BASS3, chloroplastic [Sesamum indicum]	NA	sp|Q8RXE8|BASS3_ARATH/1.2e-113/Probable sodium/metabolite cotransporter BASS3, chloroplastic OS=Arabidopsis thaliana GN=BASS3 PE=2 SV=1	sind:105170521/1.8e-127/probable sodium/metabolite cotransporter BASS3, chloroplastic; K03453 bile acid:Na+ symporter, BASS family	At3g25410/4.8e-72/[P] KOG2718 Na+-bile acid cotransporter	PTHR10361:SF33/4.4E-184/--	biological_process:GO:1903825//organic acid transmembrane transport;cellular_component:GO:0005887//integral component of plasma membrane;GO:0009941//chloroplast envelope;molecular_function:GO:0005342//organic acid transmembrane transporter activity;
Unigene5263_All	994	0.01	2.25	7.81378	2.32681e-09	Up	1.61038e-10	gi|723668389|ref|XP_010315734.1|/2.5e-07/PREDICTED: uncharacterized protein LOC101255640 [Solanum lycopersicum]	NA	NA	NA	NA	NA	NA
Unigene27555_All	1750	0.04	8.99	7.81218	2.71693e-68	Up	1.74532e-70	gi|747098063|ref|XP_011097021.1|/9.4e-167/PREDICTED: cannabidiolic acid synthase-like [Sesamum indicum]	gi|747104568|ref|XM_011102223.1|/2.19391e-39/PREDICTED: Sesamum indicum cannabidiolic acid synthase-like (LOC105178695), mRNA	sp|A6P6V9|CBDAS_CANSA/1.0e-110/Cannabidiolic acid synthase OS=Cannabis sativa GN=CBDAS PE=1 SV=1	NA	At1g30760/3.9e-117/[QG] LSE0347 A Predicted berberine bridge enzyme/FAD-binding oxidoreductase	PTHR32448/1.1E-265/--	NA
Unigene28174_All	893	0.01	2.24	7.80735	3.12623e-08	Up	2.4801e-09	gi|747098027|ref|XP_011097001.1|/8.0e-98/PREDICTED: probable protein phosphatase 2C 8 isoform X1 [Sesamum indicum]	gi|747098026|ref|XM_011098699.1|/0/PREDICTED: Sesamum indicum probable protein phosphatase 2C 8 (LOC105176027), transcript variant X1, mRNA	sp|Q9LMT1|P2C08_ARATH/3.0e-87/Probable protein phosphatase 2C 8 OS=Arabidopsis thaliana GN=At1g18030 PE=2 SV=2	sind:105176027/1.2e-98/probable protein phosphatase 2C 8; K17500 integrin-linked kinase-associated serine/threonine phosphatase 2C [EC:3.1.3.16]	At1g18030/8.1e-87/[T] KOG0698 Serine/threonine protein phosphatase	SM00332/1.0E-32/Serine/threonine phosphatases, family 2C, catalytic domain	biological_process:GO:0006470//protein dephosphorylation;molecular_function:GO:0004722//protein serine/threonine phosphatase activity;
CL7422.Contig3_All	516	0.01	2.23	7.8009	0.000129115	Up	1.79465e-05	NA	NA	NA	NA	NA	NA	NA
Unigene30800_All	539	0.01	2.23	7.8009	6.86644e-05	Up	9.05928e-06	gi|302843366|ref|XP_002953225.1|/5.5e-17/hypothetical protein VOLCADRAFT_63308 [Volvox carteri f. nagariensis] >gi|300261612|gb|EFJ45824.1| hypothetical protein VOLCADRAFT_63308, partial [Volvox carteri f. nagariensis]	gi|37989591|dbj|AK119968.1|/7.55689e-114/Oryza sativa Japonica Group cDNA clone:002-184-D12, full insert sequence	sp|Q9SX31|PERK9_ARATH/1.1e-12/Proline-rich receptor-like protein kinase PERK9 OS=Arabidopsis thaliana GN=PERK9 PE=2 SV=1	gsl:Gasu_61540/3.6e-13/SNARE-interacting protein-like protein; K15292 syntaxin-binding protein 1	Hs4505285/2.0e-11/[WV] KOG1216 von Willebrand factor and related coagulation proteins	PTHR40638/7.2E-77/--	NA
CL2514.Contig3_All	765	0.01	2.22	7.79442	7.88788e-07	Up	7.56652e-08	gi|697150881|ref|XP_009629648.1|/3.6e-46/PREDICTED: pollen-specific protein SF3-like isoform X2 [Nicotiana tomentosiformis]	NA	sp|P29675|SF3_HELAN/1.2e-23/Pollen-specific protein SF3 OS=Helianthus annuus GN=SF3 PE=2 SV=1	sot:102600566/4.3e-44/LIM domain-containing protein PLIM2c; K09377 cysteine and glycine-rich protein	NA	PS50023/12.326/LIM domain profile.	NA
CL559.Contig3_All	1288	0.01	2.22	7.79442	3.31392e-12	Up	1.73011e-13	gi|747076825|ref|XP_011085498.1|/3.3e-169/PREDICTED: uncharacterized protein LOC105167458 [Sesamum indicum]	gi|747076824|ref|XM_011087196.1|/0/PREDICTED: Sesamum indicum uncharacterized LOC105167458 (LOC105167458), mRNA	NA	NA	NA	PF00685/5.2E-7/Sulfotransferase domain	NA
Unigene33986_All	429	0.01	2.22	7.79442	0.000840782	Up	0.00013952	NA	gi|848866629|ref|XM_012978523.1|/1.1413e-11/PREDICTED: Erythranthe guttatus glycine--tRNA ligase 2, chloroplastic/mitochondrial (LOC105954833), mRNA	NA	NA	NA	NA	NA
Unigene35438_All	429	0.01	2.22	7.79442	0.000839325	Up	0.00013952	NA	NA	NA	NA	NA	NA	NA
CL871.Contig1_All	1416	0.01	2.21	7.7879	2.35608e-13	Up	1.1234e-14	gi|747106469|ref|XP_011101526.1|/7.0e-96/PREDICTED: uncharacterized protein LOC105179587 [Sesamum indicum]	gi|747106468|ref|XM_011103224.1|/3.44383e-111/PREDICTED: Sesamum indicum uncharacterized LOC105179587 (LOC105179587), mRNA	NA	pop:POPTR_0010s23740g/1.7e-73/POPTRDRAFT_725124; hypothetical protein; K11252 histone H2B	NA	PTHR34131/5.3E-70/--	NA
CL9494.Contig3_All	656	0.01	2.21	7.7879	1.02298e-05	Up	1.1653e-06	NA	NA	NA	NA	NA	NA	NA
Unigene30753_All	543	0.01	2.21	7.7879	6.87394e-05	Up	9.05928e-06	NA	NA	NA	NA	NA	NA	NA
Unigene35406_All	941	0.01	2.21	7.7879	8.5707e-09	Up	6.31974e-10	gi|747096439|ref|XP_011096141.1|/1.5e-131/PREDICTED: ATP-dependent 6-phosphofructokinase 2, partial [Sesamum indicum]	gi|848897117|ref|XM_012993178.1|/2.66884e-175/PREDICTED: Erythranthe guttatus ATP-dependent 6-phosphofructokinase 2 (LOC105968548), mRNA	sp|Q9FIK0|K6PF2_ARATH/1.7e-120/6-phosphofructokinase 2 OS=Arabidopsis thaliana GN=PFK2 PE=1 SV=1	sind:105175402/2.3e-132/ATP-dependent 6-phosphofructokinase 2; K00850 6-phosphofructokinase 1 [EC:2.7.1.11]	At5g47810/4.5e-120/[G] KOG2440 Pyrophosphate-dependent phosphofructo-1-kinase	PF00365/6.3E-30/Phosphofructokinase	biological_process:GO:0006002//fructose 6-phosphate metabolic process;GO:0061615//glycolytic process through fructose-6-phosphate;cellular_component:GO:0005829//cytosol;molecular_function:GO:0003872//6-phosphofructokinase activity;GO:0046872//metal ion binding;GO:0005524//ATP binding;
CL6758.Contig4_All	1502	0.01	2.2	7.78136	3.25701e-14	Up	1.44503e-15	gi|697157856|ref|XP_009587685.1|/5.4e-54/PREDICTED: uncharacterized protein LOC104085378 [Nicotiana tomentosiformis]	gi|697166642|ref|XM_009593858.1|/7.90947e-108/PREDICTED: Nicotiana tomentosiformis uncharacterized LOC104089043 (LOC104089043), mRNA	NA	cvr:CHLNCDRAFT_140695/3.0e-41/hypothetical protein; K02218 casein kinase 1 [EC:2.7.11.1]	At3g03940/8.9e-46/[T] KOG1164 Casein kinase (serine/threonine/tyrosine protein kinase)	PTHR11909/5.7E-85/--	NA
Unigene35785_All	547	0.01	2.2	7.78136	6.88586e-05	Up	9.05928e-06	NA	NA	NA	NA	NA	NA	NA
CL13668.Contig2_All	1375	0.01	2.19	7.77479	8.81548e-13	Up	4.40864e-14	gi|747098322|ref|XP_011097165.1|/1.3e-62/PREDICTED: putative lipid phosphate phosphatase 3, chloroplastic [Sesamum indicum] >gi|747098324|ref|XP_011097167.1| PREDICTED: putative lipid phosphate phosphatase 3, chloroplastic [Sesamum indicum] >gi|747098326|ref|XP_011097168.1| PREDICTED: putative lipid phosphate phosphatase 3, chloroplastic [Sesamum indicum]	gi|747098325|ref|XM_011098866.1|/8.59583e-167/PREDICTED: Sesamum indicum putative lipid phosphate phosphatase 3, chloroplastic (LOC105176149), transcript variant X3, mRNA	sp|Q9XI60|LPP2_ARATH/1.2e-50/Lipid phosphate phosphatase 2 OS=Arabidopsis thaliana GN=LPP2 PE=2 SV=1	mus:103969281/3.3e-50/lipid phosphate phosphatase 2-like; K18693 diacylglycerol diphosphate phosphatase / phosphatidate phosphatase [EC:3.1.3.81 3.1.3.4]	At3g02600/4.5e-52/[I] KOG3030 Lipid phosphate phosphatase and related enzymes of the PAP2 family	PTHR10165:SF80/3.2E-85/--	NA
CL5076.Contig2_All	1110	0.01	2.19	7.77479	3.2904e-10	Up	2.07144e-11	gi|703119085|ref|XP_010101771.1|/1.3e-20/Dynein light chain LC6, flagellar outer arm [Morus notabilis] >gi|587901351|gb|EXB89626.1| Dynein light chain LC6, flagellar outer arm [Morus notabilis]	NA	sp|Q39580|DYL1_CHLRE/7.8e-08/Dynein 8 kDa light chain, flagellar outer arm OS=Chlamydomonas reinhardtii PE=1 SV=1	egr:104450164/3.3e-21/uncharacterized LOC104450164; K10418 dynein light chain LC8-type	At4g27360/5.3e-19/[Z] KOG3430 Dynein light chain type 1	NA	biological_process:GO:0007017//microtubule-based process;cellular_component:GO:0030286//dynein complex;GO:0031514//motile cilium;
Unigene29652_All	1380	0.01	2.19	7.77479	4.55612e-13	Up	2.22546e-14	gi|731373168|ref|XP_010666566.1|/1.4e-37/PREDICTED: protein FAR1-RELATED SEQUENCE 5-like [Beta vulgaris subsp. vulgaris]	NA	sp|Q9SZL8|FRS5_ARATH/9.1e-22/Protein FAR1-RELATED SEQUENCE 5 OS=Arabidopsis thaliana GN=FRS5 PE=2 SV=1	vvi:100242411/1.9e-18/protein FAR1-RELATED SEQUENCE 6-like; K17604 zinc finger SWIM domain-containing protein 3	At4g38180/2.4e-21/[T] LSE0022 A FAR1 nuclear protein involved in phytochrome A signaling	NA	NA
Unigene31169_All	607	0.01	2.19	7.77479	1.93552e-05	Up	2.30846e-06	NA	NA	NA	NA	NA	NA	NA
Unigene31194_All	1065	0.01	2.19	7.77479	6.32877e-10	Up	4.10352e-11	gi|747055724|ref|XP_011074106.1|/2.1e-105/PREDICTED: protein GIGANTEA-like isoform X2 [Sesamum indicum]	NA	sp|Q9SQI2|GIGAN_ARATH/9.0e-86/Protein GIGANTEA OS=Arabidopsis thaliana GN=GI PE=1 SV=2	sind:105158892/3.2e-106/protein GIGANTEA-like; K12124 GIGANTEA	NA	PTHR36319/2.5E-85/--	NA
CL2814.Contig5_All	766	0.01	2.18	7.76818	7.89974e-07	Up	7.56652e-08	gi|747065976|ref|XP_011079652.1|/1.7e-19/PREDICTED: outer envelope pore protein 16-4, chloroplastic isoform X1 [Sesamum indicum] >gi|747065978|ref|XP_011079653.1| PREDICTED: outer envelope pore protein 16-4, chloroplastic isoform X1 [Sesamum indicum] >gi|747065980|ref|XP_011079654.1| PREDICTED: outer envelope pore protein 16-4, chloroplastic isoform X1 [Sesamum indicum]	gi|848899551|ref|XR_001173842.1|/7.40849e-26/PREDICTED: Erythranthe guttatus outer envelope pore protein 16-4, chloroplastic-like (LOC105969700), transcript variant X4, misc_RNA	sp|Q9LZH8|OP164_ARATH/6.1e-12/Outer envelope pore protein 16-4, chloroplastic OS=Arabidopsis thaliana GN=OEP164 PE=2 SV=1	sind:105163121/2.5e-20/outer envelope pore protein 16-4, chloroplastic; K17790 mitochondrial import inner membrane translocase subunit TIM22	At3g62880/1.6e-11/[EU] LSE0602 A Predicted amino acid selective channel protein	NA	biological_process:GO:0033365//protein localization to organelle;cellular_component:GO:0016020//membrane;molecular_function:GO:0015266//protein channel activity;
CL810.Contig6_All	2176	0.01	2.18	7.76818	7.45419e-21	Up	2.14542e-22	gi|747097946|ref|XP_011096959.1|/1.7e-117/PREDICTED: uncharacterized calcium-binding protein C800.10c isoform X1 [Sesamum indicum]	gi|848889831|ref|XM_012989615.1|/2.00031e-80/PREDICTED: Erythranthe guttatus epidermal growth factor receptor substrate 15-like 1 (LOC105965099), transcript variant X2, mRNA	NA	mdm:103436217/2.5e-81/actin cytoskeleton-regulatory complex protein PAN1-like; K20045 intersectin	At1g21630/7.8e-83/[TU] KOG0998 Synaptic vesicle protein EHS-1 and related EH domain proteins	SM00054/3.0/EF-hand, calcium binding motif	NA
Unigene28404_All	1890	0.01	2.18	7.76818	5.82734e-18	Up	1.99695e-19	gi|747070790|ref|XP_011082233.1|/2.8e-124/PREDICTED: uncharacterized protein LOC105165055 [Sesamum indicum]	gi|747070789|ref|XM_011083931.1|/3.25702e-177/PREDICTED: Sesamum indicum uncharacterized LOC105165055 (LOC105165055), mRNA	sp|Q9FPQ6|GP1_CHLRE/2.3e-20/Vegetative cell wall protein gp1 OS=Chlamydomonas reinhardtii GN=GP1 PE=1 SV=1	sot:102593556/5.9e-18/formin-like protein 20; K02184 formin 2	At3g22120/2.3e-22/[R] LSE0121 A AAI domain	PR01217/8.0E-9/Proline rich extensin signature	NA
Unigene30960_All	435	0.01	2.18	7.76818	0.0008406	Up	0.00013952	gi|747073116|ref|XP_011083510.1|/1.2e-17/PREDICTED: auxin-induced protein 6B-like [Sesamum indicum]	gi|747057388|ref|XM_011076691.1|/5.2768e-25/PREDICTED: Sesamum indicum auxin-induced protein 6B-like (LOC105159580), mRNA	NA	sind:105166019/1.8e-18/auxin-induced protein 6B-like; K14488 SAUR family protein	At1g75590/3.0e-10/[RT] LSE0432 A Auxin responsive protein	NA	NA
CL2486.Contig3_All	1136	0.01	2.17	7.76155	1.70588e-10	Up	1.04565e-11	gi|747044240|ref|XP_011088022.1|/3.3e-56/PREDICTED: uncharacterized protein LOC105169335 [Sesamum indicum]	gi|747044239|ref|XM_011089720.1|/7.91298e-87/PREDICTED: Sesamum indicum uncharacterized LOC105169335 (LOC105169335), mRNA	NA	zma:103649057/7.2e-11/GRMZM2G462690; diacylglycerol O-acyltransferase 2-like; K14457 2-acylglycerol O-acyltransferase 2 [EC:2.3.1.22]	NA	PTHR31721:SF1/1.8E-52/--	cellular_component:GO:0016021//integral component of membrane;
Unigene31070_All	725	0.01	2.17	7.76155	1.50531e-06	Up	1.49893e-07	gi|747099489|ref|XP_011097802.1|/1.5e-49/PREDICTED: early nodulin-like protein 2 [Sesamum indicum]	NA	sp|Q9T076|ENL2_ARATH/3.3e-23/Early nodulin-like protein 2 OS=Arabidopsis thaliana GN=At4g27520 PE=1 SV=1	NA	At1g79800/2.1e-29/[S] LSE0042 A Uncharacterized plastocyanin-like protein, probably non-copper-binding	PTHR33021:SF66/1.5E-62/--	NA
CL4595.Contig5_All	978	0.01	2.16	7.75489	8.58048e-09	Up	6.31974e-10	gi|747088378|ref|XP_011091775.1|/8.5e-125/PREDICTED: methyltransferase-like protein 13 isoform X1 [Sesamum indicum]	gi|747088377|ref|XM_011093473.1|/0/PREDICTED: Sesamum indicum methyltransferase-like protein 13 (LOC105172133), transcript variant X1, mRNA	NA	smo:SELMODRAFT_442094/3.5e-46/hypothetical protein; K20177 vacuolar protein sorting-associated protein 3	At3g60910/2.0e-70/[E] KOG2352 Predicted spermine/spermidine synthase	PF08241/1.4E-13/Methyltransferase domain	NA
CL9996.Contig3_All	2142	0.01	2.16	7.75489	2.82742e-20	Up	8.41948e-22	gi|723754513|ref|XP_010315000.1|/8.3e-16/PREDICTED: uncharacterized protein LOC104645321 [Solanum lycopersicum]	NA	NA	sind:105173773/1.9e-12/uncharacterized LOC105173773; K01601 ribulose-bisphosphate carboxylase large chain [EC:4.1.1.39]	NA	NA	NA
Unigene28101_All	1821	0.01	2.16	7.75489	4.29122e-17	Up	1.55247e-18	gi|747044811|ref|XP_011090925.1|/7.6e-204/PREDICTED: uncharacterized protein LOC105171484 [Sesamum indicum]	gi|747044810|ref|XM_011092623.1|/0/PREDICTED: Sesamum indicum uncharacterized LOC105171484 (LOC105171484), mRNA	NA	thj:104798817/5.0e-06/structural maintenance of chromosomes protein 1; K06636 structural maintenance of chromosome 1	Hs20558376/8.1e-09/[Z] KOG0161 Myosin class II heavy chain	PTHR12348/1.1E-64/--	NA
Unigene34101_All	498	0.01	2.16	7.75489	0.000242179	Up	3.5552e-05	NA	NA	NA	NA	NA	NA	NA
CL114.Contig2_All	1716	0.01	2.15	7.74819	6.11745e-16	Up	2.39092e-17	gi|747057680|ref|XP_011075152.1|/1.2e-94/PREDICTED: non-structural maintenance of chromosomes element 4 homolog A-like [Sesamum indicum]	NA	sp|Q9C689|NSE4A_ARATH/3.5e-55/Non-structural maintenance of chromosomes element 4 homolog A OS=Arabidopsis thaliana GN=NSE4A PE=2 SV=1	NA	At1g51130/9.2e-55/[S] KOG2866 Uncharacterized conserved protein	PTHR16140/1.4E-63/--	NA
CL1185.Contig4_All	1659	0.01	2.15	7.74819	2.3024e-15	Up	9.38288e-17	gi|641837236|gb|KDO56191.1|/1.6e-86/hypothetical protein CISIN_1g0194182mg, partial [Citrus sinensis]	gi|747080385|ref|XR_848363.1|/8.57094e-123/PREDICTED: Sesamum indicum serine/arginine-rich splicing factor SR30-like (LOC105168928), transcript variant X3, misc_RNA	sp|O22315|SRSF1_ARATH/5.7e-63/Pre-mRNA-splicing factor SF2 OS=Arabidopsis thaliana GN=SF2 PE=1 SV=1	sind:105168928/1.3e-82/serine/arginine-rich splicing factor SR30-like; K12890 splicing factor, arginine/serine-rich 1/9	At1g02840/6.2e-56/[A] KOG0105 Alternative splicing factor ASF/SF2 (RRM superfamily)	SM00360/8.4E-20/RNA recognition motif	NA
CL2546.Contig2_All	1129	0.01	2.15	7.74819	3.29354e-10	Up	2.07144e-11	gi|697182601|ref|XP_009600311.1|/5.5e-19/PREDICTED: E3 ubiquitin-protein ligase RNF170-like [Nicotiana tomentosiformis]	NA	NA	thj:104807351/4.2e-19/E3 ubiquitin-protein ligase RNF170; K15707 RING finger protein 170 [EC:2.3.2.27]	At4g33940_1/1.1e-16/[O] KOG2164 Predicted E3 ubiquitin ligase	PS50089/11.265/Zinc finger RING-type profile.	NA
CL3170.Contig3_All	923	0.01	2.15	7.74819	3.12529e-08	Up	2.4801e-09	gi|698466895|ref|XP_009783018.1|/1.5e-62/PREDICTED: cytokinin riboside 5'-monophosphate phosphoribohydrolase LOG1-like [Nicotiana sylvestris]	gi|848870291|ref|XM_012980295.1|/1.00273e-129/PREDICTED: Erythranthe guttatus cytokinin riboside 5&apos;-monophosphate phosphoribohydrolase LOG1-like (LOC105956444), mRNA	sp|Q8RUN2|LOG1_ARATH/4.9e-56/Cytokinin riboside 5'-monophosphate phosphoribohydrolase LOG1 OS=Arabidopsis thaliana GN=LOG1 PE=1 SV=1	sind:105159335/1.9e-62/cytokinin riboside 5'-monophosphate phosphoribohydrolase LOG1-like; K06966 uncharacterized protein	At5g06300/7.2e-54/[RE] TWOG0190 Predicted lysine decarboxylase	PF03641/5.2E-40/Possible lysine decarboxylase	NA
CL1857.Contig4_All	1216	0.01	2.14	7.74147	4.59056e-11	Up	2.6645e-12	gi|747061561|ref|XP_011077254.1|/1.2e-107/PREDICTED: OTU domain-containing protein DDB_G0284757-like [Sesamum indicum] >gi|747061563|ref|XP_011077255.1| PREDICTED: OTU domain-containing protein DDB_G0284757-like [Sesamum indicum]	gi|747061562|ref|XM_011078953.1|/9.23829e-27/PREDICTED: Sesamum indicum OTU domain-containing protein DDB_G0284757-like (LOC105161308), transcript variant X2, mRNA	NA	bpg:Bathy17g01040/4.3e-14/abnormal spindle-like microcephaly-associated protein; K16743 abnormal spindle-like microcephaly-associated protein	At5g04250/2.6e-75/[TO] KOG2605 OTU (ovarian tumor)-like cysteine protease	PS50802/15.426/OTU domain profile.	NA
CL7733.Contig1_All	1752	0.01	2.14	7.74147	3.14015e-16	Up	1.20692e-17	gi|747091670|ref|XP_011093574.1|/7.2e-135/PREDICTED: uncharacterized protein LOC105173511 [Sesamum indicum]	NA	sp|Q941B6|UBC37_ARATH/5.6e-69/Probable ubiquitin-conjugating enzyme E2 37 OS=Arabidopsis thaliana GN=UBC37 PE=2 SV=2	sind:105173511/1.1e-135/uncharacterized LOC105173511; K13960 ubiquitin-conjugating enzyme E2 T [EC:2.3.2.23]	Hs7661808/2.4e-42/[O] KOG0417 Ubiquitin-protein ligase	SM00212/4.6E-49/Ubiquitin-conjugating enzyme E2, catalytic domain homologues	NA
Unigene36141_All	471	0.01	2.14	7.74147	0.000452307	Up	7.04288e-05	gi|508096128|gb|AGN04216.1|/6.4e-46/cytochrome P450 [Salvia miltiorrhiza]	NA	sp|O22307|C71DB_LOTJA/1.9e-27/Cytochrome P450 71D11 (Fragment) OS=Lotus japonicus GN=CYP71D11 PE=2 SV=1	sot:102603333/4.4e-31/cytochrome P450 71D11-like; K00512 steroid 17alpha-monooxygenase / 17alpha-hydroxyprogesterone aldolase [EC:1.14.14.19 4.1.2.30]	At3g61040/4.7e-17/[Q] KOG0156 Cytochrome P450 CYP2 subfamily	PR00463/1.1E-7/E-class P450 group I signature	NA
Unigene29045_All	474	0.01	2.13	7.73471	0.000452552	Up	7.04288e-05	gi|720082409|ref|XP_010242583.1|/7.1e-61/PREDICTED: lysine histidine transporter-like 5 [Nelumbo nucifera]	gi|970016503|ref|XM_015213874.1|/4.60139e-06/PREDICTED: Solanum pennellii lysine histidine transporter 2-like (LOC107014004), mRNA	sp|Q9C9J0|LHTL5_ARATH/2.6e-53/Lysine histidine transporter-like 5 OS=Arabidopsis thaliana GN=At1g71680 PE=2 SV=2	aip:107645230/6.8e-48/lysine histidine transporter-like 2; K15015 solute carrier family 32 (vesicular inhibitory amino acid transporter)	At1g71680/7.9e-49/[E] KOG1303 Amino acid transporters	PTHR22950:SF316/2.0E-84/--	NA
CL366.Contig3_All	1762	0.01	2.12	7.72792	3.13917e-16	Up	1.20692e-17	gi|747046880|ref|XP_011101637.1|/4.1e-85/PREDICTED: uncharacterized protein LOC105179671 isoform X3 [Sesamum indicum]	NA	NA	ppp:PHYPADRAFT_79177/3.6e-17/hypothetical protein; K13172 serine/arginine repetitive matrix protein 2	NA	PTHR33304/5.2E-58/--	NA
CL7611.Contig2_All	1980	0.01	2.11	7.7211	2.97391e-18	Up	1.00805e-19	gi|747092885|ref|XP_011094227.1|/3.1e-158/PREDICTED: D-lactate dehydrogenase [cytochrome], mitochondrial [Sesamum indicum]	gi|747092884|ref|XM_011095925.1|/0/PREDICTED: Sesamum indicum D-lactate dehydrogenase [cytochrome], mitochondrial (LOC105173982), mRNA	sp|Q94AX4|DLD_ARATH/1.0e-151/D-lactate dehydrogenase [cytochrome], mitochondrial OS=Arabidopsis thaliana GN=DLD PE=1 SV=1	sind:105173982/4.7e-159/D-lactate dehydrogenase [cytochrome], mitochondrial; K00102 D-lactate dehydrogenase (cytochrome) [EC:1.1.2.4]	At5g06580/2.7e-151/[C] KOG1231 Proteins containing the FAD binding domain	PTHR11748:SF35/2.1E-145/--	biological_process:GO:0055114//oxidation-reduction process;molecular_function:GO:0016614//oxidoreductase activity, acting on CH-OH group of donors;GO:0050660//flavin adenine dinucleotide binding;
CL1634.Contig3_All	1848	0.01	2.1	7.71425	8.35945e-17	Up	3.07546e-18	gi|747072579|ref|XP_011083207.1|/6.4e-73/PREDICTED: pheophytinase, chloroplastic [Sesamum indicum]	gi|747072578|ref|XM_011084905.1|/9.5672e-123/PREDICTED: Sesamum indicum pheophytinase, chloroplastic (LOC105165778), mRNA	NA	NA	At4g36530/1.3e-54/[R] KOG1454 Predicted hydrolase/acyltransferase (alpha/beta hydrolase superfamily)	PTHR10992/5.1E-47/--	NA
CL5375.Contig1_All	1798	0.01	2.09	7.70736	3.14703e-16	Up	1.20692e-17	NA	NA	NA	NA	NA	NA	NA
Unigene33464_All	603	0.01	2.09	7.70736	3.63798e-05	Up	4.57308e-06	gi|747079403|ref|XP_011086900.1|/4.5e-20/PREDICTED: uncharacterized protein LOC105168495 [Sesamum indicum]	NA	NA	NA	NA	PTHR33919:SF3/9.8E-25/--	NA
CL1940.Contig2_All	2635	0.01	2.08	7.70044	2.4519e-24	Up	5.8734e-26	gi|747056267|ref|XP_011074393.1|/3.8e-305/PREDICTED: subtilisin-like protease [Sesamum indicum]	gi|848876586|ref|XM_012983295.1|/5.11063e-97/PREDICTED: Erythranthe guttatus subtilisin-like protease SBT1.6 (LOC105959237), mRNA	sp|O65351|SUBL_ARATH/2.0e-139/Subtilisin-like protease OS=Arabidopsis thaliana GN=ARA12 PE=1 SV=1	mtr:MTR_7g081660/9.1e-17/nuclear RNA-binding-like protein; K13199 plasminogen activator inhibitor 1 RNA-binding protein	At5g67090/1.5e-144/[OR] LSE0115 A Subtilisin-like proteinase	PS00137/-/Serine proteases, subtilase family, histidine active site.	NA
CL13.Contig6_All	3732	0.01	2.07	7.69349	1.53292e-34	Up	2.38728e-36	NA	NA	NA	NA	NA	NA	NA
CL13804.Contig2_All	1031	0.01	2.07	7.69349	4.47811e-09	Up	3.19016e-10	gi|747058686|ref|XP_011075691.1|/8.1e-86/PREDICTED: serine/threonine-protein kinase STE20 [Sesamum indicum]	gi|848895236|ref|XM_012992206.1|/4.04361e-129/PREDICTED: Erythranthe guttatus serine/threonine-protein kinase dst1 (LOC105967601), mRNA	NA	sind:105160122/1.2e-86/serine/threonine-protein kinase STE20; K08838 serine/threonine-protein kinase 24/25/MST4 [EC:2.7.11.1]	At1g69220/6.7e-61/[T] KOG0576 Mitogen-activated protein kinase kinase kinase kinase (MAP4K), germinal center kinase family	NA	NA
CL412.Contig5_All	2330	0.01	2.07	7.69349	3.82185e-21	Up	1.083e-22	gi|747050047|ref|XP_011071080.1|/1.4e-117/PREDICTED: dehydrodolichyl diphosphate synthase 6-like [Sesamum indicum]	gi|747050046|ref|XM_011072778.1|/2.04047e-115/PREDICTED: Sesamum indicum dehydrodolichyl diphosphate synthase 6-like (LOC105156600), mRNA	sp|Q8S2T1|DDPS6_ARATH/3.2e-88/Dehydrodolichyl diphosphate synthase 6 OS=Arabidopsis thaliana GN=At2g17570 PE=2 SV=2	sind:105156600/2.1e-118/dehydrodolichyl diphosphate synthase 6-like; K11778 ditrans,polycis-polyprenyl diphosphate synthase [EC:2.5.1.87]	At2g17570/4.4e-84/[I] KOG1602 Cis-prenyltransferase	PF01255/4.4E-74/Putative undecaprenyl diphosphate synthase	molecular_function:GO:0016740//transferase activity;
CL1532.Contig3_All	1850	0.01	2.06	7.6865	1.61644e-16	Up	6.09248e-18	gi|747083768|ref|XP_011089262.1|/2.6e-135/PREDICTED: uncharacterized protein LOC105170277 [Sesamum indicum]	NA	sp|Q9SJJ3|BLH8_ARATH/1.6e-77/BEL1-like homeodomain protein 8 OS=Arabidopsis thaliana GN=BLH8 PE=1 SV=1	pmum:103332542/3.8e-54/BEL1-like homeodomain protein 9; K15613 homeobox protein Meis1	At2g27990/4.1e-77/[K] KOG0773 Transcription factor MEIS1 and related HOX domain proteins	SM00574/1.7E-39/domain associated with HOX domains	NA
CL9133.Contig2_All	1228	0.01	2.06	7.6865	8.87004e-11	Up	5.27838e-12	NA	NA	NA	NA	NA	NA	NA
Unigene27867_All	794	0.01	2.06	7.6865	7.89677e-07	Up	7.56652e-08	gi|147862911|emb|CAN81099.1|/2.6e-23/hypothetical protein VITISV_017741 [Vitis vinifera]	NA	NA	mdm:103424602/1.3e-14/general transcription factor IIE subunit 1-like; K03136 transcription initiation factor TFIIE subunit alpha	At4g27210/7.1e-18/[R] KOG0017 FOG: Transposon-encoded proteins with TYA, reverse transcriptase, integrase domains in various combinations	NA	NA
Unigene27817_All	1597	0.01	2.04	7.67243	6.30208e-14	Up	2.86262e-15	gi|747099693|ref|XP_011097906.1|/2.8e-154/PREDICTED: FHA domain-containing protein DDL [Sesamum indicum] >gi|747099695|ref|XP_011097908.1| PREDICTED: FHA domain-containing protein DDL [Sesamum indicum] >gi|747099697|ref|XP_011097909.1| PREDICTED: FHA domain-containing protein DDL [Sesamum indicum] >gi|747099699|ref|XP_011097910.1| PREDICTED: FHA domain-containing protein DDL [Sesamum indicum]	gi|848882834|ref|XM_012986286.1|/7.73558e-168/PREDICTED: Erythranthe guttatus FHA domain-containing protein DDL (LOC105962019), mRNA	sp|Q8W4D8|DDL_ARATH/3.6e-91/FHA domain-containing protein DDL OS=Arabidopsis thaliana GN=DDL PE=1 SV=1	sind:105176710/4.3e-155/FHA domain-containing protein DDL; K13108 smad nuclear-interacting protein 1	At3g20550/9.7e-91/[T] KOG1882 Transcriptional regulator SNIP1, contains FHA domain	PF00498/3.9E-17/FHA domain	NA
CL2210.Contig1_All	602	0.01	2.03	7.66534	6.88021e-05	Up	9.05928e-06	NA	NA	NA	NA	NA	NA	NA
CL920.Contig2_All	829	0.01	2.03	7.66534	7.90172e-07	Up	7.56652e-08	NA	NA	NA	NA	NA	NA	NA
CL2546.Contig4_All	1062	0.01	2.02	7.65821	4.4766e-09	Up	3.19016e-10	gi|697182601|ref|XP_009600311.1|/5.2e-19/PREDICTED: E3 ubiquitin-protein ligase RNF170-like [Nicotiana tomentosiformis]	NA	NA	thj:104807351/3.9e-19/E3 ubiquitin-protein ligase RNF170; K15707 RING finger protein 170 [EC:2.3.2.27]	At4g33940_1/1.1e-16/[O] KOG2164 Predicted E3 ubiquitin ligase	PS50089/11.265/Zinc finger RING-type profile.	NA
Unigene29748_All	684	0.01	2.02	7.65821	1.02104e-05	Up	1.1653e-06	NA	NA	NA	NA	NA	NA	NA
Unigene32306_All	526	0.01	2.02	7.65821	0.000451959	Up	7.04288e-05	gi|747088661|ref|XP_011091932.1|/7.9e-53/PREDICTED: uncharacterized protein LOC105172257 [Sesamum indicum]	NA	NA	sind:105172257/1.2e-53/uncharacterized LOC105172257; K12600 superkiller protein 3	At1g76630/4.8e-39/[A] KOG1127 TPR repeat-containing protein	PTHR15704:SF7/3.6E-45/--	NA
CL1812.Contig6_All	613	0.01	2.01	7.65105	6.86956e-05	Up	9.05928e-06	NA	NA	NA	NA	NA	NA	NA
Unigene12580_All	1145	0.01	2.01	7.65105	1.21351e-09	Up	8.1291e-11	gi|747077256|ref|XP_011085740.1|/2.6e-117/PREDICTED: phosphate transporter PHO1 homolog 9 [Sesamum indicum]	gi|747077255|ref|XM_011087438.1|/7.48538e-132/PREDICTED: Sesamum indicum phosphate transporter PHO1 homolog 9 (LOC105167646), mRNA	sp|Q6R8G7|PHO13_ARATH/2.1e-93/Phosphate transporter PHO1 homolog 3 OS=Arabidopsis thaliana GN=PHO1;H3 PE=2 SV=2	NA	At2g03240/7.0e-91/[U] KOG1162 Predicted small molecule transporter	PF03124/8.1E-57/EXS family	NA
Unigene32898_All	498	0.01	2.01	7.65105	0.000452098	Up	7.04288e-05	gi|297834742|ref|XP_002885253.1|/7.3e-16/hypothetical protein ARALYDRAFT_479336 [Arabidopsis lyrata subsp. lyrata] >gi|297331093|gb|EFH61512.1| hypothetical protein ARALYDRAFT_479336 [Arabidopsis lyrata subsp. lyrata]	NA	sp|Q8LGD5|MKS1_ARATH/9.9e-11/Protein MKS1 OS=Arabidopsis thaliana GN=MKS1 PE=1 SV=2	NA	NA	PF05678/3.7E-11/VQ motif	NA
CL11078.Contig2_All	1533	0.01	2	7.64386	4.55724e-13	Up	2.22546e-14	gi|747070616|ref|XP_011082138.1|/2.7e-202/PREDICTED: F-box/FBD/LRR-repeat protein At1g13570-like [Sesamum indicum]	NA	sp|Q9FZ70|FDL1_ARATH/1.9e-52/F-box/FBD/LRR-repeat protein At1g13570 OS=Arabidopsis thaliana GN=At1g13570 PE=2 SV=1	nnu:104604855/1.1e-06/beta-glucosidase 46; K05350 beta-glucosidase [EC:3.2.1.21]	At1g13570/5.0e-52/[R] LSE0003 A F-box and FBD-domains	PF00646/2.5E-7/F-box domain	NA
CL8642.Contig2_All	3218	0.01	2	7.64386	1.06002e-28	Up	2.06828e-30	gi|747070900|ref|XP_011082296.1|/0.0e+00/PREDICTED: ATP-dependent zinc metalloprotease FtsH [Sesamum indicum]	gi|747070899|ref|XM_011083994.1|/0/PREDICTED: Sesamum indicum ATP-dependent zinc metalloprotease FtsH (LOC105165111), mRNA	sp|P51327|FTSH_PORPU/3.9e-92/ATP-dependent zinc metalloprotease FtsH OS=Porphyra purpurea GN=ftsH PE=3 SV=1	csl:COCSUDRAFT_67248/6.3e-105/AAA-domain-containing protein; K03798 cell division protease FtsH [EC:3.4.24.-]	At4g23940/0.0e+00/[O] KOG0731 AAA+-type ATPase containing the peptidase M41 domain	PF00004/8.1E-42/ATPase family associated with various cellular activities (AAA)	NA
Unigene27697_All	2384	0.01	2	7.64386	3.82671e-21	Up	1.083e-22	gi|870842214|gb|KMS95688.1|/1.0e-14/hypothetical protein BVRB_005910 [Beta vulgaris subsp. vulgaris]	NA	NA	NA	NA	PS50600/8.731/Ubiquitin-like protease family profile.	NA
Unigene31791_All	1033	0.01	2	7.64386	8.5721e-09	Up	6.31974e-10	gi|9989054|gb|AAG10817.1|AC011808_5/1.5e-63/Putative retroelement polyprotein [Arabidopsis thaliana]	gi|22858877|gb|AY116453.1|/2.21817e-12/Eucalyptus globulus subsp. bicostata isolate EgRT7 Ty1-copia retrotransposon reverse transcriptase-like (RT) gene, partial sequence	sp|P10978|POLX_TOBAC/5.2e-38/Retrovirus-related Pol polyprotein from transposon TNT 1-94 OS=Nicotiana tabacum PE=2 SV=1	thj:104808371/7.8e-65/uncharacterized LOC104808371; K12447 UDP-sugar pyrophosphorylase [EC:2.7.7.64]	At4g23160_1/4.7e-62/[R] KOG0017 FOG: Transposon-encoded proteins with TYA, reverse transcriptase, integrase domains in various combinations	PF07727/1.8E-51/Reverse transcriptase (RNA-dependent DNA polymerase)	molecular_function:GO:0016301//kinase activity;
CL1368.Contig3_All	1814	0.01	1.99	7.63662	1.18886e-15	Up	4.73642e-17	gi|747094882|ref|XP_011095298.1|/1.7e-134/PREDICTED: putative beta-glucosidase 41 isoform X1 [Sesamum indicum] >gi|747094884|ref|XP_011095299.1| PREDICTED: putative beta-glucosidase 41 isoform X1 [Sesamum indicum]	gi|747094883|ref|XM_011096997.1|/0/PREDICTED: Sesamum indicum putative beta-glucosidase 41 (LOC105174799), transcript variant X2, mRNA	sp|Q0DA21|BGL25_ORYSJ/1.7e-113/Beta-glucosidase 25 OS=Oryza sativa subsp. japonica GN=BGLU25 PE=2 SV=2	sind:105174799/2.5e-135/putative beta-glucosidase 41; K01188 beta-glucosidase [EC:3.2.1.21]	At5g54570/2.6e-116/[G] KOG0626 Beta-glucosidase, lactase phlorizinhydrolase, and related proteins	PTHR10353/2.3E-199/--	biological_process:GO:0005975//carbohydrate metabolic process;molecular_function:GO:0004553//hydrolase activity, hydrolyzing O-glycosyl compounds;
CL5686.Contig1_All	1395	0.01	1.99	7.63662	6.39428e-12	Up	3.42736e-13	gi|970061743|ref|XP_015057735.1|/4.3e-29/PREDICTED: uncharacterized protein LOC107004029 [Solanum pennellii]	NA	NA	sind:105173773/1.5e-18/uncharacterized LOC105173773; K01601 ribulose-bisphosphate carboxylase large chain [EC:4.1.1.39]	NA	PTHR31704:SF16/1.1E-24/--	NA
Unigene28910_All	602	0.01	1.99	7.63662	6.87896e-05	Up	9.05928e-06	NA	NA	NA	NA	NA	NA	NA
Unigene32962_All	502	0.01	1.99	7.63662	0.000451785	Up	7.04288e-05	gi|747061150|ref|XP_011077033.1|/8.1e-39/PREDICTED: uncharacterized protein LOC105161135 [Sesamum indicum]	NA	NA	sind:105161135/1.2e-39/uncharacterized LOC105161135; K10643 CCR4-NOT transcription complex subunit 4 [EC:2.3.2.27]	At3g45630_1/4.8e-36/[K] KOG2068 MOT2 transcription factor	PF14570/5.1E-10/RING/Ubox like zinc-binding domain	NA
CL6364.Contig3_All	1943	0.01	1.98	7.62936	8.35672e-17	Up	3.07546e-18	gi|747100499|ref|XP_011098339.1|/2.7e-138/PREDICTED: beta-glucosidase 18-like [Sesamum indicum]	gi|747100498|ref|XM_011100037.1|/0/PREDICTED: Sesamum indicum beta-glucosidase 18-like (LOC105177023), mRNA	sp|Q7XSK0|BGL18_ORYSJ/3.0e-87/Beta-glucosidase 18 OS=Oryza sativa subsp. japonica GN=BGLU18 PE=3 SV=2	spen:107026460/1.0e-110/beta-glucosidase 18-like; K05350 beta-glucosidase [EC:3.2.1.21]	At1g61810/2.4e-75/[G] KOG0626 Beta-glucosidase, lactase phlorizinhydrolase, and related proteins	PF00232/2.5E-71/Glycosyl hydrolase family 1	NA
CL4084.Contig9_All	1066	0.01	1.97	7.62205	8.56931e-09	Up	6.31974e-10	gi|747083597|ref|XP_011089168.1|/5.3e-32/PREDICTED: uncharacterized protein LOC105170201 [Sesamum indicum]	gi|698427871|ref|XM_009790638.1|/1.05852e-15/PREDICTED: Nicotiana sylvestris uncharacterized LOC104236657 (LOC104236657), mRNA	NA	NA	NA	PTHR33401/8.5E-16/--	NA
CL11039.Contig4_All	573	0.01	1.96	7.61471	0.000128937	Up	1.79465e-05	gi|971554604|ref|XP_015165222.1|/2.1e-27/PREDICTED: F-box protein PP2-B10-like [Solanum tuberosum]	NA	sp|Q949S5|P2B11_ARATH/1.4e-16/F-box protein PP2-B11 OS=Arabidopsis thaliana GN=PP2B11 PE=1 SV=1	mdm:103427772/5.9e-06/protein LUTEIN DEFICIENT 5, chloroplastic-like; K15747 beta-ring hydroxylase [EC:1.14.-.-]	At2g02360/4.8e-16/[W] LSE0494 A Phloem lectin	PTHR32278:SF6/9.5E-37/--	NA
CL4373.Contig6_All	1538	0.01	1.96	7.61471	4.555e-13	Up	2.22546e-14	gi|747055018|ref|XP_011073745.1|/6.2e-82/PREDICTED: GATA transcription factor 1-like isoform X1 [Sesamum indicum]	gi|747087674|ref|XM_011093086.1|/5.38469e-35/PREDICTED: Sesamum indicum GATA transcription factor 1 (LOC105171843), mRNA	sp|Q8LAU9|GATA1_ARATH/4.2e-52/GATA transcription factor 1 OS=Arabidopsis thaliana GN=GATA1 PE=2 SV=2	NA	At3g24050/1.1e-51/[K] KOG1601 GATA-4/5/6 transcription factors	SM00401/3.0E-17/zinc finger binding to DNA consensus sequence [AT]GATA[AG]	NA
CL13.Contig5_All	1336	0.01	1.95	7.60733	4.59246e-11	Up	2.6645e-12	NA	NA	NA	NA	NA	NA	NA
CL1689.Contig3_All	1128	0.01	1.95	7.60733	2.32762e-09	Up	1.61038e-10	gi|747092024|ref|XP_011093764.1|/3.2e-83/PREDICTED: uncharacterized protein LOC105173640 isoform X1 [Sesamum indicum]	gi|658005189|ref|XM_008339511.1|/1.39107e-44/PREDICTED: Malus x domestica uncharacterized LOC103400832 (LOC103400832), mRNA	NA	sind:105173640/4.8e-84/uncharacterized LOC105173640; K08234 glyoxylase I family protein	At5g57040/1.5e-61/[G] LSE0294 A Predicted glyoxylase	PTHR21366/1.6E-56/--	NA
CL467.Contig1_All	2291	0.01	1.95	7.60733	1.07198e-19	Up	3.30412e-21	gi|747102424|ref|XP_011099377.1|/2.9e-301/PREDICTED: LOW QUALITY PROTEIN: peptidyl-prolyl cis-trans isomerase CYP65 [Sesamum indicum]	gi|747102423|ref|XM_011101075.1|/0/PREDICTED: Sesamum indicum peptidyl-prolyl cis-trans isomerase CYP65 (LOC105177820), mRNA	sp|Q9FJX0|PPIL2_ARATH/1.9e-266/Peptidyl-prolyl cis-trans isomerase-like 2 OS=Arabidopsis thaliana GN=PUB49 PE=2 SV=1	sind:105177820/4.4e-302/peptidyl-prolyl cis-trans isomerase CYP65; K10598 peptidyl-prolyl cis-trans isomerase-like 2 [EC:5.2.1.8]	At5g67530/5.0e-266/[O] KOG0883 Cyclophilin type, U box-containing peptidyl-prolyl cis-trans isomerase	PF00160/2.7E-49/Cyclophilin type peptidyl-prolyl cis-trans isomerase/CLD	NA
Unigene27775_All	665	0.01	1.95	7.60733	3.63902e-05	Up	4.57308e-06	NA	NA	NA	NA	NA	NA	NA
CL4654.Contig2_All	1053	0.01	1.94	7.59991	1.63785e-08	Up	1.25194e-09	gi|747067574|ref|XP_011080514.1|/3.7e-25/PREDICTED: protein ETHYLENE INSENSITIVE 3 [Sesamum indicum] >gi|747067576|ref|XP_011080515.1| PREDICTED: protein ETHYLENE INSENSITIVE 3 [Sesamum indicum]	NA	sp|Q9SLH0|EIL1_ARATH/9.9e-21/ETHYLENE INSENSITIVE 3-like 1 protein OS=Arabidopsis thaliana GN=EIL1 PE=1 SV=1	sind:105163760/5.6e-26/protein ETHYLENE INSENSITIVE 3; K14514 ethylene-insensitive protein 3	NA	PF04873/2.2E-9/Ethylene insensitive 3	biological_process:GO:0006355//regulation of transcription, DNA-templated;cellular_component:GO:0005634//nucleus;molecular_function:GO:0003700//transcription factor activity, sequence-specific DNA binding;
CL7006.Contig4_All	1887	0.01	1.94	7.59991	6.11182e-16	Up	2.39092e-17	gi|747055571|ref|XP_011074028.1|/1.4e-272/PREDICTED: GPI ethanolamine phosphate transferase 3 isoform X2 [Sesamum indicum]	gi|848877143|ref|XM_012983560.1|/0/PREDICTED: Erythranthe guttatus GPI ethanolamine phosphate transferase 3 (LOC105959455), transcript variant X1, mRNA &gt;gi|848877146|ref|XM_012983561.1| PREDICTED: Erythranthe guttatus GPI ethanolamine phosphate transferase 3 (LOC105959455), transcript variant X2, mRNA	NA	sind:105158836/2.1e-273/GPI ethanolamine phosphate transferase 3; K05288 phosphatidylinositol glycan, class O	At5g17250/2.4e-173/[T] KOG2126 Glycosylphosphatidylinositol anchor synthesis protein	PF01663/4.7E-9/Type I phosphodiesterase / nucleotide pyrophosphatase	NA
CL4890.Contig2_All	547	0.01	1.93	7.59246	0.000452971	Up	7.04288e-05	gi|747050073|ref|XP_011071094.1|/3.1e-60/PREDICTED: 1,4-dihydroxy-2-naphthoyl-CoA synthase, peroxisomal [Sesamum indicum]	NA	sp|Q8GYN9|MENB_ARATH/6.4e-56/1,4-Dihydroxy-2-naphthoyl-CoA synthase, peroxisomal OS=Arabidopsis thaliana GN=MENB PE=1 SV=2	sind:105156613/4.7e-61/1,4-dihydroxy-2-naphthoyl-CoA synthase, peroxisomal; K01661 naphthoate synthase [EC:4.1.3.36]	At1g60550/4.4e-51/[I] KOG1680 Enoyl-CoA hydratase	PTHR11941/3.4E-81/--	NA
Unigene29388_All	517	0.01	1.93	7.59246	0.00045168	Up	7.04288e-05	NA	NA	NA	NA	NA	NA	NA
Unigene32938_All	744	0.01	1.93	7.59246	5.42826e-06	Up	5.88236e-07	gi|747068141|ref|XP_011080818.1|/1.4e-92/PREDICTED: uncharacterized protein LOC105163979 [Sesamum indicum]	gi|514764679|ref|XM_004965510.1|/3.34353e-24/PREDICTED: Setaria italica peroxidase P7-like (LOC101783109), mRNA	sp|P22195|PER1_ARAHY/3.4e-84/Cationic peroxidase 1 OS=Arachis hypogaea GN=PNC1 PE=1 SV=2	sind:105163979/2.2e-93/uncharacterized LOC105163979; K00430 peroxidase [EC:1.11.1.7]	At5g05340/3.4e-70/[R] TWOG0189 Peroxidase	PS50873/55.102/Plant heme peroxidase family profile.	NA
CL1620.Contig1_All	2620	0.01	1.91	7.57743	2.64644e-22	Up	7.03214e-24	gi|747097071|ref|XP_011096484.1|/7.2e-256/PREDICTED: protein MEI2-like 5 isoform X2 [Sesamum indicum] >gi|747097073|ref|XP_011096485.1| PREDICTED: protein MEI2-like 5 isoform X2 [Sesamum indicum]	gi|593330128|ref|XM_007138429.1|/4.90458e-122/Phaseolus vulgaris hypothetical protein (PHAVU_009G213500g) mRNA, complete cds	sp|Q8VWF5|AML5_ARATH/1.6e-200/Protein MEI2-like 5 OS=Arabidopsis thaliana GN=ML5 PE=1 SV=1	cre:CHLREDRAFT_152680/9.6e-51/AML1; RNA-binding protein; K17579 protein phosphatase 1 regulatory subunit 42	At1g29400/6.7e-198/[D] KOG4660 Protein Mei2, essential for commitment to meiosis, and related proteins	PTHR24012:SF390/5.7E-143/--	NA
CL13410.Contig2_All	520	0.01	1.9	7.56986	0.000838719	Up	0.00013952	gi|747090630|ref|XP_011093011.1|/2.9e-23/PREDICTED: cytochrome b5 [Sesamum indicum]	NA	sp|Q9ZNV4|CYB5C_ARATH/1.1e-20/Cytochrome B5 isoform C OS=Arabidopsis thaliana GN=CYTB5-C PE=1 SV=1	gmx:100818642/4.9e-07/nitrate reductase [NADH] 2; K10534 nitrate reductase (NAD(P)H) [EC:1.7.1.1 1.7.1.2 1.7.1.3]	At2g46650/2.9e-20/[C] KOG0537 Cytochrome b5	PS00191/-/Cytochrome b5 family, heme-binding domain signature.	NA
CL2834.Contig4_All	6080	0.01	1.9	7.56986	1.04152e-52	Up	9.3543e-55	gi|747072455|ref|XP_011083140.1|/0.0e+00/PREDICTED: callose synthase 9 [Sesamum indicum]	gi|747072454|ref|XM_011084838.1|/0/PREDICTED: Sesamum indicum callose synthase 9 (LOC105165737), mRNA	sp|Q9SFU6|CALS9_ARATH/0.0e+00/Callose synthase 9 OS=Arabidopsis thaliana GN=CALS9 PE=2 SV=2	sind:105165737/0.0e+00/callose synthase 9; K11000 callose synthase [EC:2.4.1.-]	At3g07160/0.0e+00/[M] KOG0916 1,3-beta-glucan synthase/callose synthase catalytic subunit	PS51475/60.134/Proteasome alpha-type subunit profile.	NA
CL5795.Contig5_All	780	0.01	1.89	7.56224	5.43007e-06	Up	5.88236e-07	NA	NA	NA	NA	NA	NA	NA
CL9527.Contig2_All	670	0.01	1.89	7.56224	3.64459e-05	Up	4.57308e-06	gi|747059402|ref|XP_011076080.1|/1.2e-24/PREDICTED: F-box protein At5g52880 [Sesamum indicum]	NA	sp|Q9FLX3|FB293_ARATH/2.0e-06/F-box protein At5g52880 OS=Arabidopsis thaliana GN=At5g52880 PE=2 SV=1	NA	NA	NA	NA
CL10975.Contig7_All	2041	0.01	1.88	7.55459	8.33768e-17	Up	3.07546e-18	gi|914408405|gb|AKV71969.1|/9.1e-105/telomere repeat-binding factor like-protein [Rehmannia glutinosa]	gi|914408404|gb|KR780106.1|/6.06247e-155/Rehmannia glutinosa telomere repeat-binding factor like-protein (MYB30) mRNA, complete cds	sp|Q9M347|TRP6_ARATH/9.6e-12/Telomere repeat-binding protein 6 OS=Arabidopsis thaliana GN=TRP6 PE=1 SV=1	adu:107473941/1.9e-06/uncharacterized LOC107473941; K11111 telomeric repeat-binding factor 2	At1g72650/8.7e-36/[S] LSE0382 A Uncharacterized	SM00717/1.3E-8/SANT SWI3, ADA2, N-CoR and TFIIIB'' DNA-binding domains	NA
CL11037.Contig1_All	629	0.01	1.88	7.55459	6.87019e-05	Up	9.05928e-06	gi|747052002|ref|XP_011072099.1|/4.1e-88/PREDICTED: ABC transporter G family member 11 [Sesamum indicum]	NA	sp|Q8RXN0|AB11G_ARATH/5.8e-85/ABC transporter G family member 11 OS=Arabidopsis thaliana GN=ABCG11 PE=1 SV=1	ppp:PHYPADRAFT_41420/5.2e-11/ppabcg11; ATP-binding cassette transporter, subfamily G, member 11, group WBC protein PpABCG11; K05681 ATP-binding cassette, subfamily G (WHITE), member 2	At1g17840/1.6e-84/[Q] KOG0061 Transporter, ABC superfamily (Breast cancer resistance protein)	PTHR19241:SF265/5.6E-113/--	biological_process:GO:0055085//transmembrane transport;GO:0015908//fatty acid transport;cellular_component:GO:0016021//integral component of membrane;GO:0005886//plasma membrane;molecular_function:GO:0015245//fatty acid transporter activity;GO:0005524//ATP binding;GO:0042626//ATPase activity, coupled to transmembrane movement of substances;
CL3207.Contig2_All	2951	0.01	1.88	7.55459	1.25469e-24	Up	2.96486e-26	gi|747051758|ref|XP_011071970.1|/1.1e-223/PREDICTED: putative late blight resistance protein homolog R1A-10 [Sesamum indicum]	NA	sp|Q60CZ8|R1A10_SOLDE/2.7e-84/Putative late blight resistance protein homolog R1A-10 OS=Solanum demissum GN=R1A-10 PE=3 SV=1	tcc:TCM_014828/2.5e-100/Nbs-lrr resistance protein; K13457 disease resistance protein RPM1	NA	PTHR23155/1.7E-201/--	NA
CL1271.Contig2_All	1737	0.01	1.87	7.54689	6.30875e-14	Up	2.86262e-15	NA	NA	NA	NA	NA	NA	NA
CL2396.Contig4_All	1267	0.01	1.87	7.54689	6.34051e-10	Up	4.10352e-11	gi|747100550|ref|XP_011098368.1|/3.7e-80/PREDICTED: diacylglycerol kinase 5-like isoform X3 [Sesamum indicum]	gi|747100549|ref|XM_011100066.1|/1.05187e-145/PREDICTED: Sesamum indicum diacylglycerol kinase 5-like (LOC105177041), transcript variant X3, mRNA	sp|Q9C5E5|DGK5_ARATH/1.8e-72/Diacylglycerol kinase 5 OS=Arabidopsis thaliana GN=DGK5 PE=2 SV=1	sind:105177041/5.6e-81/diacylglycerol kinase 5-like; K00901 diacylglycerol kinase (ATP) [EC:2.7.1.107]	At2g20900/8.0e-64/[IT] KOG1169 Diacylglycerol kinase	PF00609/5.3E-18/Diacylglycerol kinase accessory domain	biological_process:GO:0016310//phosphorylation;GO:0007205//protein kinase C-activating G-protein coupled receptor signaling pathway;molecular_function:GO:0004143//diacylglycerol kinase activity;GO:0005524//ATP binding;
CL9155.Contig2_All	1050	0.01	1.87	7.54689	3.12104e-08	Up	2.4801e-09	gi|747066751|ref|XP_011080068.1|/3.5e-92/PREDICTED: uncharacterized protein LOC105163428 isoform X5 [Sesamum indicum]	gi|747066744|ref|XM_011081762.1|/0/PREDICTED: Sesamum indicum serine/threonine-protein kinase 19 homolog (LOC105163428), transcript variant X2, mRNA	NA	sind:105163428/7.2e-74/serine/threonine-protein kinase 19 homolog; K08880 serine/threonine kinase 19 [EC:2.7.11.1]	NA	PTHR15243/1.0E-49/--	NA
CL420.Contig2_All	1706	0.01	1.86	7.53916	1.2188e-13	Up	5.67084e-15	gi|747075029|ref|XP_011084533.1|/3.2e-143/PREDICTED: WD repeat-containing protein 44 [Sesamum indicum]	gi|747075028|ref|XM_011086231.1|/0/PREDICTED: Sesamum indicum WD repeat-containing protein 44 (LOC105166760), mRNA	sp|Q9SJT9|COPA2_ARATH/8.6e-06/Coatomer subunit alpha-2 OS=Arabidopsis thaliana GN=At2g21390 PE=2 SV=1	sot:102579447/9.5e-100/POC1 centriolar protein homolog A-like; K20241 WD repeat-containing protein 44	At5g53500/1.0e-98/[S] KOG0283 WD40 repeat-containing protein	PS50294/10.1/Trp-Asp (WD) repeats circular profile.	NA
CL1526.Contig14_All	2525	0.01	1.85	7.53138	1.45007e-20	Up	4.2501e-22	gi|747104930|ref|XP_011100721.1|/1.1e-272/PREDICTED: beta-glucosidase-like SFR2, chloroplastic [Sesamum indicum]	gi|747104929|ref|XM_011102419.1|/0/PREDICTED: Sesamum indicum beta-glucosidase-like SFR2, chloroplastic (LOC105178861), mRNA	sp|Q8L6H7|SFR2_ORYSJ/2.0e-213/Beta-glucosidase-like SFR2, chloroplastic OS=Oryza sativa subsp. japonica GN=SFR2 PE=2 SV=1	atr:18437423/1.6e-31/beta-glucosidase 12; K01188 beta-glucosidase [EC:3.2.1.21]	At3g06510/1.7e-198/[G] KOG0626 Beta-glucosidase, lactase phlorizinhydrolase, and related proteins	PTHR10353/5.0E-150/--	NA
CL1414.Contig2_All	2346	0.01	1.84	7.52356	4.06129e-19	Up	1.29666e-20	gi|568848676|ref|XP_006478124.1|/2.1e-20/PREDICTED: putative nuclease HARBI1 [Citrus sinensis]	NA	NA	NA	NA	NA	NA
Unigene32154_All	508	0.01	1.83	7.5157	0.000838658	Up	0.00013952	NA	NA	NA	NA	NA	NA	NA
CL12744.Contig2_All	564	0.01	1.82	7.50779	0.000451715	Up	7.04288e-05	gi|567899734|ref|XP_006442355.1|/4.2e-20/hypothetical protein CICLE_v10021126mg [Citrus clementina] >gi|557544617|gb|ESR55595.1| hypothetical protein CICLE_v10021126mg [Citrus clementina]	NA	NA	NA	NA	PTHR13353:SF7/8.0E-29/--	cellular_component:GO:0016021//integral component of membrane;
Unigene28115_All	767	0.01	1.82	7.50779	1.02007e-05	Up	1.1653e-06	gi|720040768|ref|XP_010268698.1|/1.4e-74/PREDICTED: AP-2 complex subunit sigma-like isoform X2 [Nelumbo nucifera]	gi|747056801|ref|XM_011076374.1|/1.30798e-167/PREDICTED: Sesamum indicum AP-2 complex subunit sigma (LOC105159341), mRNA	sp|Q84WL9|AP2S_ARATH/2.5e-74/AP-2 complex subunit sigma OS=Arabidopsis thaliana GN=AP17 PE=2 SV=1	csv:101215581/4.7e-75/AP-2 complex subunit sigma; K11827 AP-2 complex subunit sigma-1	At1g47830/6.7e-74/[U] KOG0935 Clathrin adaptor complex, small subunit	PTHR11753/3.2E-122/--	biological_process:GO:0015031//protein transport;molecular_function:GO:0008565//protein transporter activity;
Unigene34490_All	787	0.01	1.82	7.50779	5.42105e-06	Up	5.88236e-07	NA	NA	NA	NA	NA	NA	NA
CL3922.Contig2_All	2996	0.01	1.81	7.49985	4.79949e-24	Up	1.16352e-25	gi|747066683|ref|XP_011080031.1|/0.0e+00/PREDICTED: autophagy-related protein 9 [Sesamum indicum]	gi|747066682|ref|XM_011081729.1|/0/PREDICTED: Sesamum indicum autophagy-related protein 9 (LOC105163405), mRNA	NA	sind:105163405/0.0e+00/autophagy-related protein 9; K17907 autophagy-related protein 9	At2g31260/4.6e-312/[R] KOG2173 Integral membrane protein	PTHR13038:SF10/0.0/--	cellular_component:GO:0016021//integral component of membrane;
CL5122.Contig1_All	962	0.01	1.81	7.49985	4.15332e-07	Up	3.81954e-08	gi|747096121|ref|XP_011095966.1|/9.0e-87/PREDICTED: BAG family molecular chaperone regulator 5, mitochondrial [Sesamum indicum]	gi|848896687|ref|XM_012992955.1|/5.04478e-103/PREDICTED: Erythranthe guttatus fumarylacetoacetase-like (LOC105968325), mRNA	sp|O65373|BAG5_ARATH/1.8e-45/BAG family molecular chaperone regulator 5, mitochondrial OS=Arabidopsis thaliana GN=BAG5 PE=1 SV=1	sly:101261704/9.5e-65/fumarylacetoacetase-like; K01555 fumarylacetoacetase [EC:3.7.1.2]	NA	PTHR33322:SF5/4.0E-75/--	NA
CL623.Contig5_All	1023	0.01	1.81	7.49985	1.14166e-07	Up	9.73286e-09	gi|747073930|ref|XP_011083944.1|/5.8e-68/PREDICTED: F-box protein SKIP1 [Sesamum indicum]	gi|848878946|ref|XM_012984423.1|/1.19703e-79/PREDICTED: Erythranthe guttatus F-box protein SKIP1-like (LOC105960256), mRNA	sp|Q9FDX1|SKIP1_ARATH/2.2e-41/F-box protein SKIP1 OS=Arabidopsis thaliana GN=SKIP1 PE=1 SV=1	sind:105166330/8.8e-69/F-box protein SKIP1; K10268 F-box and leucine-rich repeat protein 2/20	At5g57900/5.9e-41/[R] KOG1947 Leucine rich repeat proteins, some proteins contain F-box	NA	NA
CL906.Contig6_All	1593	0.01	1.81	7.49985	1.7074e-12	Up	8.73352e-14	gi|747080356|ref|XP_011087426.1|/4.1e-193/PREDICTED: heparan-alpha-glucosaminide N-acetyltransferase isoform X1 [Sesamum indicum]	gi|747080355|ref|XM_011089124.1|/0/PREDICTED: Sesamum indicum heparan-alpha-glucosaminide N-acetyltransferase (LOC105168919), transcript variant X1, mRNA	NA	sind:105168919/6.2e-194/heparan-alpha-glucosaminide N-acetyltransferase; K10532 heparan-alpha-glucosaminide N-acetyltransferase [EC:2.3.1.78]	At5g27730/5.4e-150/[S] KOG4683 Uncharacterized conserved protein	PTHR31061/1.3E-254/--	cellular_component:GO:0016021//integral component of membrane;molecular_function:GO:0016740//transferase activity;
Unigene18923_All	516	0.01	1.81	7.49985	0.000840539	Up	0.00013952	gi|698502564|ref|XP_009796924.1|/5.8e-48/PREDICTED: phosphoglucan phosphatase DSP4, amyloplastic isoform X2 [Nicotiana sylvestris]	gi|743776386|ref|XM_010920298.1|/3.86688e-12/PREDICTED: Elaeis guineensis phosphoglucan phosphatase DSP4, amyloplastic (LOC105042928), transcript variant X3, mRNA	sp|G4LTX4|DSP4_CASSA/1.0e-47/Phosphoglucan phosphatase DSP4, amyloplastic OS=Castanea sativa GN=DSP4 PE=1 SV=1	cme:CYME_CMT021C/1.3e-07/similar to AKIN beta2; K07199 5'-AMP-activated protein kinase, regulatory beta subunit	At3g52180_2/1.3e-23/[G] KOG1616 Protein involved in Snf1 protein kinase complex assembly	PTHR10343/1.5E-60/--	biological_process:GO:0007623//circadian rhythm;GO:0005982//starch metabolic process;GO:0006470//protein dephosphorylation;molecular_function:GO:0019203//carbohydrate phosphatase activity;GO:0008138//protein tyrosine/serine/threonine phosphatase activity;
CL1381.Contig2_All	1262	0.01	1.8	7.49185	1.21394e-09	Up	8.1291e-11	gi|590722371|ref|XP_007051876.1|/6.9e-87/NAD(P)-binding Rossmann-fold superfamily protein, putative [Theobroma cacao] >gi|508704137|gb|EOX96033.1| NAD(P)-binding Rossmann-fold superfamily protein, putative [Theobroma cacao]	NA	sp|B2X050|MNR1_CAPAN/8.7e-72/(+)-neomenthol dehydrogenase OS=Capsicum annuum GN=MNR1 PE=1 SV=1	vvi:104881904/2.4e-84/(+)-neomenthol dehydrogenase-like; K15095 (+)-neomenthol dehydrogenase [EC:1.1.1.208]	At3g61220/4.7e-56/[Q] KOG1208 Dehydrogenases with different specificities (related to short-chain alcohol dehydrogenases)	PTHR24322/1.7E-27/--	NA
CL5558.Contig2_All	961	0.01	1.8	7.49185	4.14736e-07	Up	3.81954e-08	gi|747098352|ref|XP_011097184.1|/1.0e-90/PREDICTED: uncharacterized protein LOC105176160 [Sesamum indicum]	gi|747098351|ref|XM_011098882.1|/4.7285e-148/PREDICTED: Sesamum indicum uncharacterized LOC105176160 (LOC105176160), mRNA	NA	NA	NA	PF12697/3.7E-10/Alpha/beta hydrolase family	molecular_function:GO:0016787//hydrolase activity;
CL1523.Contig5_All	849	0.01	1.79	7.48382	2.85994e-06	Up	2.96938e-07	gi|747046777|ref|XP_011101230.1|/9.1e-75/PREDICTED: ethylene-responsive transcription factor ABR1-like [Sesamum indicum]	gi|955721865|ref|XR_001164477.2|/8.30478e-21/PREDICTED: Setaria italica AT-rich interactive domain-containing protein 1A-like (LOC101757626), transcript variant X2, misc_RNA	sp|Q70II3|EF110_ARATH/1.2e-40/Ethylene-responsive transcription factor ERF110 OS=Arabidopsis thaliana GN=ERF110 PE=2 SV=2	ath:AT1G43160/5.7e-29/RAP2.6; ethylene-responsive transcription factor RAP2-6; K09286 EREBP-like factor	At5g50080/3.0e-38/[K] LSE0301 A AP2 domain transcription factor	PR00367/5.7E-12/Ethylene responsive element binding protein signature	NA
CL9117.Contig9_All	1836	0.01	1.79	7.48382	3.26143e-14	Up	1.44503e-15	gi|470133159|ref|XP_004302440.1|/3.3e-122/PREDICTED: amidase 1 [Fragaria vesca subsp. vesca]	NA	sp|Q9FR37|AMI1_ARATH/1.2e-93/Amidase 1 OS=Arabidopsis thaliana GN=AMI1 PE=1 SV=1	apro:F751_6020/2.2e-17/Glutamyl-tRNA(Gln) amidotransferase subunit A; K02433 aspartyl-tRNA(Asn)/glutamyl-tRNA(Gln) amidotransferase subunit A [EC:6.3.5.6 6.3.5.7]	At5g09420_1/1.3e-62/[J] KOG1211 Amidases	PTHR11895:SF39/7.1E-107/--	molecular_function:GO:0016810//hydrolase activity, acting on carbon-nitrogen (but not peptide) bonds;
CL3993.Contig4_All	1292	0.01	1.78	7.47573	1.21438e-09	Up	8.1291e-11	gi|747052611|ref|XP_011072431.1|/6.0e-78/PREDICTED: craniofacial development protein 1 [Sesamum indicum]	gi|747052610|ref|XM_011074129.1|/1.05809e-155/PREDICTED: Sesamum indicum craniofacial development protein 1 (LOC105157687), mRNA	NA	NA	At5g30145/5.3e-55/[S] KOG4776 Uncharacterized conserved protein BCNT	PF07572/2.1E-26/Bucentaur or craniofacial development	NA
Unigene27542_All	797	0.01	1.78	7.47573	1.02244e-05	Up	1.1653e-06	NA	NA	NA	NA	NA	NA	NA
CL10634.Contig1_All	521	0.01	1.77	7.46761	0.000839264	Up	0.00013952	NA	gi|123689354|emb|AM450570.1|/2.35126e-09/Vitis vinifera contig VV78X078307.9, whole genome shotgun sequence	NA	NA	NA	NA	NA
CL562.Contig3_All	1220	0.01	1.77	7.46761	4.48188e-09	Up	3.19016e-10	gi|747090061|ref|XP_011092700.1|/6.7e-87/PREDICTED: metacaspase-1-like [Sesamum indicum]	NA	sp|Q7XJE6|MCA1_ARATH/2.2e-56/Metacaspase-1 OS=Arabidopsis thaliana GN=AMC1 PE=1 SV=1	NA	At1g02170/1.6e-56/[DO] KOG1546 Metacaspase involved in regulation of apoptosis	PTHR31773:SF4/6.1E-112/--	NA
CL609.Contig5_All	799	0.01	1.77	7.46761	1.02061e-05	Up	1.1653e-06	gi|3283026|gb|AAC25101.1|/1.4e-08/putative transposase [Arabidopsis thaliana]	NA	NA	NA	NA	NA	NA
CL7325.Contig1_All	1023	0.11	19.41	7.46315	2.00722e-84	Up	1.00261e-86	gi|151301852|gb|ABR92334.1|/2.4e-114/putative dienelactone hydrolase family protein [Salvia miltiorrhiza]	gi|151301851|gb|EF667001.1|/0/Salvia miltiorrhiza putative dienelactone hydrolase family protein mRNA, complete cds	sp|Q9ZT66|E134_MAIZE/1.3e-36/Endo-1,3;1,4-beta-D-glucanase OS=Zea mays PE=1 SV=1	sot:102601759/3.6e-78/endo-1,3;1,4-beta-D-glucanase-like; K01061 carboxymethylenebutenolidase [EC:3.1.1.45]	At3g23600/1.5e-84/[R] KOG3043 Predicted hydrolase related to dienelactone hydrolase	PTHR17630/1.1E-134/--	NA
CL13858.Contig10_All	614	0.01	1.76	7.45943	0.000242278	Up	3.5552e-05	NA	NA	NA	NA	NA	NA	NA
CL2284.Contig2_All	1508	0.01	1.76	7.45943	2.37981e-11	Up	1.34503e-12	gi|565344563|ref|XP_006339380.1|/8.5e-92/PREDICTED: uncharacterized protein LOC102583785 [Solanum tuberosum] >gi|971536404|ref|XP_015166365.1| PREDICTED: uncharacterized protein LOC102583785 [Solanum tuberosum]	NA	NA	sind:105173773/5.5e-35/uncharacterized LOC105173773; K01601 ribulose-bisphosphate carboxylase large chain [EC:4.1.1.39]	At3g44640/3.6e-47/[L] KOG4585 Predicted transposase	PF13359/4.3E-31/DDE superfamily endonuclease	NA
CL591.Contig6_All	555	0.01	1.76	7.45943	0.000840235	Up	0.00013952	NA	NA	NA	NA	NA	NA	NA
Unigene34845_All	561	0.01	1.76	7.45943	0.000452831	Up	7.04288e-05	gi|779752353|gb|AJY78066.1|/1.9e-97/1a protein [Cucumber mosaic virus] >gi|779752355|gb|AJY78068.1| 1a protein [Glycine max]	gi|779752351|gb|KP137860.1|/0/Glycine max cultivar Conquista retrotransposon Gmr71, complete sequence	NA	NA	NA	PF01443/4.6E-16/Viral (Superfamily 1) RNA helicase	biological_process:GO:0006396//RNA processing;GO:0080009//mRNA methylation;molecular_function:GO:0003723//RNA binding;GO:0016817//hydrolase activity, acting on acid anhydrides;GO:0005524//ATP binding;GO:0008174//mRNA methyltransferase activity;
CL11714.Contig2_All	714	0.01	1.74	7.44294	3.64006e-05	Up	4.57308e-06	gi|697109758|ref|XP_009608743.1|/6.5e-66/PREDICTED: SNF1-related protein kinase regulatory subunit gamma-1 [Nicotiana tomentosiformis]	NA	sp|Q8LBB2|KING1_ARATH/3.8e-56/SNF1-related protein kinase regulatory subunit gamma-1 OS=Arabidopsis thaliana GN=KING1 PE=1 SV=2	NA	At3g48530/1.0e-55/[C] KOG1764 5'-AMP-activated protein kinase, gamma subunit	PTHR13780/3.2E-90/--	NA
CL5576.Contig3_All	1341	0.01	1.74	7.44294	6.33698e-10	Up	4.10352e-11	gi|747075328|ref|XP_011084694.1|/3.9e-64/PREDICTED: uncharacterized protein LOC105166884 isoform X1 [Sesamum indicum]	NA	NA	NA	NA	PTHR19288/4.4E-33/--	NA
Unigene34468_All	711	0.01	1.74	7.44294	3.6425e-05	Up	4.57308e-06	gi|747051124|ref|XP_011071645.1|/5.0e-34/PREDICTED: uncharacterized protein LOC105157045 [Sesamum indicum]	NA	NA	NA	At2g07670/1.8e-12/[R] KOG1075 FOG: Reverse transcriptase	PF14111/6.0E-22/Domain of unknown function (DUF4283)	NA
CL191.Contig2_All	1219	0.04	6.95	7.44087	7.00297e-37	Up	1.00651e-38	gi|659117354|ref|XP_008458557.1|/4.4e-54/PREDICTED: neurogenic protein mastermind-like [Cucumis melo]	gi|747086579|ref|XM_011092494.1|/5.4958e-34/PREDICTED: Sesamum indicum CAR1 transcription factor (LOC105171393), mRNA	sp|Q9C6S1|FH14_ARATH/1.1e-07/Formin-like protein 14 OS=Arabidopsis thaliana GN=FH14 PE=3 SV=3	sly:101262608/7.4e-06/formin-like protein 20; K02184 formin 2	At5g19090/8.9e-44/[P] KOG1603 Copper chaperone	PTHR22814:SF75/9.0E-21/--	NA
CL2809.Contig5_All	1345	0.01	1.73	7.43463	6.32642e-10	Up	4.10352e-11	gi|747054564|ref|XP_011073495.1|/3.0e-120/PREDICTED: uncharacterized protein LOC105158433 [Sesamum indicum]	gi|723732218|ref|XM_010328420.1|/2.78863e-42/PREDICTED: Solanum lycopersicum protein WVD2-like 1 (LOC101246088), transcript variant X2, mRNA	sp|Q8GYX9|WDL1_ARATH/6.5e-41/Protein WVD2-like 1 OS=Arabidopsis thaliana GN=WDL1 PE=1 SV=1	NA	At3g23090/2.0e-57/[S] LSE0281 A Uncharacterized protein	PTHR31358/2.1E-65/--	NA
CL644.Contig5_All	1051	0.01	1.73	7.43463	1.14199e-07	Up	9.73286e-09	gi|731412716|ref|XP_010658465.1|/5.1e-43/PREDICTED: uncharacterized protein YKR070W isoform X2 [Vitis vinifera]	gi|848868152|ref|XM_012979256.1|/7.20112e-97/PREDICTED: Erythranthe guttatus uncharacterized protein YKR070W-like (LOC105955518), mRNA	NA	NA	At3g45740/1.0e-24/[R] KOG1618 Predicted phosphatase	PTHR14269/5.1E-36/--	NA
CL8723.Contig4_All	1064	0.01	1.73	7.43463	1.14344e-07	Up	9.73286e-09	gi|747105763|ref|XP_011101156.1|/6.7e-75/PREDICTED: MADS-box protein SOC1-like isoform X1 [Sesamum indicum] >gi|747105765|ref|XP_011101157.1| PREDICTED: MADS-box protein SOC1-like isoform X1 [Sesamum indicum] >gi|747105767|ref|XP_011101158.1| PREDICTED: MADS-box protein SOC1-like isoform X1 [Sesamum indicum] >gi|747105771|ref|XP_011101160.1| PREDICTED: MADS-box protein SOC1-like isoform X1 [Sesam…	gi|747059732|ref|XM_011077960.1|/1.16966e-124/PREDICTED: Sesamum indicum MADS-box protein SOC1-like (LOC105160535), transcript variant X1, mRNA	sp|O64645|SOC1_ARATH/5.8e-61/MADS-box protein SOC1 OS=Arabidopsis thaliana GN=SOC1 PE=1 SV=1	nnu:104596218/2.6e-63/MADS-box protein SOC1; K09260 MADS-box transcription enhancer factor 2A	At2g45660/1.6e-60/[K] KOG0014 MADS box transcription factor	PR00404/1.4E-31/MADS domain signature	biological_process:GO:0006351//transcription, DNA-templated;molecular_function:GO:0005488//binding;
CL1786.Contig4_All	822	0.01	1.72	7.42626	1.01997e-05	Up	1.1653e-06	gi|661886795|emb|CDP09513.1|/5.7e-42/unnamed protein product [Coffea canephora]	gi|663680609|emb|HG975513.1|/1.76303e-07/Solanum lycopersicum chromosome ch01, complete genome	sp|Q9SUP7|HMGB6_ARATH/5.8e-08/High mobility group B protein 6 OS=Arabidopsis thaliana GN=HMGB6 PE=2 SV=1	nnu:104603963/7.2e-13/high mobility group B protein 6-like; K09273 upstream-binding transcription factor	At4g23800/1.5e-07/[R] KOG0381 HMG box-containing protein	PTHR36790/1.1E-42/--	NA
CL4694.Contig2_All	641	0.01	1.72	7.42626	0.000242238	Up	3.5552e-05	gi|747054558|ref|XP_011073490.1|/7.9e-31/PREDICTED: uncharacterized protein LOC105158430 [Sesamum indicum]	NA	NA	thj:104815985/9.9e-18/40S ribosomal protein S15-4-like; K02958 small subunit ribosomal protein S15e	NA	PTHR13115/1.4E-23/--	NA
CL952.Contig9_All	706	0.01	1.72	7.42626	6.86769e-05	Up	9.05928e-06	gi|747103000|ref|XP_011099685.1|/8.4e-50/PREDICTED: NAD-dependent protein deacetylase SRT2 [Sesamum indicum] >gi|747103002|ref|XP_011099686.1| PREDICTED: NAD-dependent protein deacetylase SRT2 [Sesamum indicum]	gi|828315192|ref|XM_004502914.2|/1.08336e-58/PREDICTED: Cicer arietinum NAD-dependent protein deacetylase SRT2 (LOC101496778), mRNA	sp|Q94AQ6|SIR4_ARATH/1.4e-42/NAD-dependent protein deacetylase SRT2 OS=Arabidopsis thaliana GN=SRT2 PE=2 SV=1	sind:105178044/1.3e-50/NAD-dependent protein deacetylase SRT2; K11414 NAD-dependent deacetylase sirtuin 4 [EC:3.5.1.-]	At5g09230/1.2e-40/[BK] KOG2683 Sirtuin 4 and related class II sirtuins (SIR2 family)	PTHR11085:SF6/3.5E-32/--	NA
Unigene34615_All	681	0.01	1.72	7.42626	6.87206e-05	Up	9.05928e-06	NA	NA	NA	NA	NA	NA	NA
Unigene35716_All	974	0.01	1.72	7.42626	4.1479e-07	Up	3.81954e-08	gi|747096895|ref|XP_011096385.1|/1.9e-108/PREDICTED: GDSL esterase/lipase At5g45960-like [Sesamum indicum]	NA	sp|Q9FJ40|GDL86_ARATH/3.2e-82/GDSL esterase/lipase At5g45960 OS=Arabidopsis thaliana GN=At5g45960 PE=2 SV=1	aly:ARALYDRAFT_316517/6.3e-32/T4O12.15; K01188 beta-glucosidase [EC:3.2.1.21]	At5g45960/8.6e-82/[RI] LSE0388 A Predicted lipase	PTHR22835/5.3E-138/--	NA
CL3189.Contig12_All	966	0.01	1.71	7.41785	7.88985e-07	Up	7.56652e-08	gi|510794256|gb|AGN52094.1|/1.1e-103/MYB-related transcription factor [Salvia miltiorrhiza] >gi|510794476|gb|AGN52204.1| MYB-related transcription factor [Salvia miltiorrhiza]	gi|510794255|gb|KF059424.1|/2.7617e-170/Salvia miltiorrhiza MYB-related transcription factor (MYB70) mRNA, complete cds	sp|Q9FDW1|MYB44_ARATH/2.0e-31/Transcription factor MYB44 OS=Arabidopsis thaliana GN=MYB44 PE=2 SV=1	sind:105162722/1.5e-70/transcription factor LAF1-like; K09422 myb proto-oncogene protein, plant	At1g26780/4.7e-56/[K] KOG0048 Transcription factor, Myb superfamily	PTHR10641:SF473/1.4E-97/--	NA
CL551.Contig7_All	2103	0.01	1.71	7.41785	1.18922e-15	Up	4.73642e-17	gi|747076690|ref|XP_011085426.1|/1.8e-103/PREDICTED: uncharacterized protein LOC105167418 [Sesamum indicum]	gi|848860029|ref|XM_012975421.1|/0/PREDICTED: Erythranthe guttatus uncharacterized LOC105951938 (LOC105951938), mRNA	NA	sind:105167418/2.7e-104/uncharacterized LOC105167418; K11507 centromere protein O	NA	PF09496/5.0E-26/Cenp-O kinetochore centromere component	NA
Unigene31292_All	723	0.01	1.71	7.41785	3.63832e-05	Up	4.57308e-06	gi|955373097|ref|XP_006598120.2|/1.4e-28/PREDICTED: proline-rich extensin-like protein EPR1 [Glycine max] >gi|947064174|gb|KRH13435.1| hypothetical protein GLYMA_15G238600 [Glycine max]	NA	sp|P12347|PER_ACEAT/1.9e-15/Period clock protein OS=Acetabularia acetabulum PE=4 SV=2	brp:103859271/3.1e-07/RNA polymerase II C-terminal domain phosphatase-like 1; K18998 RNA polymerase II C-terminal domain phosphatase-like 1/2 [EC:3.1.3.16]	Hs18591704/1.2e-16/[R] KOG1721 FOG: Zn-finger	NA	NA
CL378.Contig3_All	1971	0.08	13.66	7.41574	4.17949e-117	Up	1.34494e-119	NA	NA	NA	NA	NA	NA	NA
Unigene29400_All	578	0.01	1.7	7.40939	0.000452656	Up	7.04288e-05	gi|747054752|ref|XP_011073598.1|/2.7e-54/PREDICTED: uncharacterized protein LOC105158513 [Sesamum indicum]	NA	NA	NA	NA	PF07712/7.7E-61/Stress up-regulated Nod 19	NA
Unigene32661_All	1038	0.01	1.7	7.40939	2.18026e-07	Up	1.92808e-08	gi|747056060|ref|XP_011074285.1|/6.2e-25/PREDICTED: uncharacterized protein LOC105159050 [Sesamum indicum]	gi|123687855|emb|AM434748.1|/2.8432e-21/Vitis vinifera, whole genome shotgun sequence, contig VV78X220837.13, clone ENTAV 115	NA	NA	NA	PTHR23012:SF25/1.4E-20/--	NA
Unigene36350_All	651	0.01	1.7	7.40939	0.000129059	Up	1.79465e-05	gi|923851199|ref|XP_013704004.1|/1.1e-120/PREDICTED: phosphoenolpyruvate carboxykinase [ATP]-like [Brassica napus]	gi|848881830|ref|XM_012985807.1|/1.43792e-161/PREDICTED: Erythranthe guttatus phosphoenolpyruvate carboxykinase [ATP]-like (LOC105961578), mRNA	sp|Q9T074|PCKA_ARATH/4.0e-121/Phosphoenolpyruvate carboxykinase [ATP] OS=Arabidopsis thaliana GN=PCKA PE=1 SV=1	bna:106407681/1.7e-121/phosphoenolpyruvate carboxykinase [ATP]-like; K01610 phosphoenolpyruvate carboxykinase (ATP) [EC:4.1.1.49]	At4g37870/1.1e-120/[C] TWOG0797 Phosphoenolpyruvate carboxykinase (ATP)	PTHR30031:SF4/3.9E-192/--	NA
CL10686.Contig3_All	645	0.01	1.69	7.40088	0.000242357	Up	3.5552e-05	NA	NA	NA	NA	NA	NA	NA
CL410.Contig4_All	580	0.01	1.69	7.40088	0.000452377	Up	7.04288e-05	gi|951040178|ref|XP_014517604.1|/7.9e-22/PREDICTED: bis(5'-adenosyl)-triphosphatase [Vigna radiata var. radiata]	NA	NA	vra:106775079/1.2e-22/bis(5'-adenosyl)-triphosphatase; K01522 bis(5'-adenosyl)-triphosphatase [EC:3.6.1.29]	At5g58240/2.2e-21/[FR] KOG3379 Diadenosine polyphosphate hydrolase and related proteins of the histidine triad (HIT) family	PF01230/1.2E-9/HIT domain	NA
CL7135.Contig3_All	998	0.01	1.69	7.40088	4.15169e-07	Up	3.81954e-08	gi|747057303|ref|XP_011074948.1|/1.4e-37/PREDICTED: uncharacterized protein LOC105159543 [Sesamum indicum] >gi|747057305|ref|XP_011074949.1| PREDICTED: uncharacterized protein LOC105159543 [Sesamum indicum] >gi|747057307|ref|XP_011074950.1| PREDICTED: uncharacterized protein LOC105159543 [Sesamum indicum] >gi|747057309|ref|XP_011074951.1| PREDICTED: uncharacterized protein LOC105159543 [Sesamum i…	NA	NA	NA	NA	PTHR31792/1.0E-35/--	NA
CL7393.Contig3_All	2526	0.01	1.69	7.40088	7.88236e-19	Up	2.56868e-20	gi|747102019|ref|XP_011099155.1|/1.3e-294/PREDICTED: uncharacterized protein LOC105177636 [Sesamum indicum]	gi|747102018|ref|XM_011100853.1|/0/PREDICTED: Sesamum indicum uncharacterized LOC105177636 (LOC105177636), mRNA	NA	NA	At5g66810/1.1e-202/[Z] KOG2659 LisH motif-containing protein	PTHR12864/8.5E-129/--	NA
Unigene31395_All	548	0.01	1.68	7.39232	0.000838235	Up	0.00013952	gi|747096591|ref|XP_011096223.1|/2.6e-30/PREDICTED: G-type lectin S-receptor-like serine/threonine-protein kinase At1g11300 [Sesamum indicum]	NA	sp|Q9SXB4|Y1130_ARATH/8.3e-19/G-type lectin S-receptor-like serine/threonine-protein kinase At1g11300 OS=Arabidopsis thaliana GN=At1g11300 PE=2 SV=1	aip:107622249/3.0e-15/G-type lectin S-receptor-like serine/threonine-protein kinase SD1-13; K04733 interleukin-1 receptor-associated kinase 4 [EC:2.7.11.1]	At1g11300/8.4e-18/[T] LSE0015 A Receptor-like protein kinase, contains lectin domains	PTHR27002/1.5E-35/--	NA
CL11399.Contig2_All	902	0.01	1.67	7.3837	2.85895e-06	Up	2.96938e-07	gi|747056828|ref|XP_011074691.1|/3.1e-89/PREDICTED: E3 ubiquitin-protein ligase CIP8 [Sesamum indicum]	gi|698588751|ref|XM_009781253.1|/1.11996e-34/PREDICTED: Nicotiana sylvestris E3 ubiquitin-protein ligase CIP8 (LOC104228727), mRNA	sp|Q9SPL2|CIP8_ARATH/1.4e-55/E3 ubiquitin-protein ligase CIP8 OS=Arabidopsis thaliana GN=CIP8 PE=1 SV=1	sind:105159351/4.7e-90/E3 ubiquitin-protein ligase CIP8; K11982 E3 ubiquitin-protein ligase RNF115/126 [EC:2.3.2.27]	At5g64920/3.7e-55/[O] KOG0800 FOG: Predicted E3 ubiquitin ligase	PS50089/12.416/Zinc finger RING-type profile.	NA
CL2098.Contig4_All	666	0.01	1.66	7.37504	0.000129238	Up	1.79465e-05	NA	NA	NA	NA	NA	NA	NA
CL2998.Contig8_All	2643	0.01	1.66	7.37504	2.08462e-19	Up	6.54548e-21	gi|747103566|ref|XP_011099977.1|/1.3e-79/PREDICTED: putative U-box domain-containing protein 50 [Sesamum indicum]	gi|663673456|emb|HG975450.1|/5.74072e-17/Solanum pennellii chromosome ch11, complete genome	sp|Q94A51|PUB32_ARATH/1.8e-47/U-box domain-containing protein 32 OS=Arabidopsis thaliana GN=PUB32 PE=2 SV=1	cam:101491859/5.3e-41/U-box domain-containing protein 32; K04730 interleukin-1 receptor-associated kinase 1 [EC:2.7.11.1]	At5g65500/1.5e-67/[T] TWOG0129 Protein kinase, contains U-box domains	PF07714/5.7E-14/Protein tyrosine kinase	NA
CL5734.Contig6_All	957	0.01	1.66	7.37504	1.50332e-06	Up	1.49893e-07	gi|388496146|gb|AFK36139.1|/2.5e-41/unknown [Lotus japonicus]	NA	sp|Q9CA28|TKPR2_ARATH/7.4e-31/Tetraketide alpha-pyrone reductase 2 OS=Arabidopsis thaliana GN=TKPR2 PE=1 SV=1	mdm:103413781/1.5e-22/actin-related protein 2/3 complex subunit 2A-like; K05758 actin related protein 2/3 complex, subunit 2	At1g68540/2.0e-30/[V] KOG1502 Flavonol reductase/cinnamoyl-CoA reductase	NA	molecular_function:GO:0003824//catalytic activity;GO:0050662//coenzyme binding;
CL723.Contig5_All	655	0.01	1.66	7.37504	0.000242536	Up	3.5552e-05	gi|508083244|gb|AGN03859.1|/2.5e-104/carotenoid cleavage dioxygenase 1 [Scutellaria baicalensis]	gi|508083243|gb|KC760147.1|/0/Scutellaria baicalensis carotenoid cleavage dioxygenase 1 (CCD1) mRNA, complete cds	sp|O65572|CCD1_ARATH/3.3e-99/Carotenoid 9,10(9',10')-cleavage dioxygenase 1 OS=Arabidopsis thaliana GN=CCD1 PE=1 SV=2	sind:105169125/2.1e-103/carotenoid 9,10(9',10')-cleavage dioxygenase 1-like; K11159 carotenoid cleavage dioxygenase	At3g63520/8.8e-99/[Q] KOG1285 Beta, beta-carotene 15,15'-dioxygenase and related enzymes	PS50157/8.517/Zinc finger C2H2 type domain profile.	NA
Unigene30446_All	554	0.01	1.66	7.37504	0.000838174	Up	0.00013952	gi|747061327|ref|XP_011077127.1|/5.5e-89/PREDICTED: MLO-like protein 12 [Sesamum indicum]	NA	sp|Q94KB7|MLO6_ARATH/4.4e-76/MLO-like protein 6 OS=Arabidopsis thaliana GN=MLO6 PE=2 SV=2	sind:105161206/8.4e-90/MLO-like protein 12; K08472 mlo protein	At1g61560/1.2e-75/[R] LSE0264 A Seven transmembrane protein Mlo	PF03094/2.7E-89/Mlo family	NA
CL5375.Contig7_All	1873	0.06	9.92	7.36923	3.3633e-81	Up	1.78093e-83	NA	NA	NA	NA	NA	NA	NA
CL1526.Contig1_All	2248	0.01	1.65	7.36632	3.14113e-16	Up	1.20692e-17	gi|747104930|ref|XP_011100721.1|/1.0e-298/PREDICTED: beta-glucosidase-like SFR2, chloroplastic [Sesamum indicum]	gi|747104929|ref|XM_011102419.1|/0/PREDICTED: Sesamum indicum beta-glucosidase-like SFR2, chloroplastic (LOC105178861), mRNA	sp|Q8L6H7|SFR2_ORYSJ/1.0e-232/Beta-glucosidase-like SFR2, chloroplastic OS=Oryza sativa subsp. japonica GN=SFR2 PE=2 SV=1	pda:103714455/2.7e-33/beta-glucosidase 12-like; K01188 beta-glucosidase [EC:3.2.1.21]	At3g06510/3.5e-219/[G] KOG0626 Beta-glucosidase, lactase phlorizinhydrolase, and related proteins	PTHR10353:SF33/2.0E-154/--	NA
CL3531.Contig6_All	1925	0.01	1.65	7.36632	1.21974e-13	Up	5.67084e-15	gi|663084740|gb|AIE89794.1|/8.2e-164/SQUAMOSA promoter binding protein-like 5, partial [Salvia miltiorrhiza]	gi|663084739|gb|KF437881.1|/9.83296e-133/Salvia miltiorrhiza SQUAMOSA promoter binding protein-like 5 (SPL5) mRNA, partial cds	sp|A2YGR5|SPL12_ORYSI/1.1e-57/Squamosa promoter-binding-like protein 12 OS=Oryza sativa subsp. indica GN=SPL12 PE=2 SV=1	mdm:103401427/1.2e-18/uncharacterized LOC103401427; K13415 protein brassinosteroid insensitive 1 [EC:2.7.10.1 2.7.11.1]	NA	PS51141/31.872/Zinc finger SBP-type profile.	NA
CL7985.Contig2_All	2244	0.01	1.65	7.36632	3.14506e-16	Up	1.20692e-17	gi|747105452|ref|XP_011100998.1|/1.2e-113/PREDICTED: uncharacterized protein LOC105179103 [Sesamum indicum]	NA	NA	sind:105173773/3.7e-35/uncharacterized LOC105173773; K01601 ribulose-bisphosphate carboxylase large chain [EC:4.1.1.39]	At5g41980/5.8e-49/[L] KOG4585 Predicted transposase	PF13359/7.4E-28/DDE superfamily endonuclease	NA
Unigene3533_All	1018	0.01	1.65	7.36632	4.14953e-07	Up	3.81954e-08	gi|747067963|ref|XP_011080727.1|/1.9e-39/PREDICTED: probable serine/threonine-protein kinase WNK4 isoform X1 [Sesamum indicum] >gi|747067965|ref|XP_011080728.1| PREDICTED: probable serine/threonine-protein kinase WNK4 isoform X1 [Sesamum indicum]	NA	sp|Q9LVL5|WNK4_ARATH/2.5e-16/Probable serine/threonine-protein kinase WNK4 OS=Arabidopsis thaliana GN=WNK4 PE=1 SV=1	sind:105163902/3.0e-40/probable serine/threonine-protein kinase WNK4; K08867 WNK lysine deficient protein kinase [EC:2.7.11.1]	At5g58350/6.5e-16/[R] KOG0584 Serine/threonine protein kinase	NA	NA
Unigene35877_All	661	0.01	1.65	7.36632	0.000242139	Up	3.5552e-05	gi|565393865|ref|XP_006362591.1|/3.2e-11/PREDICTED: protein PHLOEM PROTEIN 2-LIKE A1-like [Solanum tuberosum]	NA	sp|O81865|P2A01_ARATH/6.0e-08/Protein PHLOEM PROTEIN 2-LIKE A1 OS=Arabidopsis thaliana GN=PP2A1 PE=2 SV=1	tcc:TCM_027003/5.2e-06/Cysteine/Histidine-rich C1 domain family protein, putative; K16219 protein N-terminal methyltransferase [EC:2.1.1.244]	At4g19840/1.6e-07/[W] LSE0494 A Phloem lectin	PF14299/7.4E-6/Phloem protein 2	NA
CL9749.Contig3_All	1366	0.01	1.64	7.35755	1.21373e-09	Up	8.1291e-11	gi|747103662|ref|XP_011100029.1|/1.3e-187/PREDICTED: dicarboxylate transporter 2.1, chloroplastic-like [Sesamum indicum]	gi|242082440|ref|XM_002445944.1|/4.67438e-50/Sorghum bicolor hypothetical protein, mRNA	sp|Q9FMF7|DIT21_ARATH/4.0e-155/Dicarboxylate transporter 2.1, chloroplastic OS=Arabidopsis thaliana GN=DIT2-1 PE=1 SV=1	sind:105178279/1.9e-188/dicarboxylate transporter 2.1, chloroplastic-like; K03319 divalent anion:Na+ symporter, DASS family	NA	PTHR10283/2.3E-202/--	NA
CL3126.Contig11_All	2440	0.01	1.63	7.34873	2.19755e-17	Up	7.8368e-19	gi|747100152|ref|XP_011098153.1|/8.2e-145/PREDICTED: receptor-like serine/threonine-protein kinase At1g78530 [Sesamum indicum] >gi|747100154|ref|XP_011098154.1| PREDICTED: receptor-like serine/threonine-protein kinase At1g78530 [Sesamum indicum]	gi|747100153|ref|XM_011099852.1|/0/PREDICTED: Sesamum indicum receptor-like serine/threonine-protein kinase At1g78530 (LOC105176906), transcript variant X2, mRNA	sp|Q9SYM9|Y1853_ARATH/1.1e-126/Receptor-like serine/threonine-protein kinase At1g78530 OS=Arabidopsis thaliana GN=At1g78530 PE=2 SV=1	sind:105166479/1.2e-66/leucine-rich repeat receptor protein kinase EXS-like; K04730 interleukin-1 receptor-associated kinase 1 [EC:2.7.11.1]	At1g78530/2.9e-126/[T] KOG1187 Serine/threonine protein kinase	PS50011/40.57/Protein kinase domain profile.	biological_process:GO:0006468//protein phosphorylation;cellular_component:GO:0016021//integral component of membrane;molecular_function:GO:0004674//protein serine/threonine kinase activity;GO:0005524//ATP binding;
CL193.Contig3_All	2525	0.01	1.62	7.33985	5.82529e-18	Up	1.99695e-19	gi|747058341|ref|XP_011075509.1|/0.0e+00/PREDICTED: beta-1,3-galactosyltransferase 15 [Sesamum indicum]	gi|747058340|ref|XM_011077207.1|/0/PREDICTED: Sesamum indicum beta-1,3-galactosyltransferase 15 (LOC105159970), mRNA	sp|Q8L7F9|B3GTF_ARATH/1.1e-235/Beta-1,3-galactosyltransferase 15 OS=Arabidopsis thaliana GN=B3GALT15 PE=2 SV=1	sind:105159970/0.0e+00/beta-1,3-galactosyltransferase 15; K14413 beta-1,3-galactosyltransferase [EC:2.4.1.-]	At1g26810/3.0e-235/[G] KOG2287 Galactosyltransferases	PF00337/1.4E-36/Galactoside-binding lectin	NA
CL1226.Contig4_All	1361	0.01	1.61	7.33092	2.3252e-09	Up	1.61038e-10	gi|747091849|ref|XP_011093671.1|/1.1e-114/PREDICTED: uncharacterized protein LOC105173578 isoform X1 [Sesamum indicum]	gi|848932326|ref|XM_012973597.1|/1.4335e-159/PREDICTED: Erythranthe guttatus uncharacterized LOC105950246 (LOC105950246), transcript variant X2, mRNA	NA	NA	At2g25570/2.6e-100/[MOT] KOG1550 Extracellular protein SEL-1 and related proteins	PF08238/1.3E-6/Sel1 repeat	NA
CL3239.Contig2_All	615	0.01	1.61	7.33092	0.000452587	Up	7.04288e-05	gi|747071807|ref|XP_011082791.1|/1.3e-62/PREDICTED: protein trichome birefringence-like 43 [Sesamum indicum]	NA	sp|O22960|TBL37_ARATH/1.3e-49/Protein trichome birefringence-like 37 OS=Arabidopsis thaliana GN=TBL37 PE=2 SV=2	NA	At2g34070/3.5e-49/[S] LSE0451 A Uncharacterized protein	PTHR32285/6.5E-86/--	NA
CL8551.Contig4_All	757	0.01	1.61	7.33092	6.88649e-05	Up	9.05928e-06	NA	gi|590645354|ref|XM_007031257.1|/7.52769e-06/Theobroma cacao Uncharacterized protein (TCM_016772) mRNA, complete cds	NA	NA	NA	NA	NA
CL1634.Contig4_All	1153	0.01	1.6	7.32193	1.14134e-07	Up	9.73286e-09	gi|747072579|ref|XP_011083207.1|/1.1e-110/PREDICTED: pheophytinase, chloroplastic [Sesamum indicum]	gi|747072578|ref|XM_011084905.1|/2.58056e-166/PREDICTED: Sesamum indicum pheophytinase, chloroplastic (LOC105165778), mRNA	sp|Q9FFZ1|PPH_ARATH/1.9e-09/Pheophytinase, chloroplastic OS=Arabidopsis thaliana GN=PPH PE=1 SV=1	NA	At4g36530/3.4e-85/[R] KOG1454 Predicted hydrolase/acyltransferase (alpha/beta hydrolase superfamily)	PF00561/1.7E-14/alpha/beta hydrolase fold	NA
CL1027.Contig3_All	1314	0.01	1.59	7.31288	8.57769e-09	Up	6.31974e-10	gi|697163683|ref|XP_009590663.1|/5.3e-13/PREDICTED: protein notum homolog isoform X1 [Nicotiana tomentosiformis]	NA	NA	sly:101244626/1.0e-13/uncharacterized LOC101244626; K19882 O-palmitoleoyl-L-serine hydrolase [EC:3.1.1.98]	At5g45280/5.3e-10/[M] KOG4287 Pectin acetylesterase and similar proteins	PTHR21562/1.8E-17/--	NA
CL656.Contig9_All	933	0.01	1.59	7.31288	2.85862e-06	Up	2.96938e-07	gi|747069860|ref|XP_011081739.1|/8.5e-58/PREDICTED: N-alpha-acetyltransferase MAK3-like isoform X1 [Sesamum indicum]	gi|848887679|ref|XM_012988610.1|/2.22617e-116/PREDICTED: Erythranthe guttatus N-alpha-acetyltransferase MAK3 (LOC105964106), mRNA	sp|O80438|MAK3_ARATH/6.9e-50/N-alpha-acetyltransferase MAK3 OS=Arabidopsis thaliana GN=MAK3 PE=2 SV=1	sind:105164714/1.3e-58/N-alpha-acetyltransferase MAK3-like; K00670 peptide alpha-N-acetyltransferase [EC:2.3.1.88]	At2g38130/1.8e-49/[R] KOG3139 N-acetyltransferase	PS51186/20.956/Gcn5-related N-acetyltransferase (GNAT) domain profile.	biological_process:GO:0006474//N-terminal protein amino acid acetylation;cellular_component:GO:0031417//NatC complex;molecular_function:GO:0004596//peptide alpha-N-acetyltransferase activity;
CL9272.Contig3_All	982	0.01	1.59	7.31288	1.50386e-06	Up	1.49893e-07	gi|747070947|ref|XP_011082321.1|/1.2e-25/PREDICTED: uncharacterized protein LOC105165125 [Sesamum indicum]	NA	NA	NA	NA	NA	NA
Unigene27529_All	1222	0.01	1.59	7.31288	3.12056e-08	Up	2.4801e-09	gi|747061144|ref|XP_011077030.1|/3.6e-117/PREDICTED: uncharacterized protein YKR070W-like isoform X2 [Sesamum indicum]	gi|848868152|ref|XM_012979256.1|/2.14786e-157/PREDICTED: Erythranthe guttatus uncharacterized protein YKR070W-like (LOC105955518), mRNA	NA	NA	At3g45740/2.8e-90/[R] KOG1618 Predicted phosphatase	PTHR14269:SF15/1.0E-150/--	NA
Unigene29350_All	809	0.01	1.59	7.31288	1.93494e-05	Up	2.30846e-06	gi|747098124|ref|XP_011097055.1|/6.6e-99/PREDICTED: polygalacturonase-like [Sesamum indicum]	gi|848859873|ref|XM_012975353.1|/5.85193e-52/PREDICTED: Erythranthe guttatus exopolygalacturonase-like (LOC105951885), transcript variant X2, mRNA	sp|Q05967|PGLR_TOBAC/4.0e-78/Polygalacturonase OS=Nicotiana tabacum GN=PG1 PE=2 SV=1	sind:105176071/1.0e-99/polygalacturonase-like; K01213 galacturan 1,4-alpha-galacturonidase [EC:3.2.1.67]	At3g07830/1.2e-76/[R] TWOG0115 Endo-polygalacturonase	PF00295/1.1E-69/Glycosyl hydrolases family 28	NA
Unigene35783_All	614	0.01	1.59	7.31288	0.000452482	Up	7.04288e-05	NA	NA	NA	NA	NA	NA	NA
Unigene7412_All	609	0.01	1.59	7.31288	0.000839385	Up	0.00013952	NA	NA	NA	NA	NA	NA	NA
CL2044.Contig4_All	1759	0.01	1.58	7.30378	6.39715e-12	Up	3.42736e-13	gi|747102959|ref|XP_011099663.1|/2.5e-167/PREDICTED: farnesylcysteine lyase [Sesamum indicum]	gi|645242446|ref|XM_008229331.1|/2.65802e-88/PREDICTED: Prunus mume farnesylcysteine lyase (LOC103327053), mRNA	sp|P57681|PCYOX_ARATH/4.7e-124/Farnesylcysteine lyase OS=Arabidopsis thaliana GN=FLCY PE=1 SV=1	sind:105178024/3.8e-168/farnesylcysteine lyase; K05906 prenylcysteine oxidase / farnesylcysteine lyase [EC:1.8.3.5 1.8.3.6]	At4g18670/1.5e-07/[M] LSE0601 A Pollen extensin-like protein (Pex)	PTHR15944/2.4E-159/--	biological_process:GO:0008152//metabolic process;molecular_function:GO:0016670//oxidoreductase activity, acting on a sulfur group of donors, oxygen as acceptor;
CL4400.Contig2_All	746	0.01	1.58	7.30378	6.87958e-05	Up	9.05928e-06	NA	NA	NA	NA	NA	NA	NA
CL2232.Contig5_All	1119	0.01	1.57	7.29462	2.17938e-07	Up	1.92808e-08	gi|747096391|ref|XP_011096114.1|/1.7e-150/PREDICTED: LOW QUALITY PROTEIN: tyrosyl-DNA phosphodiesterase 1 [Sesamum indicum]	gi|747096390|ref|XM_011097812.1|/0/PREDICTED: Sesamum indicum tyrosyl-DNA phosphodiesterase 1 (LOC105175379), mRNA	NA	sind:105175379/2.7e-151/tyrosyl-DNA phosphodiesterase 1; K10862 tyrosyl-DNA phosphodiesterase 1 [EC:3.1.4.-]	At5g15170/1.1e-138/[L] KOG2031 Tyrosyl-DNA phosphodiesterase	PTHR12415/7.8E-163/--	NA
Unigene1701_All	1514	0.01	1.57	7.29462	3.29229e-10	Up	2.07144e-11	gi|787592910|gb|AKA27882.1|/7.6e-149/WRKY protein [Salvia miltiorrhiza]	gi|787592909|gb|KM823139.1|/0/Salvia miltiorrhiza WRKY protein (WRKY16) mRNA, complete cds	sp|Q9SUP6|WRK53_ARATH/4.9e-37/Probable WRKY transcription factor 53 OS=Arabidopsis thaliana GN=WRKY53 PE=1 SV=1	gmx:102667019/2.9e-15/WRKY transcription factor 22; K13425 WRKY transcription factor 22	At4g23810/1.3e-36/[KT] LSE0036 A WRKY superfamily transcription factors	PF03106/1.9E-25/WRKY DNA -binding domain	NA
CL194.Contig3_All	4367	0.01	1.56	7.2854	9.68819e-31	Up	1.72748e-32	gi|747074453|ref|XP_011084217.1|/0.0e+00/PREDICTED: DNA repair protein RAD50 [Sesamum indicum]	gi|848888579|ref|XM_012989026.1|/0/PREDICTED: Erythranthe guttatus DNA repair protein RAD50 (LOC105964520), mRNA	sp|Q9SL02|RAD50_ARATH/2.1e-282/DNA repair protein RAD50 OS=Arabidopsis thaliana GN=RAD50 PE=1 SV=2	sind:105166532/0.0e+00/DNA repair protein RAD50; K10866 DNA repair protein RAD50 [EC:3.6.-.-]	At2g31970/1.7e-267/[L] KOG0962 DNA repair protein RAD50, ABC-type ATPase/SMC superfamily	PTHR18867/5.6E-244/--	biological_process:GO:0032508//DNA duplex unwinding;GO:0016233//telomere capping;GO:0007131//reciprocal meiotic recombination;GO:0046939//nucleotide phosphorylation;GO:0007004//telomere maintenance via telomerase;GO:0000722//telomere maintenance via recombination;GO:0070192//chromosome organization involved in meiotic cell cycle;GO:0090305//nucleic acid phosphodiester bond hydrolysis;GO:0000724//…
Unigene4929_All	1717	0.01	1.56	7.2854	1.23221e-11	Up	6.78962e-13	gi|747076039|ref|XP_011085077.1|/6.4e-152/PREDICTED: protein prenyltransferase alpha subunit repeat-containing protein 1 [Sesamum indicum]	gi|848925789|ref|XM_013003313.1|/0/PREDICTED: Erythranthe guttatus protein prenyltransferase alpha subunit repeat-containing protein 1 (LOC105977916), transcript variant X2, mRNA	NA	sind:105167173/9.7e-153/protein prenyltransferase alpha subunit repeat-containing protein 1; K14137 protein prenyltransferase alpha subunit repeat containing protein 1	7290303/4.5e-17/[O] KOG0529 Protein geranylgeranyltransferase type II, alpha subunit	PS51147/11.921/Protein prenyltransferases alpha subunit repeat profile.	NA
CL9044.Contig2_All	796	0.01	1.54	7.26679	3.63972e-05	Up	4.57308e-06	gi|703132375|ref|XP_010105109.1|/4.0e-109/Phosphoenolpyruvate carboxylase [Morus notabilis] >gi|587916195|gb|EXC03894.1| Phosphoenolpyruvate carboxylase [Morus notabilis]	gi|747056075|ref|XM_011075991.1|/5.17469e-127/PREDICTED: Sesamum indicum phosphoenolpyruvate carboxykinase [ATP]-like (LOC105159057), mRNA	sp|Q9T074|PCKA_ARATH/4.0e-107/Phosphoenolpyruvate carboxykinase [ATP] OS=Arabidopsis thaliana GN=PCKA PE=1 SV=1	sind:105159057/1.8e-109/phosphoenolpyruvate carboxykinase [ATP]-like; K01610 phosphoenolpyruvate carboxykinase (ATP) [EC:4.1.1.49]	At4g37870/1.1e-106/[C] TWOG0797 Phosphoenolpyruvate carboxykinase (ATP)	PTHR30031:SF4/1.4E-160/--	biological_process:GO:0006094//gluconeogenesis;molecular_function:GO:0005524//ATP binding;GO:0004612//phosphoenolpyruvate carboxykinase (ATP) activity;
Unigene28427_All	632	0.01	1.54	7.26679	0.000452063	Up	7.04288e-05	gi|747063886|ref|XP_011078509.1|/1.6e-76/PREDICTED: cannabidiolic acid synthase-like 1 [Sesamum indicum]	gi|703106565|ref|XM_010100233.1|/8.01828e-10/Morus notabilis Reticuline oxidase-like protein partial mRNA	sp|A6P6V9|CBDAS_CANSA/4.0e-49/Cannabidiolic acid synthase OS=Cannabis sativa GN=CBDAS PE=1 SV=1	NA	At5g44380/4.7e-49/[QG] LSE0347 A Predicted berberine bridge enzyme/FAD-binding oxidoreductase	PTHR32448/2.0E-118/--	NA
CL2543.Contig7_All	800	0.01	1.53	7.25739	3.63624e-05	Up	4.57308e-06	gi|661897282|emb|CDO98994.1|/4.5e-23/unnamed protein product [Coffea canephora]	NA	NA	NA	At3g06140/3.8e-11/[O] KOG4265 Predicted E3 ubiquitin ligase	NA	NA
CL5576.Contig8_All	1750	0.01	1.53	7.25739	1.23248e-11	Up	6.78962e-13	gi|747075330|ref|XP_011084695.1|/3.3e-127/PREDICTED: uncharacterized protein LOC105166884 isoform X2 [Sesamum indicum]	gi|747075329|ref|XM_011086393.1|/0/PREDICTED: Sesamum indicum uncharacterized LOC105166884 (LOC105166884), transcript variant X2, mRNA	NA	NA	NA	PF13242/4.4E-13/HAD-hyrolase-like	NA
Unigene27559_All	1083	0.01	1.53	7.25739	7.88689e-07	Up	7.56652e-08	gi|719991996|ref|XP_010253430.1|/4.2e-32/PREDICTED: glutathione S-transferase L3-like isoform X2 [Nelumbo nucifera]	NA	sp|Q9M2W2|GSTL2_ARATH/2.6e-24/Glutathione S-transferase L2, chloroplastic OS=Arabidopsis thaliana GN=GSTL2 PE=2 SV=1	nnu:104594705/6.3e-33/glutathione S-transferase L3-like; K00799 glutathione S-transferase [EC:2.5.1.18]	At3g55040/6.9e-24/[O] KOG0406 Glutathione S-transferase	NA	NA
CL1824.Contig2_All	2436	0.01	1.52	7.24793	3.14408e-16	Up	1.20692e-17	gi|747104083|ref|XP_011100264.1|/2.0e-263/PREDICTED: probable serine/threonine-protein kinase At1g54610 [Sesamum indicum]	gi|743799733|ref|XM_010927261.1|/2.72252e-124/PREDICTED: Elaeis guineensis probable serine/threonine-protein kinase At1g54610 (LOC105048075), mRNA	sp|F4I114|Y1960_ARATH/4.6e-170/Probable serine/threonine-protein kinase At1g09600 OS=Arabidopsis thaliana GN=At1g09600 PE=3 SV=1	gra:105779930/3.3e-199/probable serine/threonine-protein kinase At1g54610; K08819 cyclin-dependent kinase 12/13 [EC:2.7.11.22 2.7.11.23]	At1g53050/2.6e-188/[D] KOG0600 Cdc2-related protein kinase	PS50011/43.453/Protein kinase domain profile.	NA
CL5600.Contig2_All	716	0.01	1.52	7.24793	0.000242317	Up	3.5552e-05	gi|747105550|ref|XP_011101052.1|/1.1e-62/PREDICTED: uncharacterized protein LOC105179150 [Sesamum indicum]	gi|747105549|ref|XM_011102750.1|/1.03894e-98/PREDICTED: Sesamum indicum uncharacterized LOC105179150 (LOC105179150), mRNA	NA	sind:105179150/1.7e-63/uncharacterized LOC105179150; K00940 nucleoside-diphosphate kinase [EC:2.7.4.6]	NA	PTHR34837:SF2/2.3E-67/--	NA
CL7463.Contig7_All	791	0.01	1.52	7.24793	6.88461e-05	Up	9.05928e-06	gi|747047901|ref|XP_011069937.1|/1.8e-45/PREDICTED: transmembrane protein 230-like [Sesamum indicum]	gi|747047900|ref|XM_011071635.1|/9.03916e-90/PREDICTED: Sesamum indicum transmembrane protein 230-like (LOC105155714), mRNA	NA	NA	At4g29850/3.2e-42/[S] KOG4753 Predicted membrane protein	PTHR15664/6.5E-47/--	cellular_component:GO:0016021//integral component of membrane;
CL1294.Contig13_All	752	0.01	1.51	7.2384	0.000128926	Up	1.79465e-05	NA	NA	NA	NA	NA	NA	NA
CL8660.Contig5_All	1018	0.01	1.51	7.2384	1.50458e-06	Up	1.49893e-07	gi|747053066|ref|XP_011072677.1|/8.0e-94/PREDICTED: GDSL esterase/lipase 5 isoform X1 [Sesamum indicum]	NA	sp|Q9SSA7|GLIP5_ARATH/3.1e-59/GDSL esterase/lipase 5 OS=Arabidopsis thaliana GN=GLIP5 PE=2 SV=2	aly:ARALYDRAFT_316517/9.3e-10/T4O12.15; K01188 beta-glucosidase [EC:3.2.1.21]	At1g53920/8.2e-59/[RI] LSE0388 A Predicted lipase	PTHR22835/7.3E-74/--	NA
CL1165.Contig4_All	762	0.01	1.5	7.22882	0.000129071	Up	1.79465e-05	gi|747068926|ref|XP_011081239.1|/1.0e-08/PREDICTED: uncharacterized protein LOC105164316 isoform X2 [Sesamum indicum]	NA	NA	NA	NA	NA	NA
CL807.Contig2_All	2258	0.01	1.5	7.22882	8.68001e-15	Up	3.6822e-16	gi|747091413|ref|XP_011093434.1|/1.2e-278/PREDICTED: protein SCAI [Sesamum indicum]	gi|747091412|ref|XM_011095132.1|/0/PREDICTED: Sesamum indicum protein SCAI (LOC105173408), mRNA	NA	NA	At3g03570/2.0e-198/[S] TWOG0089 Uncharacterized conserved protein	PF12070/7.2E-191/Protein of unknown function (DUF3550/UPF0682)	NA
CL12753.Contig1_All	902	0.01	1.49	7.21917	1.93611e-05	Up	2.30846e-06	gi|747044165|ref|XP_011087624.1|/7.2e-54/PREDICTED: telomerase reverse transcriptase [Sesamum indicum]	NA	sp|Q9SPU7|TERT_ARATH/5.0e-29/Telomerase reverse transcriptase OS=Arabidopsis thaliana GN=TERT PE=1 SV=1	sind:105169053/1.1e-54/telomerase reverse transcriptase; K11126 telomerase reverse transcriptase [EC:2.7.7.49]	At5g16850/1.3e-28/[LB] KOG1005 Telomerase catalytic subunit/reverse transcriptase TERT	PTHR12066/1.3E-31/--	NA
CL2427.Contig6_All	1260	0.01	1.49	7.21917	5.97689e-08	Up	4.9131e-09	gi|747043201|ref|XP_011082601.1|/3.8e-101/PREDICTED: protein ASPARTIC PROTEASE IN GUARD CELL 2 [Sesamum indicum]	gi|566146976|ref|XM_002297642.2|/2.05943e-28/Populus trichocarpa aspartyl protease family protein (POPTR_0001s03320g) mRNA, complete cds	sp|Q9LHE3|ASPG2_ARATH/9.4e-34/Protein ASPARTIC PROTEASE IN GUARD CELL 2 OS=Arabidopsis thaliana GN=ASPG2 PE=2 SV=1	aip:107606484/1.8e-26/aspartic proteinase nepenthesin-1; K02882 large subunit ribosomal protein L18Ae	At1g79720/2.6e-83/[O] KOG1339 Aspartyl protease	PTHR13683:SF263/1.2E-130/--	NA
CL7497.Contig4_All	1533	0.01	1.49	7.21917	6.33581e-10	Up	4.10352e-11	gi|747107052|ref|XP_011101830.1|/4.5e-80/PREDICTED: uncharacterized protein LOC105179875 isoform X2 [Sesamum indicum]	gi|747107051|ref|XM_011103528.1|/5.32897e-40/PREDICTED: Sesamum indicum uncharacterized LOC105179875 (LOC105179875), transcript variant X2, mRNA	sp|Q9FT54|GTE6_ARATH/6.7e-10/Transcription factor GTE6 OS=Arabidopsis thaliana GN=GTE6 PE=2 SV=1	NA	At3g52280/1.8e-09/[K] KOG1474 Transcription initiation factor TFIID, subunit BDF1 and related bromodomain proteins	PF17035/1.2E-15/Bromodomain extra-terminal - transcription regulation	NA
CL3294.Contig3_All	751	0.01	1.48	7.20945	0.000128915	Up	1.79465e-05	gi|747104415|ref|XP_011100442.1|/2.8e-35/PREDICTED: uncharacterized protein LOC105178631 [Sesamum indicum]	NA	NA	NA	NA	PTHR33179:SF7/3.9E-30/--	NA
CL4748.Contig2_All	821	0.01	1.48	7.20945	6.88523e-05	Up	9.05928e-06	NA	NA	NA	NA	NA	NA	NA
Unigene34341_All	614	0.01	1.48	7.20945	0.000838356	Up	0.00013952	gi|920716839|gb|KOM56927.1|/9.9e-31/hypothetical protein LR48_Vigan10g281900 [Vigna angularis]	NA	NA	bna:106406289/7.2e-26/soluble inorganic pyrophosphatase 1, chloroplastic-like; K01507 inorganic pyrophosphatase [EC:3.6.1.1]	At2g14640_2/3.5e-25/[R] KOG0017 FOG: Transposon-encoded proteins with TYA, reverse transcriptase, integrase domains in various combinations	PTHR24559/2.4E-37/--	NA
Unigene29407_All	1260	0.16	23.6	7.20457	8.3623e-126	Up	2.44996e-128	gi|225431118|ref|XP_002265925.1|/7.8e-99/PREDICTED: thaumatin-like protein 1b [Vitis vinifera] >gi|297735005|emb|CBI17367.3| unnamed protein product [Vitis vinifera]	gi|702435116|ref|XM_010071512.1|/5.3349e-79/PREDICTED: Eucalyptus grandis thaumatin-like protein 1b (LOC104456661), mRNA	sp|O80327|TLP1_PYRPY/3.4e-68/Thaumatin-like protein 1 OS=Pyrus pyrifolia GN=TL1 PE=1 SV=1	gmx:100794341/8.1e-48/BRCA1-A complex subunit BRE-like; K12173 BRCA1-A complex subunit BRE	At4g36010/3.4e-91/[V] TWOG0215 Pathogenesis related proteins, group 5, and related proteins	PS51367/43.014/Thaumatin family profile.	NA
CL11040.Contig2_All	1064	0.01	1.47	7.19967	1.50567e-06	Up	1.49893e-07	gi|747056432|ref|XP_011074481.1|/1.4e-64/PREDICTED: BEL1-like homeodomain protein 4 [Sesamum indicum]	NA	sp|Q94KL5|BLH4_ARATH/2.6e-37/BEL1-like homeodomain protein 4 OS=Arabidopsis thaliana GN=BLH4 PE=2 SV=2	bdi:100844103/2.1e-17/homeobox protein BEL1 homolog; K16670 homeobox protein Meis2	At2g23760/7.0e-37/[K] KOG0773 Transcription factor MEIS1 and related HOX domain proteins	SM00574/6.0E-41/domain associated with HOX domains	NA
CL5265.Contig1_All	860	0.01	1.47	7.19967	3.63555e-05	Up	4.57308e-06	gi|747051685|ref|XP_011071932.1|/7.0e-83/PREDICTED: probable apyrase 7 [Sesamum indicum] >gi|747051687|ref|XP_011071933.1| PREDICTED: probable apyrase 7 [Sesamum indicum]	NA	sp|F4JSH1|APY7_ARATH/9.0e-20/Probable apyrase 7 OS=Arabidopsis thaliana GN=APY7 PE=2 SV=1	jcu:105640347/2.4e-51/probable apyrase 7; K01510 apyrase [EC:3.6.1.5]	At4g19180_2/3.8e-17/[F] KOG1386 Nucleoside phosphatase	PTHR11782/2.0E-78/--	NA
Unigene31793_All	660	0.01	1.47	7.19967	0.000452726	Up	7.04288e-05	gi|674917490|emb|CDY15657.1|/1.5e-21/BnaA07g08280D [Brassica napus]	NA	sp|Q9FXJ1|GDL6_ARATH/6.6e-23/GDSL esterase/lipase At1g28570 OS=Arabidopsis thaliana GN=At1g28570 PE=2 SV=1	thj:104825554/3.9e-09/alpha-L-fucosidase 3; K01206 alpha-L-fucosidase [EC:3.2.1.51]	At1g28570/1.8e-22/[RI] LSE0388 A Predicted lipase	PTHR22835/5.4E-34/--	NA
CL11494.Contig4_All	624	0.01	1.46	7.18982	0.00083981	Up	0.00013952	gi|920678819|gb|KOM25808.1|/8.8e-27/hypothetical protein LR48_Vigan192s000600 [Vigna angularis]	NA	sp|Q1SF86|ATG12_MEDTR/1.1e-24/Ubiquitin-like protein ATG12 OS=Medicago truncatula GN=ATG12 PE=3 SV=1	sind:105157798/1.3e-25/ubiquitin-like protein ATG12; K08336 ubiquitin-like protein ATG12	At1g54210/4.4e-23/[O] KOG3439 Protein conjugation factor involved in autophagy	PF04110/2.2E-14/Ubiquitin-like autophagy protein Apg12	biological_process:GO:0000045//autophagosome assembly;cellular_component:GO:0005737//cytoplasm;
CL13833.Contig1_All	791	0.01	1.46	7.18982	0.000128981	Up	1.79465e-05	gi|747103111|ref|XP_011099743.1|/1.0e-88/PREDICTED: cytochrome P450 CYP82D47-like [Sesamum indicum]	NA	sp|O49858|C82A3_SOYBN/5.1e-78/Cytochrome P450 82A3 OS=Glycine max GN=CYP82A3 PE=2 SV=1	cit:102608597/1.9e-74/cytochrome P450 82C4-like; K00517	At4g31970/5.7e-68/[Q] KOG0156 Cytochrome P450 CYP2 subfamily	PR00463/1.9E-25/E-class P450 group I signature	NA
CL2729.Contig10_All	2230	0.01	1.46	7.18982	3.26231e-14	Up	1.44503e-15	gi|747042547|ref|XP_011079124.1|/1.6e-102/PREDICTED: uncharacterized protein LOC105162718 [Sesamum indicum]	gi|747042546|ref|XM_011080822.1|/3.21989e-123/PREDICTED: Sesamum indicum uncharacterized LOC105162718 (LOC105162718), mRNA	NA	NA	At1g28090/1.5e-44/[J] KOG2159 tRNA nucleotidyltransferase/poly(A) polymerase	PTHR13734:SF48/3.7E-80/--	NA
CL4222.Contig8_All	984	0.01	1.46	7.18982	5.41865e-06	Up	5.88236e-07	NA	NA	NA	NA	NA	NA	NA
CL301.Contig9_All	600	0.02	2.91	7.18488	7.89183e-07	Up	7.56652e-08	gi|747048228|ref|XP_011070115.1|/1.1e-18/PREDICTED: vesicle-associated protein 1-4-like [Sesamum indicum] >gi|747048230|ref|XP_011070116.1| PREDICTED: vesicle-associated protein 1-4-like [Sesamum indicum]	NA	NA	NA	NA	NA	NA
CL1065.Contig9_All	3566	0.01	1.44	7.16993	6.96063e-23	Up	1.79191e-24	gi|661896305|emb|CDO99494.1|/1.1e-291/unnamed protein product [Coffea canephora]	gi|848897648|ref|XM_012993461.1|/0/PREDICTED: Erythranthe guttatus glycogen phosphorylase 1-like (LOC105968792), mRNA	sp|Q9SD76|PHS2_ARATH/3.3e-169/Alpha-glucan phosphorylase 2, cytosolic OS=Arabidopsis thaliana GN=PHS2 PE=1 SV=1	vvi:100264186/1.1e-288/glycogen phosphorylase 1-like; K00688 starch phosphorylase [EC:2.4.1.1]	At3g46970/8.9e-169/[G] KOG2099 Glycogen phosphorylase	PS00102/-/Phosphorylase pyridoxal-phosphate attachment site.	NA
CL10798.Contig3_All	993	0.01	1.44	7.16993	5.42405e-06	Up	5.88236e-07	gi|747071333|ref|XP_011082531.1|/1.2e-36/PREDICTED: putative E3 ubiquitin-protein ligase RF4 [Sesamum indicum] >gi|747071335|ref|XP_011082532.1| PREDICTED: putative E3 ubiquitin-protein ligase RF4 [Sesamum indicum]	NA	sp|Q8RX22|MIP1_ARATH/6.3e-09/MND1-interacting protein 1 OS=Arabidopsis thaliana GN=MIP1 PE=1 SV=1	NA	NA	PTHR10044/3.1E-12/--	NA
CL10892.Contig1_All	639	0.01	1.44	7.16993	0.000838537	Up	0.00013952	gi|697151746|ref|XP_009630099.1|/2.9e-33/PREDICTED: LOB domain-containing protein 36-like [Nicotiana tomentosiformis] >gi|697151748|ref|XP_009630101.1| PREDICTED: LOB domain-containing protein 36-like [Nicotiana tomentosiformis] >gi|697151750|ref|XP_009630102.1| PREDICTED: LOB domain-containing protein 36-like [Nicotiana tomentosiformis]	NA	sp|Q9FKZ3|LBD36_ARATH/8.7e-20/LOB domain-containing protein 36 OS=Arabidopsis thaliana GN=LBD36 PE=2 SV=1	egu:105053577/2.1e-07/LOB domain-containing protein 16-like; K13944	At5g66870/2.3e-19/[R] LSE0040 A Lateral organ boundaries domain (LOB)	PTHR31301:SF22/1.8E-36/--	NA
CL12430.Contig2_All	894	0.01	1.44	7.16993	1.93728e-05	Up	2.30846e-06	gi|747046215|ref|XP_011098272.1|/5.9e-117/PREDICTED: exocyst complex component SEC6 [Sesamum indicum]	gi|848857820|ref|XM_012974394.1|/0/PREDICTED: Erythranthe guttatus exocyst complex component SEC6 (LOC105951002), mRNA	sp|Q94AI6|SEC6_ARATH/5.0e-114/Exocyst complex component SEC6 OS=Arabidopsis thaliana GN=SEC6 PE=1 SV=1	sind:105176965/9.0e-118/exocyst complex component SEC6; K06110 exocyst complex component 3	At1g71820/1.3e-113/[U] KOG2286 Exocyst complex subunit SEC6	PF06046/9.4E-55/Exocyst complex component Sec6	biological_process:GO:0006887//exocytosis;cellular_component:GO:0000145//exocyst;
CL496.Contig5_All	1163	0.01	1.44	7.16993	4.15278e-07	Up	3.81954e-08	gi|747067586|ref|XP_011080521.1|/6.9e-142/PREDICTED: indole-3-acetaldehyde oxidase [Sesamum indicum]	gi|747067585|ref|XM_011082219.1|/0/PREDICTED: Sesamum indicum indole-3-acetaldehyde oxidase (LOC105163763), mRNA	sp|Q7G192|ALDO2_ARATH/6.7e-119/Indole-3-acetaldehyde oxidase OS=Arabidopsis thaliana GN=AAO2 PE=1 SV=2	sind:105163763/1.1e-142/indole-3-acetaldehyde oxidase; K09842 abscisic-aldehyde oxidase [EC:1.2.3.14]	At3g43600/1.8e-118/[F] KOG0430 Xanthine dehydrogenase	PF02738/1.4E-58/Molybdopterin-binding domain of aldehyde dehydrogenase	NA
CL9613.Contig2_All	699	0.01	1.44	7.16993	0.000452761	Up	7.04288e-05	gi|747061668|ref|XP_011077311.1|/1.3e-23/PREDICTED: uncharacterized protein LOC105161355 [Sesamum indicum]	gi|848870527|ref|XM_012980403.1|/8.7087e-25/PREDICTED: Erythranthe guttatus uncharacterized LOC105956553 (LOC105956553), transcript variant X1, mRNA	NA	NA	NA	PTHR33373/5.9E-21/--	NA
Unigene27610_All	1108	0.01	1.44	7.16993	1.5035e-06	Up	1.49893e-07	gi|747046031|ref|XP_011097280.1|/3.8e-105/PREDICTED: protein-tyrosine-phosphatase PTP1-like isoform X2 [Sesamum indicum]	NA	sp|O82656|PTP1_ARATH/1.1e-89/Protein-tyrosine-phosphatase PTP1 OS=Arabidopsis thaliana GN=PTP1 PE=1 SV=1	vra:106769622/2.5e-93/protein-tyrosine-phosphatase PTP1; K18038 tyrosine-protein phosphatase non-receptor type 9 [EC:3.1.3.48]	At1g71860/2.8e-89/[T] KOG0789 Protein tyrosine phosphatase	PR00700/1.8E-35/Protein tyrosine phosphatase signature	NA
CL11814.Contig1_All	1216	0.01	1.43	7.15987	2.17731e-07	Up	1.92808e-08	gi|747049050|ref|XP_011070556.1|/1.8e-153/PREDICTED: MACPF domain-containing protein At1g14780 [Sesamum indicum]	gi|747049049|ref|XM_011072254.1|/1.67557e-148/PREDICTED: Sesamum indicum MACPF domain-containing protein At1g14780 (LOC105156185), mRNA	sp|Q8L612|MACP1_ARATH/7.3e-108/MACPF domain-containing protein At1g14780 OS=Arabidopsis thaliana GN=At1g14780 PE=2 SV=1	egr:104455448/9.8e-59/MACPF domain-containing protein At1g14780-like; K07119 uncharacterized protein	At1g14780/1.9e-107/[R] LSE0226 A Membrane-attack complex domain	PTHR33199/9.7E-211/--	NA
CL1294.Contig4_All	779	0.01	1.43	7.15987	0.00012926	Up	1.79465e-05	NA	NA	NA	NA	NA	NA	NA
Unigene28360_All	3568	0.01	1.43	7.15987	6.95414e-23	Up	1.79191e-24	gi|747061295|ref|XP_011077109.1|/3.2e-153/PREDICTED: putative late blight resistance protein homolog R1B-14 [Sesamum indicum]	NA	sp|Q60CZ8|R1A10_SOLDE/6.0e-86/Putative late blight resistance protein homolog R1A-10 OS=Solanum demissum GN=R1A-10 PE=3 SV=1	nnu:104603307/3.3e-86/disease resistance protein RPP8-like; K13457 disease resistance protein RPM1	NA	PTHR23155/3.7E-145/--	NA
CL7425.Contig1_All	1656	0.36	50.82	7.14126	0	Up	0	gi|731432672|ref|XP_003634670.2|/4.1e-95/PREDICTED: transcription factor TCP4 [Vitis vinifera]	gi|955325585|ref|XR_001388755.1|/3.30254e-72/PREDICTED: Glycine max transcription factor TCP3-like (LOC100810078), transcript variant X2, misc_RNA	sp|Q8LPR5|TCP4_ARATH/5.7e-71/Transcription factor TCP4 OS=Arabidopsis thaliana GN=TCP4 PE=2 SV=1	csl:COCSUDRAFT_55185/2.5e-12/FH2-domain-containing protein; K02184 formin 2	Hs4505285/6.9e-15/[WV] KOG1216 von Willebrand factor and related coagulation proteins	PF03634/4.5E-31/TCP family transcription factor	NA
CL6083.Contig4_All	1735	0.01	1.41	7.13955	1.70688e-10	Up	1.04565e-11	gi|747087277|ref|XP_011091174.1|/1.1e-87/PREDICTED: cellulose synthase-like protein G2, partial [Sesamum indicum]	NA	sp|Q0WVN5|CSLG3_ARATH/2.9e-49/Cellulose synthase-like protein G3 OS=Arabidopsis thaliana GN=CSLG3 PE=2 SV=2	mdm:103400316/1.2e-33/cellulose synthase A catalytic subunit 7 [UDP-forming]-like; K10999 cellulose synthase A [EC:2.4.1.12]	At4g23990/7.6e-49/[MG] LSE0129 A Cellulose synthase catalytic subunit	PF03552/5.4E-39/Cellulose synthase	NA
CL6811.Contig2_All	1352	0.01	1.41	7.13955	3.12198e-08	Up	2.4801e-09	gi|723698921|ref|XP_010320940.1|/1.2e-118/PREDICTED: GDSL esterase/lipase At3g26430-like isoform X1 [Solanum lycopersicum]	gi|848914971|ref|XM_012999861.1|/2.06252e-78/PREDICTED: Erythranthe guttatus GDSL esterase/lipase At3g26430 (LOC105974722), transcript variant X2, mRNA	sp|Q9LIN2|GDL53_ARATH/3.8e-105/GDSL esterase/lipase At3g26430 OS=Arabidopsis thaliana GN=At3g26430 PE=2 SV=1	tcc:TCM_010576/3.0e-101/GDSL-like Lipase/Acylhydrolase superfamily protein; K01206 alpha-L-fucosidase [EC:3.2.1.51]	At3g26430/1.0e-104/[RI] LSE0388 A Predicted lipase	PTHR22835:SF117/2.1E-158/--	NA
CL2416.Contig5_All	1945	0.01	1.4	7.12928	6.39572e-12	Up	3.42736e-13	gi|147809827|emb|CAN73765.1|/1.8e-17/hypothetical protein VITISV_035279 [Vitis vinifera]	NA	sp|Q9FPQ6|GP1_CHLRE/2.8e-08/Vegetative cell wall protein gp1 OS=Chlamydomonas reinhardtii GN=GP1 PE=1 SV=1	csv:105435597/9.1e-06/neural Wiskott-Aldrich syndrome protein-like; K05747 Wiskott-Aldrich syndrome protein	Hs4505285/9.6e-08/[WV] KOG1216 von Willebrand factor and related coagulation proteins	PF14244/6.4E-20/gag-polypeptide of LTR copia-type	NA
CL570.Contig6_All	1301	0.01	1.4	7.12928	1.14263e-07	Up	9.73286e-09	gi|970012313|ref|XP_015067098.1|/1.0e-48/PREDICTED: PI-PLC X domain-containing protein At5g67130-like isoform X2 [Solanum pennellii] >gi|970012315|ref|XP_015067099.1| PREDICTED: PI-PLC X domain-containing protein At5g67130-like isoform X2 [Solanum pennellii]	gi|593785752|ref|XM_007155855.1|/2.1433e-23/Phaseolus vulgaris hypothetical protein (PHAVU_003G243100g) mRNA, complete cds	sp|Q93XX5|Y5713_ARATH/3.1e-32/PI-PLC X domain-containing protein At5g67130 OS=Arabidopsis thaliana GN=At5g67130 PE=1 SV=1	NA	NA	NA	NA
CL7394.Contig1_All	886	0.01	1.4	7.12928	3.63937e-05	Up	4.57308e-06	NA	NA	NA	NA	NA	NA	NA
CL10516.Contig5_All	1011	0.01	1.39	7.11894	5.42646e-06	Up	5.88236e-07	gi|787592974|gb|AKA27914.1|/1.9e-87/WRKY protein [Salvia miltiorrhiza]	gi|787592973|gb|KM823171.1|/3.04173e-135/Salvia miltiorrhiza WRKY protein (WRKY48) mRNA, complete cds	sp|Q9LP56|WRK65_ARATH/8.6e-30/Probable WRKY transcription factor 65 OS=Arabidopsis thaliana GN=WRKY65 PE=2 SV=1	atr:18433179/7.0e-34/WRKY transcription factor 22; K13425 WRKY transcription factor 22	At1g29280/6.1e-30/[KT] LSE0036 A WRKY superfamily transcription factors	PTHR31282/5.3E-73/--	NA
CL3438.Contig1_All	1277	0.01	1.39	7.11894	2.18056e-07	Up	1.92808e-08	gi|747070667|ref|XP_011082165.1|/2.4e-140/PREDICTED: alkylated DNA repair protein alkB homolog 8 isoform X2 [Sesamum indicum]	gi|965613050|dbj|AP015043.1|/2.11769e-18/Vigna angularis var. angularis DNA, chromosome 10, almost complete sequence, cultivar: Shumari	NA	sind:105164991/3.7e-141/alkylated DNA repair protein alkB homolog 8; K10770 alkylated DNA repair protein alkB homolog 8 [EC:1.14.11.- 2.1.1.229]	At1g31600/1.3e-98/[S] KOG4176 Uncharacterized conserved protein	PTHR13069:SF8/1.4E-91/--	NA
CL5669.Contig2_All	1257	0.01	1.39	7.11894	2.18115e-07	Up	1.92808e-08	gi|747077740|ref|XP_011086006.1|/9.5e-129/PREDICTED: uncharacterized protein YNL011C [Sesamum indicum]	gi|702317973|ref|XM_010053906.1|/1.11195e-100/PREDICTED: Eucalyptus grandis uncharacterized protein YNL011C (LOC104440914), transcript variant X3, mRNA	NA	sly:101251741/3.6e-120/uncharacterized LOC101251741; K01365 cathepsin L [EC:3.4.22.15]	NA	PTHR31240/1.4E-141/--	NA
CL12310.Contig2_All	770	0.01	1.38	7.10852	0.000242258	Up	3.5552e-05	gi|747083862|ref|XP_011089315.1|/3.0e-53/PREDICTED: pyridoxal biosynthesis protein PDX2 [Sesamum indicum]	gi|747083861|ref|XM_011091013.1|/3.13882e-94/PREDICTED: Sesamum indicum pyridoxal biosynthesis protein PDX2 (LOC105170308), mRNA	sp|Q8LAD0|PDX2_ARATH/1.4e-35/Pyridoxal biosynthesis protein PDX2 OS=Arabidopsis thaliana GN=PDX2 PE=1 SV=1	sind:105170308/4.6e-54/pyridoxal biosynthesis protein PDX2; K08681 5'-phosphate synthase pdxT subunit [EC:4.3.3.6]	At5g60540/2.2e-32/[H] KOG3210 Imidazoleglycerol-phosphate synthase subunit H-like	PS51130/25.403/PdxT/SNO family profile.	biological_process:GO:1901576//organic substance biosynthetic process;GO:0044249//cellular biosynthetic process;
CL4400.Contig4_All	712	0.01	1.37	7.09803	0.000451889	Up	7.04288e-05	NA	NA	NA	NA	NA	NA	NA
CL6152.Contig1_All	1043	0.01	1.37	7.09803	5.42586e-06	Up	5.88236e-07	gi|698498858|ref|XP_009795307.1|/3.3e-103/PREDICTED: uncharacterized protein LOC104242030 [Nicotiana sylvestris]	gi|747048506|ref|XM_011071966.1|/1.12976e-134/PREDICTED: Sesamum indicum uncharacterized LOC105155968 (LOC105155968), mRNA	NA	NA	At4g17900/2.8e-86/[R] LSE0429 A B-Box Zn-finger protein	PTHR31065/3.0E-149/--	NA
CL1876.Contig7_All	1024	0.01	1.36	7.08746	1.02362e-05	Up	1.1653e-06	gi|747083898|ref|XP_011089334.1|/1.6e-81/PREDICTED: E3 SUMO-protein ligase SIZ1 isoform X1 [Sesamum indicum] >gi|747083900|ref|XP_011089336.1| PREDICTED: E3 SUMO-protein ligase SIZ1 isoform X1 [Sesamum indicum]	NA	sp|Q680Q4|SIZ1_ARATH/4.8e-44/E3 SUMO-protein ligase SIZ1 OS=Arabidopsis thaliana GN=SIZ1 PE=1 SV=2	fve:101303939/4.8e-14/E3 SUMO-protein ligase SIZ1-like; K04706 E3 SUMO-protein ligase PIAS1	At5g60420/1.3e-43/[K] KOG2169 Zn-finger transcription factor	PTHR10782:SF34/5.9E-73/--	NA
CL5815.Contig6_All	3033	0.01	1.36	7.08746	2.97602e-18	Up	1.00805e-19	gi|747043045|ref|XP_011081598.1|/1.4e-96/PREDICTED: uncharacterized protein LOC105164604 [Sesamum indicum]	NA	sp|P82859|LECA_CASCR/6.0e-26/Agglutinin OS=Castanea crenata PE=1 SV=1	aip:107635377/4.0e-32/chaperone protein ClpB3, chloroplastic-like; K03695 ATP-dependent Clp protease ATP-binding subunit ClpB	At1g73040/8.1e-54/[R] TWOG0094 Lectins containing Jacalin domain	PTHR32212/2.2E-48/--	NA
Unigene18378_All	1016	0.01	1.36	7.08746	1.02115e-05	Up	1.1653e-06	gi|747061132|ref|XP_011077023.1|/3.0e-72/PREDICTED: protein IN2-1 homolog B-like [Sesamum indicum]	gi|922402276|ref|XM_013612820.1|/1.66195e-23/Medicago truncatula glutathione S-transferase tau mRNA	sp|A1XBB7|IN21B_ORYSI/5.1e-46/Protein IN2-1 homolog B OS=Oryza sativa subsp. indica GN=GSTZ5 PE=1 SV=1	sind:105161129/4.5e-73/protein IN2-1 homolog B-like; K00799 glutathione S-transferase [EC:2.5.1.18]	At5g02790/6.3e-43/[O] KOG0406 Glutathione S-transferase	PS50404/11.78/Soluble glutathione S-transferase N-terminal domain profile.	NA
CL2374.Contig12_All	968	0.01	1.35	7.07682	1.93572e-05	Up	2.30846e-06	gi|723676702|ref|XP_010317076.1|/9.2e-15/PREDICTED: uncharacterized protein LOC101252742 isoform X1 [Solanum lycopersicum]	NA	NA	NA	NA	NA	NA
CL2974.Contig4_All	898	0.01	1.35	7.07682	6.87582e-05	Up	9.05928e-06	gi|747097741|ref|XP_011096844.1|/8.1e-90/PREDICTED: GTP-binding protein ERG isoform X1 [Sesamum indicum]	NA	sp|O82626|ERG_ANTMA/1.2e-86/GTP-binding protein ERG OS=Antirrhinum majus GN=ERG PE=2 SV=1	bpg:Bathy04g02130/3.1e-25/GTP-binding protein Era; K03595 GTPase	At1g30960/2.8e-79/[DT] KOG1423 Ras-like GTPase ERA	PTHR11649:SF57/5.0E-128/--	NA
CL5861.Contig3_All	989	0.01	1.35	7.07682	1.93533e-05	Up	2.30846e-06	gi|747068522|ref|XP_011081019.1|/1.8e-98/PREDICTED: uncharacterized protein LOC105164138 [Sesamum indicum]	NA	NA	NA	NA	PTHR32295/6.7E-83/--	NA
CL674.Contig5_All	2414	0.01	1.35	7.07682	3.25878e-14	Up	1.44503e-15	gi|731437606|ref|XP_002274290.2|/1.9e-234/PREDICTED: cellulose synthase-like protein E6 [Vitis vinifera]	NA	sp|Q651X6|CSLE6_ORYSJ/5.9e-194/Cellulose synthase-like protein E6 OS=Oryza sativa subsp. japonica GN=CSLE6 PE=2 SV=1	cit:102616485/2.2e-94/cellulose synthase A catalytic subunit 7 [UDP-forming]-like; K10999 cellulose synthase A [EC:2.4.1.12]	At1g55850/1.1e-186/[MG] LSE0129 A Cellulose synthase catalytic subunit	PTHR13301/0.0/--	NA
CL6945.Contig6_All	705	0.01	1.35	7.07682	0.000838053	Up	0.00013952	gi|747046163|ref|XP_011097990.1|/4.3e-86/PREDICTED: methylglutaconyl-CoA hydratase, mitochondrial [Sesamum indicum]	gi|747046162|ref|XM_011099688.1|/2.6294e-154/PREDICTED: Sesamum indicum methylglutaconyl-CoA hydratase, mitochondrial (LOC105176780), mRNA	sp|Q39659|MFPA_CUCSA/2.3e-21/Glyoxysomal fatty acid beta-oxidation multifunctional protein MFP-a OS=Cucumis sativus PE=1 SV=1	sind:105176780/6.5e-87/methylglutaconyl-CoA hydratase, mitochondrial; K05607 methylglutaconyl-CoA hydratase [EC:4.2.1.18]	At4g16800/2.8e-74/[I] KOG1679 Enoyl-CoA hydratase	PTHR11941/5.9E-120/--	NA
CL9046.Contig2_All	1067	0.01	1.35	7.07682	5.42706e-06	Up	5.88236e-07	gi|747097980|ref|XP_011096976.1|/2.5e-37/PREDICTED: cancer-related nucleoside-triphosphatase homolog isoform X2 [Sesamum indicum]	gi|747097981|ref|XM_011098675.1|/2.66814e-86/PREDICTED: Sesamum indicum cancer-related nucleoside-triphosphatase homolog (LOC105176007), transcript variant X3, mRNA	NA	sind:105176007/3.8e-38/cancer-related nucleoside-triphosphatase homolog; K06928 nucleoside-triphosphatase [EC:3.6.1.15]	NA	PF03266/2.4E-21/NTPase	NA
CL953.Contig9_All	2187	0.01	1.35	7.07682	8.81972e-13	Up	4.40864e-14	gi|747076805|ref|XP_011085488.1|/2.2e-120/PREDICTED: zinc finger CCCH domain-containing protein 3 isoform X1 [Sesamum indicum]	gi|747076810|ref|XM_011087189.1|/4.26074e-92/PREDICTED: Sesamum indicum zinc finger CCCH domain-containing protein 33 (LOC105167454), transcript variant X4, mRNA	sp|Q2QT65|C3H66_ORYSJ/1.2e-57/Zinc finger CCCH domain-containing protein 66 OS=Oryza sativa subsp. japonica GN=Os12g0405100 PE=2 SV=1	dosa:Os06t0520600-01/4.6e-14/Os06g0520600, ZINC_FINGER_CCCH_DOMAIN-CONTAINING_PROTEIN_43, C3H43; Similar to Zinc finger CCCH type domain containing protein ZFN-like 1.; K03260 translation initiation factor 4G	At2g32930/4.0e-55/[R] KOG1677 CCCH-type Zn-finger protein	PS50103/13.845/Zinc finger C3H1-type profile.	NA
CL10953.Contig2_All	1729	0.01	1.34	7.06609	6.34169e-10	Up	4.10352e-11	gi|551603444|ref|XP_005783229.1|/5.1e-40/hypothetical protein EMIHUDRAFT_314476 [Emiliania huxleyi CCMP1516] >gi|485636203|gb|EOD30800.1| hypothetical protein EMIHUDRAFT_314476 [Emiliania huxleyi CCMP1516]	gi|848914329|ref|XM_012999655.1|/1.49597e-120/PREDICTED: Erythranthe guttatus high affinity nitrate transporter 2.7-like (LOC105974541), mRNA	sp|Q9LYK2|NRT27_ARATH/3.1e-136/High affinity nitrate transporter 2.7 OS=Arabidopsis thaliana GN=NRT2.7 PE=2 SV=1	jcu:105641359/5.2e-138/high affinity nitrate transporter 2.7; K02575 MFS transporter, NNP family, nitrate/nitrite transporter	At5g14570/8.2e-136/[P] LSE0461 A High affinity nitrate transporter	PS00216/-/Sugar transport proteins signature 1.	NA
CL1464.Contig1_All	1579	0.01	1.34	7.06609	4.47735e-09	Up	3.19016e-10	gi|802539653|ref|XP_012072090.1|/7.7e-120/PREDICTED: ABC transporter B family member 26, chloroplastic-like [Jatropha curcas]	gi|951039575|ref|XM_014661958.1|/7.41293e-09/PREDICTED: Vigna radiata var. radiata ABC transporter B family member 9-like (LOC106774931), mRNA	sp|Q8RY46|AB26B_ARATH/1.6e-110/ABC transporter B family member 26, chloroplastic OS=Arabidopsis thaliana GN=ABCB26 PE=2 SV=1	mtr:MTR_7g033710/1.1e-118/ATP-binding ABC transporter; K05657 ATP-binding cassette, subfamily B (MDR/TAP), member 10	At1g70610/8.9e-105/[U] KOG0058 Peptide exporter, ABC superfamily	PS50893/24.323/ATP-binding cassette, ABC transporter-type domain profile.	NA
CL1857.Contig10_All	1183	0.01	1.34	7.06609	1.50314e-06	Up	1.49893e-07	gi|747061561|ref|XP_011077254.1|/1.0e-84/PREDICTED: OTU domain-containing protein DDB_G0284757-like [Sesamum indicum] >gi|747061563|ref|XP_011077255.1| PREDICTED: OTU domain-containing protein DDB_G0284757-like [Sesamum indicum]	gi|823252612|ref|XM_012603463.1|/4.14891e-30/PREDICTED: Gossypium raimondii uncharacterized LOC105779627 (LOC105779627), mRNA	NA	bpg:Bathy17g01040/5.5e-14/abnormal spindle-like microcephaly-associated protein; K16743 abnormal spindle-like microcephaly-associated protein	At5g04250/1.6e-53/[TO] KOG2605 OTU (ovarian tumor)-like cysteine protease	PS50802/12.53/OTU domain profile.	NA
CL6894.Contig5_All	1151	0.01	1.33	7.05528	1.50513e-06	Up	1.49893e-07	gi|747106650|ref|XP_011101625.1|/5.3e-118/PREDICTED: LOW QUALITY PROTEIN: vesicle-associated membrane protein 727 [Sesamum indicum]	gi|848925803|ref|XM_013003318.1|/0/PREDICTED: Erythranthe guttatus vesicle-associated membrane protein 727 (LOC105977919), transcript variant X2, mRNA	sp|Q9M376|VA727_ARATH/6.0e-112/Vesicle-associated membrane protein 727 OS=Arabidopsis thaliana GN=VAMP727 PE=2 SV=1	sind:105179674/8.0e-119/vesicle-associated membrane protein 727; K08511 vesicle-associated membrane protein 72	At3g54300/1.6e-111/[U] KOG0859 Synaptobrevin/VAMP-like protein	PF00957/1.0E-31/Synaptobrevin	biological_process:GO:0006906//vesicle fusion;GO:0006623//protein targeting to vacuole;GO:0007033//vacuole organization;GO:0006887//exocytosis;cellular_component:GO:0005768//endosome;GO:0031201//SNARE complex;GO:0016021//integral component of membrane;molecular_function:GO:0005484//SNAP receptor activity;GO:0000149//SNARE binding;
CL151.Contig3_All	1009	0.01	1.32	7.04439	1.93904e-05	Up	2.30846e-06	gi|590665890|ref|XP_007036861.1|/1.8e-61/Mitochondrial import inner membrane translocase subunit Tim17/Tim22/Tim23 family protein isoform 2, partial [Theobroma cacao] >gi|508774106|gb|EOY21362.1| Mitochondrial import inner membrane translocase subunit Tim17/Tim22/Tim23 family protein isoform 2, partial [Theobroma cacao]	gi|595830261|ref|XM_007205975.1|/2.13457e-22/Prunus persica hypothetical protein (PRUPE_ppa012525mg) mRNA, complete cds	sp|A2RVP7|TI221_ARATH/7.8e-47/Mitochondrial import inner membrane translocase subunit TIM22-1 OS=Arabidopsis thaliana GN=TIM22-1 PE=1 SV=1	sind:105171339/7.9e-54/mitochondrial import inner membrane translocase subunit TIM22-4-like; K17790 mitochondrial import inner membrane translocase subunit TIM22	At3g10110/5.1e-37/[U] KOG3225 Mitochondrial import inner membrane translocase, subunit TIM22	PTHR14110:SF0/3.0E-31/--	NA
CL622.Contig2_All	1222	0.02	2.64	7.04439	1.22006e-13	Up	5.67084e-15	gi|747040767|ref|XP_011097511.1|/8.2e-61/PREDICTED: protein REVERSION-TO-ETHYLENE SENSITIVITY1-like [Sesamum indicum] >gi|747040769|ref|XP_011097589.1| PREDICTED: protein REVERSION-TO-ETHYLENE SENSITIVITY1-like [Sesamum indicum] >gi|747040771|ref|XP_011097660.1| PREDICTED: protein REVERSION-TO-ETHYLENE SENSITIVITY1-like [Sesamum indicum]	gi|672155270|ref|XM_008799509.1|/4.3815e-15/PREDICTED: Phoenix dactylifera protein REVERSION-TO-ETHYLENE SENSITIVITY1 (LOC103712839), transcript variant X19, mRNA	sp|F4ITL6|RTE1_ARATH/1.8e-50/Protein REVERSION-TO-ETHYLENE SENSITIVITY1 OS=Arabidopsis thaliana GN=RTE1 PE=1 SV=1	NA	At2g26070/4.9e-50/[S] KOG3150 Uncharacterized conserved protein	PTHR20921/9.1E-52/--	biological_process:GO:0010105//negative regulation of ethylene-activated signaling pathway;cellular_component:GO:0005783//endoplasmic reticulum;GO:0005794//Golgi apparatus;GO:0016021//integral component of membrane;
CL158.Contig2_All	770	0.01	1.31	7.03342	0.000452936	Up	7.04288e-05	gi|747102859|ref|XP_011099608.1|/1.4e-77/PREDICTED: MIP18 family protein At1g68310 [Sesamum indicum]	gi|747102858|ref|XM_011101306.1|/8.30545e-130/PREDICTED: Sesamum indicum MIP18 family protein At1g68310 (LOC105177986), mRNA	sp|Q9C9G6|U195A_ARATH/1.4e-48/MIP18 family protein At1g68310 OS=Arabidopsis thaliana GN=At1g68310 PE=2 SV=2	NA	At1g68310/8.6e-45/[S] KOG3381 Uncharacterized conserved protein	PF01883/7.0E-9/Domain of unknown function DUF59	NA
Unigene27530_All	1360	0.01	1.31	7.03342	1.1415e-07	Up	9.73286e-09	gi|747061142|ref|XP_011077028.1|/3.5e-113/PREDICTED: uncharacterized protein YKR070W-like isoform X1 [Sesamum indicum]	gi|848868152|ref|XM_012979256.1|/5.37529e-129/PREDICTED: Erythranthe guttatus uncharacterized protein YKR070W-like (LOC105955518), mRNA	NA	NA	At3g45740/2.8e-86/[R] KOG1618 Predicted phosphatase	PF13242/2.6E-7/HAD-hyrolase-like	NA
CL10917.Contig4_All	1286	0.01	1.3	7.02237	4.15603e-07	Up	3.81954e-08	gi|923680064|ref|XP_013653273.1|/7.1e-39/PREDICTED: uncharacterized membrane protein YuiD-like isoform X2 [Brassica napus]	gi|823158738|ref|XM_012623751.1|/1.60291e-39/PREDICTED: Gossypium raimondii uncharacterized LOC105794535 (LOC105794535), transcript variant X3, mRNA	NA	bna:106358079/1.1e-39/uncharacterized membrane protein YuiD-like; K09775 uncharacterized protein	At1g24340/3.1e-07/[HC] KOG3855 Monooxygenase involved in coenzyme Q (ubiquinone) biosynthesis	PF02681/2.7E-35/Divergent PAP2 family	NA
CL1526.Contig3_All	2261	0.01	1.3	7.02237	8.81336e-13	Up	4.40864e-14	gi|747104930|ref|XP_011100721.1|/0.0e+00/PREDICTED: beta-glucosidase-like SFR2, chloroplastic [Sesamum indicum]	gi|747104929|ref|XM_011102419.1|/0/PREDICTED: Sesamum indicum beta-glucosidase-like SFR2, chloroplastic (LOC105178861), mRNA	sp|Q8L6H7|SFR2_ORYSJ/5.4e-250/Beta-glucosidase-like SFR2, chloroplastic OS=Oryza sativa subsp. japonica GN=SFR2 PE=2 SV=1	atr:18437423/3.9e-32/beta-glucosidase 12; K01188 beta-glucosidase [EC:3.2.1.21]	At3g06510/9.7e-238/[G] KOG0626 Beta-glucosidase, lactase phlorizinhydrolase, and related proteins	PR00131/2.9E-13/Glycosyl hydrolase family 1 signature	biological_process:GO:1901657//glycosyl compound metabolic process;GO:0005975//carbohydrate metabolic process;cellular_component:GO:0016021//integral component of membrane;molecular_function:GO:0008422//beta-glucosidase activity;
CL3492.Contig6_All	735	0.01	1.3	7.02237	0.000839628	Up	0.00013952	gi|747052885|ref|XP_011072576.1|/1.5e-49/PREDICTED: protein ELF4-LIKE 4 [Sesamum indicum]	NA	sp|Q570U6|EF4L4_ARATH/5.6e-39/Protein ELF4-LIKE 4 OS=Arabidopsis thaliana GN=EFL4 PE=2 SV=1	NA	At1g17460_1/2.2e-37/[S] LSE0080 A Uncharacterized protein	NA	NA
CL12705.Contig7_All	1042	0.01	1.29	7.01123	1.02136e-05	Up	1.1653e-06	gi|747054736|ref|XP_011073590.1|/4.5e-60/PREDICTED: nudix hydrolase 18, mitochondrial-like [Sesamum indicum]	NA	sp|Q9ZU95|NUD17_ARATH/4.2e-40/Nudix hydrolase 17, mitochondrial OS=Arabidopsis thaliana GN=NUDT17 PE=2 SV=1	sind:105158504/6.9e-61/nudix hydrolase 18, mitochondrial-like; K07766 diphosphoinositol-polyphosphate diphosphatase [EC:3.6.1.52]	At2g01670/1.1e-39/[T] KOG2839 Diadenosine and diphosphoinositol polyphosphate phosphohydrolase	PTHR12629/9.7E-70/--	NA
Unigene27753_All	1182	0.01	1.29	7.01123	1.50549e-06	Up	1.49893e-07	gi|747054323|ref|XP_011073362.1|/7.5e-19/PREDICTED: uncharacterized protein LOC105158336 [Sesamum indicum]	gi|534292244|gb|KF177345.1|/4.55705e-144/Salvia miltiorrhiza mitochondrion, complete genome	NA	NA	At1g15810/5.4e-06/[J] KOG2815 Mitochondrial/choloroplast ribosomal protein S15	NA	NA
Unigene28843_All	715	0.01	1.29	7.01123	0.000839022	Up	0.00013952	gi|747096477|ref|XP_011096162.1|/1.0e-55/PREDICTED: cysteine-rich receptor-like protein kinase 10 [Sesamum indicum]	NA	sp|O65468|CRK8_ARATH/1.3e-40/Cysteine-rich receptor-like protein kinase 8 OS=Arabidopsis thaliana GN=CRK8 PE=3 SV=2	mtr:MTR_1g105835/3.0e-39/receptor-like kinase; K04733 interleukin-1 receptor-associated kinase 4 [EC:2.7.11.1]	At4g00960/1.2e-37/[T] KOG1187 Serine/threonine protein kinase	PS50011/8.98/Protein kinase domain profile.	biological_process:GO:0006468//protein phosphorylation;GO:0042742//defense response to bacterium;cellular_component:GO:0009506//plasmodesma;GO:0005886//plasma membrane;molecular_function:GO:0004674//protein serine/threonine kinase activity;
CL6422.Contig3_All	943	0.01	1.28	7	3.63728e-05	Up	4.57308e-06	NA	NA	NA	NA	NA	NA	NA
CL4048.Contig6_All	1296	0.01	1.27	6.98868	7.90867e-07	Up	7.56652e-08	gi|747065740|ref|XP_011079522.1|/4.1e-10/PREDICTED: uncharacterized protein LOC105163019 isoform X3 [Sesamum indicum]	NA	NA	NA	NA	NA	NA
CL5686.Contig2_All	1477	0.01	1.27	6.98868	5.97863e-08	Up	4.9131e-09	gi|970061743|ref|XP_015057735.1|/4.5e-29/PREDICTED: uncharacterized protein LOC107004029 [Solanum pennellii]	NA	NA	sind:105173773/1.6e-18/uncharacterized LOC105173773; K01601 ribulose-bisphosphate carboxylase large chain [EC:4.1.1.39]	NA	PTHR31704:SF16/1.1E-24/--	NA
CL1072.Contig7_All	1333	0.01	1.26	6.97728	4.15115e-07	Up	3.81954e-08	gi|747059434|ref|XP_011076099.1|/1.7e-160/PREDICTED: DUF21 domain-containing protein At5g52790-like [Sesamum indicum]	NA	sp|Q9LTD8|Y5279_ARATH/3.7e-129/DUF21 domain-containing protein At5g52790 OS=Arabidopsis thaliana GN=CBSDUF5 PE=2 SV=2	sind:105160428/2.6e-161/DUF21 domain-containing protein At5g52790-like; K16302 metal transporter CNNM	At5g52790/9.8e-129/[S] KOG2118 Predicted membrane protein, contains two CBS domains	PS51371/7.008/CBS domain profile.	cellular_component:GO:0016021//integral component of membrane;
CL1932.Contig2_All	1088	0.01	1.25	6.96578	1.0205e-05	Up	1.1653e-06	gi|747048656|ref|XP_011070345.1|/1.3e-81/PREDICTED: protein ABIL2-like isoform X1 [Sesamum indicum] >gi|747048658|ref|XP_011070346.1| PREDICTED: protein ABIL2-like isoform X1 [Sesamum indicum] >gi|747048660|ref|XP_011070347.1| PREDICTED: protein ABIL2-like isoform X1 [Sesamum indicum]	gi|747048661|ref|XM_011072046.1|/2.72227e-86/PREDICTED: Sesamum indicum protein ABIL2-like (LOC105156022), transcript variant X4, mRNA	sp|Q9M3A3|ABIL2_ARATH/6.0e-53/Protein ABIL2 OS=Arabidopsis thaliana GN=ABIL2 PE=2 SV=1	NA	At2g46220/5.2e-19/[TZ] KOG2546 Abl interactor ABI-1, contains SH3 domain	PTHR10460/3.1E-83/--	NA
CL5732.Contig4_All	1088	0.01	1.25	6.96578	1.02168e-05	Up	1.1653e-06	gi|747047689|ref|XP_011069824.1|/1.6e-140/PREDICTED: lactation elevated protein 1-like [Sesamum indicum]	gi|970043183|ref|XM_015227509.1|/6.46033e-18/PREDICTED: Solanum pennellii lactation elevated protein 1 (LOC107026515), transcript variant X3, mRNA	NA	sind:105155624/2.4e-141/lactation elevated protein 1-like; K18798 peroxisome-assembly ATPase [EC:3.6.4.7]	At4g30490/8.3e-126/[R] KOG2383 Predicted ATPase	PTHR12169:SF6/1.3E-164/--	molecular_function:GO:0005524//ATP binding;
CL7383.Contig2_All	1116	0.01	1.25	6.96578	5.41746e-06	Up	5.88236e-07	gi|747095093|ref|XP_011095410.1|/1.7e-108/PREDICTED: DNA mismatch repair protein MSH5 isoform X2 [Sesamum indicum]	gi|848897577|ref|XM_012993424.1|/0/PREDICTED: Erythranthe guttatus DNA mismatch repair protein MSH5 (LOC105968759), transcript variant X2, mRNA	sp|F4JEP5|MSH5_ARATH/5.9e-88/DNA mismatch repair protein MSH5 OS=Arabidopsis thaliana GN=MSH5 PE=2 SV=1	sind:105174877/2.5e-109/DNA mismatch repair protein MSH5; K08741 DNA mismatch repair protein MSH5	At3g20475/2.0e-74/[L] KOG0221 Mismatch repair ATPase MSH5 (MutS family)	PS00486/-/DNA mismatch repair proteins mutS family signature.	NA
CL8661.Contig4_All	973	0.01	1.25	6.96578	3.6418e-05	Up	4.57308e-06	gi|965668478|dbj|BAT83085.1|/7.1e-15/hypothetical protein VIGAN_04018600 [Vigna angularis var. angularis]	gi|923778008|ref|XM_013825843.1|/1.24613e-14/PREDICTED: Brassica napus uncharacterized LOC106385945 (LOC106385945), mRNA	NA	NA	At3g55240/1.0e-13/[S] LSE0483 A Uncharacterized protein	PF09713/1.0E-14/Plant protein 1589 of unknown function (A_thal_3526)	NA
Unigene34548_All	1561	0.04	4.98	6.96	1.71958e-32	Up	2.8576e-34	gi|985450517|ref|XP_015386206.1|/2.7e-88/PREDICTED: putative disease resistance protein RGA3 [Citrus sinensis]	NA	sp|Q7XBQ9|RGA2_SOLBU/1.2e-62/Disease resistance protein RGA2 OS=Solanum bulbocastanum GN=RGA2 PE=1 SV=1	cit:107174218/4.0e-89/putative disease resistance protein RGA3; K15078 structure-specific endonuclease subunit SLX1 [EC:3.6.1.-]	At1g69550/4.6e-29/[VT] LSE0039 A Disease resistance protein (TIR-NBS-LRR class)	PTHR23155/8.9E-64/--	NA
CL5577.Contig9_All	3688	0.01	1.24	6.9542	2.82856e-20	Up	8.41948e-22	gi|747066317|ref|XP_011079839.1|/1.2e-115/PREDICTED: DNA repair helicase UVH6 isoform X1 [Sesamum indicum]	gi|747066318|ref|XM_011081538.1|/0/PREDICTED: Sesamum indicum DNA repair helicase UVH6 (LOC105163254), transcript variant X2, mRNA	sp|Q8W4M7|ERCC2_ARATH/9.9e-108/DNA repair helicase UVH6 OS=Arabidopsis thaliana GN=UVH6 PE=1 SV=1	sind:105163254/1.8e-116/DNA repair helicase UVH6; K10844 DNA excision repair protein ERCC-2 [EC:3.6.4.12]	At1g03190/2.6e-107/[KL] KOG1131 RNA polymerase II transcription initiation/nucleotide excision repair factor TFIIH, 5'-3' helicase subunit RAD3	PTHR11514/2.8E-60/--	biological_process:GO:0032508//DNA duplex unwinding;GO:0006289//nucleotide-excision repair;cellular_component:GO:0005634//nucleus;molecular_function:GO:0003677//DNA binding;GO:0005524//ATP binding;GO:0004003//ATP-dependent DNA helicase activity;
CL7515.Contig3_All	1428	0.01	1.24	6.9542	1.1407e-07	Up	9.73286e-09	gi|914408421|gb|AKV71977.1|/1.9e-133/MYB-related protein [Rehmannia glutinosa]	gi|914408420|gb|KR780114.1|/0/Rehmannia glutinosa MYB-related protein (MYB38) mRNA, complete cds	sp|Q8RWU3|RVE8_ARATH/1.4e-94/Protein REVEILLE 8 OS=Arabidopsis thaliana GN=RVE8 PE=2 SV=1	pda:103722574/9.6e-29/protein LHY-like; K12133 MYB-related transcription factor LHY	At5g02840/1.9e-82/[O] KOG0724 Zuotin and related molecular chaperones (DnaJ superfamily), contains DNA-binding domains	PS51294/16.426/Myb-type HTH DNA-binding domain profile.	NA
CL7723.Contig2_All	846	0.01	1.24	6.9542	0.000242615	Up	3.5552e-05	gi|747069244|ref|XP_011081411.1|/1.4e-27/PREDICTED: uncharacterized protein LOC105164459 [Sesamum indicum]	NA	NA	tcc:TCM_015894/1.1e-11/ATP-dependent caseinolytic protease/crotonase family protein; K05607 methylglutaconyl-CoA hydratase [EC:4.2.1.18]	NA	PTHR36368/1.1E-15/--	NA
CL8427.Contig4_All	1284	0.01	1.24	6.9542	7.89776e-07	Up	7.56652e-08	gi|747084315|ref|XP_011089561.1|/1.6e-115/PREDICTED: phospholipase SGR2-like isoform X2 [Sesamum indicum]	gi|848848356|ref|XM_012989348.1|/2.9859e-141/PREDICTED: Erythranthe guttatus phospholipase SGR2-like (LOC105964812), mRNA	sp|Q8W5R2|SHGR2_ARATH/6.7e-96/Phospholipase SGR2 OS=Arabidopsis thaliana GN=SGR2 PE=1 SV=1	apro:F751_1005/3.1e-10/Phospholipase DDHD1; K13619 phospholipase DDHD1 [EC:3.1.1.-]	At1g31480/9.8e-94/[IU] KOG2308 Phosphatidic acid-preferring phospholipase A1, contains DDHD domain	PTHR23509:SF10/5.8E-83/--	molecular_function:GO:0046872//metal ion binding;
CL2809.Contig6_All	1550	0.01	1.23	6.94251	3.12576e-08	Up	2.4801e-09	gi|747054564|ref|XP_011073495.1|/1.9e-62/PREDICTED: uncharacterized protein LOC105158433 [Sesamum indicum]	gi|723732218|ref|XM_010328420.1|/1.48788e-45/PREDICTED: Solanum lycopersicum protein WVD2-like 1 (LOC101246088), transcript variant X2, mRNA	sp|Q8GYX9|WDL1_ARATH/8.3e-32/Protein WVD2-like 1 OS=Arabidopsis thaliana GN=WDL1 PE=1 SV=1	NA	At3g23090/3.8e-39/[S] LSE0281 A Uncharacterized protein	NA	NA
CL4091.Contig2_All	1448	0.01	1.23	6.94251	1.14038e-07	Up	9.73286e-09	gi|747066835|ref|XP_011080114.1|/3.9e-94/PREDICTED: uncharacterized protein LOC105163461 [Sesamum indicum] >gi|747066837|ref|XP_011080115.1| PREDICTED: uncharacterized protein LOC105163461 [Sesamum indicum]	gi|965668308|dbj|AP015037.1|/3.16007e-07/Vigna angularis var. angularis DNA, chromosome 4, almost complete sequence, cultivar: Shumari	NA	NA	NA	PS50293/10.406/TPR repeat region circular profile.	NA
Unigene31716_All	776	0.01	1.23	6.94251	0.000452621	Up	7.04288e-05	gi|702386817|ref|XP_010064854.1|/2.9e-75/PREDICTED: lysine histidine transporter-like 5 [Eucalyptus grandis]	NA	sp|Q9C9J0|LHTL5_ARATH/2.0e-74/Lysine histidine transporter-like 5 OS=Arabidopsis thaliana GN=At1g71680 PE=2 SV=2	aip:107645230/3.6e-62/lysine histidine transporter-like 2; K15015 solute carrier family 32 (vesicular inhibitory amino acid transporter)	At1g71680/5.2e-74/[E] KOG1303 Amino acid transporters	PTHR22950:SF316/7.9E-107/--	cellular_component:GO:0016021//integral component of membrane;
CL1850.Contig5_All	1498	0.01	1.22	6.93074	1.14295e-07	Up	9.73286e-09	gi|747095237|ref|XP_011095484.1|/2.8e-135/PREDICTED: uncharacterized protein LOC105174926 [Sesamum indicum] >gi|747095239|ref|XP_011095486.1| PREDICTED: uncharacterized protein LOC105174926 [Sesamum indicum]	gi|848898189|ref|XM_012993749.1|/1.24862e-145/PREDICTED: Erythranthe guttatus uncharacterized LOC105969027 (LOC105969027), mRNA	NA	sind:105174926/4.2e-136/uncharacterized LOC105174926; K15223 upstream activation factor subunit UAF30	At4g22360/6.6e-57/[K] KOG1946 RNA polymerase I transcription factor UAF	PTHR13844:SF10/1.5E-149/--	NA
CL2465.Contig8_All	1719	0.01	1.22	6.93074	4.4834e-09	Up	3.19016e-10	gi|953267815|gb|ALO61893.1|/2.8e-176/mediator of RNA polymerase II transcription subunit 4 [Rehmannia glutinosa]	gi|747061808|ref|XM_011079084.1|/0/PREDICTED: Sesamum indicum mediator of RNA polymerase II transcription subunit 4 (LOC105161411), transcript variant X2, mRNA	sp|Q9LZ00|MED4_ARATH/1.3e-134/Mediator of RNA polymerase II transcription subunit 4 OS=Arabidopsis thaliana GN=MED4 PE=1 SV=1	NA	NA	PTHR13208/4.1E-88/--	NA
CL4201.Contig2_All	1014	0.01	1.22	6.93074	3.64355e-05	Up	4.57308e-06	NA	NA	NA	NA	NA	NA	NA
CL9288.Contig3_All	1300	0.01	1.22	6.93074	7.89084e-07	Up	7.56652e-08	gi|747083154|ref|XP_011088933.1|/6.5e-80/PREDICTED: uncharacterized protein LOC105170041 [Sesamum indicum]	NA	NA	NA	NA	PTHR34118/1.5E-61/--	NA
CL11142.Contig2_All	2493	0.01	1.21	6.91886	2.35489e-13	Up	1.1234e-14	gi|747069025|ref|XP_011081290.1|/0.0e+00/PREDICTED: E3 ubiquitin-protein ligase HOS1 isoform X3 [Sesamum indicum]	gi|747069024|ref|XM_011082988.1|/0/PREDICTED: Sesamum indicum E3 ubiquitin-protein ligase HOS1 (LOC105164354), transcript variant X3, mRNA	sp|Q84JU6|HOS1_ARATH/8.1e-239/E3 ubiquitin-protein ligase HOS1 OS=Arabidopsis thaliana GN=HOS1 PE=1 SV=1	sind:105164354/0.0e+00/E3 ubiquitin-protein ligase HOS1; K16278 E3 ubiquitin-protein ligase HOS1 [EC:2.3.2.27]	NA	PTHR10044/0.0/--	NA
CL2465.Contig9_All	1533	0.01	1.21	6.91886	5.97951e-08	Up	4.9131e-09	gi|953267815|gb|ALO61893.1|/2.5e-176/mediator of RNA polymerase II transcription subunit 4 [Rehmannia glutinosa]	gi|747061808|ref|XM_011079084.1|/0/PREDICTED: Sesamum indicum mediator of RNA polymerase II transcription subunit 4 (LOC105161411), transcript variant X2, mRNA	sp|Q9LZ00|MED4_ARATH/1.1e-134/Mediator of RNA polymerase II transcription subunit 4 OS=Arabidopsis thaliana GN=MED4 PE=1 SV=1	NA	NA	PF10018/3.9E-8/Vitamin-D-receptor interacting Mediator subunit 4	NA
CL7746.Contig1_All	822	0.01	1.21	6.91886	0.000451854	Up	7.04288e-05	gi|747083597|ref|XP_011089168.1|/2.0e-39/PREDICTED: uncharacterized protein LOC105170201 [Sesamum indicum]	NA	NA	NA	NA	PTHR33401/2.2E-26/--	NA
CL3237.Contig1_All	962	0.01	1.2	6.90689	6.88209e-05	Up	9.05928e-06	NA	NA	NA	NA	NA	NA	NA
CL4818.Contig3_All	1498	0.01	1.2	6.90689	1.14183e-07	Up	9.73286e-09	gi|720060666|ref|XP_010274932.1|/9.4e-176/PREDICTED: alpha-galactosidase [Nelumbo nucifera]	gi|747058797|ref|XM_011077442.1|/0/PREDICTED: Sesamum indicum alpha-galactosidase-like (LOC105160175), mRNA	sp|Q42656|AGAL_COFAR/1.2e-147/Alpha-galactosidase OS=Coffea arabica PE=1 SV=1	nnu:104610143/1.4e-176/alpha-galactosidase; K07407 alpha-galactosidase [EC:3.2.1.22]	At5g08380/6.4e-169/[G] KOG2366 Alpha-D-galactosidase (melibiase)	PTHR11452:SF18/3.2E-272/--	NA
CL8734.Contig4_All	2574	0.01	1.2	6.90689	1.22069e-13	Up	5.67084e-15	gi|747081501|ref|XP_011088026.1|/2.8e-82/PREDICTED: protein trichome birefringence-like 13 isoform X1 [Sesamum indicum]	gi|747081500|ref|XM_011089724.1|/1.75732e-111/PREDICTED: Sesamum indicum protein trichome birefringence-like 13 (LOC105169341), transcript variant X1, mRNA	sp|Q9ZQR5|TBL13_ARATH/3.8e-58/Protein trichome birefringence-like 13 OS=Arabidopsis thaliana GN=TBL13 PE=2 SV=1	NA	At2g14530/1.0e-57/[S] LSE0451 A Uncharacterized protein	PF14416/1.2E-12/PMR5 N terminal Domain	NA
Unigene22384_All	757	0.01	1.2	6.90689	0.000839689	Up	0.00013952	gi|747095001|ref|XP_011095362.1|/2.4e-82/PREDICTED: septum-promoting GTP-binding protein 1 [Sesamum indicum]	gi|747095000|ref|XM_011097060.1|/8.27541e-120/PREDICTED: Sesamum indicum septum-promoting GTP-binding protein 1 (LOC105174841), mRNA	sp|Q40523|RB11A_TOBAC/9.1e-08/Ras-related protein Rab11A OS=Nicotiana tabacum GN=RAB11A PE=2 SV=1	sot:102579847/1.5e-81/septum-promoting GTP-binding protein 1-like; K07976 Rab family, other	At5g54840/6.9e-71/[R] KOG1673 Ras GTPases	PF00071/4.3E-14/Ras family	NA
CL4580.Contig3_All	841	0.08	9.58	6.90388	3.33759e-32	Up	5.61454e-34	gi|745791105|gb|AJD25261.1|/2.1e-63/cytochrome P450 CYP749A39 [Salvia miltiorrhiza]	NA	sp|H2DH17|C7A22_PANGI/1.3e-44/Cytochrome P450 CYP749A22 OS=Panax ginseng PE=2 SV=1	fve:101297235/3.0e-46/cytochrome P450 CYP749A22-like; K15639 PHYB activation tagged suppressor 1 [EC:1.14.-.-]	At3g14630/3.6e-36/[QI] KOG0157 Cytochrome P450 CYP4/CYP19/CYP26 subfamilies	PS00086/-/Cytochrome P450 cysteine heme-iron ligand signature.	NA
CL8533.Contig2_All	1559	0.01	1.19	6.89482	5.98038e-08	Up	4.9131e-09	gi|661892543|emb|CDP03701.1|/3.1e-28/unnamed protein product [Coffea canephora]	gi|519702798|gb|JX596578.1|/1.2244e-06/Gossypium hirsutum clone NBRI_GE33219 microsatellite sequence	sp|Q6NLQ8|XB32_ARATH/5.4e-07/E3 ubiquitin-protein ligase XBAT32 OS=Arabidopsis thaliana GN=XBAT32 PE=1 SV=1	sot:102604063/5.8e-11/26S proteasome non-ATPase regulatory subunit 10; K06694 26S proteasome non-ATPase regulatory subunit 10	At3g04710_1/2.9e-23/[R] KOG0504 FOG: Ankyrin repeat	NA	NA
Unigene33405_All	1070	0.01	1.18	6.88264	1.93786e-05	Up	2.30846e-06	gi|970015006|ref|XP_015068511.1|/1.4e-48/PREDICTED: probable LRR receptor-like serine/threonine-protein kinase At1g34110 isoform X1 [Solanum pennellii]	NA	sp|Q9LHP4|RCH2_ARATH/1.2e-29/Receptor-like protein kinase 2 OS=Arabidopsis thaliana GN=RCH2 PE=1 SV=1	sot:102585186/1.0e-43/probable LRR receptor-like serine/threonine-protein kinase At3g47570; K13420 LRR receptor-like serine/threonine-protein kinase FLS2 [EC:2.7.11.1]	At3g24240/3.2e-29/[T] LSE0002 A Receptor protein kinase containing LRR repeats	PTHR27000/2.2E-43/--	NA
CL2849.Contig5_All	1774	0.01	1.17	6.87036	8.5735e-09	Up	6.31974e-10	gi|698463133|ref|XP_009782146.1|/2.3e-136/PREDICTED: protein IQ-DOMAIN 1-like [Nicotiana sylvestris]	gi|923626551|ref|XM_013893742.1|/1.07987e-07/PREDICTED: Brassica napus uncharacterized LOC106451764 (LOC106451764), mRNA	sp|Q9SF32|IQD1_ARATH/8.9e-30/Protein IQ-DOMAIN 1 OS=Arabidopsis thaliana GN=IQD1 PE=1 SV=1	csv:101220676/6.3e-22/protein gar2; K14411 RNA-binding protein Musashi	NA	PF00612/2.3E-4/IQ calmodulin-binding motif	NA
CL7161.Contig1_All	907	0.01	1.17	6.87036	0.000242595	Up	3.5552e-05	gi|747099393|ref|XP_011097750.1|/8.4e-103/PREDICTED: SEC14 cytosolic factor [Sesamum indicum]	gi|698483673|ref|XM_009790385.1|/1.06442e-74/PREDICTED: Nicotiana sylvestris phosphatidylinositol/phosphatidylcholine transfer protein SFH9-like (LOC104236461), mRNA	sp|F4JVA9|SFH2_ARATH/1.2e-11/Phosphatidylinositol/phosphatidylcholine transfer protein SFH2 OS=Arabidopsis thaliana GN=SFH2 PE=2 SV=1	NA	At1g55840/5.2e-81/[I] KOG1471 Phosphatidylinositol transfer protein SEC14 and related proteins	PS50191/16.728/CRAL-TRIO lipid binding domain profile.	NA
CL9536.Contig5_All	777	0.01	1.17	6.87036	0.000837872	Up	0.00013952	gi|695071594|ref|XP_009382878.1|/1.3e-06/PREDICTED: dentin sialophosphoprotein-like isoform X1 [Musa acuminata subsp. malaccensis]	NA	NA	egu:105045792/5.1e-08/uncharacterized LOC105045792; K10643 CCR4-NOT transcription complex subunit 4 [EC:2.3.2.27]	At5g60170_1/2.1e-06/[K] KOG2068 MOT2 transcription factor	NA	NA
Unigene27903_All	1019	0.01	1.17	6.87036	6.8752e-05	Up	9.05928e-06	gi|747069846|ref|XP_011081732.1|/8.3e-75/PREDICTED: uncharacterized protein LOC105164710 isoform X2 [Sesamum indicum]	gi|747069845|ref|XM_011083430.1|/3.11028e-125/PREDICTED: Sesamum indicum uncharacterized LOC105164710 (LOC105164710), transcript variant X2, mRNA	NA	NA	NA	PTHR35465/1.8E-64/--	cellular_component:GO:0016020//membrane;
CL1752.Contig6_All	1666	0.01	1.16	6.85798	3.12671e-08	Up	2.4801e-09	gi|747070205|ref|XP_011081911.1|/5.6e-60/PREDICTED: zeaxanthin epoxidase, chloroplastic [Sesamum indicum]	NA	sp|Q9SVM9|CER26_ARATH/3.6e-09/Protein ECERIFERUM 26 OS=Arabidopsis thaliana GN=CER26 PE=2 SV=1	NA	At5g11330/9.9e-46/[CR] KOG2614 Kynurenine 3-monooxygenase and related flavoprotein monooxygenases	PF01494/9.5E-7/FAD binding domain	NA
CL2736.Contig1_All	1708	0.01	1.15	6.84549	1.63708e-08	Up	1.25194e-09	gi|747085074|ref|XP_011089976.1|/6.4e-213/PREDICTED: serine carboxypeptidase-like 51 [Sesamum indicum]	gi|747082926|ref|XM_011090508.1|/0/PREDICTED: Sesamum indicum serine carboxypeptidase-like 51 (LOC105169957), mRNA	sp|Q67Y83|SCP51_ARATH/5.9e-180/Serine carboxypeptidase-like 51 OS=Arabidopsis thaliana GN=SCPL51 PE=2 SV=2	sind:105170767/9.8e-214/serine carboxypeptidase-like 51; K09646 serine carboxypeptidase 1 [EC:3.4.16.-]	At2g27920/1.3e-122/[O] KOG1283 Serine carboxypeptidases	PF00450/2.7E-74/Serine carboxypeptidase	NA
CL3141.Contig4_All	2306	0.01	1.15	6.84549	1.22953e-11	Up	6.78962e-13	gi|567873701|ref|XP_006429440.1|/1.4e-298/hypothetical protein CICLE_v10011317mg [Citrus clementina] >gi|568854944|ref|XP_006481076.1| PREDICTED: pyruvate decarboxylase 2 [Citrus sinensis] >gi|557531497|gb|ESR42680.1| hypothetical protein CICLE_v10011317mg [Citrus clementina]	gi|747094417|ref|XM_011096740.1|/0/PREDICTED: Sesamum indicum pyruvate decarboxylase 1 (LOC105174592), mRNA	sp|O82647|PDC1_ARATH/5.0e-283/Pyruvate decarboxylase 1 OS=Arabidopsis thaliana GN=PDC1 PE=2 SV=1	cit:102618817/2.1e-299/pyruvate decarboxylase 2; K01568 pyruvate decarboxylase [EC:4.1.1.1]	At4g33070/1.3e-282/[EH] KOG1184 Thiamine pyrophosphate-requiring enzyme	PF00205/2.9E-20/Thiamine pyrophosphate enzyme, central domain	molecular_function:GO:0004737//pyruvate decarboxylase activity;GO:0000287//magnesium ion binding;GO:0030976//thiamine pyrophosphate binding;
CL649.Contig3_All	1000	0.01	1.15	6.84549	6.87332e-05	Up	9.05928e-06	gi|747054590|ref|XP_011073509.1|/1.1e-60/PREDICTED: bet1-like SNARE 1-2 isoform X1 [Sesamum indicum]	gi|747054589|ref|XM_011075207.1|/1.08939e-129/PREDICTED: Sesamum indicum bet1-like SNARE 1-2 (LOC105158441), transcript variant X1, mRNA	sp|Q94CG2|BET12_ARATH/1.3e-41/Bet1-like SNARE 1-2 OS=Arabidopsis thaliana GN=BET12 PE=2 SV=4	sind:105158441/1.7e-61/bet1-like SNARE 1-2; K08504 blocked early in transport 1	At3g58170/1.8e-34/[U] KOG3385 V-SNARE	PTHR12791/1.1E-74/--	NA
Unigene27648_All	1447	0.01	1.15	6.84549	4.15712e-07	Up	3.81954e-08	gi|747102237|ref|XP_011099275.1|/2.5e-48/PREDICTED: probable vacuolar amino acid transporter YPQ1 [Sesamum indicum]	gi|955303516|ref|XM_003517207.3|/3.94295e-31/PREDICTED: Glycine max probable vacuolar amino acid transporter YPQ1 (LOC100815310), transcript variant X2, mRNA	NA	NA	At4g36850/8.1e-36/[S] KOG2913 Predicted membrane protein	PF04193/2.1E-19/PQ loop repeat	NA
Unigene28259_All	801	0.01	1.15	6.84549	0.000839567	Up	0.00013952	NA	NA	NA	NA	NA	NA	NA
Unigene33118_All	822	0.01	1.15	6.84549	0.000452133	Up	7.04288e-05	gi|747073264|ref|XP_011083592.1|/1.2e-132/PREDICTED: galactose oxidase-like [Sesamum indicum]	gi|848870310|ref|XM_012980303.1|/3.3363e-99/PREDICTED: Erythranthe guttatus galactose oxidase-like (LOC105956452), mRNA	sp|Q9LK03|PERK2_ARATH/3.9e-12/Proline-rich receptor-like protein kinase PERK2 OS=Arabidopsis thaliana GN=PERK2 PE=2 SV=3	dosa:Os04t0498700-01/1.5e-10/Os04g0498700; Haem peroxidase family protein.; K00430 peroxidase [EC:1.11.1.7]	At1g75620/4.6e-105/[S] LSE0048 A Uncharacterized protein	PTHR32208:SF18/3.5E-155/--	NA
CL3409.Contig2_All	838	0.01	1.14	6.83289	0.000452517	Up	7.04288e-05	gi|661884217|emb|CDP12134.1|/3.5e-71/unnamed protein product [Coffea canephora]	NA	sp|Q8L4X4|GAT2_ARATH/6.2e-66/Probable GABA transporter 2 OS=Arabidopsis thaliana GN=At5g41800 PE=1 SV=1	aip:107645230/2.4e-11/lysine histidine transporter-like 2; K15015 solute carrier family 32 (vesicular inhibitory amino acid transporter)	At5g41800/1.6e-65/[E] KOG1303 Amino acid transporters	PTHR22950:SF229/2.1E-100/--	biological_process:GO:0003333//amino acid transmembrane transport;cellular_component:GO:0016021//integral component of membrane;molecular_function:GO:0015171//amino acid transmembrane transporter activity;
CL4695.Contig4_All	3325	0.01	1.13	6.82018	1.61695e-16	Up	6.09248e-18	gi|747055706|ref|XP_011074097.1|/9.0e-227/PREDICTED: BTB/POZ domain-containing protein At2g30600 [Sesamum indicum]	gi|747055705|ref|XM_011075795.1|/0/PREDICTED: Sesamum indicum BTB/POZ domain-containing protein At2g30600 (LOC105158889), mRNA	sp|Q8LEV3|Y2060_ARATH/9.1e-161/BTB/POZ domain-containing protein At2g30600 OS=Arabidopsis thaliana GN=At2g30600/At2g30610 PE=2 SV=1	atr:105421860/1.3e-07/probable RNA 3'-terminal phosphate cyclase-like protein; K11108 RNA 3'-terminal phosphate cyclase-like protein	At2g30600/2.4e-160/[TR] KOG4441 Proteins containing BTB/POZ and Kelch domains, involved in regulatory/signal transduction processes	PS50097/15.618/BTB domain profile.	NA
Unigene27920_All	616	0.34	38.39	6.81905	7.70967e-95	Up	3.29556e-97	gi|747055479|ref|XP_011073980.1|/2.1e-49/PREDICTED: cysteine synthase, chloroplastic/chromoplastic isoform X1 [Sesamum indicum]	gi|747055478|ref|XM_011075678.1|/8.64098e-119/PREDICTED: Sesamum indicum cysteine synthase, chloroplastic/chromoplastic (LOC105158804), transcript variant X1, mRNA	sp|O81155|CYSKP_SOLTU/4.7e-47/Cysteine synthase, chloroplastic/chromoplastic OS=Solanum tuberosum PE=2 SV=1	sind:105158804/3.2e-50/cysteine synthase, chloroplastic/chromoplastic; K01738 cysteine synthase A [EC:2.5.1.47]	At2g43750/2.0e-44/[E] KOG1252 Cystathionine beta-synthase and related enzymes	PTHR10314:SF110/6.2E-67/--	NA
CL108.Contig7_All	2323	0.01	1.12	6.80735	2.38184e-11	Up	1.34503e-12	gi|566161129|ref|XP_002303253.2|/2.6e-132/hydroxyproline-rich glycoprotein [Populus trichocarpa] >gi|550342525|gb|EEE78232.2| hydroxyproline-rich glycoprotein [Populus trichocarpa]	gi|747053014|ref|XM_011074347.1|/0/PREDICTED: Sesamum indicum polyadenylate-binding protein-interacting protein 4 (LOC105157852), mRNA	sp|Q8L793|CID3_ARATH/3.9e-78/Polyadenylate-binding protein-interacting protein 3 OS=Arabidopsis thaliana GN=CID3 PE=2 SV=1	adu:107458131/1.2e-17/phosphomevalonate kinase-like; K00938 phosphomevalonate kinase [EC:2.7.4.2]	At1g54170/1.0e-77/[A] KOG2375 Protein interacting with poly(A)-binding protein	PTHR12854/4.7E-151/--	biological_process:GO:0022618//ribonucleoprotein complex assembly;GO:0070925//organelle assembly;
CL7837.Contig8_All	997	0.01	1.12	6.80735	0.000129004	Up	1.79465e-05	gi|747103335|ref|XP_011099855.1|/3.2e-39/PREDICTED: DNA-(apurinic or apyrimidinic site) lyase 2 isoform X1 [Sesamum indicum] >gi|747103337|ref|XP_011099856.1| PREDICTED: DNA-(apurinic or apyrimidinic site) lyase 2 isoform X1 [Sesamum indicum] >gi|747103339|ref|XP_011099857.1| PREDICTED: DNA-(apurinic or apyrimidinic site) lyase 2 isoform X1 [Sesamum indicum] >gi|747103341|ref|XP_011099858.1| PRED…	gi|747103350|ref|XM_011101562.1|/3.47845e-30/PREDICTED: Sesamum indicum DNA-(apurinic or apyrimidinic site) lyase 2 (LOC105178166), transcript variant X9, mRNA	NA	sind:105178166/4.9e-40/DNA-(apurinic or apyrimidinic site) lyase 2; K10772 AP endonuclease 2 [EC:4.2.99.18]	At4g36050/9.5e-20/[L] KOG1294 Apurinic/apyrimidinic endonuclease and related enzymes	PTHR22748/3.1E-21/--	NA
CL2302.Contig18_All	1506	0.01	1.11	6.79442	4.15495e-07	Up	3.81954e-08	gi|747105534|ref|XP_011101043.1|/3.4e-48/PREDICTED: mitochondrial inner membrane protein OXA1-like [Sesamum indicum]	gi|951011786|ref|XM_014654390.1|/3.28605e-07/PREDICTED: Vigna radiata var. radiata mitochondrial inner membrane protein OXA1-like (LOC106768969), transcript variant X2, mRNA	sp|Q42191|OXA1_ARATH/3.7e-45/Mitochondrial inner membrane protein OXA1 OS=Arabidopsis thaliana GN=OXA1 PE=2 SV=2	sind:105179141/5.1e-49/mitochondrial inner membrane protein OXA1-like; K03217 YidC/Oxa1 family membrane protein insertase	At5g62050/9.9e-45/[OU] KOG1239 Inner membrane protein translocase involved in respiratory chain assembly	PF02096/4.5E-7/60Kd inner membrane protein	biological_process:GO:0006461//protein complex assembly;GO:0045039//protein import into mitochondrial inner membrane;cellular_component:GO:0005743//mitochondrial inner membrane;molecular_function:GO:0015450//P-P-bond-hydrolysis-driven protein transmembrane transporter activity;
CL2998.Contig7_All	2608	0.01	1.11	6.79442	8.80702e-13	Up	4.40864e-14	gi|747103566|ref|XP_011099977.1|/1.0e-60/PREDICTED: putative U-box domain-containing protein 50 [Sesamum indicum]	gi|663673456|emb|HG975450.1|/5.66374e-17/Solanum pennellii chromosome ch11, complete genome	sp|Q94A51|PUB32_ARATH/6.1e-27/U-box domain-containing protein 32 OS=Arabidopsis thaliana GN=PUB32 PE=2 SV=1	thj:104801591/1.3e-20/U-box domain-containing protein 51-like; K04730 interleukin-1 receptor-associated kinase 1 [EC:2.7.11.1]	At5g65500/2.6e-45/[T] TWOG0129 Protein kinase, contains U-box domains	PS50011/10.62/Protein kinase domain profile.	NA
CL5055.Contig4_All	1321	0.08	8.82	6.78463	2.56829e-49	Up	2.54414e-51	gi|802601376|ref|XP_012073065.1|/9.0e-29/PREDICTED: uncharacterized protein LOC105634770 [Jatropha curcas]	NA	NA	NA	NA	NA	NA
CL2031.Contig5_All	1802	0.01	1.1	6.78136	1.63733e-08	Up	1.25194e-09	gi|747094381|ref|XP_011095022.1|/7.3e-66/PREDICTED: uncharacterized protein LOC105174577 isoform X1 [Sesamum indicum]	gi|848862816|ref|XM_012976731.1|/0/PREDICTED: Erythranthe guttatus uncharacterized LOC105953101 (LOC105953101), transcript variant X2, mRNA	NA	sind:105174577/1.1e-66/uncharacterized LOC105174577; K08518 syntaxin-binding protein 5	At5g05570/1.1e-37/[U] KOG1983 Tomosyn and related SNARE-interacting proteins	PTHR10241/1.2E-58/--	NA
CL677.Contig8_All	1397	0.01	1.1	6.78136	1.50495e-06	Up	1.49893e-07	gi|747105004|ref|XP_011100763.1|/5.9e-188/PREDICTED: uncharacterized protein LOC105178888 isoform X2 [Sesamum indicum]	gi|848893139|ref|XM_012991167.1|/0/PREDICTED: Erythranthe guttatus uncharacterized LOC105966594 (LOC105966594), mRNA	NA	NA	NA	PS51379/8.768/4Fe-4S ferredoxin-type iron-sulfur binding domain profile.	NA
Unigene29083_All	822	0.08	8.74	6.77149	9.50965e-29	Up	1.84751e-30	NA	NA	NA	NA	NA	NA	NA
CL5399.Contig2_All	1737	0.01	1.09	6.76818	3.12292e-08	Up	2.4801e-09	gi|747086923|ref|XP_011090982.1|/1.9e-172/PREDICTED: chaperone protein dnaJ 49-like [Sesamum indicum]	gi|747086922|ref|XM_011092680.1|/0/PREDICTED: Sesamum indicum chaperone protein dnaJ 49-like (LOC105171531), mRNA	sp|Q9FH28|DNJ49_ARATH/2.5e-109/Chaperone protein dnaJ 49 OS=Arabidopsis thaliana GN=ATJ49 PE=2 SV=2	sind:105171531/2.9e-173/chaperone protein dnaJ 49-like; K09518 DnaJ homolog subfamily B member 12	At5g49060/6.6e-109/[O] KOG0714 Molecular chaperone (DnaJ superfamily)	PF09320/5.1E-9/Domain of unknown function (DUF1977)	NA
Unigene29373_All	1041	0.07	7.62	6.76629	1.72082e-32	Up	2.8576e-34	NA	NA	NA	NA	NA	NA	NA
CL11302.Contig1_All	842	0.01	1.08	6.75489	0.000837933	Up	0.00013952	gi|567862898|ref|XP_006424103.1|/6.7e-62/hypothetical protein CICLE_v10027723mg [Citrus clementina] >gi|557526037|gb|ESR37343.1| hypothetical protein CICLE_v10027723mg [Citrus clementina]	NA	sp|Q9LP24|Y1571_ARATH/5.3e-57/Probable leucine-rich repeat receptor-like protein kinase At1g35710 OS=Arabidopsis thaliana GN=At1g35710 PE=2 SV=1	sind:105177666/6.0e-55/probable LRR receptor-like serine/threonine-protein kinase At3g47570; K13420 LRR receptor-like serine/threonine-protein kinase FLS2 [EC:2.7.11.1]	At1g35710/1.4e-56/[T] LSE0002 A Receptor protein kinase containing LRR repeats	SM00365/40.0/Leucine-rich repeat, SDS22-like subfamily	NA
CL3061.Contig3_All	1108	0.01	1.08	6.75489	3.64041e-05	Up	4.57308e-06	gi|747085891|ref|XP_011090421.1|/1.2e-42/PREDICTED: protein FMP32, mitochondrial-like [Sesamum indicum]	gi|747085890|ref|XM_011092119.1|/1.01905e-70/PREDICTED: Sesamum indicum protein FMP32, mitochondrial-like (LOC105171104), mRNA	NA	pda:103708048/2.7e-07/dnaJ-related protein SCJ1-like; K03686 molecular chaperone DnaJ	At3g51090/3.6e-36/[S] KOG3156 Uncharacterized membrane protein	PTHR14360:SF1/8.8E-51/--	cellular_component:GO:0005774//vacuolar membrane;GO:0016021//integral component of membrane;GO:0005739//mitochondrion;molecular_function:GO:0046872//metal ion binding;
CL5596.Contig6_All	1174	0.01	1.08	6.75489	1.93943e-05	Up	2.30846e-06	gi|747045223|ref|XP_011092947.1|/1.4e-73/PREDICTED: FK506-binding protein 4-like [Sesamum indicum] >gi|747045225|ref|XP_011092954.1| PREDICTED: FK506-binding protein 4-like [Sesamum indicum]	gi|695070475|ref|XM_009383991.1|/1.9288e-23/PREDICTED: Musa acuminata subsp. malaccensis titin-like (LOC103970274), mRNA	sp|Q9LJ64|PLRX1_ARATH/3.0e-10/Pollen-specific leucine-rich repeat extensin-like protein 1 OS=Arabidopsis thaliana GN=PEX1 PE=2 SV=1	cre:CHLREDRAFT_205988/2.2e-10/HSP70G; ER-located HSP110/SSE-like protein; K09486 hypoxia up-regulated 1	At1g01490/5.7e-40/[P] KOG1603 Copper chaperone	NA	NA
CL5626.Contig4_All	924	0.01	1.08	6.75489	0.000452203	Up	7.04288e-05	gi|747044556|ref|XP_011089697.1|/1.5e-59/PREDICTED: peptidyl-prolyl cis-trans isomerase FKBP20-2, chloroplastic isoform X1 [Sesamum indicum]	NA	sp|Q0WRJ7|FK202_ARATH/2.9e-48/Peptidyl-prolyl cis-trans isomerase FKBP20-2, chloroplastic OS=Arabidopsis thaliana GN=FKBP20-2 PE=1 SV=1	NA	NA	PTHR10516:SF178/1.3E-78/--	NA
CL655.Contig5_All	897	0.01	1.08	6.75489	0.000453111	Up	7.04288e-05	NA	NA	NA	NA	NA	NA	NA
CL1397.Contig2_All	1060	0.01	1.07	6.74147	6.86894e-05	Up	9.05928e-06	gi|747100073|ref|XP_011098109.1|/4.0e-64/PREDICTED: 2-oxoglutarate-dependent dioxygenase DAO-like [Sesamum indicum]	NA	sp|Q01IX6|DAO_ORYSI/1.3e-41/2-oxoglutarate-dependent dioxygenase DAO OS=Oryza sativa subsp. indica GN=DAO PE=3 SV=1	mtr:MTR_4g123020/4.9e-14/plant gibberellin 2-oxidase; K04125 gibberellin 2-oxidase [EC:1.14.11.13]	At1g14130/6.1e-41/[QR] KOG0143 Iron/ascorbate family oxidoreductases	PF14226/9.3E-11/non-haem dioxygenase in morphine synthesis N-terminal	NA
CL1859.Contig25_All	2649	0.01	1.07	6.74147	1.70861e-12	Up	8.73352e-14	gi|747042887|ref|XP_011080823.1|/0.0e+00/PREDICTED: kinesin-13A [Sesamum indicum]	gi|747042886|ref|XM_011082521.1|/0/PREDICTED: Sesamum indicum kinesin-13A (LOC105163981), mRNA	sp|Q940B8|KIN13_ARATH/3.1e-156/Kinesin-13A OS=Arabidopsis thaliana GN=KINESIN-13A PE=1 SV=1	sind:105163981/0.0e+00/kinesin-13A; K10393 kinesin family member 2/24	At3g16060/2.5e-224/[Z] KOG0246 Kinesin-like protein	PTHR24115:SF465/0.0/--	NA
CL430.Contig4_All	1710	0.01	1.07	6.74147	5.98126e-08	Up	4.9131e-09	gi|747093634|ref|XP_011094632.1|/2.5e-180/PREDICTED: RNA polymerase sigma factor sigF, chloroplastic isoform X2 [Sesamum indicum] >gi|747093636|ref|XP_011094633.1| PREDICTED: RNA polymerase sigma factor sigF, chloroplastic isoform X2 [Sesamum indicum]	gi|747093635|ref|XM_011096331.1|/0/PREDICTED: Sesamum indicum RNA polymerase sigma factor sigF, chloroplastic (LOC105174284), transcript variant X3, mRNA	sp|Q9LD95|SIGF_ARATH/3.2e-133/RNA polymerase sigma factor sigF, chloroplastic OS=Arabidopsis thaliana GN=SIGF PE=1 SV=1	egr:104441287/7.8e-70/RNA polymerase sigma factor sigB; K03086 RNA polymerase primary sigma factor	At2g36990/8.7e-130/[K] LSE1296 A Plastidial RNA polymerase sigma-subunit	PTHR30603:SF9/1.2E-233/--	NA
CL114.Contig4_All	1045	0.01	1.06	6.72792	0.000129204	Up	1.79465e-05	gi|747057680|ref|XP_011075152.1|/2.7e-20/PREDICTED: non-structural maintenance of chromosomes element 4 homolog A-like [Sesamum indicum]	NA	sp|F4JET1|NSE4B_ARATH/3.2e-19/Non-structural maintenance of chromosomes element 4 homolog B OS=Arabidopsis thaliana GN=NSE4B PE=2 SV=1	NA	At1g51130/1.2e-17/[S] KOG2866 Uncharacterized conserved protein	PTHR16140:SF0/4.1E-18/--	NA
CL12989.Contig1_All	1126	0.01	1.06	6.72792	3.64285e-05	Up	4.57308e-06	gi|747089149|ref|XP_011092201.1|/2.7e-82/PREDICTED: glucan endo-1,3-beta-glucosidase 3-like [Sesamum indicum]	NA	sp|Q9FNQ2|E13L2_ARATH/3.8e-26/Glucan endo-1,3-beta-glucosidase-like protein 2 OS=Arabidopsis thaliana GN=At5g61130 PE=1 SV=1	smo:SELMODRAFT_231287/1.5e-24/hypothetical protein; K19891 glucan endo-1,3-beta-glucosidase 1/2/3 [EC:3.2.1.39]	At1g09460/6.1e-39/[G] LSE0495 A 1, 3-beta-glucanase	PTHR32227:SF127/3.4E-48/--	NA
CL1950.Contig5_All	1083	0.01	1.06	6.72792	6.88272e-05	Up	9.05928e-06	gi|747100268|ref|XP_011098216.1|/4.3e-114/PREDICTED: LOW QUALITY PROTEIN: tubby-like F-box protein 7 [Sesamum indicum]	gi|747100267|ref|XM_011099914.1|/1.46645e-158/PREDICTED: Sesamum indicum tubby-like F-box protein 7 (LOC105176932), mRNA	sp|Q93VI8|TLP7_ARATH/1.2e-106/Tubby-like F-box protein 7 OS=Arabidopsis thaliana GN=TULP7 PE=2 SV=1	mpp:MICPUCDRAFT_51450/3.8e-38/tubby-like protein; K19600 tubby-related protein 1	At1g53320_2/1.0e-96/[R] KOG2502 Tub family proteins	PS01201/-/Tub family signature 2.	NA
CL2257.Contig2_All	844	0.01	1.06	6.72792	0.000839931	Up	0.00013952	gi|976919704|gb|KVI04546.1|/5.6e-08/hypothetical protein Ccrd_017138, partial [Cynara cardunculus var. scolymus]	NA	sp|Q9XIL9|PLRX3_ARATH/7.3e-06/Pollen-specific leucine-rich repeat extensin-like protein 3 OS=Arabidopsis thaliana GN=PEX3 PE=2 SV=1	sind:105155223/1.8e-06/protein DEK-like; K17046 protein DEK	NA	NA	NA
CL8490.Contig9_All	1345	0.01	1.06	6.72792	5.43127e-06	Up	5.88236e-07	gi|747080671|ref|XP_011087594.1|/6.8e-133/PREDICTED: uncharacterized protein LOC105169034 [Sesamum indicum] >gi|747080673|ref|XP_011087595.1| PREDICTED: uncharacterized protein LOC105169034 [Sesamum indicum] >gi|747080675|ref|XP_011087596.1| PREDICTED: uncharacterized protein LOC105169034 [Sesamum indicum] >gi|747080677|ref|XP_011087597.1| PREDICTED: uncharacterized protein LOC105169034 [Sesamum …	gi|747080676|ref|XM_011089295.1|/0/PREDICTED: Sesamum indicum uncharacterized LOC105169034 (LOC105169034), transcript variant X4, mRNA	NA	sind:105169034/1.0e-133/uncharacterized LOC105169034; K06962 uncharacterized protein	NA	PTHR34547/3.8E-121/--	NA
CL1038.Contig5_All	2818	0.01	1.05	6.71425	4.55276e-13	Up	2.22546e-14	gi|747090215|ref|XP_011092786.1|/8.8e-191/PREDICTED: BTB/POZ domain-containing protein At3g05675-like [Sesamum indicum]	gi|802539215|ref|XM_012214557.1|/1.17571e-98/PREDICTED: Jatropha curcas BTB/POZ domain-containing protein At3g05675-like (LOC105632238), mRNA	sp|Q9SR70|FK164_ARATH/7.6e-76/Peptidyl-prolyl cis-trans isomerase FKBP16-4, chloroplastic OS=Arabidopsis thaliana GN=FKBP16-4 PE=1 SV=1	csv:101206539/2.1e-19/peptidyl-prolyl cis-trans isomerase FKBP18, chloroplastic; K01802 peptidylprolyl isomerase [EC:5.2.1.8]	At3g10060/2.0e-75/[O] KOG0552 FKBP-type peptidyl-prolyl cis-trans isomerase	PTHR31060/4.7E-174/--	NA
CL12939.Contig2_All	1534	0.01	1.05	6.71425	7.90271e-07	Up	7.56652e-08	gi|747055191|ref|XP_011073832.1|/1.6e-74/PREDICTED: pirin-like protein [Sesamum indicum]	NA	sp|Q9SEE4|PIRL_SOLLC/1.8e-63/Pirin-like protein OS=Solanum lycopersicum PE=2 SV=1	sind:105158692/2.5e-75/pirin-like protein; K06911 uncharacterized protein	At3g59220/1.5e-56/[T] TWOG0254 Pirin	PTHR13903:SF5/8.4E-92/--	NA
CL2938.Contig5_All	2123	0.01	1.05	6.71425	1.21569e-09	Up	8.1291e-11	gi|695017753|ref|XP_009395820.1|/3.1e-172/PREDICTED: casein kinase I isoform delta-like isoform X1 [Musa acuminata subsp. malaccensis]	gi|848847734|ref|XM_013002214.1|/0/PREDICTED: Erythranthe guttatus casein kinase I isoform delta-like (LOC105976652), mRNA	sp|P42158|KC1D_ARATH/3.5e-134/Casein kinase I isoform delta-like OS=Arabidopsis thaliana GN=At4g26100 PE=2 SV=2	mus:103980987/4.7e-173/casein kinase I isoform delta-like isoform X1; K02218 casein kinase 1 [EC:2.7.11.1]	At1g72710/3.1e-137/[T] KOG1164 Casein kinase (serine/threonine/tyrosine protein kinase)	PS00107/-/Protein kinases ATP-binding region signature.	molecular_function:GO:0016301//kinase activity;
CL9931.Contig2_All	1288	0.01	1.05	6.71425	1.02147e-05	Up	1.1653e-06	gi|747082364|ref|XP_011088500.1|/1.5e-20/PREDICTED: extensin-like [Sesamum indicum]	NA	sp|Q9LK03|PERK2_ARATH/2.6e-15/Proline-rich receptor-like protein kinase PERK2 OS=Arabidopsis thaliana GN=PERK2 PE=2 SV=3	bdi:100828863/3.0e-13/recQ-mediated genome instability protein 1; K10990 RecQ-mediated genome instability protein 1	At3g24400/7.0e-15/[T] KOG1187 Serine/threonine protein kinase	NA	NA
CL222.Contig7_All	1428	0.01	1.04	6.70044	2.86226e-06	Up	2.96938e-07	gi|747060872|ref|XP_011076884.1|/1.5e-93/PREDICTED: probable lipid-A-disaccharide synthase, mitochondrial isoform X1 [Sesamum indicum] >gi|747060874|ref|XP_011076885.1| PREDICTED: probable lipid-A-disaccharide synthase, mitochondrial isoform X1 [Sesamum indicum]	NA	sp|F4IF99|LPXB_ARATH/3.9e-68/Probable lipid-A-disaccharide synthase, mitochondrial OS=Arabidopsis thaliana GN=LPXB PE=2 SV=1	sind:105161027/2.2e-94/probable lipid-A-disaccharide synthase, mitochondrial; K00748 lipid-A-disaccharide synthase [EC:2.4.1.182]	NA	PTHR30372/1.5E-115/--	biological_process:GO:0009245//lipid A biosynthetic process;molecular_function:GO:0008915//lipid-A-disaccharide synthase activity;
CL5573.Contig6_All	1927	0.01	1.04	6.70044	8.56791e-09	Up	6.31974e-10	gi|985448414|ref|XP_015385689.1|/1.4e-41/PREDICTED: uncharacterized protein LOC107177004 [Citrus sinensis]	NA	NA	vvi:104881480/2.1e-15/uncharacterized LOC104881480; K15502 serine/threonine-protein phosphatase 6 regulatory ankyrin repeat subunit A	At5g27250/4.7e-23/[L] KOG4585 Predicted transposase	NA	NA
CL3417.Contig6_All	2356	0.01	1.03	6.6865	1.70721e-10	Up	1.04565e-11	gi|747107704|ref|XP_011102162.1|/7.1e-69/PREDICTED: putative late blight resistance protein homolog R1A-10 [Sesamum indicum]	NA	sp|Q8W1E0|R1A_SOLDE/4.1e-30/Late blight resistance protein R1-A OS=Solanum demissum GN=R1A PE=3 SV=1	pmum:103336815/4.4e-31/disease resistance protein RPM1-like; K13457 disease resistance protein RPM1	NA	PF00931/6.0E-46/NB-ARC domain	NA
Unigene29746_All	1343	0.01	1.03	6.6865	5.41626e-06	Up	5.88236e-07	gi|747089077|ref|XP_011092161.1|/5.2e-133/PREDICTED: NHL repeat-containing protein 2 [Sesamum indicum]	gi|747089076|ref|XM_011093859.1|/0/PREDICTED: Sesamum indicum NHL repeat-containing protein 2 (LOC105172437), mRNA	NA	NA	At1g56500_2/2.3e-109/[O] KOG2177 Predicted E3 ubiquitin ligase	PF13905/3.2E-12/Thioredoxin-like	biological_process:GO:0008152//metabolic process;molecular_function:GO:0016787//hydrolase activity;
CL1954.Contig1_All	3030	0.01	1.02	6.67243	1.22037e-13	Up	5.67084e-15	gi|565400655|ref|XP_006365835.1|/5.2e-141/PREDICTED: protein NRT1/ PTR FAMILY 8.3-like [Solanum tuberosum]	gi|764578800|ref|XM_011465201.1|/7.56093e-101/PREDICTED: Fragaria vesca subsp. vesca protein NRT1/ PTR FAMILY 8.3-like (LOC101310408), transcript variant X4, mRNA	sp|P46032|PTR2_ARATH/1.1e-120/Protein NRT1/ PTR FAMILY 8.3 OS=Arabidopsis thaliana GN=NPF8.3 PE=1 SV=1	sot:102586471/8.0e-142/protein NRT1/ PTR FAMILY 8.3-like; K14638 solute carrier family 15 (peptide/histidine transporter), member 3/4	At2g02040/2.9e-120/[E] KOG1237 H+/oligopeptide symporter	PTHR11654/5.2E-169/--	NA
Unigene27528_All	1291	0.01	1.02	6.67243	1.02179e-05	Up	1.1653e-06	gi|747061144|ref|XP_011077030.1|/3.4e-113/PREDICTED: uncharacterized protein YKR070W-like isoform X2 [Sesamum indicum]	gi|848868152|ref|XM_012979256.1|/5.096e-129/PREDICTED: Erythranthe guttatus uncharacterized protein YKR070W-like (LOC105955518), mRNA	NA	NA	At3g45740/2.6e-86/[R] KOG1618 Predicted phosphatase	PF13242/2.6E-7/HAD-hyrolase-like	NA
Unigene27716_All	1004	0.02	2.03	6.66534	1.63682e-08	Up	1.25194e-09	gi|747048656|ref|XP_011070345.1|/2.8e-22/PREDICTED: protein ABIL2-like isoform X1 [Sesamum indicum] >gi|747048658|ref|XP_011070346.1| PREDICTED: protein ABIL2-like isoform X1 [Sesamum indicum] >gi|747048660|ref|XP_011070347.1| PREDICTED: protein ABIL2-like isoform X1 [Sesamum indicum]	NA	sp|Q9M3A3|ABIL2_ARATH/4.4e-10/Protein ABIL2 OS=Arabidopsis thaliana GN=ABIL2 PE=2 SV=1	NA	NA	NA	NA
CL4717.Contig11_All	1113	0.01	1.01	6.65821	0.000129137	Up	1.79465e-05	gi|747084845|ref|XP_011089849.1|/1.6e-50/PREDICTED: DNA repair protein RAD51 homolog 2 isoform X1 [Sesamum indicum]	NA	sp|Q9SK02|RA51B_ARATH/1.1e-41/DNA repair protein RAD51 homolog 2 OS=Arabidopsis thaliana GN=RAD51B PE=2 SV=2	sind:105170678/2.4e-51/DNA repair protein RAD51 homolog 2; K10869 RAD51-like protein 1	At2g28560/6.4e-33/[L] KOG1433 DNA repair protein RAD51/RHP55	PTHR22942:SF15/9.0E-39/--	NA
CL2046.Contig1_All	1614	0.01	1	6.64386	7.88886e-07	Up	7.56652e-08	gi|747081989|ref|XP_011088294.1|/3.8e-207/PREDICTED: armadillo repeat-containing protein 6 [Sesamum indicum]	NA	NA	pop:POPTR_0010s23370g/2.0e-06/POPTRDRAFT_1092522; hypothetical protein; K10396 kinesin family member 5	At4g33940_2/7.0e-97/[S] KOG4199 Uncharacterized conserved protein	PTHR22895/1.1E-116/--	NA
CL2282.Contig3_All	1373	0.01	1	6.64386	1.0219e-05	Up	1.1653e-06	gi|747073668|ref|XP_011083800.1|/1.8e-48/PREDICTED: uncharacterized protein LOC105166224 [Sesamum indicum]	gi|747073667|ref|XM_011085498.1|/6.25289e-29/PREDICTED: Sesamum indicum uncharacterized LOC105166224 (LOC105166224), mRNA	NA	NA	NA	PTHR10438/4.1E-46/--	biological_process:GO:0000103//sulfate assimilation;GO:0006457//protein folding;GO:0055114//oxidation-reduction process;GO:0045454//cell redox homeostasis;GO:0006662//glycerol ether metabolic process;GO:0034599//cellular response to oxidative stress;cellular_component:GO:0005737//cytoplasm;molecular_function:GO:0015035//protein disulfide oxidoreductase activity;GO:0016671//oxidoreductase activity…
CL4506.Contig1_All	1500	0.01	1	6.64386	2.86259e-06	Up	2.96938e-07	NA	NA	NA	NA	NA	NA	NA
CL9146.Contig4_All	1072	0.01	1	6.64386	0.000129216	Up	1.79465e-05	gi|747095366|ref|XP_011095556.1|/1.6e-44/PREDICTED: uncharacterized protein LOC105174973 isoform X1 [Sesamum indicum]	NA	NA	aly:ARALYDRAFT_474651/1.3e-09/UPL1; ubiquitin-protein ligase 1; K10592 E3 ubiquitin-protein ligase HUWE1 [EC:2.3.2.26]	At1g55860/1.3e-11/[OK] KOG0939 E3 ubiquitin-protein ligase/Putative upstream regulatory element binding protein	PTHR13164/3.5E-22/--	NA
Unigene29385_All	973	0.91	90.35	6.63351	0	Up	0	gi|747098434|ref|XP_011097229.1|/9.1e-63/PREDICTED: homeobox-leucine zipper protein ATHB-40-like [Sesamum indicum]	gi|747098433|ref|XM_011098927.1|/4.03063e-89/PREDICTED: Sesamum indicum homeobox-leucine zipper protein ATHB-40-like (LOC105176197), mRNA	sp|O23208|ATB40_ARATH/7.7e-44/Homeobox-leucine zipper protein ATHB-40 OS=Arabidopsis thaliana GN=ATHB-40 PE=2 SV=3	sind:105176197/1.4e-63/homeobox-leucine zipper protein ATHB-40-like; K09338 homeobox-leucine zipper protein	At4g36740/5.4e-44/[K] KOG0483 Transcription factor HEX, contains HOX and HALZ domains	PTHR24326/9.7E-67/--	NA
CL1870.Contig5_All	1692	0.01	0.99	6.62936	4.15658e-07	Up	3.81954e-08	gi|959862210|gb|ALR74644.1|/6.3e-160/gibberellin biosynthesis-related protein GA2ox6 [Salvia miltiorrhiza]	gi|959862209|gb|KT853090.1|/0/Salvia miltiorrhiza gibberellin biosynthesis-related protein GA2ox6 (GA2ox6) mRNA, complete cds	sp|O49561|G2OX8_ARATH/1.6e-108/Gibberellin 2-beta-dioxygenase 8 OS=Arabidopsis thaliana GN=GA2OX8 PE=1 SV=2	sind:105167967/2.6e-150/gibberellin 2-beta-dioxygenase 8-like; K04125 gibberellin 2-oxidase [EC:1.14.11.13]	At1g50960/9.7e-73/[QR] KOG0143 Iron/ascorbate family oxidoreductases	PTHR10209/1.5E-170/--	NA
CL1870.Contig2_All	1521	0.01	0.98	6.61471	2.85729e-06	Up	2.96938e-07	gi|959862210|gb|ALR74644.1|/1.5e-160/gibberellin biosynthesis-related protein GA2ox6 [Salvia miltiorrhiza]	gi|959862209|gb|KT853090.1|/0/Salvia miltiorrhiza gibberellin biosynthesis-related protein GA2ox6 (GA2ox6) mRNA, complete cds	sp|O49561|G2OX8_ARATH/3.7e-109/Gibberellin 2-beta-dioxygenase 8 OS=Arabidopsis thaliana GN=GA2OX8 PE=1 SV=2	sind:105167967/6.2e-151/gibberellin 2-beta-dioxygenase 8-like; K04125 gibberellin 2-oxidase [EC:1.14.11.13]	At1g50960/6.7e-73/[QR] KOG0143 Iron/ascorbate family oxidoreductases	PTHR10209/1.4E-171/--	NA
CL2758.Contig2_All	1514	0.01	0.98	6.61471	2.85696e-06	Up	2.96938e-07	gi|747097894|ref|XP_011096928.1|/1.2e-104/PREDICTED: protein SET DOMAIN GROUP 40 [Sesamum indicum]	gi|747097893|ref|XM_011098626.1|/2.23283e-103/PREDICTED: Sesamum indicum protein SET DOMAIN GROUP 40 (LOC105175977), mRNA	sp|Q6NQJ8|SDG40_ARATH/2.4e-76/Protein SET DOMAIN GROUP 40 OS=Arabidopsis thaliana GN=SDG40 PE=2 SV=1	sind:105161062/8.1e-10/N-lysine methyltransferase setd6; K05302 N-lysine methyltransferase SETD6 [EC:2.1.1.-]	At5g17240/6.4e-76/[R] KOG1337 N-methyltransferase	PTHR13271:SF19/1.6E-109/--	NA
CL9370.Contig2_All	734	0.05	4.83	6.59395	1.68097e-14	Up	7.29444e-16	gi|747090387|ref|XP_011092879.1|/5.1e-58/PREDICTED: chromatin-remodeling complex subunit ies6 [Sesamum indicum]	gi|802540671|ref|XM_012222331.1|/2.4773e-45/PREDICTED: Jatropha curcas INO80 complex subunit C (LOC105638501), transcript variant X3, mRNA	NA	sind:105172955/7.8e-59/chromatin-remodeling complex subunit ies6; K11667 INO80 complex subunit C	Hs17457141/6.8e-15/[S] KOG4137 Uncharacterized conserved protein	PTHR31200/2.0E-60/--	biological_process:GO:0006338//chromatin remodeling;GO:0006355//regulation of transcription, DNA-templated;cellular_component:GO:0031011//Ino80 complex;
CL4696.Contig2_All	1062	0.01	0.96	6.58496	0.000242377	Up	3.5552e-05	gi|661872974|emb|CDP21061.1|/3.2e-77/unnamed protein product [Coffea canephora]	gi|848896786|ref|XM_012993008.1|/3.60916e-50/PREDICTED: Erythranthe guttatus uncharacterized LOC105968380 (LOC105968380), mRNA	sp|Q8RXT9|GDL8_ARATH/4.0e-62/GDSL esterase/lipase At1g28590 OS=Arabidopsis thaliana GN=At1g28590 PE=2 SV=2	cit:102618259/2.2e-22/alpha-L-fucosidase 3-like; K01206 alpha-L-fucosidase [EC:3.2.1.51]	At1g28590/1.1e-61/[RI] LSE0388 A Predicted lipase	PTHR22835/8.3E-104/--	NA
CL1690.Contig14_All	1505	0.01	0.95	6.56986	5.43247e-06	Up	5.88236e-07	gi|747085581|ref|XP_011090257.1|/7.6e-226/PREDICTED: cyclin-dependent kinase C-2-like [Sesamum indicum]	gi|747085580|ref|XM_011091955.1|/0/PREDICTED: Sesamum indicum cyclin-dependent kinase C-2-like (LOC105170978), mRNA	sp|Q5JK68|CDKC2_ORYSJ/4.8e-178/Cyclin-dependent kinase C-2 OS=Oryza sativa subsp. japonica GN=CDKC-2 PE=2 SV=1	sind:105170978/1.2e-226/cyclin-dependent kinase C-2-like; K08819 cyclin-dependent kinase 12/13 [EC:2.7.11.22 2.7.11.23]	At5g10270/2.5e-173/[D] KOG0600 Cdc2-related protein kinase	PTHR24056:SF227/7.5E-222/--	biological_process:GO:0006468//protein phosphorylation;molecular_function:GO:0004674//protein serine/threonine kinase activity;GO:0005524//ATP binding;
CL1987.Contig11_All	1818	0.01	0.95	6.56986	2.1779e-07	Up	1.92808e-08	gi|747044267|ref|XP_011088157.1|/1.1e-239/PREDICTED: cytokinin dehydrogenase 6-like [Sesamum indicum]	gi|848899308|ref|XM_012994340.1|/5.46599e-145/PREDICTED: Erythranthe guttatus cytokinin dehydrogenase 9-like (LOC105969568), mRNA	sp|O22213|CKX1_ARATH/2.4e-192/Cytokinin dehydrogenase 1 OS=Arabidopsis thaliana GN=CKX1 PE=1 SV=1	sind:105169465/1.7e-240/cytokinin dehydrogenase 6-like; K00279 cytokinin dehydrogenase [EC:1.5.99.12]	At2g41510/6.5e-192/[C] KOG1231 Proteins containing the FAD binding domain	PS51387/15.354/PCMH-type FAD-binding domain profile.	NA
CL2998.Contig3_All	2435	0.01	0.95	6.56986	3.29103e-10	Up	2.07144e-11	gi|747103566|ref|XP_011099977.1|/1.6e-63/PREDICTED: putative U-box domain-containing protein 50 [Sesamum indicum]	gi|663673456|emb|HG975450.1|/5.28323e-17/Solanum pennellii chromosome ch11, complete genome	sp|Q94A51|PUB32_ARATH/6.0e-37/U-box domain-containing protein 32 OS=Arabidopsis thaliana GN=PUB32 PE=2 SV=1	zma:103648456/1.3e-30/GRMZM2G349344; U-box domain-containing protein 33-like; K04730 interleukin-1 receptor-associated kinase 1 [EC:2.7.11.1]	At5g65500/1.9e-53/[T] TWOG0129 Protein kinase, contains U-box domains	PTHR27003:SF81/7.6E-32/--	NA
CL740.Contig9_All	935	0.01	0.95	6.56986	0.00083884	Up	0.00013952	gi|747051268|ref|XP_011071723.1|/1.3e-98/PREDICTED: altered inheritance rate of mitochondria protein 25 [Sesamum indicum] >gi|747051270|ref|XP_011071724.1| PREDICTED: altered inheritance rate of mitochondria protein 25 [Sesamum indicum] >gi|747051272|ref|XP_011071725.1| PREDICTED: altered inheritance rate of mitochondria protein 25 [Sesamum indicum] >gi|747051274|ref|XP_011071727.1| PREDICTED: al…	gi|848877968|ref|XM_012983962.1|/4.40515e-178/PREDICTED: Erythranthe guttatus altered inheritance rate of mitochondria protein 25 (LOC105959806), mRNA	NA	NA	At2g04940/9.4e-86/[M] KOG0621 Phospholipid scramblase	PF03803/5.9E-49/Scramblase	biological_process:GO:0017121//phospholipid scrambling;cellular_component:GO:0016020//membrane;GO:0009536//plastid;GO:0005739//mitochondrion;molecular_function:GO:0017128//phospholipid scramblase activity;
CL953.Contig10_All	2242	0.01	0.95	6.56986	2.32479e-09	Up	1.61038e-10	gi|747076805|ref|XP_011085488.1|/2.2e-120/PREDICTED: zinc finger CCCH domain-containing protein 3 isoform X1 [Sesamum indicum]	gi|747076810|ref|XM_011087189.1|/4.36954e-92/PREDICTED: Sesamum indicum zinc finger CCCH domain-containing protein 33 (LOC105167454), transcript variant X4, mRNA	sp|Q2QT65|C3H66_ORYSJ/1.3e-57/Zinc finger CCCH domain-containing protein 66 OS=Oryza sativa subsp. japonica GN=Os12g0405100 PE=2 SV=1	dosa:Os06t0520600-01/4.7e-14/Os06g0520600, ZINC_FINGER_CCCH_DOMAIN-CONTAINING_PROTEIN_43, C3H43; Similar to Zinc finger CCCH type domain containing protein ZFN-like 1.; K03260 translation initiation factor 4G	At2g32930/4.1e-55/[R] KOG1677 CCCH-type Zn-finger protein	PS50103/13.845/Zinc finger C3H1-type profile.	NA
CL10324.Contig6_All	1255	0.01	0.94	6.55459	6.87708e-05	Up	9.05928e-06	gi|747062859|ref|XP_011077959.1|/2.0e-102/PREDICTED: uncharacterized protein LOC105161835 [Sesamum indicum] >gi|747062861|ref|XP_011077960.1| PREDICTED: uncharacterized protein LOC105161835 [Sesamum indicum] >gi|747062863|ref|XP_011077961.1| PREDICTED: uncharacterized protein LOC105161835 [Sesamum indicum]	gi|747062862|ref|XM_011079659.1|/0/PREDICTED: Sesamum indicum uncharacterized LOC105161835 (LOC105161835), transcript variant X3, mRNA	NA	gmx:100779584/5.3e-15/UDP-glucuronic acid decarboxylase 1-like; K08678 UDP-glucuronate decarboxylase [EC:4.1.1.35]	NA	PTHR33874:SF1/4.6E-99/--	NA
CL128.Contig2_All	1685	0.01	0.93	6.53916	7.89282e-07	Up	7.56652e-08	gi|747069184|ref|XP_011081375.1|/6.0e-171/PREDICTED: probable inactive purple acid phosphatase 27 [Sesamum indicum]	gi|747069183|ref|XM_011083073.1|/0/PREDICTED: Sesamum indicum probable inactive purple acid phosphatase 27 (LOC105164421), mRNA	sp|Q5MAU8|PPA27_ARATH/4.2e-154/Probable inactive purple acid phosphatase 27 OS=Arabidopsis thaliana GN=PAP27 PE=2 SV=1	apro:F751_3712/7.8e-38/putative inactive purple acid phosphatase 27; K14407 cleavage stimulation factor subunit 2	At5g50400/1.1e-153/[G] KOG1378 Purple acid phosphatase	PTHR22953:SF24/2.0E-240/--	NA
CL5535.Contig5_All	1602	0.01	0.93	6.53916	2.86126e-06	Up	2.96938e-07	gi|747094796|ref|XP_011095252.1|/3.9e-95/PREDICTED: uncharacterized protein LOC105174762 [Sesamum indicum]	gi|747094795|ref|XM_011096950.1|/1.3645e-130/PREDICTED: Sesamum indicum uncharacterized LOC105174762 (LOC105174762), mRNA	NA	NA	NA	PTHR36785:SF1/3.9E-110/--	NA
CL302.Contig14_All	1346	0.01	0.92	6.52356	3.64146e-05	Up	4.57308e-06	gi|661879477|emb|CDP16829.1|/1.0e-96/unnamed protein product [Coffea canephora]	gi|747102873|ref|XM_011101313.1|/0/PREDICTED: Sesamum indicum ADP-ribosylation factor-like protein 2 (LOC105177992), mRNA	sp|Q9ZPX1|ARF5_ARATH/4.1e-96/ADP-ribosylation factor-like protein 2 OS=Arabidopsis thaliana GN=ARL2 PE=2 SV=1	sind:105177992/2.7e-97/ADP-ribosylation factor-like protein 2; K07943 ADP-ribosylation factor-like protein 2	At2g18390/1.1e-95/[UZ] KOG0073 GTP-binding ADP-ribosylation factor-like protein ARL2	PR00328/1.8E-16/GTP-binding SAR1 protein signature	NA
CL9496.Contig1_All	673	0.38	34.76	6.51528	8.33996e-93	Up	3.67514e-95	gi|747047744|ref|XP_011069851.1|/5.4e-46/PREDICTED: EG45-like domain containing protein [Sesamum indicum]	NA	sp|Q9ZP41|EGC_CITJA/4.1e-28/EG45-like domain containing protein OS=Citrus jambhiri GN=CjBAp12 PE=1 SV=1	NA	At4g30380/9.9e-21/[M] LSE0349 A Expansin	SM00837/1.4E-7/Rare lipoprotein A (RlpA)-like double-psi beta-barrel	NA
CL1191.Contig2_All	2738	0.01	0.91	6.50779	8.87721e-11	Up	5.27838e-12	gi|747052595|ref|XP_011072423.1|/1.5e-224/PREDICTED: serine/threonine-protein kinase STE20-like isoform X1 [Sesamum indicum]	gi|747052594|ref|XM_011074121.1|/0/PREDICTED: Sesamum indicum serine/threonine-protein kinase STE20-like (LOC105157680), transcript variant X1, mRNA	sp|P42158|KC1D_ARATH/1.5e-20/Casein kinase I isoform delta-like OS=Arabidopsis thaliana GN=At4g26100 PE=2 SV=2	zma:103634319/8.3e-98/casein kinase I isoform delta-B-like; K08959 casein kinase 1, delta [EC:2.7.11.1]	At3g13670/2.5e-195/[T] KOG1164 Casein kinase (serine/threonine/tyrosine protein kinase)	PTHR11909/0.0/--	NA
CL12274.Contig2_All	1611	0.01	0.91	6.50779	2.85532e-06	Up	2.96938e-07	gi|747098746|ref|XP_011097400.1|/2.0e-208/PREDICTED: lysine histidine transporter 1-like [Sesamum indicum]	gi|747098745|ref|XM_011099098.1|/1.66571e-174/PREDICTED: Sesamum indicum lysine histidine transporter 1-like (LOC105176332), mRNA	sp|Q9FKS8|LHT1_ARATH/1.1e-188/Lysine histidine transporter 1 OS=Arabidopsis thaliana GN=LHT1 PE=1 SV=1	aip:107645230/3.2e-142/lysine histidine transporter-like 2; K15015 solute carrier family 32 (vesicular inhibitory amino acid transporter)	At5g40780/3.0e-188/[E] KOG1303 Amino acid transporters	PF01490/8.3E-96/Transmembrane amino acid transporter protein	biological_process:GO:0003333//amino acid transmembrane transport;cellular_component:GO:0016021//integral component of membrane;GO:0005886//plasma membrane;molecular_function:GO:0015171//amino acid transmembrane transporter activity;
CL3760.Contig5_All	1874	0.01	0.91	6.50779	2.17819e-07	Up	1.92808e-08	gi|747100828|ref|XP_011098518.1|/1.3e-60/PREDICTED: uncharacterized protein LOC105177166 [Sesamum indicum]	gi|747100827|ref|XM_011100216.1|/1.70631e-85/PREDICTED: Sesamum indicum uncharacterized LOC105177166 (LOC105177166), mRNA	sp|P0C2F6|RNHX1_ARATH/1.9e-06/Putative ribonuclease H protein At1g65750 OS=Arabidopsis thaliana GN=At1g65750 PE=3 SV=1	spen:107019727/2.6e-10/14.7 kDa ribonuclease H-like protein; K03469 ribonuclease HI [EC:3.1.26.4]	At2g13330/4.4e-10/[R] KOG0017 FOG: Transposon-encoded proteins with TYA, reverse transcriptase, integrase domains in various combinations	PTHR33033:SF13/8.9E-69/--	biological_process:GO:0090502//RNA phosphodiester bond hydrolysis, endonucleolytic;molecular_function:GO:0004523//RNA-DNA hybrid ribonuclease activity;GO:0003676//nucleic acid binding;
CL5949.Contig3_All	1409	0.01	0.91	6.50779	1.93591e-05	Up	2.30846e-06	gi|747095388|ref|XP_011095568.1|/5.0e-102/PREDICTED: phosphatidylinositol/phosphatidylcholine transfer protein SFH2-like [Sesamum indicum]	gi|747095387|ref|XM_011097266.1|/5.22981e-174/PREDICTED: Sesamum indicum phosphatidylinositol/phosphatidylcholine transfer protein SFH2-like (LOC105174981), mRNA	sp|F4JVA9|SFH2_ARATH/5.4e-14/Phosphatidylinositol/phosphatidylcholine transfer protein SFH2 OS=Arabidopsis thaliana GN=SFH2 PE=2 SV=1	NA	At1g55840/5.0e-91/[I] KOG1471 Phosphatidylinositol transfer protein SEC14 and related proteins	PTHR23324:SF79/8.2E-130/--	NA
CL3898.Contig2_All	1957	0.01	0.9	6.49185	1.14327e-07	Up	9.73286e-09	gi|747080476|ref|XP_011087489.1|/9.4e-184/PREDICTED: uncharacterized protein LOC105168956 [Sesamum indicum] >gi|747080478|ref|XP_011087490.1| PREDICTED: uncharacterized protein LOC105168956 [Sesamum indicum]	gi|747080477|ref|XM_011089188.1|/0/PREDICTED: Sesamum indicum uncharacterized LOC105168956 (LOC105168956), transcript variant X2, mRNA	NA	sind:105168956/1.4e-184/uncharacterized LOC105168956; K11666 INO80 complex subunit B	At2g47350/3.9e-65/[S] TWOG0260 Uncharacterized conserved protein	PTHR21561/8.5E-176/--	NA
CL663.Contig5_All	1252	0.01	0.9	6.49185	6.86581e-05	Up	9.05928e-06	gi|734390188|gb|KHN26567.1|/1.1e-55/Mitochondrial thiamine pyrophosphate carrier [Glycine soja]	gi|848856908|ref|XM_012971812.1|/2.00305e-43/PREDICTED: Erythranthe guttatus mitochondrial thiamine pyrophosphate carrier (LOC105948589), mRNA	sp|O65023|EAAC_ARATH/4.1e-13/Probable envelope ADP,ATP carrier protein, chloroplastic OS=Arabidopsis thaliana GN=EAAC PE=2 SV=2	gmx:100803750/1.6e-56/mitochondrial thiamine pyrophosphate carrier-like; K15108 solute carrier family 25 (mitochondrial thiamine pyrophosphate transporter), member 19	At3g21390/2.6e-54/[C] KOG0752 Mitochondrial solute carrier protein	PF00153/7.1E-5/Mitochondrial carrier protein	biological_process:GO:0055085//transmembrane transport;GO:0006412//translation;cellular_component:GO:0016021//integral component of membrane;molecular_function:GO:0003735//structural constituent of ribosome;
Unigene28589_All	2228	0.01	0.9	6.49185	8.57629e-09	Up	6.31974e-10	gi|747092012|ref|XP_011093758.1|/4.0e-114/PREDICTED: uncharacterized protein LOC105173636 [Sesamum indicum]	gi|848896183|ref|XM_012992693.1|/7.79805e-40/PREDICTED: Erythranthe guttatus uncharacterized LOC105968080 (LOC105968080), transcript variant X3, mRNA	NA	NA	At5g27240/2.3e-50/[O] LSE0599 A Molecular chaperone (DnaJ superfamily)	PF11926/5.3E-71/Domain of unknown function (DUF3444)	NA
CL1849.Contig1_All	819	0.12	10.68	6.47573	2.19034e-35	Up	3.32168e-37	gi|747046001|ref|XP_011097138.1|/2.2e-38/PREDICTED: dolichol-phosphate mannosyltransferase subunit 3-like isoform X2 [Sesamum indicum] >gi|747046003|ref|XP_011097146.1| PREDICTED: dolichol-phosphate mannosyltransferase subunit 3-like isoform X2 [Sesamum indicum]	NA	NA	sind:105176118/3.4e-39/dolichol-phosphate mannosyltransferase subunit 3-like; K09659 dolichyl-phosphate mannosyltransferase polypeptide 3	NA	PTHR16433/5.6E-36/--	cellular_component:GO:0005783//endoplasmic reticulum;GO:0033185//dolichol-phosphate-mannose synthase complex;GO:0016021//integral component of membrane;
Unigene28138_All	1214	0.01	0.89	6.47573	0.000129093	Up	1.79465e-05	gi|747086692|ref|XP_011090857.1|/5.4e-81/PREDICTED: uncharacterized protein LOC105171438 isoform X1 [Sesamum indicum]	NA	NA	atr:18445205/5.5e-09/SCA7 domain-containing protein SELMODRAFT_431321; K11365 SAGA-associated factor 73	NA	NA	NA
CL7463.Contig4_All	654	0.11	9.78	6.47426	9.79819e-25	Up	2.30828e-26	gi|747047901|ref|XP_011069937.1|/4.0e-46/PREDICTED: transmembrane protein 230-like [Sesamum indicum]	gi|747047900|ref|XM_011071635.1|/1.25082e-82/PREDICTED: Sesamum indicum transmembrane protein 230-like (LOC105155714), mRNA	NA	NA	At4g29850/8.9e-43/[S] KOG4753 Predicted membrane protein	PTHR15664/1.4E-47/--	cellular_component:GO:0016021//integral component of membrane;
CL2633.Contig17_All	1945	0.01	0.88	6.45943	2.18145e-07	Up	1.92808e-08	gi|747071477|ref|XP_011082609.1|/2.8e-87/PREDICTED: magnesium transporter MRS2-I-like [Sesamum indicum] >gi|747071479|ref|XP_011082610.1| PREDICTED: magnesium transporter MRS2-I-like [Sesamum indicum]	gi|502123227|ref|XM_004497983.1|/4.17582e-22/PREDICTED: Cicer arietinum magnesium transporter MRS2-I-like (LOC101493837), mRNA	sp|Q9FLG2|MRS22_ARATH/1.4e-68/Magnesium transporter MRS2-2 OS=Arabidopsis thaliana GN=MRS2-2 PE=2 SV=1	sind:105165331/4.3e-88/magnesium transporter MRS2-I-like; K16075 magnesium transporter	At5g64560/3.7e-68/[P] KOG2662 Magnesium transporters: CorA family	PTHR13890:SF8/5.4E-110/--	NA
CL5610.Contig2_All	1535	0.01	0.88	6.45943	1.02018e-05	Up	1.1653e-06	gi|747078761|ref|XP_011086554.1|/7.0e-134/PREDICTED: ubiquitin-like-specific protease 1D [Sesamum indicum]	gi|747078760|ref|XM_011088252.1|/0/PREDICTED: Sesamum indicum ubiquitin-like-specific protease 1D (LOC105168250), mRNA	sp|Q2PS26|ULP1D_ARATH/1.2e-75/Ubiquitin-like-specific protease 1D OS=Arabidopsis thaliana GN=ULP1D PE=1 SV=1	sind:105168250/1.1e-134/ubiquitin-like-specific protease 1D; K16287 ubiquitin-like-specific protease 1C/D [EC:3.4.22.68]	At1g60220/7.2e-75/[O] KOG0779 Protease, Ulp1 family	PTHR12606/2.6E-91/--	NA
CL8324.Contig1_All	1771	0.01	0.88	6.45943	7.9047e-07	Up	7.56652e-08	gi|747048945|ref|XP_011070500.1|/1.9e-122/PREDICTED: UBX domain-containing protein 2 [Sesamum indicum]	gi|747048944|ref|XM_011072198.1|/0/PREDICTED: Sesamum indicum UBX domain-containing protein 2 (LOC105156144), mRNA	NA	fve:105351367/7.4e-39/uncharacterized LOC105351367; K01869 leucyl-tRNA synthetase [EC:6.1.1.4]	At1g14570/1.0e-80/[O] KOG1364 Predicted ubiquitin regulatory protein, contains UAS and UBX domains	SM00594/1.0E-40/--	NA
[truncated: 2,733 more rows]
