# Supplementary material for: Comparative transcriptomic analysis provides insights into the development of a Salvia splendens Ker-Gawler mutant, SX919M
Source: PLoS One. 2019 Mar 14;14(3):e0213446. doi: 10.1371/journal.pone.0213446 (PMC6417697; doi:10.1371/journal.pone.0213446)
Supplement: S10 Table — (XLSX) [file pone.0213446.s011.xlsx]

## Sheet: Sheet1
Table S10 Gene expression was down-regulated in DEGs.
GeneID	Length	919CK-Expression	919-Expression	log2FoldChange(919/919CK)	FDR	Up/Down-Regulation(919/919CK)	Pvalue	Nr	Nt	Swissprot	KEGG	KOG	Interpro	GO
Unigene18494_All	651	61.84	0.01	-12.5943	4.61112e-171	Down	8.6926e-174	NA	NA	NA	NA	NA	NA	NA
CL107.Contig2_All	846	45.93	0.01	-12.1652	3.06812e-169	Down	5.89436e-172	gi|728827182|gb|KHG07070.1|/1.4e-35/Copper transport protein ATOX1 [Gossypium arboreum]	gi|848925129|ref|XM_013003113.1|/7.87451e-56/PREDICTED: Erythranthe guttatus copper transport protein CCH-like (LOC105977749), transcript variant X2, mRNA	sp|Q94BT9|ATOX1_ARATH/4.0e-28/Copper transport protein ATX1 OS=Arabidopsis thaliana GN=ATX1 PE=1 SV=1	sind:105161058/1.4e-35/copper transport protein CCH-like; K07213 copper chaperone	At3g56240/5.2e-27/[P] KOG1603 Copper chaperone	NA	biological_process:GO:0030001//metal ion transport;molecular_function:GO:0046872//metal ion binding;
CL2235.Contig3_All	1968	29.82	0.01	-11.5421	9.15264e-269	Down	9.23144e-272	gi|747100395|ref|XP_011098287.1|/2.3e-182/PREDICTED: MATE efflux family protein LAL5-like [Sesamum indicum]	NA	sp|Q9LUH3|LAL5_ARATH/6.0e-144/MATE efflux family protein LAL5 OS=Arabidopsis thaliana GN=LAL5 PE=2 SV=1	sind:105176980/3.5e-183/MATE efflux family protein LAL5-like; K03327 multidrug resistance protein, MATE family	At3g23550/1.6e-143/[R] KOG1347 Uncharacterized membrane protein, predicted efflux pump	PTHR11206:SF78/1.5E-251/--	NA
CL2235.Contig1_All	259	22.91	0.01	-11.1618	1.4569e-20	Down	4.27362e-22	gi|747100397|ref|XP_011098288.1|/3.4e-09/PREDICTED: MATE efflux family protein LAL5-like [Sesamum indicum]	NA	sp|Q9LUH3|LAL5_ARATH/1.5e-07/MATE efflux family protein LAL5 OS=Arabidopsis thaliana GN=LAL5 PE=2 SV=1	sind:105176981/5.2e-10/MATE efflux family protein LAL5-like; K03327 multidrug resistance protein, MATE family	At3g23550/4.1e-07/[R] KOG1347 Uncharacterized membrane protein, predicted efflux pump	PTHR11206/3.6E-17/--	NA
CL11549.Contig4_All	1094	22.85	0.01	-11.158	1.36933e-110	Down	4.75172e-113	gi|747041336|ref|XP_011072506.1|/3.7e-97/PREDICTED: glutathione S-transferase T1-like [Sesamum indicum]	gi|747041333|ref|XM_011074194.1|/1.27375e-84/PREDICTED: Sesamum indicum glutathione S-transferase T1-like (LOC105157733), mRNA	sp|Q9ZRT5|GSTT1_ARATH/4.6e-77/Glutathione S-transferase T1 OS=Arabidopsis thaliana GN=GSTT1 PE=2 SV=1	sind:105157740/5.7e-98/glutathione S-transferase T1-like; K00799 glutathione S-transferase [EC:2.5.1.18]	At5g41210/1.2e-76/[O] KOG0867 Glutathione S-transferase	PS50405/14.012/Soluble glutathione S-transferase C-terminal domain profile.	NA
Unigene19414_All	747	20.29	0.01	-10.9866	1.69668e-64	Down	1.17346e-66	gi|747045327|ref|XP_011093397.1|/1.6e-83/PREDICTED: ubiquitin-conjugating enzyme E2 28 [Sesamum indicum]	gi|747090711|ref|XM_011094754.1|/2.1595e-155/PREDICTED: Sesamum indicum ubiquitin-conjugating enzyme E2 28-like (LOC105173104), mRNA	sp|Q94F47|UBC28_ARATH/2.9e-83/Ubiquitin-conjugating enzyme E2 28 OS=Arabidopsis thaliana GN=UBC28 PE=2 SV=1	sind:105173104/7.1e-84/ubiquitin-conjugating enzyme E2 28-like; K06689 ubiquitin-conjugating enzyme E2 D [EC:2.3.2.23]	At5g41700/6.5e-82/[O] KOG0417 Ubiquitin-protein ligase	PS50127/48.902/Ubiquitin-conjugating enzymes family profile.	molecular_function:GO:0005524//ATP binding;
Unigene18744_All	545	19.2	0.01	-10.9069	9.3764e-43	Down	1.10896e-44	NA	NA	NA	NA	NA	NA	NA
Unigene18921_All	1431	18.85	0.01	-10.8803	3.22371e-121	Down	9.87052e-124	gi|971536407|ref|XP_015166373.1|/1.4e-30/PREDICTED: uncharacterized protein LOC107061530 [Solanum tuberosum]	NA	NA	mdm:103400296/5.1e-14/poly(ADP-ribose) glycohydrolase 1-like; K07759 poly(ADP-ribose) glycohydrolase [EC:3.2.1.143]	NA	PF12776/1.9E-7/Myb/SANT-like DNA-binding domain	NA
CL7325.Contig6_All	1064	17.62	0.01	-10.783	2.23823e-82	Down	1.15294e-84	gi|151301852|gb|ABR92334.1|/6.0e-116/putative dienelactone hydrolase family protein [Salvia miltiorrhiza]	gi|151301851|gb|EF667001.1|/0/Salvia miltiorrhiza putative dienelactone hydrolase family protein mRNA, complete cds	sp|Q9ZT66|E134_MAIZE/1.0e-36/Endo-1,3;1,4-beta-D-glucanase OS=Zea mays PE=1 SV=1	sot:102601759/1.1e-77/endo-1,3;1,4-beta-D-glucanase-like; K01061 carboxymethylenebutenolidase [EC:3.1.1.45]	At3g23600/1.1e-85/[R] KOG3043 Predicted hydrolase related to dienelactone hydrolase	PTHR17630:SF48/7.9E-135/--	NA
Unigene27426_All	546	16.72	0.01	-10.7074	2.45491e-37	Down	3.45762e-39	NA	NA	NA	NA	NA	NA	NA
CL10390.Contig2_All	1785	16.14	0.01	-10.6564	1.22393e-130	Down	3.40948e-133	gi|747062990|ref|XP_011078028.1|/2.0e-185/PREDICTED: putative nuclease HARBI1 [Sesamum indicum]	gi|702313764|ref|XM_010053137.1|/2.02754e-109/PREDICTED: Eucalyptus grandis uncharacterized LOC104440165 (LOC104440165), mRNA	sp|Q9FPQ6|GP1_CHLRE/2.8e-15/Vegetative cell wall protein gp1 OS=Chlamydomonas reinhardtii GN=GP1 PE=1 SV=1	gsl:Gasu_61540/5.0e-11/SNARE-interacting protein-like protein; K15292 syntaxin-binding protein 1	Hs4505285/6.7e-16/[WV] KOG1216 von Willebrand factor and related coagulation proteins	PTHR22930/7.2E-232/--	NA
CL4469.Contig5_All	471	15.81	0.01	-10.6266	1.57728e-29	Down	2.98096e-31	NA	NA	NA	NA	NA	NA	NA
CL13433.Contig2_All	432	15.55	0.01	-10.6027	3.11972e-26	Down	6.78762e-28	gi|747105066|ref|XP_011100797.1|/7.7e-38/PREDICTED: uncharacterized protein LOC105178910 [Sesamum indicum] >gi|747105068|ref|XP_011100798.1| PREDICTED: uncharacterized protein LOC105178910 [Sesamum indicum]	gi|698438237|ref|XM_009806444.1|/1.83122e-44/PREDICTED: Nicotiana sylvestris uncharacterized LOC104249904 (LOC104249904), transcript variant X4, mRNA	NA	NA	NA	PTHR34804/1.6E-56/--	NA
Unigene19993_All	1544	15.32	0.01	-10.5812	2.43282e-106	Down	8.90952e-109	NA	NA	NA	NA	NA	NA	NA
CL2556.Contig3_All	2238	15.17	0.01	-10.567	2.97294e-155	Down	6.46112e-158	gi|747068992|ref|XP_011081273.1|/8.0e-179/PREDICTED: zeaxanthin epoxidase, chloroplastic-like [Sesamum indicum]	gi|965613050|dbj|AP015043.1|/6.18563e-26/Vigna angularis var. angularis DNA, chromosome 10, almost complete sequence, cultivar: Shumari	sp|Q40412|ABA2_NICPL/3.7e-17/Zeaxanthin epoxidase, chloroplastic OS=Nicotiana plumbaginifolia GN=ABA2 PE=1 SV=1	cmo:103503469/1.5e-60/uncharacterized LOC103503469; K00480 salicylate hydroxylase [EC:1.14.13.1]	At2g35660/8.7e-146/[CR] KOG2614 Kynurenine 3-monooxygenase and related flavoprotein monooxygenases	PTHR13789/1.2E-139/--	NA
Unigene18475_All	931	14.55	0.01	-10.5068	9.53982e-59	Down	7.38828e-61	gi|747091884|ref|XP_011093690.1|/5.1e-79/PREDICTED: protein CutA, chloroplastic [Sesamum indicum]	gi|747091883|ref|XM_011095388.1|/1.29037e-138/PREDICTED: Sesamum indicum protein CutA, chloroplastic (LOC105173595), mRNA	sp|P93009|CUTA_ARATH/6.2e-59/Protein CutA, chloroplastic OS=Arabidopsis thaliana GN=CUTA PE=1 SV=1	sind:105173595/7.7e-80/protein CutA, chloroplastic; K03926 periplasmic divalent cation tolerance protein	At2g33740/1.7e-58/[P] KOG3338 Divalent cation tolerance-related protein	PTHR23419:SF0/5.3E-100/--	biological_process:GO:0010038//response to metal ion;
CL4994.Contig2_All	1606	14.54	0.01	-10.5058	3.92952e-105	Down	1.48154e-107	gi|971536407|ref|XP_015166373.1|/1.5e-30/PREDICTED: uncharacterized protein LOC107061530 [Solanum tuberosum]	NA	NA	mdm:103400296/5.7e-14/poly(ADP-ribose) glycohydrolase 1-like; K07759 poly(ADP-ribose) glycohydrolase [EC:3.2.1.143]	NA	PF12776/1.9E-7/Myb/SANT-like DNA-binding domain	NA
Unigene20308_All	692	14.06	0.01	-10.4574	5.99874e-41	Down	7.51976e-43	NA	NA	NA	NA	NA	NA	NA
CL6759.Contig2_All	891	13.21	0.01	-10.3674	1.35089e-50	Down	1.28628e-52	gi|527201014|gb|EPS68260.1|/3.8e-31/hypothetical protein M569_06514 [Genlisea aurea]	gi|731387448|ref|XM_010650945.1|/1.43044e-33/PREDICTED: Vitis vinifera uncharacterized LOC100249671 (LOC100249671), transcript variant X2, mRNA	NA	NA	NA	NA	NA
CL7214.Contig4_All	1496	12.82	0.01	-10.3242	5.1947e-86	Down	2.50744e-88	gi|747044950|ref|XP_011091652.1|/1.0e-158/PREDICTED: F-box protein At4g00755-like [Sesamum indicum] >gi|747044952|ref|XP_011091662.1| PREDICTED: F-box protein At4g00755-like [Sesamum indicum]	gi|747044951|ref|XM_011093360.1|/0/PREDICTED: Sesamum indicum F-box protein At4g00755-like (LOC105172019), transcript variant X2, mRNA	sp|Q8LG03|FB345_ARATH/3.1e-76/F-box protein At4g00755 OS=Arabidopsis thaliana GN=At4g00755 PE=2 SV=1	NA	NA	PTHR22844:SF224/6.8E-111/--	NA
Unigene19584_All	488	11.77	0.01	-10.2009	6.02324e-23	Down	1.54553e-24	NA	NA	NA	NA	NA	NA	NA
CL6602.Contig2_All	801	11.68	0.01	-10.1898	9.6159e-40	Down	1.25044e-41	gi|747093366|ref|XP_011094485.1|/9.2e-45/PREDICTED: V-type proton ATPase subunit G 1 [Sesamum indicum] >gi|747093368|ref|XP_011094486.1| PREDICTED: V-type proton ATPase subunit G 1 [Sesamum indicum]	gi|747106721|ref|XM_011103361.1|/1.16805e-98/PREDICTED: Sesamum indicum V-type proton ATPase subunit G 1-like (LOC105179706), mRNA	sp|O82702|VATG1_TOBAC/5.2e-46/V-type proton ATPase subunit G 1 OS=Nicotiana tabacum GN=VATG1 PE=1 SV=1	sind:105174174/1.4e-45/V-type proton ATPase subunit G 1; K02152 V-type H+-transporting ATPase subunit G	At3g01390/1.6e-38/[C] KOG1772 Vacuolar H+-ATPase V1 sector, subunit G	PTHR12713/3.9E-48/--	biological_process:GO:0055085//transmembrane transport;GO:0015992//proton transport;cellular_component:GO:0016471//vacuolar proton-transporting V-type ATPase complex;molecular_function:GO:0016820//hydrolase activity, acting on acid anhydrides, catalyzing transmembrane movement of substances;
CL2111.Contig4_All	2066	11.65	0.01	-10.1861	2.24594e-109	Down	7.90148e-112	gi|747098469|ref|XP_011097248.1|/2.8e-194/PREDICTED: floral homeotic protein APETALA 2-like isoform X1 [Sesamum indicum]	gi|747098468|ref|XM_011098946.1|/0/PREDICTED: Sesamum indicum floral homeotic protein APETALA 2-like (LOC105176219), transcript variant X1, mRNA	sp|P47927|AP2_ARATH/1.1e-135/Floral homeotic protein APETALA 2 OS=Arabidopsis thaliana GN=AP2 PE=1 SV=1	sind:105176219/4.2e-195/floral homeotic protein APETALA 2-like; K09284 AP2-like factor, euAP2 lineage	At4g36920/2.9e-135/[K] LSE0337 A Ovule development protein/AP2 domain transcription factor	PF00847/1.3E-8/AP2 domain	biological_process:GO:0010467//gene expression;GO:0044271//cellular nitrogen compound biosynthetic process;GO:0034645//cellular macromolecule biosynthetic process;GO:0044238//primary metabolic process;
CL8684.Contig7_All	219	11.47	0.01	-10.1636	3.5149e-08	Down	2.81714e-09	NA	gi|663680699|emb|HG975514.1|/1.51815e-07/Solanum lycopersicum chromosome ch02, complete genome	NA	NA	NA	NA	NA
CL3088.Contig6_All	3333	11.37	0.01	-10.151	2.52354e-175	Down	4.63602e-178	gi|745791069|gb|AJD25243.1|/3.4e-258/cytochrome P450 CYP711A44 [Salvia miltiorrhiza]	gi|745791068|gb|KP337749.1|/0/Salvia miltiorrhiza cytochrome P450 CYP711A44 mRNA, complete cds	sp|B9DFU2|MAX1_ARATH/3.1e-217/Cytochrome P450 711A1 OS=Arabidopsis thaliana GN=CYP711A1 PE=2 SV=1	sita:101759757/1.1e-189/cytochrome P450 711A1-like; K01832 thromboxane-A synthase [EC:5.3.99.5]	At2g26170/8.2e-217/[Q] KOG0158 Cytochrome P450 CYP3/CYP5/CYP6/CYP9 subfamilies	PTHR24301/5.9E-296/--	biological_process:GO:0010223//secondary shoot formation;GO:0009926//auxin polar transport;GO:0009934//regulation of meristem structural organization;GO:0055114//oxidation-reduction process;cellular_component:GO:0016021//integral component of membrane;molecular_function:GO:0016705//oxidoreductase activity, acting on paired donors, with incorporation or reduction of molecular oxygen;GO:0020037//he…
CL466.Contig8_All	1862	11.01	0.01	-10.1046	1.09451e-92	Down	4.83628e-95	gi|747103636|ref|XP_011100015.1|/8.7e-179/PREDICTED: serine carboxypeptidase-like 7 isoform X1 [Sesamum indicum]	NA	sp|Q9SQX6|SCP7_ARATH/9.4e-115/Serine carboxypeptidase-like 7 OS=Arabidopsis thaliana GN=SCPL7 PE=2 SV=1	vvi:100242950/8.3e-150/serine carboxypeptidase-like 18; K16296 serine carboxypeptidase-like clade I [EC:3.4.16.-]	At3g10450/2.5e-114/[OE] KOG1282 Serine carboxypeptidases (lysosomal cathepsin A)	PTHR11802:SF29/2.0E-130/--	NA
CL10094.Contig1_All	1595	10.7	0.01	-10.0634	1.27814e-76	Down	7.2591e-79	gi|672208516|ref|XP_008780280.1|/1.5e-46/PREDICTED: uncharacterized protein LOC103700088, partial [Phoenix dactylifera]	NA	NA	sind:105173773/1.4e-28/uncharacterized LOC105173773; K01601 ribulose-bisphosphate carboxylase large chain [EC:4.1.1.39]	At3g44640/3.0e-23/[L] KOG4585 Predicted transposase	PTHR22930/1.8E-49/--	NA
Unigene18208_All	1008	10.65	0.01	-10.0566	1.14069e-46	Down	1.19434e-48	NA	NA	NA	NA	NA	NA	NA
CL3531.Contig4_All	1598	9.97	0.01	-9.96145	1.8484e-71	Down	1.12081e-73	gi|663084740|gb|AIE89794.1|/1.3e-154/SQUAMOSA promoter binding protein-like 5, partial [Salvia miltiorrhiza]	gi|663084739|gb|KF437881.1|/1.05214e-131/Salvia miltiorrhiza SQUAMOSA promoter binding protein-like 5 (SPL5) mRNA, partial cds	sp|A2YGR5|SPL12_ORYSI/2.4e-58/Squamosa promoter-binding-like protein 12 OS=Oryza sativa subsp. indica GN=SPL12 PE=2 SV=1	mdm:103401427/1.0e-18/uncharacterized LOC103401427; K13415 protein brassinosteroid insensitive 1 [EC:2.7.10.1 2.7.11.1]	NA	PF03110/2.7E-30/SBP domain	NA
CL4522.Contig7_All	2034	9.89	0.01	-9.94983	3.55923e-91	Down	1.62399e-93	gi|747095525|ref|XP_011095641.1|/1.7e-228/PREDICTED: actin-related protein 8 [Sesamum indicum]	gi|848897484|ref|XM_012993373.1|/0/PREDICTED: Erythranthe guttatus actin-related protein 8 (LOC105968724), mRNA	sp|Q9FKT0|ARP8_ARATH/3.1e-180/Actin-related protein 8 OS=Arabidopsis thaliana GN=ARP8 PE=2 SV=1	sind:105175032/2.6e-229/actin-related protein 8; K16616 actin-related protein 8, plant	At5g56180/8.4e-180/[Z] KOG0676 Actin and related proteins	PS50181/11.034/F-box domain profile.	NA
CL13753.Contig2_All	362	9.87	0.01	-9.94691	1.91473e-13	Down	9.03534e-15	NA	NA	NA	NA	NA	NA	NA
Unigene23996_All	825	9.83	0.01	-9.94105	1.24356e-34	Down	1.93068e-36	NA	gi|663681406|emb|HG975523.1|/2.28928e-06/Solanum lycopersicum chromosome ch11, complete genome	NA	NA	NA	NA	NA
CL2834.Contig5_All	6096	9.6	0.01	-9.90689	3.1213e-274	Down	2.96078e-277	gi|747072455|ref|XP_011083140.1|/0.0e+00/PREDICTED: callose synthase 9 [Sesamum indicum]	gi|747072454|ref|XM_011084838.1|/0/PREDICTED: Sesamum indicum callose synthase 9 (LOC105165737), mRNA	sp|Q9SFU6|CALS9_ARATH/0.0e+00/Callose synthase 9 OS=Arabidopsis thaliana GN=CALS9 PE=2 SV=2	sind:105165737/0.0e+00/callose synthase 9; K11000 callose synthase [EC:2.4.1.-]	At3g07160/0.0e+00/[M] KOG0916 1,3-beta-glucan synthase/callose synthase catalytic subunit	PS51475/60.134/Proteasome alpha-type subunit profile.	NA
Unigene18964_All	321	9.52	0.01	-9.89482	4.32227e-11	Down	2.4984e-12	NA	NA	NA	NA	NA	NA	NA
CL10065.Contig3_All	498	9.43	0.01	-9.88111	8.85348e-19	Down	2.8979e-20	NA	NA	NA	NA	NA	NA	NA
CL2711.Contig6_All	3972	9.42	0.01	-9.87958	8.36456e-174	Down	1.55675e-176	gi|747096927|ref|XP_011096403.1|/8.9e-72/PREDICTED: uncharacterized protein LOC105175606 [Sesamum indicum]	NA	sp|O22951|NUD22_ARATH/7.5e-37/Nudix hydrolase 22, chloroplastic OS=Arabidopsis thaliana GN=NUDT22 PE=2 SV=2	sind:105175609/4.8e-46/nudix hydrolase 15, mitochondrial; K17879 peroxisomal coenzyme A diphosphatase NUDT7 [EC:3.6.1.-]	At1g28960/2.6e-36/[L] KOG3069 Peroxisomal NUDIX hydrolase	PTHR12992:SF7/4.7E-69/--	NA
Unigene21774_All	2281	9.22	0.01	-9.84862	5.03964e-96	Down	2.12398e-98	gi|747093743|ref|XP_011094691.1|/0.0e+00/PREDICTED: L-type lectin-domain containing receptor kinase VIII.1-like [Sesamum indicum]	gi|848862246|ref|XM_012976460.1|/1.86055e-165/PREDICTED: Erythranthe guttatus L-type lectin-domain containing receptor kinase VIII.1-like (LOC105952876), mRNA	sp|Q9LFH9|LRK81_ARATH/1.7e-254/L-type lectin-domain containing receptor kinase VIII.1 OS=Arabidopsis thaliana GN=LECRK81 PE=2 SV=1	atr:18436225/1.4e-103/L-type lectin-domain containing receptor kinase IV.2; K04730 interleukin-1 receptor-associated kinase 1 [EC:2.7.11.1]	At3g53380/4.4e-254/[T] LSE0015 A Receptor-like protein kinase, contains lectin domains	PS00108/-/Serine/Threonine protein kinases active-site signature.	NA
Unigene21599_All	427	9.16	0.01	-9.8392	3.23063e-15	Down	1.33247e-16	gi|747068617|ref|XP_011081072.1|/6.2e-40/PREDICTED: copper chaperone for superoxide dismutase, chloroplastic/cytosolic [Sesamum indicum]	gi|747068616|ref|XM_011082770.1|/3.85948e-51/PREDICTED: Sesamum indicum copper chaperone for superoxide dismutase, chloroplastic/cytosolic (LOC105164171), mRNA	sp|Q7XTY9|CCS_ORYSJ/1.5e-20/Copper chaperone for superoxide dismutase, chloroplastic OS=Oryza sativa subsp. japonica GN=CCS PE=2 SV=1	sind:105164171/9.4e-41/copper chaperone for superoxide dismutase, chloroplastic/cytosolic; K04569 copper chaperone for superoxide dismutase	At1g12520/2.2e-18/[P] KOG4656 Copper chaperone for superoxide dismutase	PS50846/10.4/Heavy-metal-associated domain profile.	molecular_function:GO:0046872//metal ion binding;
Unigene24531_All	252	9.16	0.01	-9.8392	6.87438e-08	Down	5.68882e-09	NA	NA	NA	NA	NA	NA	NA
CL1661.Contig5_All	680	9.11	0.01	-9.83131	1.23205e-25	Down	2.76788e-27	gi|747105091|ref|XP_011100810.1|/3.0e-68/PREDICTED: GATA transcription factor 15-like [Sesamum indicum]	gi|747105090|ref|XM_011102508.1|/7.5019e-110/PREDICTED: Sesamum indicum GATA transcription factor 15-like (LOC105178917), mRNA	sp|Q8LG10|GAT15_ARATH/3.1e-31/GATA transcription factor 15 OS=Arabidopsis thaliana GN=GATA15 PE=2 SV=2	adu:107464083/3.7e-07/GATA transcription factor 9-like; K17895 GATA-binding protein 3	At3g06740/4.1e-30/[K] KOG1601 GATA-4/5/6 transcription factors	PS00344/-/GATA-type zinc finger domain.	NA
Unigene27242_All	476	9.01	0.01	-9.81538	5.39934e-17	Down	1.96503e-18	NA	NA	NA	NA	NA	NA	NA
CL1789.Contig1_All	971	8.86	0.01	-9.79116	4.88656e-37	Down	6.98222e-39	NA	NA	NA	NA	NA	NA	NA
CL5291.Contig2_All	1604	8.69	0.01	-9.76321	2.23035e-62	Down	1.60682e-64	gi|747094670|ref|XP_011095181.1|/1.0e-204/PREDICTED: uncharacterized protein LOC105174696 [Sesamum indicum]	gi|848863096|ref|XM_012976865.1|/0/PREDICTED: Erythranthe guttatus uncharacterized LOC105953220 (LOC105953220), transcript variant X2, mRNA	NA	pop:POPTR_0005s10230g/8.7e-63/POPTRDRAFT_760338; auxin efflux carrier family protein; K07088 uncharacterized protein	At5g01990/1.2e-173/[S] KOG2722 Predicted membrane protein	PF03547/1.2E-74/Membrane transport protein	NA
Unigene20003_All	627	8.41	0.01	-9.71596	9.38356e-22	Down	2.57002e-23	gi|590703713|ref|XP_007046953.1|/8.0e-12/Uncharacterized protein TCM_000398 [Theobroma cacao] >gi|508699214|gb|EOX91110.1| Uncharacterized protein TCM_000398 [Theobroma cacao]	NA	NA	NA	NA	NA	NA
CL134.Contig4_All	1295	8.34	0.01	-9.7039	1.40784e-47	Down	1.45038e-49	gi|747072573|ref|XP_011083204.1|/2.8e-115/PREDICTED: gamma carbonic anhydrase 1, mitochondrial [Sesamum indicum]	gi|848890273|ref|XM_012989822.1|/8.08379e-167/PREDICTED: Erythranthe guttatus gamma carbonic anhydrase 1, mitochondrial (LOC105965287), mRNA	sp|Q9FWR5|GCA1_ARATH/5.7e-111/Gamma carbonic anhydrase 1, mitochondrial OS=Arabidopsis thaliana GN=GAMMACA1 PE=1 SV=1	NA	NA	PTHR13061:SF9/4.8E-183/--	NA
CL9055.Contig4_All	2129	8.18	0.01	-9.67596	4.74265e-79	Down	2.62522e-81	gi|747082657|ref|XP_011088662.1|/3.2e-294/PREDICTED: rop guanine nucleotide exchange factor 1 [Sesamum indicum] >gi|747082659|ref|XP_011088663.1| PREDICTED: rop guanine nucleotide exchange factor 1 [Sesamum indicum]	gi|747082658|ref|XM_011090361.1|/0/PREDICTED: Sesamum indicum rop guanine nucleotide exchange factor 1 (LOC105169826), transcript variant X2, mRNA	sp|Q93ZY2|ROGF1_ARATH/2.7e-198/Rop guanine nucleotide exchange factor 1 OS=Arabidopsis thaliana GN=ROPGEF1 PE=1 SV=2	sind:105157830/3.8e-106/rho guanine nucleotide exchange factor 8-like; K10418 dynein light chain LC8-type	At4g38430/7.1e-198/[S] LSE0384 A Uncharacterized protein	PF03759/5.0E-177/PRONE (Plant-specific Rop nucleotide exchanger)	biological_process:GO:0080092//regulation of pollen tube growth;GO:0043547//positive regulation of GTPase activity;cellular_component:GO:0016324//apical plasma membrane;molecular_function:GO:0005089//Rho guanyl-nucleotide exchange factor activity;
CL1849.Contig3_All	879	8.05	0.01	-9.65284	3.98178e-30	Down	7.31018e-32	gi|747046001|ref|XP_011097138.1|/2.4e-38/PREDICTED: dolichol-phosphate mannosyltransferase subunit 3-like isoform X2 [Sesamum indicum] >gi|747046003|ref|XP_011097146.1| PREDICTED: dolichol-phosphate mannosyltransferase subunit 3-like isoform X2 [Sesamum indicum]	NA	NA	sind:105176118/3.7e-39/dolichol-phosphate mannosyltransferase subunit 3-like; K09659 dolichyl-phosphate mannosyltransferase polypeptide 3	NA	PTHR16433/5.6E-36/--	cellular_component:GO:0005783//endoplasmic reticulum;GO:0033185//dolichol-phosphate-mannose synthase complex;GO:0016021//integral component of membrane;
CL10747.Contig2_All	1430	7.98	0.01	-9.64024	1.3458e-50	Down	1.28628e-52	gi|844572879|gb|AKN09618.1|/2.7e-172/basic helix-loop-helix transcription factor [Salvia miltiorrhiza]	gi|844572878|gb|KP257516.1|/0/Salvia miltiorrhiza clone 83 basic helix-loop-helix transcription factor mRNA, complete cds	sp|Q9LT23|BH121_ARATH/3.4e-88/Transcription factor bHLH121 OS=Arabidopsis thaliana GN=BHLH121 PE=2 SV=1	NA	At3g19860/4.5e-87/[K] LSE0597 A bHLH transcription factor	PTHR23042/3.9E-100/--	NA
CL4979.Contig1_All	467	7.94	0.01	-9.633	2.49812e-14	Down	1.09724e-15	gi|661888271|emb|CDP08004.1|/5.2e-32/unnamed protein product [Coffea canephora]	NA	NA	NA	NA	NA	NA
CL9906.Contig4_All	2878	7.91	0.01	-9.62753	1.58723e-104	Down	6.04146e-107	gi|747079534|ref|XP_011086973.1|/0.0e+00/PREDICTED: homeobox-leucine zipper protein HDG11 [Sesamum indicum]	gi|747079533|ref|XM_011088671.1|/0/PREDICTED: Sesamum indicum homeobox-leucine zipper protein HDG11 (LOC105168541), mRNA	sp|Q9FX31|HDG11_ARATH/9.0e-258/Homeobox-leucine zipper protein HDG11 OS=Arabidopsis thaliana GN=HDG11 PE=1 SV=1	sind:105168541/0.0e+00/homeobox-leucine zipper protein HDG11; K09338 homeobox-leucine zipper protein	At1g73360/2.4e-257/[K] LSE0187 A Homeodomain protein, contains START domain	PTHR24326/7.1E-258/--	NA
CL5970.Contig3_All	2253	7.63	0.01	-9.57554	3.847e-78	Down	2.16178e-80	gi|747075955|ref|XP_011085031.1|/1.6e-142/PREDICTED: E3 ubiquitin-protein ligase SDIR1 [Sesamum indicum]	gi|747075954|ref|XM_011086729.1|/0/PREDICTED: Sesamum indicum E3 ubiquitin-protein ligase SDIR1 (LOC105167138), mRNA	sp|Q9M2S6|SDIR1_ARATH/4.2e-117/E3 ubiquitin-protein ligase SDIR1 OS=Arabidopsis thaliana GN=SDIR1 PE=1 SV=1	sind:105167138/2.4e-143/E3 ubiquitin-protein ligase SDIR1; K16283 E3 ubiquitin-protein ligase SDIR1 [EC:2.3.2.27]	At3g55520/1.4e-79/[O] KOG0543 FKBP-type peptidyl-prolyl cis-trans isomerase	SM00184/2.2E-8/Ring finger	biological_process:GO:0043161//proteasome-mediated ubiquitin-dependent protein catabolic process;GO:0042787//protein ubiquitination involved in ubiquitin-dependent protein catabolic process;GO:0000209//protein polyubiquitination;cellular_component:GO:0016021//integral component of membrane;molecular_function:GO:0061630//ubiquitin protein ligase activity;GO:0008270//zinc ion binding;
CL7325.Contig7_All	648	7.6	0.01	-9.56986	2.89461e-20	Down	8.62998e-22	gi|151301852|gb|ABR92334.1|/7.5e-61/putative dienelactone hydrolase family protein [Salvia miltiorrhiza]	gi|151301851|gb|EF667001.1|/8.92226e-134/Salvia miltiorrhiza putative dienelactone hydrolase family protein mRNA, complete cds	sp|Q9ZT66|E134_MAIZE/3.4e-27/Endo-1,3;1,4-beta-D-glucanase OS=Zea mays PE=1 SV=1	fve:101296340/9.0e-43/endo-1,3;1,4-beta-D-glucanase-like; K01061 carboxymethylenebutenolidase [EC:3.1.1.45]	At3g23600/2.5e-45/[R] KOG3043 Predicted hydrolase related to dienelactone hydrolase	PTHR17630/3.0E-69/--	molecular_function:GO:0016787//hydrolase activity;
CL9692.Contig2_All	709	7.51	0.01	-9.55267	4.72973e-22	Down	1.27269e-23	NA	NA	NA	NA	NA	NA	NA
CL11015.Contig3_All	204	7.23	0.01	-9.49785	9.53841e-05	Down	1.29534e-05	NA	NA	NA	NA	NA	NA	NA
CL627.Contig2_All	778	7.18	0.01	-9.48784	1.52488e-23	Down	3.79008e-25	gi|747095616|ref|XP_011095690.1|/6.6e-64/PREDICTED: 60S ribosomal protein L27-3-like [Sesamum indicum] >gi|747095629|ref|XP_011095696.1| PREDICTED: 60S ribosomal protein L27-3-like [Sesamum indicum]	gi|848883120|ref|XM_012986411.1|/6.53618e-126/PREDICTED: Erythranthe guttatus 60S ribosomal protein L27-like (LOC105962130), mRNA	sp|Q05462|RL27_PEA/1.1e-61/60S ribosomal protein L27 OS=Pisum sativum GN=RPL27 PE=2 SV=1	sind:105175072/1.0e-64/60S ribosomal protein L27-3-like; K02901 large subunit ribosomal protein L27e	At4g15000/4.3e-60/[J] KOG3418 60S ribosomal protein L27	PS01107/-/Ribosomal protein L27e signature.	biological_process:GO:0006412//translation;cellular_component:GO:0005840//ribosome;molecular_function:GO:0003735//structural constituent of ribosome;
CL12513.Contig1_All	2302	7.13	0.01	-9.47776	1.69291e-74	Down	9.93998e-77	gi|747064874|ref|XP_011079042.1|/2.4e-231/PREDICTED: uncharacterized protein LOC105162657 [Sesamum indicum]	NA	sp|F4IIU4|AIR9_ARATH/6.6e-09/187-kDa microtubule-associated protein AIR9 OS=Arabidopsis thaliana GN=AIR9 PE=2 SV=1	pda:103701548/3.5e-65/uncharacterized LOC103701548; K19750 dynein assembly factor 1, axonemal	At4g03260/2.7e-118/[T] KOG0531 Protein phosphatase 1, regulatory subunit, and related proteins	SM00369/8.3/Leucine-rich repeats, typical (most populated) subfamily	NA
CL1570.Contig6_All	1945	7.13	0.01	-9.47776	2.22664e-62	Down	1.60682e-64	NA	NA	NA	NA	NA	NA	NA
CL3391.Contig12_All	933	7.03	0.01	-9.45738	4.983e-28	Down	1.00099e-29	gi|567856814|ref|XP_006421090.1|/3.4e-75/hypothetical protein CICLE_v10004424mg [Citrus clementina] >gi|557522963|gb|ESR34330.1| hypothetical protein CICLE_v10004424mg [Citrus clementina]	gi|747077513|ref|XM_011087578.1|/6.98059e-32/PREDICTED: Sesamum indicum potassium channel SKOR-like (LOC105167760), mRNA	sp|Q9M8S6|SKOR_ARATH/4.3e-68/Potassium channel SKOR OS=Arabidopsis thaliana GN=SKOR PE=1 SV=1	NA	At3g02850/1.2e-67/[PT] KOG0498 K+-channel ERG and related proteins, contain PAS/PAC sensor domain	PF00027/1.7E-17/Cyclic nucleotide-binding domain	biological_process:GO:0055085//transmembrane transport;GO:0006811//ion transport;
CL11328.Contig3_All	1337	7.02	0.01	-9.45533	2.99354e-41	Down	3.72382e-43	gi|4678386|emb|CAB41118.1|/3.4e-36/putative protein [Arabidopsis thaliana] >gi|7268063|emb|CAB78402.1| putative protein [Arabidopsis thaliana]	NA	sp|Q9SD84|E13L3_ARATH/2.5e-21/Glucan endo-1,3-beta-glucosidase-like protein 3 OS=Arabidopsis thaliana GN=At5g08000 PE=1 SV=1	ppp:PHYPADRAFT_214139/1.1e-21/hypothetical protein; K19891 glucan endo-1,3-beta-glucosidase 1/2/3 [EC:3.2.1.39]	At4g13600/8.0e-38/[G] LSE0495 A 1, 3-beta-glucanase	NA	NA
CL1570.Contig15_All	2594	6.98	0.01	-9.44708	1.11098e-82	Down	5.70942e-85	gi|976924925|gb|KVI08852.1|/7.0e-17/Aminotransferase-like, plant mobile domain-containing protein [Cynara cardunculus var. scolymus]	NA	NA	NA	NA	NA	NA
CL4994.Contig4_All	1829	6.88	0.01	-9.42626	2.47662e-56	Down	2.04296e-58	gi|723668389|ref|XP_010315734.1|/5.4e-32/PREDICTED: uncharacterized protein LOC101255640 [Solanum lycopersicum]	NA	NA	sind:105173773/2.9e-14/uncharacterized LOC105173773; K01601 ribulose-bisphosphate carboxylase large chain [EC:4.1.1.39]	NA	PTHR31704:SF16/2.4E-36/--	NA
CL12849.Contig2_All	611	6.77	0.01	-9.40301	1.0664e-16	Down	3.96812e-18	NA	NA	NA	NA	NA	NA	NA
Unigene18578_All	470	6.62	0.01	-9.37069	2.88716e-12	Down	1.50246e-13	NA	NA	NA	NA	NA	NA	NA
CL3265.Contig5_All	611	6.61	0.01	-9.36851	2.10921e-16	Down	8.01308e-18	gi|970053524|ref|XP_015088400.1|/3.3e-58/PREDICTED: serine/arginine-rich-splicing factor SR34-like [Solanum pennellii]	gi|747066010|ref|XR_847889.1|/3.9578e-122/PREDICTED: Sesamum indicum serine/arginine-rich-splicing factor SR34-like (LOC105163131), transcript variant X2, misc_RNA	sp|O22315|SRSF1_ARATH/1.3e-49/Pre-mRNA-splicing factor SF2 OS=Arabidopsis thaliana GN=SF2 PE=1 SV=1	sind:105163131/9.6e-63/serine/arginine-rich-splicing factor SR34-like; K12890 splicing factor, arginine/serine-rich 1/9	At1g09140/1.7e-48/[A] KOG0105 Alternative splicing factor ASF/SF2 (RRM superfamily)	PF00076/1.6E-19/RNA recognition motif. (a.k.a. RRM, RBD, or RNP domain)	NA
Unigene22326_All	654	6.61	0.01	-9.36851	6.91985e-18	Down	2.3863e-19	gi|747081874|ref|XP_011088233.1|/5.6e-56/PREDICTED: filament-like plant protein 7 [Sesamum indicum]	NA	sp|Q0WSY2|FPP4_ARATH/1.9e-06/Filament-like plant protein 4 OS=Arabidopsis thaliana GN=FPP4 PE=1 SV=1	sot:102585808/3.1e-35/filament-like plant protein 7; K10352 myosin heavy chain	NA	PTHR31580:SF8/6.3E-56/--	NA
Unigene24147_All	308	6.55	0.01	-9.35535	2.58912e-07	Down	2.3198e-08	NA	NA	NA	NA	NA	NA	NA
CL8336.Contig2_All	661	6.52	0.01	-9.34873	1.36738e-17	Down	4.81882e-19	NA	NA	NA	NA	NA	NA	NA
CL13835.Contig1_All	1152	6.51	0.01	-9.34651	1.59779e-32	Down	2.6437e-34	gi|747076371|ref|XP_011085255.1|/1.4e-139/PREDICTED: urease accessory protein G isoform X2 [Sesamum indicum]	gi|747076370|ref|XM_011086953.1|/0/PREDICTED: Sesamum indicum urease accessory protein G (LOC105167298), transcript variant X2, mRNA	sp|O64700|UREG_ARATH/5.1e-135/Urease accessory protein G OS=Arabidopsis thaliana GN=UREG PE=2 SV=1	sot:102586140/1.1e-139/ureG; urease accessory protein G-like; K03189 urease accessory protein	NA	PTHR31715/2.4E-175/--	biological_process:GO:0006807//nitrogen compound metabolic process;molecular_function:GO:0016151//nickel cation binding;GO:0003924//GTPase activity;
CL6758.Contig3_All	2964	6.47	0.01	-9.33762	7.79655e-88	Down	3.6978e-90	gi|747069908|ref|XP_011081763.1|/0.0e+00/PREDICTED: uncharacterized protein LOC105164726 [Sesamum indicum] >gi|747069910|ref|XP_011081764.1| PREDICTED: uncharacterized protein LOC105164726 [Sesamum indicum] >gi|747069912|ref|XP_011081765.1| PREDICTED: uncharacterized protein LOC105164726 [Sesamum indicum] >gi|747069914|ref|XP_011081766.1| PREDICTED: uncharacterized protein LOC105164726 [Sesamum i…	gi|747069917|ref|XM_011083466.1|/0/PREDICTED: Sesamum indicum uncharacterized LOC105164726 (LOC105164726), transcript variant X6, mRNA	sp|P42158|KC1D_ARATH/4.4e-50/Casein kinase I isoform delta-like OS=Arabidopsis thaliana GN=At4g26100 PE=2 SV=2	zma:103634319/1.8e-109/casein kinase I isoform delta-B-like; K08959 casein kinase 1, delta [EC:2.7.11.1]	At3g13670/1.8e-284/[T] KOG1164 Casein kinase (serine/threonine/tyrosine protein kinase)	PTHR11909:SF73/0.0/--	NA
Unigene26668_All	484	6.4	0.01	-9.32193	2.88982e-12	Down	1.50246e-13	NA	NA	NA	NA	NA	NA	NA
CL5981.Contig3_All	981	6.38	0.01	-9.31741	7.84085e-27	Down	1.66452e-28	gi|747076171|ref|XP_011085144.1|/2.6e-41/PREDICTED: plasma membrane-associated cation-binding protein 1 [Sesamum indicum] >gi|747076173|ref|XP_011085145.1| PREDICTED: plasma membrane-associated cation-binding protein 1 [Sesamum indicum]	NA	sp|Q96262|PCAP1_ARATH/1.6e-33/Plasma membrane-associated cation-binding protein 1 OS=Arabidopsis thaliana GN=PCAP1 PE=1 SV=1	NA	NA	PF05558/2.9E-52/DREPP plasma membrane polypeptide	NA
CL191.Contig1_All	1166	6.36	0.01	-9.31288	3.17808e-32	Down	5.33858e-34	gi|659117354|ref|XP_008458557.1|/5.8e-80/PREDICTED: neurogenic protein mastermind-like [Cucumis melo]	gi|848856727|ref|XM_013002872.1|/1.37948e-74/PREDICTED: Erythranthe guttatus pro-resilin (LOC105977551), mRNA	sp|Q9C6S1|FH14_ARATH/1.1e-07/Formin-like protein 14 OS=Arabidopsis thaliana GN=FH14 PE=3 SV=3	sly:101262608/7.1e-06/formin-like protein 20; K02184 formin 2	At3g06130/1.1e-72/[P] KOG1603 Copper chaperone	PTHR22814:SF33/3.4E-58/--	NA
CL9099.Contig1_All	366	6.35	0.01	-9.31061	9.32046e-09	Down	6.9084e-10	gi|747096724|ref|XP_011096296.1|/2.4e-40/PREDICTED: allantoinase [Sesamum indicum]	NA	NA	sind:105175530/3.6e-41/allantoinase; K01466 allantoinase [EC:3.5.2.5]	YIR027c/3.0e-11/[F] KOG2584 Dihydroorotase and related enzymes	PF01979/6.2E-7/Amidohydrolase family	NA
Unigene18652_All	280	6.28	0.01	-9.29462	3.65033e-06	Down	3.85752e-07	NA	NA	NA	NA	NA	NA	NA
Unigene26190_All	1454	31.32	0.05	-9.29094	3.20991e-203	Down	4.81778e-206	gi|344178892|dbj|BAK64102.1|/1.5e-56/gag-pol polyprotein [Eustoma exaltatum subsp. russellianum]	NA	NA	mdm:103415491/8.3e-12/uncharacterized LOC103415491; K06892 feruloyl-CoA ortho-hydroxylase [EC:1.14.11.-]	At2g13940/6.9e-19/[R] KOG0017 FOG: Transposon-encoded proteins with TYA, reverse transcriptase, integrase domains in various combinations	PF14244/1.2E-16/gag-polypeptide of LTR copia-type	NA
CL723.Contig4_All	1582	6.25	0.01	-9.28771	5.95296e-44	Down	6.66896e-46	gi|747044187|ref|XP_011087743.1|/9.2e-214/PREDICTED: LOW QUALITY PROTEIN: carotenoid 9,10(9',10')-cleavage dioxygenase 1-like [Sesamum indicum]	gi|508083243|gb|KC760147.1|/0/Scutellaria baicalensis carotenoid cleavage dioxygenase 1 (CCD1) mRNA, complete cds	sp|Q84KG5|CCD_CROSA/1.6e-203/Carotenoid 9,10(9',10')-cleavage dioxygenase OS=Crocus sativus GN=CCD PE=1 SV=1	sind:105169135/1.4e-214/carotenoid 9,10(9',10')-cleavage dioxygenase 1-like; K11159 carotenoid cleavage dioxygenase	At3g63520/3.9e-201/[Q] KOG1285 Beta, beta-carotene 15,15'-dioxygenase and related enzymes	PTHR10543/5.2E-207/--	biological_process:GO:0055114//oxidation-reduction process;molecular_function:GO:0016702//oxidoreductase activity, acting on single donors with incorporation of molecular oxygen, incorporation of two atoms of oxygen;
CL2416.Contig3_All	2096	6.15	0.01	-9.26444	3.81332e-58	Down	3.01282e-60	gi|802555480|ref|XP_012065458.1|/1.0e-26/PREDICTED: uncharacterized protein LOC105628624 [Jatropha curcas]	NA	sp|Q9FPQ6|GP1_CHLRE/3.0e-08/Vegetative cell wall protein gp1 OS=Chlamydomonas reinhardtii GN=GP1 PE=1 SV=1	adu:107462710/6.1e-08/probable pectinesterase/pectinesterase inhibitor 25; K01051 pectinesterase [EC:3.1.1.11]	Hs4505285/1.0e-07/[WV] KOG1216 von Willebrand factor and related coagulation proteins	PTHR34222/4.6E-12/--	NA
CL7331.Contig8_All	984	6.14	0.01	-9.26209	6.18047e-26	Down	1.37067e-27	gi|747045828|ref|XP_011096218.1|/4.9e-56/PREDICTED: uncharacterized protein LOC105175466 [Sesamum indicum]	gi|747045827|ref|XM_011097916.1|/3.38338e-40/PREDICTED: Sesamum indicum uncharacterized LOC105175466 (LOC105175466), mRNA	NA	NA	NA	NA	NA
CL2394.Contig5_All	2344	6.08	0.01	-9.24793	1.69374e-64	Down	1.17346e-66	gi|698464586|ref|XP_009782473.1|/5.3e-133/PREDICTED: probable receptor-like protein kinase At1g67000 isoform X2 [Nicotiana sylvestris]	gi|747041185|ref|XM_011073182.1|/3.53383e-93/PREDICTED: Sesamum indicum glycerophosphodiester phosphodiesterase protein kinase domain-containing GDPDL2-like (LOC105156919), mRNA	sp|Q3ECH2|Y1670_ARATH/2.3e-86/Probable receptor-like protein kinase At1g67000 OS=Arabidopsis thaliana GN=At1g67000 PE=2 SV=2	pmum:103331350/9.9e-124/LEAF RUST 10 DISEASE-RESISTANCE LOCUS RECEPTOR-LIKE PROTEIN KINASE-like 2.4; K04730 interleukin-1 receptor-associated kinase 1 [EC:2.7.11.1]	At1g67000/6.2e-86/[T] KOG1187 Serine/threonine protein kinase	SM00220/2.7E-33/Serine/Threonine protein kinases, catalytic domain	NA
CL435.Contig2_All	210	6.08	0.01	-9.24793	0.000347896	Down	5.28216e-05	NA	NA	NA	NA	NA	NA	NA
CL12478.Contig1_All	2580	12.14	0.02	-9.24555	2.48481e-141	Down	6.20584e-144	gi|747077514|ref|XP_011085880.1|/4.5e-117/PREDICTED: potassium channel SKOR-like [Sesamum indicum]	NA	sp|Q9M8S6|SKOR_ARATH/2.7e-112/Potassium channel SKOR OS=Arabidopsis thaliana GN=SKOR PE=1 SV=1	vra:106763693/2.4e-54/potassium channel AKT1-like; K04908 potassium voltage-gated channel Eag-related subfamily H member 5	At3g02850/7.2e-112/[PT] KOG0498 K+-channel ERG and related proteins, contain PAS/PAC sensor domain	PS50042/21.37/cAMP/cGMP binding motif profile.	NA
CL7309.Contig4_All	1107	6.03	0.01	-9.23601	6.28416e-29	Down	1.21559e-30	gi|747101870|ref|XP_011099078.1|/2.0e-106/PREDICTED: mediator of RNA polymerase II transcription subunit 18 isoform X1 [Sesamum indicum]	gi|953267824|gb|KT072599.1|/0/Rehmannia glutinosa mediator of RNA polymerase II transcription subunit 18 (Med18) mRNA, complete cds	sp|Q9SJZ6|MED18_ARATH/1.5e-99/Mediator of RNA polymerase II transcription subunit 18 OS=Arabidopsis thaliana GN=MED18 PE=1 SV=1	sind:105177572/3.0e-107/mediator of RNA polymerase II transcription subunit 18; K15135 mediator of RNA polymerase II transcription subunit 18	At2g22370/3.9e-99/[S] KOG3264 Uncharacterized conserved protein	PTHR13321/1.0E-81/--	NA
CL10958.Contig1_All	1395	6.02	0.01	-9.23362	4.89067e-37	Down	6.98222e-39	gi|147783627|emb|CAN68148.1|/1.2e-135/hypothetical protein VITISV_035665 [Vitis vinifera]	NA	NA	thj:104808371/1.6e-44/uncharacterized LOC104808371; K12447 UDP-sugar pyrophosphorylase [EC:2.7.7.64]	At2g11140/6.4e-46/[R] KOG0017 FOG: Transposon-encoded proteins with TYA, reverse transcriptase, integrase domains in various combinations	PTHR11439/3.6E-31/--	NA
CL3301.Contig6_All	510	6	0.01	-9.22882	5.68976e-12	Down	3.03402e-13	gi|747062125|ref|XP_011077556.1|/6.3e-47/PREDICTED: phosphoinositide phospholipase C 2-like [Sesamum indicum]	gi|747062124|ref|XM_011079254.1|/4.8365e-26/PREDICTED: Sesamum indicum phosphoinositide phospholipase C 2-like (LOC105161539), mRNA	sp|Q8GV43|PLCD6_ARATH/7.9e-40/Phosphoinositide phospholipase C 6 OS=Arabidopsis thaliana GN=PLC6 PE=2 SV=2	sind:105161539/9.5e-48/phosphoinositide phospholipase C 2-like; K05857 phosphatidylinositol phospholipase C, delta [EC:3.1.4.11]	At3g08510/2.3e-38/[T] KOG0169 Phosphoinositide-specific phospholipase C	NA	biological_process:GO:0044699//single-organism process;molecular_function:GO:0016787//hydrolase activity;
Unigene21515_All	924	5.99	0.01	-9.22641	1.52561e-23	Down	3.79008e-25	gi|747055539|ref|XP_011074011.1|/4.8e-146/PREDICTED: probable uridine nucleosidase 2 isoform X1 [Sesamum indicum]	gi|747055538|ref|XM_011075709.1|/0/PREDICTED: Sesamum indicum probable uridine nucleosidase 2 (LOC105158827), transcript variant X1, mRNA	sp|Q8LAC4|URH2_ARATH/1.4e-124/Probable uridine nucleosidase 2 OS=Arabidopsis thaliana GN=URH2 PE=2 SV=1	cit:102614134/1.3e-135/probable uridine nucleosidase 2; K01240 uridine nucleosidase [EC:3.2.2.3]	At1g05620/7.0e-118/[F] KOG2938 Predicted inosine-uridine preferring nucleoside hydrolase	PTHR12304/1.4E-131/--	NA
Unigene19204_All	1172	5.97	0.01	-9.22159	1.99265e-30	Down	3.62004e-32	NA	NA	NA	NA	NA	NA	NA
CL3192.Contig1_All	325	5.95	0.01	-9.21675	5.03083e-07	Down	4.68452e-08	gi|727501452|ref|XP_010426729.1|/5.2e-07/PREDICTED: receptor-like protein kinase FERONIA [Camelina sativa]	NA	sp|Q9SCZ4|FERON_ARATH/1.0e-08/Receptor-like protein kinase FERONIA OS=Arabidopsis thaliana GN=FER PE=1 SV=1	sot:102588540/6.7e-07/G-type lectin S-receptor-like serine/threonine-protein kinase At1g67520; K04733 interleukin-1 receptor-associated kinase 4 [EC:2.7.11.1]	At3g51550/2.7e-08/[T] KOG1187 Serine/threonine protein kinase	PTHR27003:SF7/1.3E-12/--	NA
CL6048.Contig1_All	987	5.95	0.01	-9.21675	4.87052e-25	Down	1.12869e-26	gi|747101649|ref|XP_011098962.1|/2.8e-120/PREDICTED: short-chain dehydrogenase reductase 2a-like [Sesamum indicum]	gi|270143718|gb|BT110670.1|/2.13126e-07/Picea glauca clone GQ03225_O07 mRNA sequence	sp|P50160|TS2_MAIZE/2.5e-66/Sex determination protein tasselseed-2 OS=Zea mays GN=TS2 PE=2 SV=1	bdi:100827045/5.4e-63/zerumbone synthase; K09841 xanthoxin dehydrogenase [EC:1.1.1.288]	At3g26760/6.2e-96/[R] KOG0725 Reductases with broad range of substrate specificities	PTHR24322/8.0E-80/--	NA
Unigene21516_All	1051	5.94	0.01	-9.21432	7.83642e-27	Down	1.66452e-28	gi|747055539|ref|XP_011074011.1|/2.0e-124/PREDICTED: probable uridine nucleosidase 2 isoform X1 [Sesamum indicum]	gi|747055538|ref|XM_011075709.1|/0/PREDICTED: Sesamum indicum probable uridine nucleosidase 2 (LOC105158827), transcript variant X1, mRNA	sp|Q8LAC4|URH2_ARATH/1.1e-104/Probable uridine nucleosidase 2 OS=Arabidopsis thaliana GN=URH2 PE=2 SV=1	cit:102614134/1.2e-113/probable uridine nucleosidase 2; K01240 uridine nucleosidase [EC:3.2.2.3]	At1g05620/5.2e-101/[F] KOG2938 Predicted inosine-uridine preferring nucleoside hydrolase	PTHR12304/4.9E-97/--	NA
CL2026.Contig3_All	442	5.92	0.01	-9.20945	3.27613e-10	Down	2.05734e-11	NA	NA	NA	NA	NA	NA	NA
CL6573.Contig2_All	1414	5.92	0.01	-9.20945	4.88245e-37	Down	6.98222e-39	gi|747101927|ref|XP_011099108.1|/1.9e-146/PREDICTED: uncharacterized protein LOC105177598 [Sesamum indicum]	gi|747101926|ref|XM_011100806.1|/0/PREDICTED: Sesamum indicum uncharacterized LOC105177598 (LOC105177598), mRNA	sp|Q9T0K5|LRX3_ARATH/1.1e-06/Leucine-rich repeat extensin-like protein 3 OS=Arabidopsis thaliana GN=LRX3 PE=1 SV=1	aip:107619883/8.6e-06/formin-like protein 20; K02184 formin 2	At4g13340/2.9e-06/[M] LSE0601 A Pollen extensin-like protein (Pex)	PTHR24012/5.1E-32/--	NA
CL6833.Contig2_All	305	5.84	0.01	-9.18982	1.88722e-06	Down	1.91027e-07	gi|747077998|ref|XP_011086150.1|/3.3e-27/PREDICTED: G-type lectin S-receptor-like serine/threonine-protein kinase At1g11300 [Sesamum indicum]	NA	sp|Q9SXB8|Y1133_ARATH/3.2e-20/G-type lectin S-receptor-like serine/threonine-protein kinase At1g11330 OS=Arabidopsis thaliana GN=At1g11330 PE=2 SV=3	aip:107622249/2.3e-17/G-type lectin S-receptor-like serine/threonine-protein kinase SD1-13; K04733 interleukin-1 receptor-associated kinase 4 [EC:2.7.11.1]	At1g11330/8.4e-20/[T] LSE0015 A Receptor-like protein kinase, contains lectin domains	PTHR27002/2.1E-36/--	biological_process:GO:0006468//protein phosphorylation;GO:0045087//innate immune response;cellular_component:GO:0009506//plasmodesma;GO:0005886//plasma membrane;molecular_function:GO:0004674//protein serine/threonine kinase activity;GO:0031625//ubiquitin protein ligase binding;
CL7858.Contig9_All	1422	5.81	0.01	-9.18239	1.94684e-36	Down	2.84722e-38	gi|747093436|ref|XP_011094522.1|/4.2e-149/PREDICTED: uncharacterized protein LOC105174192 [Sesamum indicum]	gi|985445854|ref|XM_006477009.2|/1.25282e-105/PREDICTED: Citrus sinensis hypothetical protein (LOC102623933), mRNA	NA	cic:CICLE_v10024418mg/4.5e-111/hypothetical protein; K10848 DNA excision repair protein ERCC-4 [EC:3.1.-.-]	NA	PF00160/1.4E-10/Cyclophilin type peptidyl-prolyl cis-trans isomerase/CLD	NA
CL8928.Contig1_All	2214	5.78	0.01	-9.17493	7.65396e-58	Down	6.08398e-60	gi|747103121|ref|XP_011099748.1|/5.9e-126/PREDICTED: uncharacterized protein LOC105178089 [Sesamum indicum]	gi|848910022|ref|XM_012998246.1|/1.96503e-105/PREDICTED: Erythranthe guttatus NAC domain-containing protein 89-like (LOC105973227), transcript variant X2, mRNA	sp|Q84K00|NAC78_ARATH/3.3e-58/NAC domain-containing protein 78 OS=Arabidopsis thaliana GN=NAC078 PE=2 SV=2	bna:106383523/1.8e-21/NAC domain-containing protein 89-like; K12581 CCR4-NOT transcription complex subunit 7/8	At5g09330/1.7e-69/[S] LSE0117 A No apical meristem (NAM) developmental protein and related proteins	PS51005/53.211/NAC domain profile.	NA
Unigene18232_All	1425	5.74	0.01	-9.16491	3.90254e-36	Down	5.74958e-38	gi|747061142|ref|XP_011077028.1|/4.4e-98/PREDICTED: uncharacterized protein YKR070W-like isoform X1 [Sesamum indicum]	gi|848868152|ref|XM_012979256.1|/1.97134e-148/PREDICTED: Erythranthe guttatus uncharacterized protein YKR070W-like (LOC105955518), mRNA	NA	NA	At3g45740/2.8e-73/[R] KOG1618 Predicted phosphatase	PTHR14269/4.1E-130/--	NA
CL11668.Contig2_All	291	5.63	0.01	-9.13699	7.02648e-06	Down	7.78976e-07	NA	gi|663673444|emb|HG975445.1|/1.60926e-13/Solanum pennellii chromosome ch06, complete genome	NA	sind:105170016/6.8e-06/ferredoxin, root R-B1-like; K02639 ferredoxin	NA	NA	NA
Unigene25585_All	405	5.63	0.01	-9.13699	9.31443e-09	Down	6.9084e-10	NA	NA	NA	NA	NA	NA	NA
CL5488.Contig6_All	2554	5.62	0.01	-9.13443	4.20453e-65	Down	2.87764e-67	gi|568822314|ref|XP_006465577.1|/3.9e-113/PREDICTED: probable LRR receptor-like serine/threonine-protein kinase At3g47570 isoform X5 [Citrus sinensis]	NA	sp|O49318|Y2317_ARATH/1.7e-90/Probable leucine-rich repeat receptor-like protein kinase At2g33170 OS=Arabidopsis thaliana GN=At2g33170 PE=2 SV=1	cit:102610203/1.7e-105/probable LRR receptor-like serine/threonine-protein kinase At3g47570; K13420 LRR receptor-like serine/threonine-protein kinase FLS2 [EC:2.7.11.1]	At2g33170/4.5e-90/[T] LSE0002 A Receptor protein kinase containing LRR repeats	PF00560/0.84/Leucine Rich Repeat	NA
CL7931.Contig3_All	1007	5.59	0.01	-9.1267	3.85298e-24	Down	9.29438e-26	gi|747058274|ref|XP_011075473.1|/5.7e-108/PREDICTED: protein vip1-like [Sesamum indicum] >gi|747058276|ref|XP_011075474.1| PREDICTED: protein vip1-like [Sesamum indicum] >gi|747058278|ref|XP_011075475.1| PREDICTED: protein vip1-like [Sesamum indicum]	gi|226505889|ref|NM_001155149.1|/3.56458e-20/Zea mays uncharacterized LOC100282237 (pco068227), mRNA &gt;gi|195620867|gb|EU960146.1| Zea mays clone 222153 RNA recognition motif containing protein mRNA, complete cds	NA	NA	At1g14340/1.4e-74/[RA] TWOG0188 Predicted RNA binding protein	PS50102/9.456/Eukaryotic RNA Recognition Motif (RRM) profile.	NA
CL6161.Contig1_All	3516	5.46	0.01	-9.09276	1.92657e-88	Down	9.06806e-91	gi|747042262|ref|XP_011077523.1|/0.0e+00/PREDICTED: importin-9 isoform X2 [Sesamum indicum]	gi|747042261|ref|XM_011079221.1|/0/PREDICTED: Sesamum indicum importin-9 (LOC105161502), transcript variant X3, mRNA	NA	sind:105161502/0.0e+00/importin-9; K20224 importin-9	At1g26170/4.6e-186/[UY] KOG2274 Predicted importin 9	PTHR10997:SF9/0.0/--	NA
CL3993.Contig2_All	1323	5.43	0.01	-9.08481	2.53547e-31	Down	4.39612e-33	gi|747052611|ref|XP_011072431.1|/5.5e-79/PREDICTED: craniofacial development protein 1 [Sesamum indicum]	gi|747052610|ref|XM_011074129.1|/5.00836e-159/PREDICTED: Sesamum indicum craniofacial development protein 1 (LOC105157687), mRNA	NA	NA	At5g30145/2.1e-54/[S] KOG4776 Uncharacterized conserved protein BCNT	PTHR23227/5.0E-35/--	NA
CL406.Contig3_All	776	5.4	0.01	-9.07682	1.36785e-17	Down	4.81882e-19	gi|747082901|ref|XP_011088795.1|/2.6e-100/PREDICTED: RING finger and CHY zinc finger domain-containing protein 1 [Sesamum indicum]	gi|937916895|dbj|AP014961.1|/2.14783e-06/Oryza sativa Japonica Group DNA, chromosome 5, cultivar: Nipponbare, complete sequence	NA	sind:105169945/3.9e-101/RING finger and CHY zinc finger domain-containing protein 1; K10144 RING finger and CHY zinc finger domain-containing protein 1 [EC:2.3.2.27]	At5g22920/1.5e-92/[R] KOG1940 Zn-finger protein	PTHR21319:SF11/1.7E-138/--	biological_process:GO:1902456//regulation of stomatal opening;molecular_function:GO:0008270//zinc ion binding;
CL869.Contig3_All	744	5.4	0.01	-9.07682	1.06674e-16	Down	3.96812e-18	gi|747060902|ref|XP_011076901.1|/4.2e-84/PREDICTED: uncharacterized RNA-binding protein C1827.05c-like [Sesamum indicum]	gi|970060066|ref|XM_015201304.1|/1.10467e-83/PREDICTED: Solanum pennellii uncharacterized RNA-binding protein C1827.05c-like (LOC107003060), mRNA	sp|P28644|ROC1_SPIOL/2.9e-06/28 kDa ribonucleoprotein, chloroplastic OS=Spinacia oleracea PE=1 SV=1	sind:105161038/6.4e-85/uncharacterized RNA-binding protein C1827.05c-like; K14838 nucleolar protein 15	At5g04600/2.8e-64/[R] KOG4208 Nucleolar RNA-binding protein NIFK	PTHR24012/9.5E-25/--	molecular_function:GO:0000166//nucleotide binding;GO:0003676//nucleic acid binding;
CL1526.Contig20_All	2569	5.36	0.01	-9.06609	2.22294e-62	Down	1.60682e-64	gi|747104930|ref|XP_011100721.1|/1.1e-272/PREDICTED: beta-glucosidase-like SFR2, chloroplastic [Sesamum indicum]	gi|747104929|ref|XM_011102419.1|/0/PREDICTED: Sesamum indicum beta-glucosidase-like SFR2, chloroplastic (LOC105178861), mRNA	sp|Q8L6H7|SFR2_ORYSJ/2.1e-213/Beta-glucosidase-like SFR2, chloroplastic OS=Oryza sativa subsp. japonica GN=SFR2 PE=2 SV=1	atr:18437423/1.1e-30/beta-glucosidase 12; K01188 beta-glucosidase [EC:3.2.1.21]	At3g06510/7.8e-199/[G] KOG0626 Beta-glucosidase, lactase phlorizinhydrolase, and related proteins	PF00232/1.0E-29/Glycosyl hydrolase family 1	NA
CL3600.Contig2_All	664	5.33	0.01	-9.05799	1.26793e-14	Down	5.43358e-16	gi|703142881|ref|XP_010107869.1|/1.5e-08/hypothetical protein L484_027456 [Morus notabilis] >gi|587930140|gb|EXC17269.1| hypothetical protein L484_027456 [Morus notabilis]	NA	sp|Q9FPQ6|GP1_CHLRE/8.0e-08/Vegetative cell wall protein gp1 OS=Chlamydomonas reinhardtii GN=GP1 PE=1 SV=1	nnu:104588187/1.5e-08/proline-rich receptor-like protein kinase PERK4; K04730 interleukin-1 receptor-associated kinase 1 [EC:2.7.11.1]	At1g62763/1.5e-08/[R] LSE0026 A Ripening-related protein	NA	NA
CL11503.Contig3_All	2759	5.31	0.01	-9.05257	6.44951e-67	Down	4.24376e-69	gi|747087636|ref|XP_011091368.1|/0.0e+00/PREDICTED: DEAD-box ATP-dependent RNA helicase 13 [Sesamum indicum]	gi|747087635|ref|XM_011093066.1|/0/PREDICTED: Sesamum indicum DEAD-box ATP-dependent RNA helicase 13 (LOC105171824), mRNA	sp|Q93Y39|RH13_ARATH/9.6e-257/DEAD-box ATP-dependent RNA helicase 13 OS=Arabidopsis thaliana GN=RH13 PE=2 SV=3	sind:105171824/0.0e+00/DEAD-box ATP-dependent RNA helicase 13; K14805 ATP-dependent RNA helicase DDX24/MAK5 [EC:3.6.4.13]	At3g16840/1.0e-252/[A] KOG0347 RNA helicase	PS51195/11.361/DEAD-box RNA helicase Q motif profile.	biological_process:GO:0010501//RNA secondary structure unwinding;molecular_function:GO:0005524//ATP binding;GO:0004004//ATP-dependent RNA helicase activity;GO:0003676//nucleic acid binding;
CL8834.Contig2_All	728	5.26	0.01	-9.03892	8.26406e-16	Down	3.2676e-17	gi|747097291|ref|XP_011096604.1|/1.9e-68/PREDICTED: 50S ribosomal protein HLP, mitochondrial [Sesamum indicum] >gi|747097293|ref|XP_011096605.1| PREDICTED: 50S ribosomal protein HLP, mitochondrial [Sesamum indicum]	gi|747097292|ref|XM_011098303.1|/1.64819e-146/PREDICTED: Sesamum indicum 50S ribosomal protein HLP, mitochondrial (LOC105175745), transcript variant X2, mRNA	sp|Q93Z17|HLP_ARATH/4.6e-49/50S ribosomal protein HLP, mitochondrial OS=Arabidopsis thaliana GN=HLP PE=2 SV=1	sind:105175745/2.8e-69/50S ribosomal protein HLP, mitochondrial; K02874 large subunit ribosomal protein L14	At5g46160/3.1e-44/[J] KOG0901 60S ribosomal protein L14/L17/L23	PF00238/1.7E-50/Ribosomal protein L14p/L23e	NA
CL11520.Contig1_All	642	5.24	0.01	-9.03342	9.7193e-14	Down	4.47436e-15	gi|747061378|ref|XP_011077155.1|/1.3e-54/PREDICTED: thioredoxin F1, chloroplastic-like [Sesamum indicum]	gi|764596651|ref|XM_004302120.2|/3.53358e-58/PREDICTED: Fragaria vesca subsp. vesca thioredoxin F-type, chloroplastic-like (LOC101291254), transcript variant X3, mRNA	sp|Q8S091|TRXF_ORYSJ/2.4e-49/Thioredoxin F, chloroplastic OS=Oryza sativa subsp. japonica GN=Os01g0913000 PE=2 SV=1	sind:105161230/2.0e-55/thioredoxin F1, chloroplastic-like; K03671 thioredoxin 1	At5g16400/1.1e-48/[O] KOG0907 Thioredoxin	PTHR10438:SF258/2.0E-77/--	biological_process:GO:0006662//glycerol ether metabolic process;GO:0055114//oxidation-reduction process;GO:0045454//cell redox homeostasis;cellular_component:GO:0005623//cell;molecular_function:GO:0015035//protein disulfide oxidoreductase activity;
Unigene6280_All	254	5.04	0.01	-8.97728	0.000182835	Down	2.61576e-05	NA	NA	NA	NA	NA	NA	NA
Unigene25196_All	471	5.03	0.01	-8.97441	2.4381e-09	Down	1.69414e-10	NA	gi|703080014|ref|XM_010093006.1|/1.27069e-06/Morus notabilis putative pre-mRNA-splicing factor ATP-dependent RNA helicase partial mRNA	NA	NA	NA	NA	NA
Unigene18085_All	1536	5.02	0.01	-8.97154	4.94484e-34	Down	7.87298e-36	gi|590605805|ref|XP_007020583.1|/1.2e-114/Receptor like protein 53, putative [Theobroma cacao] >gi|508720211|gb|EOY12108.1| Receptor like protein 53, putative [Theobroma cacao]	NA	sp|Q9C9H7|RLP12_ARATH/9.9e-78/Receptor-like protein 12 OS=Arabidopsis thaliana GN=RLP12 PE=2 SV=2	tcc:TCM_032503/4.5e-93/Di-glucose binding protein with Kinesin motor domain; K10406 kinesin family member C2/C3	At2g32660/6.3e-87/[R] KOG0619 FOG: Leucine rich repeat	PTHR27004:SF1/3.7E-198/--	NA
Unigene14520_All	2327	4.97	0.01	-8.9571	2.09524e-52	Down	1.89692e-54	gi|747096477|ref|XP_011096162.1|/1.7e-219/PREDICTED: cysteine-rich receptor-like protein kinase 10 [Sesamum indicum]	gi|848896722|ref|XM_012992973.1|/0/PREDICTED: Erythranthe guttatus uncharacterized LOC105968344 (LOC105968344), mRNA	sp|Q8GYA4|CRK10_ARATH/1.0e-158/Cysteine-rich receptor-like protein kinase 10 OS=Arabidopsis thaliana GN=CRK10 PE=1 SV=3	mtr:MTR_1g105835/9.2e-122/receptor-like kinase; K04733 interleukin-1 receptor-associated kinase 4 [EC:2.7.11.1]	At4g05200/6.4e-152/[T] LSE0029 A Receptor-like protein kinase, contains conserved domain of unknown function	PF01657/1.0E-11/Salt stress response/antifungal	NA
CL8751.Contig1_All	2835	4.95	0.01	-8.95128	6.80072e-64	Down	4.78516e-66	gi|747053185|ref|XP_011072745.1|/3.5e-171/PREDICTED: ALBINO3-like protein 2, chloroplastic isoform X1 [Sesamum indicum]	gi|848919282|ref|XM_013001280.1|/0/PREDICTED: Erythranthe guttatus ALBINO3-like protein 2, chloroplastic (LOC105976006), transcript variant X5, mRNA	sp|Q8L718|ALB32_ARATH/8.7e-112/ALBINO3-like protein 2, chloroplastic OS=Arabidopsis thaliana GN=ALB3L2 PE=2 SV=2	gra:105798612/3.7e-117/ALBINO3-like protein 3, mitochondrial; K03217 YidC/Oxa1 family membrane protein insertase	At1g65080/2.3e-111/[OU] KOG1239 Inner membrane protein translocase involved in respiratory chain assembly	PS50293/8.553/TPR repeat region circular profile.	NA
CL1526.Contig19_All	2270	4.89	0.01	-8.93369	5.37982e-50	Down	5.24526e-52	gi|747104930|ref|XP_011100721.1|/0.0e+00/PREDICTED: beta-glucosidase-like SFR2, chloroplastic [Sesamum indicum]	gi|747104929|ref|XM_011102419.1|/0/PREDICTED: Sesamum indicum beta-glucosidase-like SFR2, chloroplastic (LOC105178861), mRNA	sp|Q8L6H7|SFR2_ORYSJ/3.5e-249/Beta-glucosidase-like SFR2, chloroplastic OS=Oryza sativa subsp. japonica GN=SFR2 PE=2 SV=1	atr:18437423/7.8e-33/beta-glucosidase 12; K01188 beta-glucosidase [EC:3.2.1.21]	At3g06510/1.4e-236/[G] KOG0626 Beta-glucosidase, lactase phlorizinhydrolase, and related proteins	PF00232/2.8E-32/Glycosyl hydrolase family 1	NA
CL8762.Contig2_All	1129	4.87	0.01	-8.92778	7.66985e-24	Down	1.87687e-25	gi|747070684|ref|XP_011082174.1|/2.4e-46/PREDICTED: uncharacterized protein LOC105164998 [Sesamum indicum]	NA	NA	NA	At5g45320/2.1e-31/[V] LSE0414 A Harpin-induced protein involved in plant hypersensitive response and related proteins	NA	NA
CL3804.Contig1_All	2943	4.86	0.01	-8.92481	2.11175e-65	Down	1.42503e-67	gi|747055124|ref|XP_011073797.1|/1.2e-121/PREDICTED: methyltransferase-like protein 13 isoform X1 [Sesamum indicum]	NA	NA	smo:SELMODRAFT_449189/9.5e-15/hypothetical protein; K20177 vacuolar protein sorting-associated protein 3	At2g31740/2.1e-67/[E] KOG2352 Predicted spermine/spermidine synthase	PTHR12176/1.4E-77/--	NA
CL6209.Contig1_All	2137	4.84	0.01	-8.91886	1.13938e-46	Down	1.19434e-48	gi|747107745|ref|XP_011102186.1|/2.1e-136/PREDICTED: protein PHR1-LIKE 1-like isoform X2 [Sesamum indicum]	gi|951026756|ref|XM_014658504.1|/3.42881e-48/PREDICTED: Vigna radiata var. radiata protein PHR1-LIKE 1-like (LOC106772239), transcript variant X11, mRNA	sp|Q8GUN5|PHL1_ARATH/1.6e-62/Protein PHR1-LIKE 1 OS=Arabidopsis thaliana GN=PHL1 PE=1 SV=1	mus:103984394/2.1e-27/uncharacterized protein LOC103984394; K14317 nuclear pore complex protein Nup214	At3g04450/2.0e-62/[RK] LSE0452 A MYB transcription factor	PTHR31314:SF12/2.2E-126/--	NA
CL5320.Contig1_All	1729	4.79	0.01	-8.90388	9.7368e-37	Down	1.40996e-38	gi|374639377|gb|AEZ55677.1|/8.7e-165/geranyl diphosphate synthase [Salvia miltiorrhiza] >gi|448819500|gb|AGE45642.1| solanesyl diphosphate synthase 2 [Salvia miltiorrhiza]	gi|448819499|gb|JX090100.1|/0/Salvia miltiorrhiza solanesyl diphosphate synthase 2 (SPS2) mRNA, complete cds	sp|Q5HZ00|SPS3_ARATH/2.7e-132/Solanesyl diphosphate synthase 3, chloroplastic/mitochondrial OS=Arabidopsis thaliana GN=SPS3 PE=1 SV=1	sind:105175753/2.2e-160/solanesyl diphosphate synthase 3, chloroplastic/mitochondrial; K14066 geranyl diphosphate synthase [EC:2.5.1.1]	At2g34630/1.3e-109/[H] KOG0776 Geranylgeranyl pyrophosphate synthase/Polyprenyl synthetase	PTHR12001/2.5E-182/--	biological_process:GO:0008299//isoprenoid biosynthetic process;molecular_function:GO:0016740//transferase activity;
CL8532.Contig5_All	2129	4.76	0.01	-8.89482	1.8378e-45	Down	1.98603e-47	gi|747082969|ref|XP_011088832.1|/1.8e-164/PREDICTED: probable mannan synthase 11 [Sesamum indicum]	gi|747082968|ref|XM_011090530.1|/0/PREDICTED: Sesamum indicum probable mannan synthase 11 (LOC105169974), mRNA	sp|Q9FNI7|CSLA2_ARATH/1.5e-132/Glucomannan 4-beta-mannosyltransferase 2 OS=Arabidopsis thaliana GN=CSLA2 PE=2 SV=1	sind:105169974/2.8e-165/probable mannan synthase 11; K13680 beta-mannan synthase [EC:2.4.1.32]	At5g22740/4.0e-132/[G] LSE0130 A Glucosyltransferase	PF13641/2.1E-29/Glycosyltransferase like family 2	NA
CL226.Contig1_All	336	4.7	0.01	-8.87652	7.02419e-06	Down	7.78976e-07	gi|30580324|sp|O04899.1|CAMT5_TOBAC/1.1e-20/RecName: Full=Caffeoyl-CoA O-methyltransferase 5; AltName: Full=Trans-caffeoyl-CoA 3-O-methyltransferase 5; Short=CCoAMT-5; Short=CCoAOMT-5 >gi|1679853|emb|CAB05369.1| caffeoyl-CoA O-methyltransferase 5 [Nicotiana tabacum]	gi|848860431|ref|XM_012975608.1|/1.06913e-50/PREDICTED: Erythranthe guttatus caffeoyl-CoA O-methyltransferase 1 (LOC105952096), mRNA	sp|O04899|CAMT5_TOBAC/9.9e-23/Caffeoyl-CoA O-methyltransferase 5 OS=Nicotiana tabacum GN=CCOAOMT5 PE=2 SV=1	sly:101265690/3.0e-21/caffeoyl-CoA O-methyltransferase; K00588 caffeoyl-CoA O-methyltransferase [EC:2.1.1.104]	At4g34050/1.3e-21/[Q] KOG1663 O-methyltransferase	NA	biological_process:GO:0009809//lignin biosynthetic process;GO:0032259//methylation;molecular_function:GO:0046872//metal ion binding;GO:0042409//caffeoyl-CoA O-methyltransferase activity;
Unigene21568_All	391	4.7	0.01	-8.87652	5.03473e-07	Down	4.68452e-08	NA	NA	NA	NA	NA	NA	NA
Unigene25387_All	254	4.7	0.01	-8.87652	0.000348281	Down	5.28216e-05	gi|571271249|emb|CDG56253.1|/2.3e-18/hydroxycinnamoyltransferase 2 [Glechoma hederacea]	NA	sp|G0LD36|RAS_MELOI/3.3e-15/Rosmarinate synthase OS=Melissa officinalis GN=RAS PE=1 SV=1	rcu:8280259/1.2e-11/shikimate O-hydroxycinnamoyltransferase; K13065 shikimate O-hydroxycinnamoyltransferase [EC:2.3.1.133]	At5g48930/7.0e-12/[RQ] LSE0273 A Predicted N-hydroxycinnamoyl/benzoyltransferase	NA	NA
CL552.Contig1_All	1268	4.69	0.01	-8.87344	6.18382e-26	Down	1.37067e-27	gi|747086440|ref|XP_011090721.1|/2.1e-128/PREDICTED: uncharacterized protein LOC105171345 [Sesamum indicum]	NA	NA	sind:105171345/3.2e-129/uncharacterized LOC105171345; K03787 5'-nucleotidase [EC:3.1.3.5]	NA	PTHR30457:SF0/1.7E-105/--	NA
CL6170.Contig5_All	2655	4.65	0.01	-8.86109	4.97945e-56	Down	4.12548e-58	gi|747106523|ref|XP_011101554.1|/0.0e+00/PREDICTED: probable methionine--tRNA ligase [Sesamum indicum]	gi|747106522|ref|XM_011103252.1|/0/PREDICTED: Sesamum indicum probable methionine--tRNA ligase (LOC105179608), mRNA	sp|Q9ZTS1|SYM_ORYSJ/0.0e+00/Probable methionine--tRNA ligase OS=Oryza sativa subsp. japonica GN=Os06g0508700 PE=2 SV=2	sind:105179608/0.0e+00/probable methionine--tRNA ligase; K01874 methionyl-tRNA synthetase [EC:6.1.1.10]	At4g13780_1/4.6e-303/[J] KOG1247 Methionyl-tRNA synthetase	PR01041/7.6E-32/Methionyl-tRNA synthetase signature	NA
Unigene18920_All	771	4.64	0.01	-8.85798	6.38987e-15	Down	2.69074e-16	NA	NA	NA	NA	NA	NA	NA
Unigene24854_All	409	4.64	0.01	-8.85798	2.58877e-07	Down	2.3198e-08	NA	NA	NA	NA	NA	NA	NA
CL14154.Contig1_All	2396	4.63	0.01	-8.85487	5.38645e-50	Down	5.24526e-52	gi|747105077|ref|XP_011100802.1|/2.5e-263/PREDICTED: importin subunit alpha-1a-like [Sesamum indicum] >gi|747105079|ref|XP_011100804.1| PREDICTED: importin subunit alpha-1a-like [Sesamum indicum]	gi|747105078|ref|XM_011102502.1|/0/PREDICTED: Sesamum indicum importin subunit alpha-1a-like (LOC105178915), transcript variant X2, mRNA	sp|Q71VM4|IMA1A_ORYSJ/1.2e-239/Importin subunit alpha-1a OS=Oryza sativa subsp. japonica GN=Os01g0253300 PE=1 SV=2	vcn:VOLCADRAFT_41528/9.1e-16/hypothetical protein; K08332 vacuolar protein 8	At3g06720/8.2e-235/[U] KOG0166 Karyopherin (importin) alpha	PS50176/10.307/Armadillo/plakoglobin ARM repeat profile.	biological_process:GO:0006606//protein import into nucleus;cellular_component:GO:0005634//nucleus;GO:0005737//cytoplasm;molecular_function:GO:0008565//protein transporter activity;
CL6520.Contig2_All	2847	4.63	0.01	-8.85487	5.9111e-60	Down	4.4431e-62	gi|747061196|ref|XP_011077058.1|/2.0e-97/PREDICTED: putative disease resistance protein At1g50180 [Sesamum indicum]	NA	sp|Q9LQ54|DRL12_ARATH/1.1e-45/Probable disease resistance protein At1g59620 OS=Arabidopsis thaliana GN=At1g59620 PE=2 SV=3	pmum:103333373/3.2e-60/probable disease resistance RPP8-like protein 2; K13457 disease resistance protein RPM1	NA	PF00931/1.9E-40/NB-ARC domain	NA
CL2181.Contig8_All	396	4.62	0.01	-8.85175	5.02953e-07	Down	4.68452e-08	NA	NA	NA	NA	NA	NA	NA
CL4434.Contig3_All	964	4.62	0.01	-8.85175	4.46787e-19	Down	1.43505e-20	gi|747098456|ref|XP_011097242.1|/1.9e-81/PREDICTED: protein RER1A-like [Sesamum indicum]	gi|747098455|ref|XM_011098940.1|/6.44799e-112/PREDICTED: Sesamum indicum protein RER1A-like (LOC105176210), mRNA	sp|O48670|RER1A_ARATH/3.9e-64/Protein RER1A OS=Arabidopsis thaliana GN=RER1A PE=1 SV=1	NA	At4g39220/1.0e-63/[U] KOG1688 Golgi proteins involved in ER retention (RER)	PF03248/3.6E-67/Rer1 family	biological_process:GO:0006890//retrograde vesicle-mediated transport, Golgi to ER;cellular_component:GO:0005622//intracellular;GO:0016021//integral component of membrane;
CL516.Contig8_All	2590	4.62	0.01	-8.85175	3.24484e-54	Down	2.79744e-56	gi|747095468|ref|XP_011095611.1|/4.7e-199/PREDICTED: probable galactinol--sucrose galactosyltransferase 1 [Sesamum indicum]	gi|747095467|ref|XM_011097309.1|/0/PREDICTED: Sesamum indicum probable galactinol--sucrose galactosyltransferase 1 (LOC105175014), mRNA	sp|Q84VX0|RFS1_ARATH/9.5e-166/Probable galactinol--sucrose galactosyltransferase 1 OS=Arabidopsis thaliana GN=RFS1 PE=2 SV=1	sind:105175014/7.2e-200/probable galactinol--sucrose galactosyltransferase 1; K06617 raffinose synthase [EC:2.4.1.82]	NA	PF05691/1.1E-171/Raffinose synthase or seed imbibition protein Sip1	molecular_function:GO:0003824//catalytic activity;
CL1083.Contig2_All	341	4.61	0.01	-8.84862	1.35101e-05	Down	1.57304e-06	gi|747065834|ref|XP_011079574.1|/1.1e-34/PREDICTED: transmembrane protein 205 [Sesamum indicum]	gi|747065833|ref|XM_011081272.1|/1.7305e-83/PREDICTED: Sesamum indicum transmembrane protein 205 (LOC105163062), mRNA	NA	NA	At3g62580/6.1e-19/[S] KOG2886 Uncharacterized conserved protein	NA	NA
Unigene21630_All	750	4.57	0.01	-8.83605	2.4988e-14	Down	1.09724e-15	gi|747051562|ref|XP_011071868.1|/2.5e-20/PREDICTED: putative late blight resistance protein homolog R1A-10 [Sesamum indicum]	NA	sp|Q8W1E0|R1A_SOLDE/6.2e-09/Late blight resistance protein R1-A OS=Solanum demissum GN=R1A PE=3 SV=1	sind:105161218/2.4e-15/putative late blight resistance protein homolog R1B-14; K13457 disease resistance protein RPM1	NA	NA	NA
CL9198.Contig3_All	1034	4.53	0.01	-8.82337	5.75944e-20	Down	1.74271e-21	gi|747049033|ref|XP_011070548.1|/2.5e-87/PREDICTED: protein POLLEN DEFECTIVE IN GUIDANCE 1 [Sesamum indicum]	NA	sp|F4HVJ3|POD1_ARATH/1.3e-52/Protein POLLEN DEFECTIVE IN GUIDANCE 1 OS=Arabidopsis thaliana GN=POD1 PE=1 SV=1	NA	At1g67960/1.4e-45/[S] KOG2490 Predicted membrane protein	PTHR13317/6.9E-38/--	NA
CL13646.Contig1_All	782	4.51	0.01	-8.81698	1.26545e-14	Down	5.43358e-16	gi|698448738|ref|XP_009772968.1|/2.6e-15/PREDICTED: uncharacterized protein LOC104223261 [Nicotiana sylvestris]	NA	NA	sind:105173773/1.2e-12/uncharacterized LOC105173773; K01601 ribulose-bisphosphate carboxylase large chain [EC:4.1.1.39]	NA	PTHR31704/1.5E-12/--	NA
CL2218.Contig2_All	306	4.49	0.01	-8.81057	5.00399e-05	Down	6.41458e-06	NA	NA	NA	NA	NA	NA	NA
CL609.Contig6_All	623	4.46	0.01	-8.8009	2.19888e-11	Down	1.23722e-12	NA	NA	NA	NA	NA	NA	NA
CL6085.Contig1_All	2518	4.45	0.01	-8.79766	1.34919e-50	Down	1.28628e-52	gi|762060279|gb|AJQ20611.1|/0.0e+00/Carboxyltransferase alpha Subunit [Salvia miltiorrhiza]	gi|762060278|gb|KJ784419.1|/0/Salvia miltiorrhiza Carboxyltransferase alpha Subunit (CTa2) mRNA, complete cds	sp|Q9LD43|ACCA_ARATH/1.6e-186/Acetyl-coenzyme A carboxylase carboxyl transferase subunit alpha, chloroplastic OS=Arabidopsis thaliana GN=CAC3 PE=1 SV=1	sind:105172253/0.0e+00/acetyl-coenzyme A carboxylase carboxyl transferase subunit alpha, chloroplastic-like; K01962 acetyl-CoA carboxylase carboxyl transferase subunit alpha [EC:6.4.1.2]	SPAPB1E7.04c/5.0e-09/[M] KOG4701 Chitinase	PS50989/23.983/Acetyl-coenzyme A carboxyltransferase domain C-terminal region profile.	biological_process:GO:0006633//fatty acid biosynthetic process;cellular_component:GO:0009317//acetyl-CoA carboxylase complex;molecular_function:GO:0003989//acetyl-CoA carboxylase activity;
Unigene20166_All	254	4.36	0.01	-8.76818	0.000657742	Down	0.000106666	NA	NA	NA	NA	NA	NA	NA
CL11888.Contig2_All	1506	4.34	0.01	-8.76155	1.25421e-28	Down	2.45472e-30	gi|747083029|ref|XP_011088866.1|/1.8e-187/PREDICTED: fatty acyl-CoA reductase 3-like isoform X1 [Sesamum indicum]	gi|848874875|ref|XM_012982485.1|/1.35561e-90/PREDICTED: Erythranthe guttatus alcohol-forming fatty acyl-CoA reductase-like (LOC105958484), mRNA	sp|Q93ZB9|FACR3_ARATH/1.1e-148/Fatty acyl-CoA reductase 3 OS=Arabidopsis thaliana GN=FAR3 PE=2 SV=1	sind:105169997/2.8e-188/fatty acyl-CoA reductase 3-like; K13356 alcohol-forming fatty acyl-CoA reductase [EC:1.2.1.84]	At4g33790/6.0e-143/[I] KOG1221 Acyl-CoA reductase	PTHR11011:SF25/6.7E-249/--	NA
CL779.Contig4_All	1850	4.3	0.01	-8.74819	1.55961e-35	Down	2.34458e-37	gi|747093196|ref|XP_011094393.1|/3.0e-272/PREDICTED: double-strand break repair protein MRE11 [Sesamum indicum] >gi|747093198|ref|XP_011094395.1| PREDICTED: double-strand break repair protein MRE11 [Sesamum indicum]	gi|747093197|ref|XM_011096093.1|/0/PREDICTED: Sesamum indicum double-strand break repair protein MRE11 (LOC105174102), transcript variant X2, mRNA	sp|Q9XGM2|MRE11_ARATH/2.4e-259/Double-strand break repair protein MRE11 OS=Arabidopsis thaliana GN=MRE11 PE=2 SV=1	sind:105174102/4.5e-273/double-strand break repair protein MRE11; K10865 double-strand break repair protein MRE11	At5g54260/6.3e-259/[L] KOG2310 DNA repair exonuclease MRE11	PTHR10139/2.8E-301/--	NA
CL85.Contig2_All	821	4.3	0.01	-8.74819	1.26651e-14	Down	5.43358e-16	gi|747068338|ref|XP_011080922.1|/4.5e-55/PREDICTED: homeobox protein BEL1 homolog [Sesamum indicum]	gi|848911832|ref|XM_012998822.1|/1.29541e-43/PREDICTED: Erythranthe guttatus homeobox protein BEL1 homolog (LOC105973775), transcript variant X3, mRNA	sp|Q38897|BEL1_ARATH/3.8e-36/Homeobox protein BEL1 homolog OS=Arabidopsis thaliana GN=BEL1 PE=1 SV=2	bdi:100844103/2.2e-22/homeobox protein BEL1 homolog; K16670 homeobox protein Meis2	At5g41410/1.0e-35/[K] KOG0773 Transcription factor MEIS1 and related HOX domain proteins	PTHR11850:SF120/7.9E-73/--	NA
CL8015.Contig3_All	363	4.28	0.01	-8.74147	7.03486e-06	Down	7.78976e-07	NA	NA	NA	NA	NA	NA	NA
Unigene6756_All	1503	4.28	0.01	-8.74147	2.502e-28	Down	4.95696e-30	gi|747102442|ref|XP_011099387.1|/1.5e-120/PREDICTED: telomere repeat-binding factor 1 isoform X1 [Sesamum indicum] >gi|747102444|ref|XP_011099388.1| PREDICTED: telomere repeat-binding factor 1 isoform X1 [Sesamum indicum]	gi|914408412|gb|KR780110.1|/9.33888e-172/Rehmannia glutinosa single MYB histone protein (MYB34) mRNA, complete cds	sp|Q9FJW5|TRB2_ARATH/1.4e-65/Telomere repeat-binding factor 2 OS=Arabidopsis thaliana GN=TRB2 PE=1 SV=1	sind:105177828/2.3e-121/telomere repeat-binding factor 1; K09422 myb proto-oncogene protein, plant	At5g67580/3.9e-65/[R] TWOG0184 Myb-like DNA-binding domain and H15 domain (histone families 1 and 5)	SM00717/4.8E-7/SANT SWI3, ADA2, N-CoR and TFIIIB'' DNA-binding domains	NA
Unigene26863_All	274	4.26	0.01	-8.73471	0.000348033	Down	5.28216e-05	gi|551589378|ref|XP_005779229.1|/4.0e-08/hypothetical protein EMIHUDRAFT_366884, partial [Emiliania huxleyi CCMP1516] >gi|485631707|gb|EOD26800.1| hypothetical protein EMIHUDRAFT_366884, partial [Emiliania huxleyi CCMP1516]	NA	sp|Q9FPQ6|GP1_CHLRE/1.4e-06/Vegetative cell wall protein gp1 OS=Chlamydomonas reinhardtii GN=GP1 PE=1 SV=1	pvu:PHAVU_004G097800g/4.3e-07/hypothetical protein; K05747 Wiskott-Aldrich syndrome protein	Hs4505285/3.0e-08/[WV] KOG1216 von Willebrand factor and related coagulation proteins	NA	biological_process:GO:0044267//cellular protein metabolic process;
Unigene25919_All	275	4.24	0.01	-8.72792	0.000348447	Down	5.28216e-05	NA	NA	NA	NA	NA	NA	NA
CL1125.Contig4_All	1228	4.2	0.01	-8.71425	2.38151e-22	Down	6.30242e-24	gi|747075245|ref|XP_011084652.1|/7.1e-113/PREDICTED: GDT1-like protein 3 [Sesamum indicum]	gi|747075244|ref|XM_011086350.1|/4.90998e-119/PREDICTED: Sesamum indicum GDT1-like protein 3 (LOC105166856), mRNA	sp|A2ZE50|GDT13_ORYSI/1.1e-106/GDT1-like protein 3 OS=Oryza sativa subsp. indica GN=OsI_36063 PE=3 SV=1	NA	At5g36290/2.0e-88/[S] KOG2881 Predicted membrane protein	PTHR12608/6.5E-109/--	cellular_component:GO:0016021//integral component of membrane;
CL6389.Contig2_All	1081	4.2	0.01	-8.71425	2.25638e-19	Down	7.10646e-21	gi|255565071|ref|XP_002523528.1|/2.6e-26/PREDICTED: uncharacterized protein LOC8262840 [Ricinus communis] >gi|223537235|gb|EEF38867.1| conserved hypothetical protein [Ricinus communis]	NA	NA	NA	NA	SM00791/5.8E-5/--	NA
CL3452.Contig2_All	1712	4.19	0.01	-8.71081	1.27143e-31	Down	2.17698e-33	gi|747065746|ref|XP_011079525.1|/2.1e-248/PREDICTED: argininosuccinate synthase, chloroplastic-like isoform X1 [Sesamum indicum]	gi|747065747|ref|XM_011081224.1|/0/PREDICTED: Sesamum indicum argininosuccinate synthase, chloroplastic-like (LOC105163023), transcript variant X2, mRNA	sp|Q9SZX3|ASSY_ARATH/1.5e-212/Argininosuccinate synthase, chloroplastic OS=Arabidopsis thaliana GN=At4g24830 PE=2 SV=3	sind:105163023/3.2e-249/argininosuccinate synthase, chloroplastic-like; K01940 argininosuccinate synthase [EC:6.3.4.5]	At4g24830/1.1e-193/[E] KOG1706 Argininosuccinate synthase	PS00565/-/Argininosuccinate synthase signature 2.	biological_process:GO:0000053//argininosuccinate metabolic process;GO:0006526//arginine biosynthetic process;GO:0000050//urea cycle;cellular_component:GO:0005737//cytoplasm;molecular_function:GO:0005524//ATP binding;GO:0004055//argininosuccinate synthase activity;
Unigene24056_All	263	4.17	0.01	-8.7039	0.000657986	Down	0.000106666	NA	NA	NA	NA	NA	NA	NA
CL7931.Contig1_All	1498	4.1	0.01	-8.67948	3.92725e-27	Down	8.24278e-29	gi|747058274|ref|XP_011075473.1|/2.5e-88/PREDICTED: protein vip1-like [Sesamum indicum] >gi|747058276|ref|XP_011075474.1| PREDICTED: protein vip1-like [Sesamum indicum] >gi|747058278|ref|XP_011075475.1| PREDICTED: protein vip1-like [Sesamum indicum]	gi|226505889|ref|NM_001155149.1|/6.98238e-14/Zea mays uncharacterized LOC100282237 (pco068227), mRNA &gt;gi|195620867|gb|EU960146.1| Zea mays clone 222153 RNA recognition motif containing protein mRNA, complete cds	NA	NA	At1g14340/2.5e-64/[RA] TWOG0188 Predicted RNA binding protein	NA	NA
CL13829.Contig2_All	2735	4.09	0.01	-8.67596	1.34749e-50	Down	1.28628e-52	NA	NA	NA	NA	NA	NA	NA
CL10656.Contig3_All	855	4.04	0.01	-8.65821	1.26758e-14	Down	5.43358e-16	gi|747069595|ref|XP_011081597.1|/3.4e-61/PREDICTED: uncharacterized protein LOC105164607 [Sesamum indicum]	gi|747069594|ref|XM_011083295.1|/3.65212e-64/PREDICTED: Sesamum indicum uncharacterized LOC105164607 (LOC105164607), mRNA	sp|O78424|YCF19_GUITH/6.8e-12/Uncharacterized protein ycf19 OS=Guillardia theta GN=ycf19 PE=3 SV=1	sind:105164607/5.1e-62/uncharacterized LOC105164607; K02221 YggT family protein	NA	PTHR33219:SF4/6.1E-83/--	NA
CL3972.Contig1_All	1320	4.04	0.01	-8.65821	3.03385e-23	Down	7.65356e-25	gi|747066385|ref|XP_011079876.1|/4.2e-119/PREDICTED: tRNA (guanine-N(7)-)-methyltransferase non-catalytic subunit wdr4 isoform X1 [Sesamum indicum]	gi|747066384|ref|XM_011081574.1|/1.7594e-173/PREDICTED: Sesamum indicum tRNA (guanine-N(7)-)-methyltransferase non-catalytic subunit wdr4 (LOC105163285), transcript variant X1, mRNA	sp|Q3Y8L7|DAW1_CHLRE/1.7e-06/Dynein assembly factor with WDR repeat domains 1 OS=Chlamydomonas reinhardtii GN=DAW1 PE=1 SV=1	sind:105163285/6.4e-120/tRNA (guanine-N(7)-)-methyltransferase non-catalytic subunit wdr4; K15443 tRNA (guanine-N(7)-)-methyltransferase subunit TRM82	At1g03110/3.3e-36/[S] KOG3914 WD repeat protein WDR4	PS50082/15.588/Trp-Asp (WD) repeats profile.	biological_process:GO:0001510//RNA methylation;GO:0006400//tRNA modification;
CL1816.Contig1_All	2525	4.02	0.01	-8.65105	9.16197e-46	Down	9.8349e-48	gi|747105347|ref|XP_011100949.1|/1.1e-237/PREDICTED: LOW QUALITY PROTEIN: transmembrane and coiled-coil domain-containing protein 4-like [Sesamum indicum]	gi|747105346|ref|XM_011102647.1|/0/PREDICTED: Sesamum indicum transmembrane and coiled-coil domain-containing protein 4-like (LOC105179052), mRNA	NA	NA	At2g18100/9.3e-205/[S] KOG2385 Uncharacterized conserved protein	PTHR17920:SF7/5.9E-248/--	NA
Unigene18198_All	871	4.02	0.01	-8.65105	1.26722e-14	Down	5.43358e-16	gi|747073930|ref|XP_011083944.1|/2.6e-53/PREDICTED: F-box protein SKIP1 [Sesamum indicum]	gi|848878946|ref|XM_012984423.1|/2.79784e-85/PREDICTED: Erythranthe guttatus F-box protein SKIP1-like (LOC105960256), mRNA	sp|Q9FDX1|SKIP1_ARATH/8.5e-34/F-box protein SKIP1 OS=Arabidopsis thaliana GN=SKIP1 PE=1 SV=1	sind:105166330/4.0e-54/F-box protein SKIP1; K10268 F-box and leucine-rich repeat protein 2/20	At5g57900/2.3e-33/[R] KOG1947 Leucine rich repeat proteins, some proteins contain F-box	NA	NA
CL13829.Contig1_All	2855	4.01	0.01	-8.64746	4.20319e-52	Down	3.83058e-54	NA	NA	NA	NA	NA	NA	NA
CL4048.Contig7_All	1414	3.99	0.01	-8.64024	9.67985e-25	Down	2.27924e-26	gi|747065740|ref|XP_011079522.1|/5.3e-35/PREDICTED: uncharacterized protein LOC105163019 isoform X3 [Sesamum indicum]	NA	NA	NA	At1g09320/3.1e-08/[S] LSE0133 A Uncharacterized protein	PTHR31917/9.6E-13/--	NA
CL8057.Contig1_All	1755	3.96	0.01	-8.62936	1.002e-30	Down	1.79267e-32	gi|697117315|ref|XP_009612591.1|/5.1e-173/PREDICTED: uncharacterized protein LOC104105878 [Nicotiana tomentosiformis]	gi|747103364|ref|XM_011101570.1|/0/PREDICTED: Sesamum indicum protein POLLENLESS 3-LIKE 2 (LOC105178171), mRNA	NA	NA	NA	PS50005/10.915/TPR repeat profile.	NA
Unigene26151_All	630	3.96	0.01	-8.62936	3.27237e-10	Down	2.05734e-11	NA	NA	NA	NA	NA	NA	NA
Unigene20241_All	10187	7.91	0.02	-8.62753	0	Down	0	gi|731338584|ref|XP_010680400.1|/0.0e+00/PREDICTED: transposon Tf2-1 polyprotein isoform X1 [Beta vulgaris subsp. vulgaris]	NA	sp|P92523|M860_ARATH/4.5e-33/Uncharacterized mitochondrial protein AtMg00860 OS=Arabidopsis thaliana GN=AtMg00860 PE=4 SV=1	nnu:104602841/4.5e-229/uncharacterized LOC104602841; K13024 inositol-hexakisphosphate/diphosphoinositol-pentakisphosphate 1-kinase [EC:2.7.4.24]	At3g11970_2/4.5e-242/[R] KOG0017 FOG: Transposon-encoded proteins with TYA, reverse transcriptase, integrase domains in various combinations	PF00665/2.2E-10/Integrase core domain	NA
Unigene19139_All	381	3.94	0.01	-8.62205	1.35156e-05	Down	1.57304e-06	NA	NA	NA	NA	NA	NA	NA
CL11198.Contig1_All	301	3.92	0.01	-8.61471	0.000348392	Down	5.28216e-05	gi|743811214|ref|XP_010929108.1|/4.9e-31/PREDICTED: homeobox protein knotted-1-like 13 isoform X2 [Elaeis guineensis]	NA	sp|P48000|KNAT3_ARATH/2.3e-31/Homeobox protein knotted-1-like 3 OS=Arabidopsis thaliana GN=KNAT3 PE=1 SV=1	adu:107458758/6.1e-26/homeobox protein knotted-1-like 4; K15613 homeobox protein Meis1	At5g25220/6.2e-31/[K] KOG0773 Transcription factor MEIS1 and related HOX domain proteins	PTHR11850/3.7E-45/--	NA
CL10690.Contig1_All	473	3.91	0.01	-8.61102	2.58808e-07	Down	2.3198e-08	NA	NA	NA	NA	NA	NA	NA
CL3996.Contig2_All	1650	3.89	0.01	-8.60363	2.49746e-28	Down	4.95696e-30	gi|697105948|ref|XP_009606806.1|/7.4e-73/PREDICTED: RNA polymerase II subunit 5-mediating protein homolog isoform X1 [Nicotiana tomentosiformis] >gi|697105950|ref|XP_009606807.1| PREDICTED: RNA polymerase II subunit 5-mediating protein homolog isoform X1 [Nicotiana tomentosiformis] >gi|697105952|ref|XP_009606808.1| PREDICTED: RNA polymerase II subunit 5-mediating protein homolog isoform X1 [Nicot…	NA	sp|P12302|PSBP_SPIOL/2.8e-38/Oxygen-evolving enhancer protein 2, chloroplastic OS=Spinacia oleracea GN=PSBP PE=1 SV=1	sind:105164415/4.4e-102/RNA polymerase II subunit 5-mediating protein homolog; K17560 unconventional prefoldin RPB5 interactor 1	At1g03760/1.0e-47/[S] KOG3130 Uncharacterized conserved protein	PF02996/7.7E-20/Prefoldin subunit	NA
CL3670.Contig1_All	497	3.76	0.01	-8.55459	2.58634e-07	Down	2.3198e-08	gi|527196636|gb|EPS65429.1|/1.3e-20/hypothetical protein M569_09349, partial [Genlisea aurea]	NA	NA	NA	NA	PTHR35276/2.6E-20/--	NA
Unigene22260_All	285	3.76	0.01	-8.55459	0.000658913	Down	0.000106666	NA	NA	NA	NA	NA	NA	NA
Unigene18956_All	1170	3.75	0.01	-8.55075	8.85998e-19	Down	2.8979e-20	gi|923883525|ref|XP_013713497.1|/5.9e-109/PREDICTED: uncharacterized protein LOC106417200 [Brassica napus]	NA	NA	mdm:103423936/1.0e-52/ABC transporter B family member 11-like; K05658 ATP-binding cassette, subfamily B (MDR/TAP), member 1 [EC:3.6.3.44]	At3g22220/1.6e-58/[S] LSE0420 A Uncharacterized protein	PF05699/6.8E-16/hAT family C-terminal dimerisation region	NA
Unigene22553_All	354	3.75	0.01	-8.55075	5.0068e-05	Down	6.41458e-06	NA	NA	NA	NA	NA	NA	NA
CL5643.Contig4_All	894	3.74	0.01	-8.54689	4.93401e-14	Down	2.21572e-15	gi|747046551|ref|XP_011100208.1|/8.3e-95/PREDICTED: peptidyl-prolyl cis-trans isomerase FKBP18, chloroplastic [Sesamum indicum]	gi|747046550|ref|XM_011101906.1|/7.29005e-151/PREDICTED: Sesamum indicum peptidyl-prolyl cis-trans isomerase FKBP18, chloroplastic (LOC105178439), mRNA	sp|Q9LM71|FKB18_ARATH/9.2e-76/Peptidyl-prolyl cis-trans isomerase FKBP18, chloroplastic OS=Arabidopsis thaliana GN=FKBP18 PE=1 SV=2	vvi:100254701/1.7e-84/peptidyl-prolyl cis-trans isomerase FKBP18, chloroplastic; K01802 peptidylprolyl isomerase [EC:5.2.1.8]	At1g20810/2.5e-75/[O] KOG0552 FKBP-type peptidyl-prolyl cis-trans isomerase	PTHR10516/2.0E-90/--	biological_process:GO:0000413//protein peptidyl-prolyl isomerization;GO:0061077//chaperone-mediated protein folding;cellular_component:GO:0005789//endoplasmic reticulum membrane;molecular_function:GO:0003755//peptidyl-prolyl cis-trans isomerase activity;GO:0005528//FK506 binding;
Unigene18230_All	1657	3.74	0.01	-8.54689	1.96845e-27	Down	4.08188e-29	gi|747061144|ref|XP_011077030.1|/2.2e-32/PREDICTED: uncharacterized protein YKR070W-like isoform X2 [Sesamum indicum]	gi|848868152|ref|XM_012979256.1|/9.05886e-83/PREDICTED: Erythranthe guttatus uncharacterized protein YKR070W-like (LOC105955518), mRNA	NA	NA	At3g45740/8.1e-24/[R] KOG1618 Predicted phosphatase	PTHR14269:SF15/1.6E-40/--	NA
CL91.Contig2_All	5388	3.73	0.01	-8.54303	5.47961e-93	Down	2.39494e-95	gi|147791774|emb|CAN66051.1|/2.5e-61/hypothetical protein VITISV_018870 [Vitis vinifera]	gi|123694965|emb|AM474327.1|/1.88797e-44/Vitis vinifera, whole genome shotgun sequence, contig VV78X050511.13, clone ENTAV 115	NA	fve:101311565/8.1e-12/uncharacterized LOC101311565; K01303 acylaminoacyl-peptidase [EC:3.4.19.1]	7292616/9.4e-13/[R] KOG0017 FOG: Transposon-encoded proteins with TYA, reverse transcriptase, integrase domains in various combinations	NA	NA
CL12360.Contig1_All	1119	3.71	0.01	-8.53528	6.91504e-18	Down	2.3863e-19	gi|747044400|ref|XP_011088821.1|/2.0e-114/PREDICTED: short-chain dehydrogenase reductase 3b [Sesamum indicum]	NA	sp|Q9SCU0|SDR2A_ARATH/1.6e-56/Short-chain dehydrogenase reductase 2a OS=Arabidopsis thaliana GN=SDR2a PE=3 SV=1	bdi:100827045/2.2e-52/zerumbone synthase; K09841 xanthoxin dehydrogenase [EC:1.1.1.288]	At3g42960/1.8e-88/[R] KOG0725 Reductases with broad range of substrate specificities	PTHR24322:SF510/8.2E-73/--	NA
CL2182.Contig4_All	2950	3.67	0.01	-8.51964	4.34446e-49	Down	4.31926e-51	gi|747096664|ref|XP_011096264.1|/3.7e-216/PREDICTED: uncharacterized protein LOC105175509 [Sesamum indicum]	NA	NA	tcc:TCM_029927/2.2e-104/hypothetical protein; K02184 formin 2	At4g27430/9.5e-92/[T] LSE0598 A COP1-interacting protein	PTHR31008:SF6/5.1E-185/--	NA
CL3189.Contig4_All	895	3.62	0.01	-8.49985	9.71677e-14	Down	4.47436e-15	gi|510794256|gb|AGN52094.1|/1.4e-73/MYB-related transcription factor [Salvia miltiorrhiza] >gi|510794476|gb|AGN52204.1| MYB-related transcription factor [Salvia miltiorrhiza]	gi|510794255|gb|KF059424.1|/2.13228e-116/Salvia miltiorrhiza MYB-related transcription factor (MYB70) mRNA, complete cds	sp|Q9FDW1|MYB44_ARATH/4.8e-32/Transcription factor MYB44 OS=Arabidopsis thaliana GN=MYB44 PE=2 SV=1	sind:105155742/1.2e-58/myb-related protein Hv33-like; K09422 myb proto-oncogene protein, plant	At1g69560/7.7e-53/[K] KOG0048 Transcription factor, Myb superfamily	PTHR10641/7.9E-99/--	NA
CL558.Contig2_All	381	3.62	0.01	-8.49985	5.00258e-05	Down	6.41458e-06	gi|747101457|ref|XP_011098861.1|/5.4e-27/PREDICTED: ribulose-phosphate 3-epimerase, cytoplasmic isoform isoform X2 [Sesamum indicum]	NA	sp|Q9SE42|RPE1_ORYSJ/1.2e-24/Ribulose-phosphate 3-epimerase, cytoplasmic isoform OS=Oryza sativa subsp. japonica GN=Os09g0505700 PE=1 SV=1	sind:105177413/8.2e-28/ribulose-phosphate 3-epimerase, cytoplasmic isoform; K01783 ribulose-phosphate 3-epimerase [EC:5.1.3.1]	At1g63290/2.1e-23/[G] KOG3111 D-ribulose-5-phosphate 3-epimerase	NA	NA
Unigene22715_All	315	3.6	0.01	-8.49185	0.000348226	Down	5.28216e-05	gi|747046551|ref|XP_011100208.1|/4.3e-14/PREDICTED: peptidyl-prolyl cis-trans isomerase FKBP18, chloroplastic [Sesamum indicum]	NA	NA	vvi:100254701/1.9e-09/peptidyl-prolyl cis-trans isomerase FKBP18, chloroplastic; K01802 peptidylprolyl isomerase [EC:5.2.1.8]	NA	NA	biological_process:GO:0009987//cellular process;
CL6976.Contig3_All	552	3.55	0.01	-8.47168	6.87338e-08	Down	5.68882e-09	gi|747104021|ref|XP_011100229.1|/1.6e-64/PREDICTED: acyl-coenzyme A oxidase 3, peroxisomal-like [Sesamum indicum]	gi|702490979|ref|XR_721570.1|/2.36245e-49/PREDICTED: Eucalyptus grandis acyl-coenzyme A oxidase 3, peroxisomal-like (LOC104424967), transcript variant X2, misc_RNA	sp|P0CZ23|ACOX3_ARATH/3.8e-48/Acyl-coenzyme A oxidase 3, peroxisomal OS=Arabidopsis thaliana GN=ACX3 PE=1 SV=1	sind:105178460/2.4e-65/acyl-coenzyme A oxidase 3, peroxisomal-like; K00232 acyl-CoA oxidase [EC:1.3.3.6]	At1g06290/1.0e-47/[IQ] KOG0135 Pristanoyl-CoA/acyl-CoA oxidase	PTHR10909:SF11/2.5E-30/--	NA
CL8821.Contig3_All	370	3.55	0.01	-8.47168	5.00352e-05	Down	6.41458e-06	NA	gi|147863901|emb|AM458673.2|/5.8506e-09/Vitis vinifera contig VV78X265992.12, whole genome shotgun sequence	NA	NA	NA	NA	NA
CL4141.Contig6_All	3763	3.5	0.01	-8.45121	2.95553e-60	Down	2.20024e-62	gi|747098428|ref|XP_011097226.1|/8.3e-213/PREDICTED: uncharacterized protein LOC105176193 [Sesamum indicum]	gi|747098427|ref|XM_011098924.1|/6.29347e-23/PREDICTED: Sesamum indicum uncharacterized LOC105176193 (LOC105176193), mRNA	NA	NA	NA	PF14309/6.5E-12/Domain of unknown function (DUF4378)	NA
Unigene18594_All	565	3.5	0.01	-8.45121	6.8674e-08	Down	5.68882e-09	gi|747099655|ref|XP_011097887.1|/3.5e-46/PREDICTED: uncharacterized protein LOC105176694 [Sesamum indicum]	gi|747095063|ref|XM_011097093.1|/2.52639e-19/PREDICTED: Sesamum indicum uncharacterized LOC105174863 (LOC105174863), mRNA	NA	NA	At1g50660/2.2e-21/[S] LSE0124 A Uncharacterized protein	PTHR31071:SF2/2.0E-22/--	NA
CL11497.Contig4_All	1303	3.49	0.01	-8.44708	1.13953e-19	Down	3.51916e-21	gi|747050103|ref|XP_011071110.1|/1.3e-88/PREDICTED: homeobox protein knotted-1-like 6 [Sesamum indicum]	gi|769816102|ref|XM_006840991.2|/1.30114e-15/PREDICTED: Amborella trichopoda homeobox protein knotted-1-like 2 (LOC18430851), mRNA	sp|Q84JS6|KNAT6_ARATH/1.9e-69/Homeobox protein knotted-1-like 6 OS=Arabidopsis thaliana GN=KNAT6 PE=1 SV=1	egr:104414672/4.5e-41/homeobox protein knotted-1-like 1; K16670 homeobox protein Meis2	At1g70510/2.9e-61/[K] KOG0773 Transcription factor MEIS1 and related HOX domain proteins	PTHR11850/2.9E-95/--	NA
CL3569.Contig1_All	1939	3.47	0.01	-8.43879	7.91131e-30	Down	1.47619e-31	gi|747082719|ref|XP_011088695.1|/1.6e-204/PREDICTED: MATE efflux family protein 3, chloroplastic [Sesamum indicum]	gi|747082718|ref|XM_011090393.1|/0/PREDICTED: Sesamum indicum MATE efflux family protein 3, chloroplastic (LOC105169849), mRNA	sp|Q9SVE7|MATE3_ARATH/4.1e-161/MATE efflux family protein 3, chloroplastic OS=Arabidopsis thaliana GN=DTX45 PE=2 SV=2	mis:MICPUN_75308/6.7e-09/Multidrug/Oligosaccharidyl-lipid/Polysaccharide flippase; K03327 multidrug resistance protein, MATE family	At2g38330/2.5e-117/[R] KOG1347 Uncharacterized membrane protein, predicted efflux pump	PF01554/5.7E-14/MatE	biological_process:GO:0055085//transmembrane transport;cellular_component:GO:0016020//membrane;molecular_function:GO:0022857//transmembrane transporter activity;
CL9118.Contig2_All	1218	3.47	0.01	-8.43879	3.47762e-18	Down	1.18171e-19	gi|747042638|ref|XP_011079529.1|/2.3e-55/PREDICTED: protein TIFY 10B-like isoform X1 [Sesamum indicum]	NA	sp|Q9S7M2|TI10B_ARATH/8.2e-19/Protein TIFY 10B OS=Arabidopsis thaliana GN=TIFY10B PE=1 SV=1	sind:105163022/3.5e-56/protein TIFY 10B-like; K13464 jasmonate ZIM domain-containing protein	At1g74950/2.2e-18/[S] LSE0151 A Uncharacterized protein	PF09425/1.1E-11/Divergent CCT motif	NA
CL1193.Contig1_All	1284	3.45	0.01	-8.43045	4.46453e-19	Down	1.43505e-20	gi|747080484|ref|XP_011087493.1|/2.6e-89/PREDICTED: homeobox protein knotted-1-like 1 [Sesamum indicum]	gi|514772700|ref|XM_004967504.1|/2.69696e-32/PREDICTED: Setaria italica homeobox protein knotted-1-like 1 (LOC101762459), mRNA	sp|Q9FP29|KNOS1_ORYSJ/1.3e-75/Homeobox protein knotted-1-like 1 OS=Oryza sativa subsp. japonica GN=OSH6 PE=2 SV=1	egr:104414672/2.7e-75/homeobox protein knotted-1-like 1; K16670 homeobox protein Meis2	At1g70510/9.9e-62/[K] KOG0773 Transcription factor MEIS1 and related HOX domain proteins	PF03790/1.1E-18/KNOX1 domain	NA
CL6822.Contig4_All	406	3.45	0.01	-8.43045	2.60309e-05	Down	3.17654e-06	NA	NA	NA	NA	NA	NA	NA
Unigene17096_All	325	3.43	0.01	-8.42206	0.000348336	Down	5.28216e-05	NA	NA	NA	NA	NA	NA	NA
Unigene22182_All	850	3.42	0.01	-8.41785	2.89116e-12	Down	1.50246e-13	gi|157072591|gb|ABV08818.1|/3.9e-17/isopentenyl pyrophosphate isomerase [Salvia miltiorrhiza]	gi|110350028|gb|AC182571.2|/3.0332e-10/Erythranthe guttata clone MGBa-65G3, complete sequence	NA	NA	NA	NA	NA
CL2716.Contig6_All	1183	3.41	0.01	-8.41363	2.71954e-17	Down	9.73096e-19	gi|762060301|gb|AJQ20622.1|/4.1e-118/Enoyl-ACP Reductase [Salvia miltiorrhiza]	gi|762060300|gb|KJ784430.1|/0/Salvia miltiorrhiza Enoyl-ACP Reductase (ENR3) mRNA, complete cds	sp|Q8LCU7|MECR_ARATH/4.4e-102/Probable trans-2-enoyl-CoA reductase, mitochondrial OS=Arabidopsis thaliana GN=At3g45770 PE=2 SV=1	sind:105170348/6.8e-113/probable trans-2-enoyl-CoA reductase, mitochondrial; K07512 mitochondrial trans-2-enoyl-CoA reductase [EC:1.3.1.38]	At3g45770/4.3e-96/[KC] KOG0025 Zn2+-binding dehydrogenase (nuclear receptor binding factor-1)	PTHR11695:SF496/3.4E-118/--	NA
CL1166.Contig8_All	1249	3.4	0.01	-8.40939	3.48007e-18	Down	1.18171e-19	gi|762060739|gb|AJQ20647.1|/1.4e-71/AP4/EREBP Transcription Factors [Salvia miltiorrhiza]	gi|762060738|gb|KJ784455.1|/2.4082e-92/Salvia miltiorrhiza AP4/EREBP Transcription Factors (WRI4) mRNA, complete cds	sp|P47927|AP2_ARATH/4.8e-30/Floral homeotic protein APETALA 2 OS=Arabidopsis thaliana GN=AP2 PE=1 SV=1	sind:105161408/2.3e-42/floral homeotic protein APETALA 2-like; K09284 AP2-like factor, euAP2 lineage	At4g36920/1.3e-29/[K] LSE0337 A Ovule development protein/AP2 domain transcription factor	SM00380/1.2E-7/DNA-binding domain in plant proteins such as APETALA2 and EREBPs	NA
CL10508.Contig1_All	340	3.38	0.01	-8.40088	0.000348502	Down	5.28216e-05	gi|502154901|ref|XP_004509890.1|/8.2e-11/PREDICTED: metalloendoproteinase 1-like [Cicer arietinum]	NA	NA	fve:101294303/9.0e-10/metalloendoproteinase 1-like; K01402 matrix metalloproteinase-8 (neutrophil collagenase) [EC:3.4.24.34]	At1g59970/4.6e-06/[OW] KOG1565 Gelatinase A and related matrix metalloproteases	PF01471/8.8E-7/Putative peptidoglycan binding domain	molecular_function:GO:0046872//metal ion binding;GO:0008233//peptidase activity;
CL4605.Contig2_All	726	3.38	0.01	-8.40088	3.27362e-10	Down	2.05734e-11	NA	NA	NA	NA	NA	NA	NA
Unigene25264_All	310	3.38	0.01	-8.40088	0.000657888	Down	0.000106666	NA	NA	NA	NA	NA	NA	NA
CL1760.Contig3_All	722	3.35	0.01	-8.38802	6.40028e-10	Down	4.1545e-11	gi|747098870|ref|XP_011097467.1|/1.4e-68/PREDICTED: uncharacterized protein LOC105176382 [Sesamum indicum]	gi|848868968|ref|XM_012979658.1|/8.9455e-30/PREDICTED: Erythranthe guttatus uncharacterized LOC105955858 (LOC105955858), mRNA	sp|P14918|EXTN_MAIZE/7.6e-12/Extensin OS=Zea mays GN=HRGP PE=2 SV=1	osa:4336295/1.3e-10/peroxidase 18; K00430 peroxidase [EC:1.11.1.7]	Hs4505285/2.9e-10/[WV] KOG1216 von Willebrand factor and related coagulation proteins	SM00028/190.0/Tetratricopeptide repeats	NA
Unigene18721_All	618	3.35	0.01	-8.38802	1.81086e-08	Down	1.39506e-09	gi|747052851|ref|XP_011072557.1|/2.6e-31/PREDICTED: putative late blight resistance protein homolog R1B-16 [Sesamum indicum]	NA	sp|Q9C646|RX24L_ARATH/6.0e-10/Probable disease resistance protein RXW24L OS=Arabidopsis thaliana GN=RXW24L PE=2 SV=1	pmum:103333373/9.6e-10/probable disease resistance RPP8-like protein 2; K13457 disease resistance protein RPM1	NA	PTHR23155:SF553/7.2E-16/--	NA
Unigene10785_All	972	3.34	0.01	-8.3837	9.72184e-14	Down	4.47436e-15	gi|747100640|ref|XP_011098421.1|/4.4e-89/PREDICTED: ABC transporter B family member 26, chloroplastic-like isoform X2 [Sesamum indicum]	NA	sp|Q8RY46|AB26B_ARATH/1.0e-59/ABC transporter B family member 26, chloroplastic OS=Arabidopsis thaliana GN=ABCB26 PE=2 SV=1	sind:105177094/6.6e-90/ABC transporter B family member 26, chloroplastic-like; K05656 ATP-binding cassette, subfamily B (MDR/TAP), member 9	At1g70610/3.9e-34/[U] KOG0058 Peptide exporter, ABC superfamily	PTHR24221/2.0E-66/--	NA
Unigene24360_All	351	3.34	0.01	-8.3837	0.000182621	Down	2.61576e-05	NA	NA	NA	NA	NA	NA	NA
CL2196.Contig5_All	1265	3.33	0.01	-8.37938	3.47884e-18	Down	1.18171e-19	gi|747041948|ref|XP_011075873.1|/1.5e-57/PREDICTED: repressor of RNA polymerase III transcription MAF1 homolog [Sesamum indicum] >gi|747041950|ref|XP_011075881.1| PREDICTED: repressor of RNA polymerase III transcription MAF1 homolog [Sesamum indicum]	gi|848891228|ref|XM_012990280.1|/3.99701e-105/PREDICTED: Erythranthe guttatus repressor of RNA polymerase III transcription MAF1 homolog (LOC105965708), mRNA	NA	NA	At5g13240/8.9e-47/[K] KOG3104 Mod5 protein sorting/negative effector of RNA Pol III synthesis	PF09174/1.0E-23/Maf1 regulator	NA
CL4851.Contig3_All	1541	3.33	0.01	-8.37938	1.19782e-22	Down	3.121e-24	gi|702274810|ref|XP_010044171.1|/2.0e-104/PREDICTED: putative nuclease HARBI1 isoform X1 [Eucalyptus grandis]	NA	NA	sind:105173773/3.0e-36/uncharacterized LOC105173773; K01601 ribulose-bisphosphate carboxylase large chain [EC:4.1.1.39]	At3g44640/5.7e-48/[L] KOG4585 Predicted transposase	PF13359/1.9E-29/DDE superfamily endonuclease	NA
CL526.Contig5_All	1324	3.33	0.01	-8.37938	4.4612e-19	Down	1.43505e-20	gi|719985477|ref|XP_010251400.1|/7.7e-12/PREDICTED: 2-alkenal reductase (NADP(+)-dependent)-like [Nelumbo nucifera]	gi|848881573|ref|XM_012985688.1|/4.75706e-15/PREDICTED: Erythranthe guttatus 2-alkenal reductase (NADP(+)-dependent)-like (LOC105961456), mRNA	sp|Q9SLN8|DBR_TOBAC/1.4e-11/2-alkenal reductase (NADP(+)-dependent) OS=Nicotiana tabacum GN=DBR PE=1 SV=1	vvi:100250942/1.7e-11/2-alkenal reductase (NADP(+)-dependent); K07119 uncharacterized protein	At5g37980/1.1e-10/[R] KOG1196 Predicted NAD-dependent oxidoreductase	NA	biological_process:GO:0055114//oxidation-reduction process;molecular_function:GO:0008270//zinc ion binding;GO:0016491//oxidoreductase activity;
CL4063.Contig1_All	934	3.31	0.01	-8.37069	3.7678e-13	Down	1.82457e-14	gi|747056024|ref|XP_011074269.1|/5.3e-76/PREDICTED: putative nuclease HARBI1 [Sesamum indicum]	NA	NA	sind:105173773/7.9e-32/uncharacterized LOC105173773; K01601 ribulose-bisphosphate carboxylase large chain [EC:4.1.1.39]	At3g44640/9.5e-46/[L] KOG4585 Predicted transposase	PF13359/1.2E-25/DDE superfamily endonuclease	NA
Unigene21972_All	451	3.31	0.01	-8.37069	7.03638e-06	Down	7.78976e-07	NA	NA	NA	NA	NA	NA	NA
CL5600.Contig8_All	687	3.29	0.01	-8.36194	2.43726e-09	Down	1.69414e-10	gi|747105550|ref|XP_011101052.1|/1.2e-61/PREDICTED: uncharacterized protein LOC105179150 [Sesamum indicum]	gi|747105549|ref|XM_011102750.1|/9.94893e-99/PREDICTED: Sesamum indicum uncharacterized LOC105179150 (LOC105179150), mRNA	NA	sind:105179150/1.8e-62/uncharacterized LOC105179150; K00940 nucleoside-diphosphate kinase [EC:2.7.4.6]	NA	PTHR34837/2.6E-67/--	NA
Unigene18885_All	804	3.28	0.01	-8.35755	4.32048e-11	Down	2.4984e-12	NA	NA	NA	NA	NA	NA	NA
CL10984.Contig1_All	716	3.24	0.01	-8.33985	1.24924e-09	Down	8.38946e-11	NA	NA	NA	NA	NA	NA	NA
CL1300.Contig4_All	863	3.24	0.01	-8.33985	1.11727e-11	Down	6.12678e-13	gi|747094367|ref|XP_011095015.1|/1.3e-81/PREDICTED: symplekin [Sesamum indicum]	NA	NA	sind:105174569/2.0e-82/symplekin; K06100 symplekin	At5g01400/2.9e-65/[A] KOG1895 mRNA cleavage and polyadenylation factor II complex, subunit PTA1	PF12295/1.6E-51/Symplekin tight junction protein C terminal	NA
CL9306.Contig3_All	3721	3.24	0.01	-8.33985	4.0303e-55	Down	3.39718e-57	gi|747101663|ref|XP_011098969.1|/0.0e+00/PREDICTED: alpha-mannosidase [Sesamum indicum]	gi|747101662|ref|XM_011100667.1|/0/PREDICTED: Sesamum indicum alpha-mannosidase (LOC105177487), mRNA	sp|Q70E96|AL3F1_ARATH/1.5e-23/Aldehyde dehydrogenase family 3 member F1 OS=Arabidopsis thaliana GN=ALDH3F1 PE=2 SV=2	sind:105177487/0.0e+00/alpha-mannosidase; K01191 alpha-mannosidase [EC:3.2.1.24]	At3g26720/0.0e+00/[G] KOG1959 Glycosyl hydrolase, family 38 - alpha-mannosidase	PF07748/7.6E-99/Glycosyl hydrolases family 38 C-terminal domain	biological_process:GO:0006013//mannose metabolic process;GO:0006517//protein deglycosylation;cellular_component:GO:0005774//vacuolar membrane;GO:0009505//plant-type cell wall;molecular_function:GO:0030246//carbohydrate binding;GO:0008270//zinc ion binding;GO:0004559//alpha-mannosidase activity;
CL3116.Contig4_All	1894	3.23	0.01	-8.33539	3.92501e-27	Down	8.24278e-29	gi|747085872|ref|XP_011090413.1|/4.2e-229/PREDICTED: aldehyde dehydrogenase family 3 member F1 [Sesamum indicum] >gi|747085874|ref|XP_011090414.1| PREDICTED: aldehyde dehydrogenase family 3 member F1 [Sesamum indicum]	gi|747085873|ref|XM_011092112.1|/0/PREDICTED: Sesamum indicum aldehyde dehydrogenase family 3 member F1 (LOC105171095), transcript variant X2, mRNA	sp|Q70E96|AL3F1_ARATH/1.2e-170/Aldehyde dehydrogenase family 3 member F1 OS=Arabidopsis thaliana GN=ALDH3F1 PE=2 SV=2	sind:105171095/6.4e-230/aldehyde dehydrogenase family 3 member F1; K00128 aldehyde dehydrogenase (NAD+) [EC:1.2.1.3]	At4g36250/2.0e-143/[C] KOG2456 Aldehyde dehydrogenase	PTHR11699:SF117/0.0/--	NA
CL10008.Contig2_All	651	3.22	0.01	-8.33092	1.81114e-08	Down	1.39506e-09	gi|747084897|ref|XP_011089877.1|/3.2e-19/PREDICTED: uncharacterized protein LOC105170698 [Sesamum indicum] >gi|747084899|ref|XP_011089878.1| PREDICTED: uncharacterized protein LOC105170698 [Sesamum indicum] >gi|747084901|ref|XP_011089879.1| PREDICTED: uncharacterized protein LOC105170698 [Sesamum indicum]	gi|747084900|ref|XM_011091577.1|/1.32664e-37/PREDICTED: Sesamum indicum uncharacterized LOC105170698 (LOC105170698), transcript variant X3, mRNA	NA	NA	NA	PTHR33622:SF3/1.6E-25/--	NA
CL2786.Contig8_All	1560	3.22	0.01	-8.33092	4.72762e-22	Down	1.27269e-23	gi|645264147|ref|XP_008237554.1|/6.2e-29/PREDICTED: F-box/LRR-repeat protein At3g58900-like [Prunus mume]	NA	sp|Q9SV82|FBD40_ARATH/1.4e-15/FBD-associated F-box protein At4g10400 OS=Arabidopsis thaliana GN=At4g10400 PE=2 SV=2	nnu:104604855/2.3e-07/beta-glucosidase 46; K05350 beta-glucosidase [EC:3.2.1.21]	At5g56440/4.2e-14/[R] LSE0003 A F-box and FBD-domains	PTHR32212/6.8E-45/--	NA
CL3391.Contig11_All	708	3.22	0.01	-8.33092	2.43516e-09	Down	1.69414e-10	gi|703147069|ref|XP_010108959.1|/6.0e-96/Potassium channel SKOR [Morus notabilis] >gi|587933636|gb|EXC20599.1| Potassium channel SKOR [Morus notabilis]	gi|747077513|ref|XM_011087578.1|/3.02109e-59/PREDICTED: Sesamum indicum potassium channel SKOR-like (LOC105167760), mRNA	sp|Q9M8S6|SKOR_ARATH/1.1e-92/Potassium channel SKOR OS=Arabidopsis thaliana GN=SKOR PE=1 SV=1	vra:106763693/3.1e-28/potassium channel AKT1-like; K04908 potassium voltage-gated channel Eag-related subfamily H member 5	At3g02850/3.0e-92/[PT] KOG0498 K+-channel ERG and related proteins, contain PAS/PAC sensor domain	PF00027/3.0E-17/Cyclic nucleotide-binding domain	biological_process:GO:0071805//potassium ion transmembrane transport;cellular_component:GO:0016021//integral component of membrane;molecular_function:GO:0005249//voltage-gated potassium channel activity;
CL11596.Contig1_All	395	3.21	0.01	-8.32643	9.54686e-05	Down	1.29534e-05	gi|747061238|ref|XP_011077080.1|/8.9e-17/PREDICTED: violaxanthin de-epoxidase, chloroplastic [Sesamum indicum]	NA	NA	sind:105161169/1.4e-17/violaxanthin de-epoxidase, chloroplastic; K09839 violaxanthin de-epoxidase [EC:1.23.5.1]	NA	NA	NA
CL4851.Contig2_All	1335	3.21	0.01	-8.32643	1.7569e-18	Down	5.8519e-20	gi|694444956|ref|XP_009348958.1|/3.1e-101/PREDICTED: uncharacterized protein LOC103940543 [Pyrus x bretschneideri] >gi|694444958|ref|XP_009348959.1| PREDICTED: uncharacterized protein LOC103940544 [Pyrus x bretschneideri]	NA	NA	sind:105173773/2.6e-36/uncharacterized LOC105173773; K01601 ribulose-bisphosphate carboxylase large chain [EC:4.1.1.39]	At3g44640/1.1e-44/[L] KOG4585 Predicted transposase	PF13359/1.6E-29/DDE superfamily endonuclease	NA
Unigene26569_All	762	3.21	0.01	-8.32643	3.27425e-10	Down	2.05734e-11	gi|802555480|ref|XP_012065458.1|/3.4e-20/PREDICTED: uncharacterized protein LOC105628624 [Jatropha curcas]	NA	NA	NA	NA	NA	NA
CL2942.Contig4_All	544	3.2	0.01	-8.32193	5.02565e-07	Down	4.68452e-08	gi|747085527|ref|XP_011090228.1|/4.9e-58/PREDICTED: single-stranded DNA-binding protein, mitochondrial [Sesamum indicum] >gi|747085529|ref|XP_011090230.1| PREDICTED: single-stranded DNA-binding protein, mitochondrial [Sesamum indicum]	NA	sp|Q84J78|SSBP_ARATH/1.5e-20/Single-stranded DNA-binding protein, mitochondrial OS=Arabidopsis thaliana GN=At4g11060 PE=2 SV=1	sind:105170958/7.5e-59/single-stranded DNA-binding protein, mitochondrial; K03111 single-strand DNA-binding protein	At3g18580/6.5e-47/[L] KOG1653 Single-stranded DNA-binding protein	PF00436/2.5E-15/Single-strand binding protein family	NA
CL4605.Contig1_All	1998	3.2	0.01	-8.32193	2.50049e-28	Down	4.95696e-30	gi|590584376|ref|XP_007015161.1|/3.9e-07/DNA binding,zinc ion binding,DNA binding, putative isoform 1 [Theobroma cacao] >gi|508785524|gb|EOY32780.1| DNA binding,zinc ion binding,DNA binding, putative isoform 1 [Theobroma cacao]	NA	NA	NA	NA	NA	NA
CL6462.Contig2_All	1290	3.19	0.01	-8.31741	6.91745e-18	Down	2.3863e-19	gi|702297443|ref|XP_010048338.1|/3.1e-26/PREDICTED: uncharacterized protein LOC104437146 [Eucalyptus grandis] >gi|702297447|ref|XP_010048339.1| PREDICTED: uncharacterized protein LOC104437146 [Eucalyptus grandis]	NA	NA	sind:105173773/7.3e-20/uncharacterized LOC105173773; K01601 ribulose-bisphosphate carboxylase large chain [EC:4.1.1.39]	NA	PTHR31704:SF16/5.3E-14/--	NA
CL14096.Contig2_All	959	3.18	0.01	-8.31288	7.41728e-13	Down	3.68446e-14	gi|802692368|ref|XP_012082980.1|/2.7e-22/PREDICTED: pto-interacting protein 1-like [Jatropha curcas] >gi|643716699|gb|KDP28325.1| hypothetical protein JCGZ_14096 [Jatropha curcas]	NA	sp|Q41328|PTI1_SOLLC/9.7e-23/Pto-interacting protein 1 OS=Solanum lycopersicum GN=PTI1 PE=1 SV=2	jcu:105642685/4.0e-23/pto-interacting protein 1-like; K13436 pto-interacting protein 1 [EC:2.7.11.1]	At2g43230/9.8e-22/[T] KOG1187 Serine/threonine protein kinase	PTHR27000/3.0E-32/--	NA
CL5060.Contig4_All	717	3.18	0.01	-8.31288	2.436e-09	Down	1.69414e-10	gi|747053550|ref|XP_011072943.1|/4.6e-72/PREDICTED: carbon catabolite repressor protein 4 homolog 5 isoform X1 [Sesamum indicum]	NA	sp|Q0WKY2|CCR4E_ARATH/4.5e-57/Carbon catabolite repressor protein 4 homolog 5 OS=Arabidopsis thaliana GN=CCR4-5 PE=2 SV=2	sind:105158036/7.1e-73/carbon catabolite repressor protein 4 homolog 5; K18729 protein angel	At3g18500/1.4e-41/[K] KOG2338 Transcriptional effector CCR4-related protein	PTHR12121/1.2E-54/--	NA
CL3104.Contig2_All	3138	3.17	0.01	-8.30834	3.67444e-45	Down	4.0105e-47	gi|747064816|ref|XP_011079011.1|/0.0e+00/PREDICTED: glutamate receptor 3.7 [Sesamum indicum]	gi|731409735|ref|XM_002273677.2|/3.0454e-45/PREDICTED: Vitis vinifera glutamate receptor 3.7 (LOC100255191), mRNA	sp|Q9SDQ4|GLR37_ARATH/2.1e-252/Glutamate receptor 3.7 OS=Arabidopsis thaliana GN=GLR3.7 PE=2 SV=2	sind:105162630/0.0e+00/glutamate receptor 3.7; K05387 glutamate receptor, ionotropic, plant	At2g32400/5.1e-245/[PET] KOG1052 Glutamate-gated kainate-type ion channel receptor subunit GluR5 and related subunits	PF00497/3.7E-16/Bacterial extracellular solute-binding proteins, family 3	biological_process:GO:0006810//transport;cellular_component:GO:0016020//membrane;
CL263.Contig3_All	402	3.16	0.01	-8.30378	9.55108e-05	Down	1.29534e-05	NA	NA	NA	NA	NA	NA	NA
CL5205.Contig2_All	519	3.15	0.01	-8.29921	1.88745e-06	Down	1.91027e-07	gi|747105542|ref|XP_011101047.1|/1.3e-23/PREDICTED: uncharacterized protein LOC105179146 [Sesamum indicum]	gi|747105541|ref|XM_011102745.1|/1.33177e-46/PREDICTED: Sesamum indicum uncharacterized LOC105179146 (LOC105179146), mRNA	NA	NA	NA	PTHR35751/2.1E-18/--	NA
CL4717.Contig8_All	1556	3.13	0.01	-8.29002	3.71094e-21	Down	1.04801e-22	gi|747084845|ref|XP_011089849.1|/2.2e-50/PREDICTED: DNA repair protein RAD51 homolog 2 isoform X1 [Sesamum indicum]	NA	sp|Q9SK02|RA51B_ARATH/1.5e-41/DNA repair protein RAD51 homolog 2 OS=Arabidopsis thaliana GN=RAD51B PE=2 SV=2	sind:105170678/3.3e-51/DNA repair protein RAD51 homolog 2; K10869 RAD51-like protein 1	At2g28560/9.0e-33/[L] KOG1433 DNA repair protein RAD51/RHP55	PTHR22942:SF15/9.0E-39/--	NA
CL7049.Contig3_All	544	3.13	0.01	-8.29002	9.72879e-07	Down	9.45976e-08	NA	NA	NA	NA	NA	NA	NA
CL4373.Contig9_All	1876	3.11	0.01	-8.28077	6.18717e-26	Down	1.37067e-27	gi|747055018|ref|XP_011073745.1|/1.5e-85/PREDICTED: GATA transcription factor 1-like isoform X1 [Sesamum indicum]	gi|747087674|ref|XM_011093086.1|/2.37163e-34/PREDICTED: Sesamum indicum GATA transcription factor 1 (LOC105171843), mRNA	sp|Q8LAU9|GATA1_ARATH/4.0e-49/GATA transcription factor 1 OS=Arabidopsis thaliana GN=GATA1 PE=2 SV=2	adu:107464083/1.7e-33/GATA transcription factor 9-like; K17895 GATA-binding protein 3	At3g24050/1.1e-48/[K] KOG1601 GATA-4/5/6 transcription factors	SM00401/3.0E-17/zinc finger binding to DNA consensus sequence [AT]GATA[AG]	NA
CL11312.Contig3_All	1690	3.08	0.01	-8.26679	6.03171e-23	Down	1.54553e-24	gi|731432167|ref|XP_010644186.1|/6.3e-35/PREDICTED: F-box/LRR-repeat protein At3g03360-like [Vitis vinifera]	NA	sp|Q84W80|FBL42_ARATH/7.7e-15/F-box/LRR-repeat protein At3g03360 OS=Arabidopsis thaliana GN=At3g03360 PE=2 SV=2	NA	At3g03360/2.0e-14/[R] LSE0003 A F-box and FBD-domains	PTHR32212/4.0E-20/--	NA
CL6367.Contig3_All	1646	3.08	0.01	-8.26679	2.38259e-22	Down	6.30242e-24	gi|296084040|emb|CBI24428.3|/3.5e-83/unnamed protein product [Vitis vinifera]	gi|823174276|ref|XM_012630273.1|/2.61011e-53/PREDICTED: Gossypium raimondii BEL1-like homeodomain protein 1 (LOC105799615), transcript variant X4, mRNA	sp|Q9SJ56|BLH1_ARATH/2.0e-76/BEL1-like homeodomain protein 1 OS=Arabidopsis thaliana GN=BLH1 PE=1 SV=1	bdi:100844103/9.0e-47/homeobox protein BEL1 homolog; K16670 homeobox protein Meis2	At2g35940/5.3e-76/[K] KOG0773 Transcription factor MEIS1 and related HOX domain proteins	PTHR11850/2.5E-136/--	NA
CL6573.Contig1_All	1351	3.07	0.01	-8.26209	6.91263e-18	Down	2.3863e-19	gi|747101927|ref|XP_011099108.1|/9.5e-143/PREDICTED: uncharacterized protein LOC105177598 [Sesamum indicum]	gi|747101926|ref|XM_011100806.1|/0/PREDICTED: Sesamum indicum uncharacterized LOC105177598 (LOC105177598), mRNA	NA	NA	At2g42240/2.8e-38/[R] KOG1457 RNA binding protein (contains RRM repeats)	PTHR24012/1.3E-31/--	molecular_function:GO:1901363//heterocyclic compound binding;GO:0097159//organic cyclic compound binding;
CL1993.Contig3_All	424	3.06	0.01	-8.25739	5.00445e-05	Down	6.41458e-06	gi|747085121|ref|XP_011090002.1|/2.4e-07/PREDICTED: uncharacterized protein At4g22758-like [Sesamum indicum]	NA	NA	NA	NA	NA	NA
CL318.Contig8_All	923	3.05	0.01	-8.25267	1.11654e-11	Down	6.12678e-13	gi|747091373|ref|XP_011093413.1|/1.9e-81/PREDICTED: tRNA (guanine-N(7)-)-methyltransferase [Sesamum indicum]	NA	sp|Q8GXB7|TRMB_ARATH/3.2e-07/tRNA (guanine-N(7)-)-methyltransferase OS=Arabidopsis thaliana GN=At5g24840 PE=2 SV=1	sind:105173394/2.8e-82/tRNA (guanine-N(7)-)-methyltransferase; K03439 tRNA (guanine-N7-)-methyltransferase [EC:2.1.1.33]	At5g17660/9.3e-62/[R] KOG3115 Methyltransferase-like protein	PTHR23417:SF18/1.2E-113/--	biological_process:GO:0006400//tRNA modification;GO:0036265//RNA (guanine-N7)-methylation;cellular_component:GO:0043527//tRNA methyltransferase complex;molecular_function:GO:0008176//tRNA (guanine-N7-)-methyltransferase activity;
Unigene26633_All	421	3.05	0.01	-8.25267	5.00633e-05	Down	6.41458e-06	NA	NA	NA	NA	NA	NA	NA
CL5303.Contig3_All	465	3.04	0.01	-8.24793	1.35087e-05	Down	1.57304e-06	gi|747049902|ref|XP_011071006.1|/1.6e-41/PREDICTED: haloacid dehalogenase-like hydrolase domain-containing protein 3 [Sesamum indicum]	NA	NA	bpg:Bathy09g01660/2.6e-07/hypothetical protein; K01082 3'(2'), 5'-bisphosphate nucleotidase [EC:3.1.3.7]	At1g14310/1.8e-37/[R] KOG3085 Predicted hydrolase (HAD superfamily)	PTHR12725/1.9E-65/--	biological_process:GO:0008152//metabolic process;molecular_function:GO:0016787//hydrolase activity;
CL6226.Contig2_All	657	3.02	0.01	-8.2384	3.51648e-08	Down	2.81714e-09	gi|731323298|ref|XP_010672356.1|/5.1e-33/PREDICTED: uncharacterized protein LOC104888940 [Beta vulgaris subsp. vulgaris]	NA	NA	bna:106392594/5.9e-26/uncharacterized LOC106392594; K00620 glutamate N-acetyltransferase / amino-acid N-acetyltransferase [EC:2.3.1.35 2.3.1.1]	At1g31030/9.3e-32/[R] KOG1075 FOG: Reverse transcriptase	PTHR19446:SF340/4.2E-40/--	NA
CL334.Contig3_All	717	3.01	0.01	-8.23362	9.31594e-09	Down	6.9084e-10	gi|510794268|gb|AGN52100.1|/2.5e-49/MYB-related transcription factor [Salvia miltiorrhiza] >gi|510794488|gb|AGN52210.1| MYB-related transcription factor [Salvia miltiorrhiza]	gi|19052|emb|X70879.1|/4.13178e-28/H.vulgare Myb1 gene	sp|P81393|MYB08_ANTMA/8.8e-37/Myb-related protein 308 OS=Antirrhinum majus GN=MYB308 PE=2 SV=1	sind:105169783/1.8e-44/myb-related protein 308; K09422 myb proto-oncogene protein, plant	At4g38620/4.3e-30/[K] KOG0048 Transcription factor, Myb superfamily	PTHR10641/1.1E-47/--	NA
CL13594.Contig1_All	525	2.99	0.01	-8.224	3.65158e-06	Down	3.85752e-07	NA	NA	NA	sind:105165596/4.2e-06/heat stress transcription factor A-4b-like; K09419 heat shock transcription factor, other eukaryote	NA	NA	NA
CL4208.Contig2_All	936	2.99	0.01	-8.224	1.11751e-11	Down	6.12678e-13	gi|645271028|ref|XP_008240722.1|/8.6e-10/PREDICTED: B3 domain-containing transcription factor VRN1-like [Prunus mume]	NA	NA	NA	NA	PS50863/9.361/B3 DNA-binding domain profile.	NA
CL9935.Contig5_All	2442	2.97	0.01	-8.21432	1.59663e-32	Down	2.6437e-34	gi|747063455|ref|XP_011078275.1|/2.3e-256/PREDICTED: protein phosphatase 2C and cyclic nucleotide-binding/kinase domain-containing protein isoform X1 [Sesamum indicum] >gi|747063457|ref|XP_011078276.1| PREDICTED: protein phosphatase 2C and cyclic nucleotide-binding/kinase domain-containing protein isoform X1 [Sesamum indicum] >gi|747063459|ref|XP_011078277.1| PREDICTED: protein phosphatase 2C and…	gi|747063470|ref|XM_011079982.1|/0/PREDICTED: Sesamum indicum protein phosphatase 2C and cyclic nucleotide-binding/kinase domain-containing protein (LOC105162065), transcript variant X9, mRNA	sp|Q9SL76|P2C19_ARATH/1.2e-229/Protein phosphatase 2C and cyclic nucleotide-binding/kinase domain-containing protein OS=Arabidopsis thaliana GN=At2g20050/At2g20040 PE=2 SV=2	atr:18426723/4.2e-210/protein phosphatase 2C and cyclic nucleotide-binding/kinase domain-containing protein; K19477 cGMP-dependent protein kinase 2 [EC:2.7.11.12]	At2g20050/5.7e-183/[T] KOG0698 Serine/threonine protein phosphatase	PF00481/1.5E-37/Protein phosphatase 2C	NA
CL1249.Contig2_All	1309	2.96	0.01	-8.20945	1.06605e-16	Down	3.96812e-18	gi|747069401|ref|XP_011081493.1|/9.8e-20/PREDICTED: CHD3-type chromatin-remodeling factor PICKLE [Sesamum indicum]	NA	sp|Q9S775|PKL_ARATH/6.3e-17/CHD3-type chromatin-remodeling factor PICKLE OS=Arabidopsis thaliana GN=PKL PE=1 SV=1	sind:105164538/1.5e-20/CHD3-type chromatin-remodeling factor PICKLE; K11643 chromodomain-helicase-DNA-binding protein 4 [EC:3.6.4.12]	At2g25170/2.4e-15/[R] KOG0383 Predicted helicase	NA	NA
Unigene25711_All	388	2.96	0.01	-8.20945	0.000182697	Down	2.61576e-05	gi|747103203|ref|XP_011099787.1|/3.2e-19/PREDICTED: serine/threonine-protein kinase ULK3 isoform X3 [Sesamum indicum]	NA	NA	sind:105178117/4.9e-20/serine/threonine-protein kinase ULK3; K08269 serine/threonine-protein kinase ULK/ATG1 [EC:2.7.11.1]	At1g49180_1/1.1e-11/[OUT] KOG0595 Serine/threonine-protein kinase involved in autophagy	PTHR24348:SF24/1.2E-22/--	molecular_function:GO:0016301//kinase activity;
CL11467.Contig2_All	700	2.95	0.01	-8.20457	1.81284e-08	Down	1.39506e-09	gi|747065781|ref|XP_011079544.1|/1.0e-15/PREDICTED: peptidyl-prolyl cis-trans isomerase CYP21-3, mitochondrial isoform X1 [Sesamum indicum]	NA	sp|Q94A16|CP21C_ARATH/9.2e-07/Peptidyl-prolyl cis-trans isomerase CYP21-3, mitochondrial OS=Arabidopsis thaliana GN=CYP21-3 PE=2 SV=2	tcc:TCM_004829/1.3e-10/Cyclophilin-like peptidyl-prolyl cis-trans isomerase family protein isoform 1; K12736 peptidylprolyl isomerase domain and WD repeat-containing protein 1 [EC:5.2.1.8]	At2g47320/2.5e-06/[O] KOG0882 Cyclophilin-related peptidyl-prolyl cis-trans isomerase	PTHR11071:SF200/1.8E-12/--	biological_process:GO:0009987//cellular process;cellular_component:GO:0016020//membrane;molecular_function:GO:0016853//isomerase activity;
CL8562.Contig6_All	3495	2.95	0.01	-8.20457	5.67478e-47	Down	5.91442e-49	gi|747055630|ref|XP_011074059.1|/9.3e-57/PREDICTED: RNA-binding protein 24-B [Sesamum indicum]	gi|747055629|ref|XM_011075757.1|/1.3135e-173/PREDICTED: Sesamum indicum RNA-binding protein 24-B (LOC105158862), mRNA	sp|Q9LIS2|RBG4_ARATH/4.5e-09/Glycine-rich RNA-binding protein 4, mitochondrial OS=Arabidopsis thaliana GN=RBG4 PE=2 SV=1	jcu:105631444/1.7e-10/heterogeneous nuclear ribonucleoprotein 1; K12741 heterogeneous nuclear ribonucleoprotein A1/A3	At1g76460/5.5e-30/[R] KOG0149 Predicted RNA-binding protein SEB4 (RRM superfamily)	NA	NA
CL3165.Contig13_All	1752	2.93	0.01	-8.19476	1.19837e-22	Down	3.121e-24	gi|747066195|ref|XP_011079772.1|/1.2e-166/PREDICTED: LEC14B protein [Sesamum indicum]	gi|747066194|ref|XM_011081470.1|/0/PREDICTED: Sesamum indicum LEC14B protein (LOC105163208), mRNA	sp|Q40153|LE14B_LITER/5.3e-144/LEC14B protein OS=Lithospermum erythrorhizon PE=2 SV=1	sind:105163208/1.9e-167/LEC14B protein; K11801 WD repeat-containing protein 23	At4g03020/1.2e-150/[R] KOG0266 WD40 repeat-containing protein	PS50082/10.575/Trp-Asp (WD) repeats profile.	NA
Unigene27042_All	460	2.91	0.01	-8.18488	2.60334e-05	Down	3.17654e-06	NA	NA	NA	NA	NA	NA	NA
Unigene19672_All	572	2.9	0.01	-8.17991	9.72999e-07	Down	9.45976e-08	gi|747052066|ref|XP_011072136.1|/3.2e-55/PREDICTED: putative late blight resistance protein homolog R1A-10 [Sesamum indicum]	NA	sp|Q8W1E0|R1A_SOLDE/1.2e-33/Late blight resistance protein R1-A OS=Solanum demissum GN=R1A PE=3 SV=1	cit:102617228/8.5e-37/disease resistance protein RPP13-like; K13457 disease resistance protein RPM1	NA	PF00931/1.4E-38/NB-ARC domain	NA
CL1228.Contig2_All	1925	2.88	0.01	-8.16993	1.93011e-24	Down	4.60262e-26	gi|747082833|ref|XP_011088757.1|/1.9e-192/PREDICTED: RING-H2 finger protein ATL65 [Sesamum indicum]	gi|848872873|ref|XM_012981543.1|/0/PREDICTED: Erythranthe guttatus RING-H2 finger protein ATL65 (LOC105957606), mRNA	sp|Q67YI6|ATL65_ARATH/4.2e-94/RING-H2 finger protein ATL65 OS=Arabidopsis thaliana GN=ATL65 PE=2 SV=2	sind:105169902/2.8e-193/RING-H2 finger protein ATL65; K19041 E3 ubiquitin-protein ligase RNF38/44 [EC:2.3.2.27]	At3g18930/1.1e-93/[O] KOG0800 FOG: Predicted E3 ubiquitin ligase	SM00184/7.3E-7/Ring finger	NA
CL7515.Contig6_All	1348	2.88	0.01	-8.16993	1.06709e-16	Down	3.96812e-18	gi|914408421|gb|AKV71977.1|/2.4e-122/MYB-related protein [Rehmannia glutinosa]	gi|914408420|gb|KR780114.1|/3.22862e-121/Rehmannia glutinosa MYB-related protein (MYB38) mRNA, complete cds	sp|Q8RWU3|RVE8_ARATH/6.9e-91/Protein REVEILLE 8 OS=Arabidopsis thaliana GN=RVE8 PE=2 SV=1	zma:100192868/4.1e-29/GRMZM2G175265, GRMZM2G474769; LHY protein; K12133 MYB-related transcription factor LHY	At5g02840/5.0e-80/[O] KOG0724 Zuotin and related molecular chaperones (DnaJ superfamily), contains DNA-binding domains	PS51294/16.426/Myb-type HTH DNA-binding domain profile.	NA
CL12694.Contig2_All	1103	2.87	0.01	-8.16491	1.91376e-13	Down	9.03534e-15	gi|747055933|ref|XP_011074217.1|/1.4e-72/PREDICTED: protein notum homolog [Sesamum indicum]	NA	NA	sind:105158983/2.2e-73/protein notum homolog; K19882 O-palmitoleoyl-L-serine hydrolase [EC:3.1.1.98]	At5g45280/1.8e-67/[M] KOG4287 Pectin acetylesterase and similar proteins	PTHR21562/5.2E-111/--	NA
CL4656.Contig2_All	1619	2.86	0.01	-8.15987	2.89344e-20	Down	8.62998e-22	gi|747067166|ref|XP_011080289.1|/1.2e-11/PREDICTED: ankyrin-1-like [Sesamum indicum]	NA	NA	spen:107018857/1.1e-07/26S proteasome non-ATPase regulatory subunit 10; K06694 26S proteasome non-ATPase regulatory subunit 10	At3g04710_1/7.0e-12/[R] KOG0504 FOG: Ankyrin repeat	NA	cellular_component:GO:0044424//intracellular part;
Unigene23957_All	378	2.85	0.01	-8.15482	0.000348199	Down	5.28216e-05	NA	NA	NA	NA	NA	NA	NA
CL13436.Contig2_All	357	2.84	0.01	-8.14975	0.000658718	Down	0.000106666	NA	NA	NA	NA	NA	NA	NA
Unigene21179_All	538	2.83	0.01	-8.14466	3.65116e-06	Down	3.85752e-07	NA	NA	NA	NA	NA	NA	NA
CL4229.Contig2_All	2662	5.65	0.02	-8.14211	1.97843e-68	Down	1.2638e-70	gi|747055622|ref|XP_011074055.1|/1.2e-184/PREDICTED: AT-rich interactive domain-containing protein 5 [Sesamum indicum]	gi|747055621|ref|XM_011075753.1|/0/PREDICTED: Sesamum indicum AT-rich interactive domain-containing protein 5 (LOC105158859), mRNA	sp|Q0WNR6|ARID5_ARATH/1.0e-114/AT-rich interactive domain-containing protein 5 OS=Arabidopsis thaliana GN=ARID5 PE=1 SV=1	fve:101311423/3.3e-06/nuclear pore complex protein NUP62; K14306 nuclear pore complex protein Nup62	At1g20910/4.9e-95/[K] KOG2744 DNA-binding proteins Bright/BRCAA1/RBP1 and related proteins containing BRIGHT domain	PS01031/10.749/Heat shock hsp20 proteins family profile.	NA
CL7123.Contig3_All	1712	2.81	0.01	-8.13443	3.70937e-21	Down	1.04801e-22	gi|747053243|ref|XP_011072776.1|/2.0e-166/PREDICTED: probable mitochondrial adenine nucleotide transporter BTL1 [Sesamum indicum]	gi|747053242|ref|XM_011074474.1|/0/PREDICTED: Sesamum indicum probable mitochondrial adenine nucleotide transporter BTL1 (LOC105157936), mRNA	sp|Q9LJX5|BRTL1_ARATH/1.0e-131/Probable mitochondrial adenine nucleotide transporter BTL1 OS=Arabidopsis thaliana GN=At3g20240 PE=2 SV=1	sind:105157936/3.1e-167/probable mitochondrial adenine nucleotide transporter BTL1; K14684 solute carrier family 25 (mitochondrial phosphate transporter), member 23/24/25/41	At3g20240/2.7e-131/[C] KOG0752 Mitochondrial solute carrier protein	PS50920/17.858/Solute carrier (Solcar) repeat profile.	biological_process:GO:0055085//transmembrane transport;GO:0006412//translation;cellular_component:GO:0016021//integral component of membrane;molecular_function:GO:0003735//structural constituent of ribosome;
CL7681.Contig1_All	2013	2.81	0.01	-8.13443	4.86548e-25	Down	1.12869e-26	gi|747071277|ref|XP_011082500.1|/3.5e-210/PREDICTED: tubby-like F-box protein 3 [Sesamum indicum]	gi|747071276|ref|XM_011084198.1|/0/PREDICTED: Sesamum indicum tubby-like F-box protein 3 (LOC105165246), mRNA	sp|Q8VY21|TLP3_ARATH/5.1e-175/Tubby-like F-box protein 3 OS=Arabidopsis thaliana GN=TULP3 PE=2 SV=1	bna:106363425/2.5e-51/tubby-like F-box protein 1; K19600 tubby-related protein 1	At2g47900/1.8e-174/[R] KOG2502 Tub family proteins	PTHR16517/5.1E-283/--	NA
CL9423.Contig4_All	739	2.8	0.01	-8.12928	1.81256e-08	Down	1.39506e-09	NA	gi|937906879|dbj|AP014959.1|/7.34079e-06/Oryza sativa Japonica Group DNA, chromosome 3, cultivar: Nipponbare, complete sequence	NA	NA	NA	NA	NA
CL516.Contig7_All	2278	2.79	0.01	-8.12412	2.49897e-28	Down	4.95696e-30	gi|747095468|ref|XP_011095611.1|/4.7e-259/PREDICTED: probable galactinol--sucrose galactosyltransferase 1 [Sesamum indicum]	gi|747095467|ref|XM_011097309.1|/0/PREDICTED: Sesamum indicum probable galactinol--sucrose galactosyltransferase 1 (LOC105175014), mRNA	sp|Q84VX0|RFS1_ARATH/5.7e-215/Probable galactinol--sucrose galactosyltransferase 1 OS=Arabidopsis thaliana GN=RFS1 PE=2 SV=1	sind:105175014/7.1e-260/probable galactinol--sucrose galactosyltransferase 1; K06617 raffinose synthase [EC:2.4.1.82]	NA	PTHR31268:SF4/0.0/--	molecular_function:GO:0047268//galactinol-raffinose galactosyltransferase activity;
CL7003.Contig2_All	1585	2.79	0.01	-8.12412	2.25724e-19	Down	7.10646e-21	gi|255565071|ref|XP_002523528.1|/7.3e-86/PREDICTED: uncharacterized protein LOC8262840 [Ricinus communis] >gi|223537235|gb|EEF38867.1| conserved hypothetical protein [Ricinus communis]	NA	NA	NA	NA	SM00791/2.2E-6/--	NA
CL7303.Contig3_All	937	2.78	0.01	-8.11894	4.32138e-11	Down	2.4984e-12	gi|697116888|ref|XP_009612369.1|/5.5e-49/PREDICTED: glutamate receptor 2.8-like [Nicotiana tomentosiformis]	NA	sp|O81078|GLR29_ARATH/1.1e-31/Glutamate receptor 2.9 OS=Arabidopsis thaliana GN=GLR2.9 PE=2 SV=1	spen:107023365/9.3e-49/glutamate receptor 2.8-like; K05387 glutamate receptor, ionotropic, plant	At2g29100/3.0e-31/[PET] KOG1052 Glutamate-gated kainate-type ion channel receptor subunit GluR5 and related subunits	PTHR18966/1.5E-21/--	NA
CL7438.Contig9_All	1292	2.78	0.01	-8.11894	1.63748e-15	Down	6.59846e-17	gi|747048250|ref|XP_011070126.1|/6.8e-114/PREDICTED: peroxisome biogenesis protein 19-2-like [Sesamum indicum]	gi|848883471|ref|XM_012986582.1|/2.92114e-161/PREDICTED: Erythranthe guttatus peroxisome biogenesis protein 19-2-like (LOC105962279), mRNA	sp|Q9SRQ3|PE191_ARATH/2.7e-84/Peroxisome biogenesis protein 19-1 OS=Arabidopsis thaliana GN=PEX19-1 PE=1 SV=1	sind:105155846/1.0e-114/peroxisome biogenesis protein 19-2-like; K13337 peroxin-19	At3g03490/7.1e-84/[U] KOG3133 40 kDa farnesylated protein associated with peroxisomes	PF04614/2.0E-38/Pex19 protein family	cellular_component:GO:0005777//peroxisome;
CL2111.Contig5_All	1755	2.76	0.01	-8.10852	1.86222e-21	Down	5.1898e-23	gi|747098469|ref|XP_011097248.1|/8.4e-192/PREDICTED: floral homeotic protein APETALA 2-like isoform X1 [Sesamum indicum]	gi|747098468|ref|XM_011098946.1|/0/PREDICTED: Sesamum indicum floral homeotic protein APETALA 2-like (LOC105176219), transcript variant X1, mRNA	sp|P47927|AP2_ARATH/5.7e-138/Floral homeotic protein APETALA 2 OS=Arabidopsis thaliana GN=AP2 PE=1 SV=1	sind:105176219/1.3e-192/floral homeotic protein APETALA 2-like; K09284 AP2-like factor, euAP2 lineage	At4g36920/1.5e-137/[K] LSE0337 A Ovule development protein/AP2 domain transcription factor	PS51032/17.701/AP2/ERF domain profile.	biological_process:GO:0010467//gene expression;GO:0044271//cellular nitrogen compound biosynthetic process;GO:0034645//cellular macromolecule biosynthetic process;GO:0044238//primary metabolic process;
CL3367.Contig4_All	566	2.76	0.01	-8.10852	3.6495e-06	Down	3.85752e-07	gi|747061450|ref|XP_011077195.1|/2.9e-45/PREDICTED: CBS domain-containing protein CBSX6 [Sesamum indicum]	gi|110350028|gb|AC182571.2|/3.09405e-58/Erythranthe guttata clone MGBa-65G3, complete sequence	sp|Q8GZA4|CBSX6_ARATH/1.5e-36/CBS domain-containing protein CBSX6 OS=Arabidopsis thaliana GN=CBSX6 PE=1 SV=1	NA	At1g65320/4.1e-36/[C] KOG1764 5'-AMP-activated protein kinase, gamma subunit	PTHR13780:SF46/3.0E-52/--	NA
CL7970.Contig5_All	1551	2.75	0.01	-8.10329	8.85023e-19	Down	2.8979e-20	gi|747099926|ref|XP_011098031.1|/2.1e-40/PREDICTED: uncharacterized protein LOC105176815 isoform X1 [Sesamum indicum] >gi|747099928|ref|XP_011098032.1| PREDICTED: uncharacterized protein LOC105176815 isoform X1 [Sesamum indicum] >gi|747099930|ref|XP_011098033.1| PREDICTED: uncharacterized protein LOC105176815 isoform X1 [Sesamum indicum] >gi|747099932|ref|XP_011098034.1| PREDICTED: uncharacterize…	NA	NA	NA	NA	PTHR34659/6.3E-42/--	NA
CL9866.Contig2_All	1165	2.73	0.01	-8.09276	1.91279e-13	Down	9.03534e-15	gi|698496086|ref|XP_009794113.1|/7.9e-146/PREDICTED: U-box domain-containing protein 4-like [Nicotiana sylvestris]	gi|848876655|ref|XM_012983330.1|/0/PREDICTED: Erythranthe guttatus U-box domain-containing protein 4 (LOC105959269), mRNA	sp|O22193|PUB4_ARATH/2.1e-67/U-box domain-containing protein 4 OS=Arabidopsis thaliana GN=PUB4 PE=1 SV=3	thj:104825776/5.6e-128/U-box domain-containing protein 4-like; K08332 vacuolar protein 8	At3g01400/9.4e-144/[S] KOG0167 FOG: Armadillo/beta-catenin-like repeats	PS50176/9.257/Armadillo/plakoglobin ARM repeat profile.	NA
Unigene19671_All	1141	2.73	0.01	-8.09276	1.91425e-13	Down	9.03534e-15	NA	NA	NA	NA	NA	NA	NA
CL5385.Contig2_All	2160	2.72	0.01	-8.08746	3.118e-26	Down	6.78762e-28	gi|747078407|ref|XP_011086364.1|/5.7e-174/PREDICTED: LOW QUALITY PROTEIN: uncharacterized protein LOC105168115 [Sesamum indicum]	NA	NA	NA	At2g30990/2.4e-60/[S] LSE0470 A Uncharacterized protein	PF05097/2.4E-73/Protein of unknown function (DUF688)	NA
CL8877.Contig1_All	371	2.72	0.01	-8.08746	0.000658864	Down	0.000106666	gi|747045802|ref|XP_011096073.1|/2.5e-29/PREDICTED: DNA mismatch repair protein MLH1 isoform X1 [Sesamum indicum]	gi|848913575|ref|XR_001174330.1|/4.25632e-55/PREDICTED: Erythranthe guttatus DNA mismatch repair protein MLH1 (LOC105974319), transcript variant X2, misc_RNA	sp|Q9ZRV4|MLH1_ARATH/2.5e-27/DNA mismatch repair protein MLH1 OS=Arabidopsis thaliana GN=MLH1 PE=2 SV=1	sind:105175349/3.8e-30/DNA mismatch repair protein MLH1; K08734 DNA mismatch repair protein MLH1	At4g09140/6.7e-27/[L] KOG1979 DNA mismatch repair protein - MLH1 family	PTHR10073:SF40/1.3E-36/--	NA
Unigene24148_All	1007	2.71	0.01	-8.08215	1.11702e-11	Down	6.12678e-13	gi|747062782|ref|XP_011077918.1|/3.8e-56/PREDICTED: protein YLS9-like [Sesamum indicum]	NA	sp|Q9FFW5|PERK8_ARATH/1.9e-08/Proline-rich receptor-like protein kinase PERK8 OS=Arabidopsis thaliana GN=PERK8 PE=1 SV=1	dosa:Os04t0498700-01/2.3e-08/Os04g0498700; Haem peroxidase family protein.; K00430 peroxidase [EC:1.11.1.7]	Hs4505285/5.3e-10/[WV] KOG1216 von Willebrand factor and related coagulation proteins	PTHR31852:SF2/2.3E-30/--	NA
CL3689.Contig2_All	991	2.7	0.01	-8.07682	2.19747e-11	Down	1.23722e-12	NA	NA	NA	NA	NA	PS50863/10.052/B3 DNA-binding domain profile.	NA
Unigene25059_All	491	2.7	0.01	-8.07682	2.60411e-05	Down	3.17654e-06	gi|976643363|gb|KVF39679.1|/9.7e-13/hypothetical protein Ccrd_026776, partial [Cynara cardunculus var. scolymus]	NA	NA	NA	At3g21210_2/2.6e-10/[R] LSE0006 A Zn-finger proteins containing C1, DC1, and PHD domains	PF03107/1.1E-7/C1 domain	NA
CL4925.Contig1_All	1678	2.68	0.01	-8.06609	1.14086e-19	Down	3.51916e-21	gi|747074789|ref|XP_011084401.1|/1.5e-92/PREDICTED: 3-hydroxyisobutyryl-CoA hydrolase-like protein 1, mitochondrial isoform X2 [Sesamum indicum]	gi|848886605|ref|XM_012988092.1|/2.34362e-143/PREDICTED: Erythranthe guttatus 3-hydroxyisobutyryl-CoA hydrolase-like protein 1, mitochondrial (LOC105963662), mRNA	sp|Q5XF59|HIBC4_ARATH/4.7e-73/3-hydroxyisobutyryl-CoA hydrolase-like protein 1, mitochondrial OS=Arabidopsis thaliana GN=At3g60510 PE=2 SV=1	sind:105166658/9.3e-92/3-hydroxyisobutyryl-CoA hydrolase-like protein 1, mitochondrial; K05605 3-hydroxyisobutyryl-CoA hydrolase [EC:3.1.2.4]	At3g60510/5.1e-58/[I] KOG1684 Enoyl-CoA hydratase	PTHR11941/4.7E-128/--	NA
Unigene27311_All	730	24.11	0.09	-8.06549	5.21589e-73	Down	3.12516e-75	NA	NA	NA	NA	NA	NA	NA
CL505.Contig11_All	2150	2.66	0.01	-8.05528	2.45257e-25	Down	5.58936e-27	gi|694326201|ref|XP_009354019.1|/3.2e-23/PREDICTED: UDP-sugar pyrophosphorylase [Pyrus x bretschneideri]	gi|848886045|ref|XM_012987813.1|/1.24084e-47/PREDICTED: Erythranthe guttatus UDP-sugar pyrophosphorylase (LOC105963411), mRNA	sp|Q0GZS3|USP_CUCME/1.0e-24/UDP-sugar pyrophosphorylase OS=Cucumis melo GN=USP PE=1 SV=1	pxb:103945204/4.8e-24/UDP-sugar pyrophosphorylase; K12447 UDP-sugar pyrophosphorylase [EC:2.7.7.64]	At5g52560/1.2e-24/[M] KOG2388 UDP-N-acetylglucosamine pyrophosphorylase	NA	NA
CL26.Contig6_All	426	2.65	0.01	-8.04985	0.000182851	Down	2.61576e-05	NA	gi|955381302|ref|XM_006601166.2|/3.14931e-12/PREDICTED: Glycine max protein indeterminate-domain 7-like (LOC100807813), transcript variant X2, mRNA	NA	NA	NA	NA	NA
Unigene21492_All	426	2.65	0.01	-8.04985	0.000182912	Down	2.61576e-05	gi|938340392|ref|YP_009172344.1|/1.4e-15/ATP synthase subunit a (mitochondrion) [Ulva fasciata] >gi|931147364|gb|ALG35703.1| ATP synthase subunit a (mitochondrion) [Ulva fasciata]	NA	sp|P05500|ATP6_OENBE/3.6e-14/ATP synthase subunit a OS=Oenothera berteroana GN=ATP6 PE=2 SV=2	csl:CospCoM_p11/7.5e-14/atp6; ATP synthase F0 subunit 6; K02126 F-type H+-transporting ATPase subunit a	DmMi001/7.9e-24/[C] KOG4665 ATP synthase F0 subunit 6 and related proteins	PTHR11410/8.1E-18/--	NA
CL13475.Contig2_All	396	2.64	0.01	-8.04439	0.00065906	Down	0.000106666	gi|747056770|ref|XP_011074658.1|/1.5e-48/PREDICTED: filament-like plant protein 4 isoform X1 [Sesamum indicum] >gi|747056772|ref|XP_011074659.1| PREDICTED: filament-like plant protein 4 isoform X1 [Sesamum indicum] >gi|747056774|ref|XP_011074660.1| PREDICTED: filament-like plant protein 4 isoform X1 [Sesamum indicum] >gi|747056776|ref|XP_011074661.1| PREDICTED: filament-like plant protein 4 isofo…	gi|747073117|ref|XM_011085209.1|/3.48264e-66/PREDICTED: Sesamum indicum filament-like plant protein 4 (LOC105166020), mRNA	sp|Q0WSY2|FPP4_ARATH/5.8e-30/Filament-like plant protein 4 OS=Arabidopsis thaliana GN=FPP4 PE=1 SV=1	NA	NA	PTHR31580:SF4/3.1E-56/--	NA
CL5754.Contig8_All	1166	2.64	0.01	-8.04439	3.76967e-13	Down	1.82457e-14	gi|747097129|ref|XP_011096516.1|/1.1e-102/PREDICTED: UDP-N-acetylglucosamine transferase subunit ALG14 homolog isoform X2 [Sesamum indicum]	gi|747097128|ref|XM_011098214.1|/0/PREDICTED: Sesamum indicum UDP-N-acetylglucosamine transferase subunit ALG14 homolog (LOC105175680), transcript variant X2, mRNA	NA	sind:105175680/5.9e-101/UDP-N-acetylglucosamine transferase subunit ALG14 homolog; K07441 beta-1,4-N-acetylglucosaminyltransferase [EC:2.4.1.141]	At4g18230/3.3e-40/[R] KOG3339 Predicted glycosyltransferase	PF08660/1.3E-64/Oligosaccharide biosynthesis protein Alg14 like	NA
CL6983.Contig8_All	749	2.63	0.01	-8.03892	3.51596e-08	Down	2.81714e-09	gi|747106513|ref|XP_011101549.1|/2.6e-25/PREDICTED: uncharacterized protein At1g04910 [Sesamum indicum]	NA	sp|Q8W486|Y1491_ARATH/9.6e-18/Uncharacterized protein At1g04910 OS=Arabidopsis thaliana GN=At1g04910 PE=2 SV=1	NA	At1g04910/2.5e-17/[S] LSE0400 A Predicted auxin-independent growth regulator	NA	cellular_component:GO:0016021//integral component of membrane;
CL280.Contig2_All	790	2.62	0.01	-8.03342	1.81058e-08	Down	1.39506e-09	NA	NA	NA	NA	NA	NA	NA
CL4492.Contig8_All	1535	2.62	0.01	-8.03342	1.36831e-17	Down	4.81882e-19	gi|645270163|ref|XP_008240332.1|/9.6e-208/PREDICTED: uncharacterized protein LOC103338853 [Prunus mume]	gi|848916099|ref|XM_013000228.1|/0/PREDICTED: Erythranthe guttatus uncharacterized LOC105975057 (LOC105975057), mRNA	NA	NA	NA	SM01041/5.2E-38/BRO1-like domain	NA
CL4982.Contig2_All	723	2.61	0.01	-8.02791	1.33436e-07	Down	1.14878e-08	NA	NA	NA	NA	NA	NA	NA
CL5486.Contig4_All	913	2.6	0.01	-8.02237	6.39673e-10	Down	4.1545e-11	gi|747069399|ref|XP_011081492.1|/3.4e-112/PREDICTED: Golgi SNAP receptor complex member 1-1 [Sesamum indicum]	gi|747069398|ref|XM_011083190.1|/0/PREDICTED: Sesamum indicum Golgi SNAP receptor complex member 1-1 (LOC105164537), mRNA	sp|Q9LMP7|GOS11_ARATH/3.3e-89/Golgi SNAP receptor complex member 1-1 OS=Arabidopsis thaliana GN=GOS11 PE=2 SV=1	sind:105164537/5.2e-113/Golgi SNAP receptor complex member 1-1; K08495 golgi SNAP receptor complex member 1	At1g15880/8.8e-89/[U] KOG3208 SNARE protein GS28	PF12352/1.2E-18/Snare region anchored in the vesicle membrane C-terminus	NA
CL8562.Contig7_All	3303	2.59	0.01	-8.01681	7.67731e-39	Down	1.02969e-40	gi|747055630|ref|XP_011074059.1|/1.0e-81/PREDICTED: RNA-binding protein 24-B [Sesamum indicum]	gi|747055629|ref|XM_011075757.1|/1.24147e-173/PREDICTED: Sesamum indicum RNA-binding protein 24-B (LOC105158862), mRNA	sp|Q9SHZ6|UBA1A_ARATH/2.0e-14/UBP1-associated proteins 1A OS=Arabidopsis thaliana GN=UBA1A PE=1 SV=2	sind:105162503/1.0e-17/UBP1-associated protein 2C-like; K12741 heterogeneous nuclear ribonucleoprotein A1/A3	At1g20880/3.5e-58/[R] KOG0149 Predicted RNA-binding protein SEB4 (RRM superfamily)	PF00076/4.4E-17/RNA recognition motif. (a.k.a. RRM, RBD, or RNP domain)	NA
Unigene16273_All	2030	2.59	0.01	-8.01681	3.03529e-23	Down	7.65356e-25	gi|590605805|ref|XP_007020583.1|/4.4e-144/Receptor like protein 53, putative [Theobroma cacao] >gi|508720211|gb|EOY12108.1| Receptor like protein 53, putative [Theobroma cacao]	NA	sp|Q9C9H7|RLP12_ARATH/8.4e-93/Receptor-like protein 12 OS=Arabidopsis thaliana GN=RLP12 PE=2 SV=2	tcc:TCM_032503/7.0e-110/Di-glucose binding protein with Kinesin motor domain; K10406 kinesin family member C2/C3	At5g25910/1.0e-105/[R] KOG0619 FOG: Leucine rich repeat	SM00369/95.0/Leucine-rich repeats, typical (most populated) subfamily	NA
CL13646.Contig2_All	696	2.57	0.01	-8.00562	2.58704e-07	Down	2.3198e-08	gi|698448738|ref|XP_009772968.1|/3.0e-15/PREDICTED: uncharacterized protein LOC104223261 [Nicotiana sylvestris]	NA	NA	sind:105173773/2.7e-13/uncharacterized LOC105173773; K01601 ribulose-bisphosphate carboxylase large chain [EC:4.1.1.39]	NA	NA	NA
CL5421.Contig4_All	575	2.57	0.01	-8.00562	7.03257e-06	Down	7.78976e-07	gi|697174521|ref|XP_009596188.1|/7.9e-06/PREDICTED: uncharacterized protein LOC104092318 [Nicotiana tomentosiformis]	NA	NA	NA	NA	NA	NA
CL7733.Contig6_All	657	2.57	0.01	-8.00562	9.71919e-07	Down	9.45976e-08	gi|747091670|ref|XP_011093574.1|/1.3e-76/PREDICTED: uncharacterized protein LOC105173511 [Sesamum indicum]	NA	sp|Q941B6|UBC37_ARATH/2.1e-69/Probable ubiquitin-conjugating enzyme E2 37 OS=Arabidopsis thaliana GN=UBC37 PE=2 SV=2	sind:105173511/1.9e-77/uncharacterized LOC105173511; K13960 ubiquitin-conjugating enzyme E2 T [EC:2.3.2.23]	Hs7661808/9.0e-43/[O] KOG0417 Ubiquitin-protein ligase	PF00179/7.7E-40/Ubiquitin-conjugating enzyme	NA
CL2321.Contig2_All	1059	2.56	0.01	-8	2.19935e-11	Down	1.23722e-12	gi|747050187|ref|XP_011071156.1|/1.3e-126/PREDICTED: LOW QUALITY PROTEIN: GDSL esterase/lipase At3g26430-like [Sesamum indicum]	gi|365769294|gb|HQ884018.1|/1.36967e-09/Linum usitatissimum clone Contig283 microsatellite sequence	sp|Q9LIN2|GDL53_ARATH/8.5e-113/GDSL esterase/lipase At3g26430 OS=Arabidopsis thaliana GN=At3g26430 PE=2 SV=1	tcc:TCM_010576/4.2e-114/GDSL-like Lipase/Acylhydrolase superfamily protein; K01206 alpha-L-fucosidase [EC:3.2.1.51]	At3g26430/2.3e-112/[RI] LSE0388 A Predicted lipase	PTHR22835:SF117/2.3E-166/--	molecular_function:GO:0016788//hydrolase activity, acting on ester bonds;
CL617.Contig7_All	1828	2.56	0.01	-8	1.45749e-20	Down	4.27362e-22	gi|823136693|ref|XP_012468114.1|/1.6e-52/PREDICTED: BEL1-like homeodomain protein 1 [Gossypium raimondii] >gi|763749100|gb|KJB16539.1| hypothetical protein B456_002G234900 [Gossypium raimondii] >gi|763749101|gb|KJB16540.1| hypothetical protein B456_002G234900 [Gossypium raimondii]	gi|848931041|ref|XM_012973187.1|/8.19101e-44/PREDICTED: Erythranthe guttatus BEL1-like homeodomain protein 1 (LOC105949882), mRNA	sp|Q9SJ56|BLH1_ARATH/4.7e-42/BEL1-like homeodomain protein 1 OS=Arabidopsis thaliana GN=BLH1 PE=1 SV=1	bdi:100844103/6.5e-22/homeobox protein BEL1 homolog; K16670 homeobox protein Meis2	At2g35940/1.2e-41/[K] KOG0773 Transcription factor MEIS1 and related HOX domain proteins	PTHR11850:SF111/1.5E-77/--	NA
Unigene22090_All	819	2.54	0.01	-7.98868	9.31895e-09	Down	6.9084e-10	gi|734378355|gb|KHN22040.1|/6.1e-28/Retrovirus-related Pol polyprotein from transposon TNT 1-94, partial [Glycine soja]	NA	NA	obr:102699852/9.1e-16/uncharacterized LOC102699852; K03834 tyrosine-specific transport protein	At4g02960/5.2e-16/[R] KOG0017 FOG: Transposon-encoded proteins with TYA, reverse transcriptase, integrase domains in various combinations	PTHR11439/1.3E-30/--	NA
CL2486.Contig1_All	1055	2.53	0.01	-7.98299	2.19794e-11	Down	1.23722e-12	gi|747044240|ref|XP_011088022.1|/3.1e-56/PREDICTED: uncharacterized protein LOC105169335 [Sesamum indicum]	gi|747044239|ref|XM_011089720.1|/1.91292e-132/PREDICTED: Sesamum indicum uncharacterized LOC105169335 (LOC105169335), mRNA	NA	zma:103649057/1.5e-10/GRMZM2G462690; diacylglycerol O-acyltransferase 2-like; K14457 2-acylglycerol O-acyltransferase 2 [EC:2.3.1.22]	NA	PTHR31721:SF1/1.8E-52/--	cellular_component:GO:0016021//integral component of membrane;
Unigene19296_All	520	2.53	0.01	-7.98299	2.59976e-05	Down	3.17654e-06	gi|147818439|emb|CAN60732.1|/7.7e-08/hypothetical protein VITISV_010209 [Vitis vinifera]	NA	NA	NA	At2g07010/4.1e-06/[R] KOG0017 FOG: Transposon-encoded proteins with TYA, reverse transcriptase, integrase domains in various combinations	NA	NA
CL1598.Contig8_All	1178	2.51	0.01	-7.97154	1.46697e-12	Down	7.44026e-14	gi|976923156|gb|KVI07502.1|/6.3e-50/hypothetical protein Ccrd_014141 [Cynara cardunculus var. scolymus]	gi|747051989|ref|XM_011073791.1|/8.57018e-57/PREDICTED: Sesamum indicum uncharacterized LOC105157380 (LOC105157380), mRNA	NA	NA	NA	PTHR37202/9.1E-18/--	NA
CL11615.Contig2_All	1579	2.5	0.01	-7.96578	2.71863e-17	Down	9.73096e-19	gi|747055336|ref|XP_011073906.1|/1.2e-120/PREDICTED: UBX domain-containing protein 4 [Sesamum indicum] >gi|747055338|ref|XP_011073907.1| PREDICTED: UBX domain-containing protein 4 [Sesamum indicum]	gi|747055337|ref|XM_011075605.1|/4.21594e-46/PREDICTED: Sesamum indicum UBX domain-containing protein 4 (LOC105158756), transcript variant X2, mRNA	NA	cit:102626751/3.9e-07/plant UBX domain-containing protein 8; K18726 FAS-associated factor 2	At2g43146/4.3e-75/[R] KOG2507 Ubiquitin regulatory protein UBXD2, contains UAS and UBX domains	PTHR13020:SF36/6.7E-23/--	NA
CL1259.Contig4_All	716	2.49	0.01	-7.96	2.59051e-07	Down	2.3198e-08	gi|747084180|ref|XP_011089489.1|/1.5e-46/PREDICTED: pumilio homolog 2-like [Sesamum indicum]	gi|848847961|ref|XM_012979670.1|/2.43091e-40/PREDICTED: Erythranthe guttatus pumilio homolog 1-like (LOC105955718), transcript variant X3, mRNA	sp|Q9ZW02|PUM3_ARATH/1.2e-28/Pumilio homolog 3 OS=Arabidopsis thaliana GN=APUM3 PE=1 SV=1	sind:105170427/2.3e-47/pumilio homolog 2-like; K17943 pumilio RNA-binding family	At2g29140/3.1e-28/[J] KOG1488 Translational repressor Pumilio/PUF3 and related RNA-binding proteins (Puf superfamily)	PTHR12537/3.8E-59/--	NA
CL5754.Contig6_All	737	2.49	0.01	-7.96	1.33399e-07	Down	1.14878e-08	gi|747097129|ref|XP_011096516.1|/1.9e-73/PREDICTED: UDP-N-acetylglucosamine transferase subunit ALG14 homolog isoform X2 [Sesamum indicum]	gi|747097128|ref|XM_011098214.1|/4.6748e-142/PREDICTED: Sesamum indicum UDP-N-acetylglucosamine transferase subunit ALG14 homolog (LOC105175680), transcript variant X2, mRNA	NA	sind:105175680/1.0e-71/UDP-N-acetylglucosamine transferase subunit ALG14 homolog; K07441 beta-1,4-N-acetylglucosaminyltransferase [EC:2.4.1.141]	Hs21450685/9.2e-28/[R] KOG3339 Predicted glycosyltransferase	PF08660/4.5E-53/Oligosaccharide biosynthesis protein Alg14 like	NA
Unigene24556_All	1166	2.49	0.01	-7.96	1.46662e-12	Down	7.44026e-14	gi|747077998|ref|XP_011086150.1|/1.4e-46/PREDICTED: G-type lectin S-receptor-like serine/threonine-protein kinase At1g11300 [Sesamum indicum]	NA	sp|Q9SXB8|Y1133_ARATH/6.7e-34/G-type lectin S-receptor-like serine/threonine-protein kinase At1g11330 OS=Arabidopsis thaliana GN=At1g11330 PE=2 SV=3	jcu:105635745/2.4e-17/G-type lectin S-receptor-like serine/threonine-protein kinase SD1-1; K04730 interleukin-1 receptor-associated kinase 1 [EC:2.7.11.1]	At1g11330/1.8e-33/[T] LSE0015 A Receptor-like protein kinase, contains lectin domains	PTHR27002/1.1E-57/--	NA
CL2580.Contig7_All	2533	2.48	0.01	-7.9542	4.98002e-28	Down	1.00099e-29	gi|747077730|ref|XP_011086001.1|/4.4e-157/PREDICTED: senescence-specific cysteine protease SAG39-like [Sesamum indicum]	gi|747063946|ref|XM_011080240.1|/0/PREDICTED: Sesamum indicum senescence-specific cysteine protease SAG39-like (LOC105162246), mRNA	sp|O65039|CYSEP_RICCO/1.4e-105/Vignain OS=Ricinus communis GN=CYSEP PE=1 SV=1	sly:101251741/1.9e-141/uncharacterized LOC101251741; K01365 cathepsin L [EC:3.4.22.15]	At5g45890/4.0e-107/[O] KOG1543 Cysteine proteinase Cathepsin L	PR00705/6.4E-10/Papain cysteine protease (C1) family signature	NA
Unigene25242_All	425	2.48	0.01	-7.9542	0.000348309	Down	5.28216e-05	gi|747080030|ref|XP_011087251.1|/4.1e-44/PREDICTED: pentatricopeptide repeat-containing protein At1g74630 [Sesamum indicum]	NA	sp|Q9CA54|PP122_ARATH/3.6e-30/Pentatricopeptide repeat-containing protein At1g74630 OS=Arabidopsis thaliana GN=PCMP-H71 PE=2 SV=1	dosa:Os09t0572500-01/8.6e-10/Os09g0572500; Similar to Beta-1,4-mannan synthase.; K13680 beta-mannan synthase [EC:2.4.1.32]	At3g24400/1.4e-12/[T] KOG1187 Serine/threonine protein kinase	PTHR24015/6.8E-22/--	NA
CL9198.Contig7_All	2517	2.47	0.01	-7.94837	9.93185e-28	Down	2.02136e-29	gi|747049033|ref|XP_011070548.1|/3.5e-167/PREDICTED: protein POLLEN DEFECTIVE IN GUIDANCE 1 [Sesamum indicum]	gi|747049032|ref|XM_011072246.1|/0/PREDICTED: Sesamum indicum protein POLLEN DEFECTIVE IN GUIDANCE 1 (LOC105156177), mRNA	sp|F4HVJ3|POD1_ARATH/3.1e-113/Protein POLLEN DEFECTIVE IN GUIDANCE 1 OS=Arabidopsis thaliana GN=POD1 PE=1 SV=1	NA	At1g67960/2.1e-63/[S] KOG2490 Predicted membrane protein	PTHR13317/4.3E-125/--	NA
CL11105.Contig2_All	657	2.46	0.01	-7.94251	1.88812e-06	Down	1.91027e-07	gi|747096766|ref|XP_011096318.1|/8.4e-28/PREDICTED: uncharacterized protein LOC105175550 isoform X1 [Sesamum indicum]	NA	NA	mdm:103435521/2.8e-07/exosome complex component rrp4-like; K03679 exosome complex component RRP4	NA	NA	cellular_component:GO:0016021//integral component of membrane;
Unigene25220_All	480	2.46	0.01	-7.94251	9.54517e-05	Down	1.29534e-05	NA	NA	NA	NA	NA	NA	NA
CL4925.Contig3_All	2805	2.45	0.01	-7.93664	5.03977e-31	Down	8.87738e-33	gi|147800081|emb|CAN77652.1|/2.8e-213/hypothetical protein VITISV_032323 [Vitis vinifera]	gi|747044613|ref|XM_011091680.1|/0/PREDICTED: Sesamum indicum elongation factor G-2, mitochondrial (LOC105170770), mRNA	sp|Q9C641|EFGM1_ARATH/3.4e-209/Elongation factor G-1, mitochondrial OS=Arabidopsis thaliana GN=MEFG1 PE=2 SV=1	vvi:100265034/7.2e-214/elongation factor G-2, mitochondrial; K02355 elongation factor G	At2g45030/9.0e-209/[J] KOG0465 Mitochondrial elongation factor	SM00889/4.3E-56/Elongation factor G, domain IV	biological_process:GO:0070125//mitochondrial translational elongation;cellular_component:GO:0005739//mitochondrion;molecular_function:GO:0003746//translation elongation factor activity;GO:0005525//GTP binding;GO:0003924//GTPase activity;
CL5259.Contig3_All	1183	2.45	0.01	-7.93664	2.88782e-12	Down	1.50246e-13	gi|697112948|ref|XP_009610353.1|/2.9e-127/PREDICTED: caffeoylshikimate esterase [Nicotiana tomentosiformis]	gi|848898456|ref|XM_012993892.1|/0/PREDICTED: Erythranthe guttatus caffeoylshikimate esterase (LOC105969149), mRNA	sp|Q9C942|CSE_ARATH/2.5e-65/Caffeoylshikimate esterase OS=Arabidopsis thaliana GN=CSE PE=1 SV=1	sind:105175512/3.1e-142/caffeoylshikimate esterase; K01054 acylglycerol lipase [EC:3.1.1.23]	At1g11090/6.5e-116/[I] KOG1455 Lysophospholipase	PTHR11614:SF20/1.9E-171/--	NA
CL1567.Contig3_All	1611	2.43	0.01	-7.92481	5.40112e-17	Down	1.96503e-18	NA	NA	NA	NA	NA	NA	NA
CL11157.Contig4_All	971	2.42	0.01	-7.91886	6.40147e-10	Down	4.1545e-11	gi|747055595|ref|XP_011074042.1|/1.6e-83/PREDICTED: AP-1 complex subunit sigma-1 [Sesamum indicum]	gi|747055594|ref|XM_011075740.1|/9.91563e-175/PREDICTED: Sesamum indicum AP-1 complex subunit sigma-1 (LOC105158847), mRNA	sp|O23685|AP1S2_ARATH/1.6e-81/AP-1 complex subunit sigma-2 OS=Arabidopsis thaliana GN=AAP19-2 PE=2 SV=1	sind:105158847/2.4e-84/AP-1 complex subunit sigma-1; K12394 AP-1 complex subunit sigma 1/2	At4g35410/4.2e-81/[U] KOG0934 Clathrin adaptor complex, small subunit	PF01217/1.1E-55/Clathrin adaptor complex small chain	biological_process:GO:0006886//intracellular protein transport;GO:0016192//vesicle-mediated transport;cellular_component:GO:0030117//membrane coat;molecular_function:GO:0008565//protein transporter activity;
CL1143.Contig3_All	1755	2.42	0.01	-7.91886	1.75437e-18	Down	5.8519e-20	gi|802752317|ref|XP_012088217.1|/2.8e-86/PREDICTED: transcription activator GLK1-like [Jatropha curcas] >gi|643709673|gb|KDP24082.1| hypothetical protein JCGZ_25739 [Jatropha curcas]	gi|747104046|ref|XM_011101942.1|/3.60456e-52/PREDICTED: Sesamum indicum probable transcription factor GLK1 (LOC105178471), mRNA	sp|Q5Z5I4|GLK1_ORYSJ/6.6e-70/Probable transcription factor GLK1 OS=Oryza sativa subsp. japonica GN=GLK1 PE=2 SV=1	mus:103972428/6.0e-17/two-component response regulator ARR12-like; K14491 two-component response regulator ARR-B family	At2g20570/2.6e-57/[RK] LSE0452 A MYB transcription factor	PF00249/1.7E-7/Myb-like DNA-binding domain	NA
CL2172.Contig12_All	3141	2.41	0.01	-7.91289	2.47295e-34	Down	3.89874e-36	gi|747042849|ref|XP_011080620.1|/0.0e+00/PREDICTED: uncharacterized protein LOC105163825 [Sesamum indicum]	gi|848918510|ref|XM_013001025.1|/0/PREDICTED: Erythranthe guttatus ATP-dependent zinc metalloprotease FtsH (LOC105975794), transcript variant X2, mRNA	sp|Q9FH02|FTSH5_ARATH/1.7e-84/ATP-dependent zinc metalloprotease FTSH 5, chloroplastic OS=Arabidopsis thaliana GN=FTSH5 PE=1 SV=1	ccp:CHC_T00009248001/2.4e-88/cell division protein FtsH; K03798 cell division protease FtsH [EC:3.4.24.-]	At3g16290/0.0e+00/[O] KOG0731 AAA+-type ATPase containing the peptidase M41 domain	PF00004/6.2E-41/ATPase family associated with various cellular activities (AAA)	NA
CL9692.Contig1_All	420	2.39	0.01	-7.90087	0.000657693	Down	0.000106666	NA	NA	NA	NA	NA	NA	NA
CL1038.Contig3_All	2825	2.37	0.01	-7.88874	3.97917e-30	Down	7.31018e-32	gi|747082167|ref|XP_011088392.1|/1.1e-190/PREDICTED: BTB/POZ domain-containing protein At3g05675-like [Sesamum indicum]	gi|731400653|ref|XM_002264399.3|/3.27714e-99/PREDICTED: Vitis vinifera peptidyl-prolyl cis-trans isomerase FKBP16-4, chloroplastic (LOC100260611), transcript variant X5, mRNA	sp|Q9SR70|FK164_ARATH/1.3e-75/Peptidyl-prolyl cis-trans isomerase FKBP16-4, chloroplastic OS=Arabidopsis thaliana GN=FKBP16-4 PE=1 SV=1	bdi:100831262/3.0e-18/peptidyl-prolyl cis-trans isomerase FKBP18, chloroplastic; K01802 peptidylprolyl isomerase [EC:5.2.1.8]	At3g10060/3.5e-75/[O] KOG0552 FKBP-type peptidyl-prolyl cis-trans isomerase	PTHR31060:SF6/5.3E-174/--	NA
CL6050.Contig6_All	1733	2.36	0.01	-7.88264	6.92226e-18	Down	2.3863e-19	gi|747087658|ref|XP_011091380.1|/1.7e-131/PREDICTED: 7-hydroxymethyl chlorophyll a reductase, chloroplastic isoform X2 [Sesamum indicum]	gi|747087655|ref|XM_011093077.1|/0/PREDICTED: Sesamum indicum 7-hydroxymethyl chlorophyll a reductase, chloroplastic (LOC105171835), transcript variant X1, mRNA	sp|Q8GS60|HCAR_ARATH/3.5e-124/7-hydroxymethyl chlorophyll a reductase, chloroplastic OS=Arabidopsis thaliana GN=HCAR PE=1 SV=1	sind:105171835/2.5e-132/7-hydroxymethyl chlorophyll a reductase, chloroplastic; K18010 7-hydroxymethyl chlorophyll a reductase [EC:1.17.7.2]	NA	PTHR31332:SF0/4.0E-135/--	NA
CL1136.Contig3_All	442	2.34	0.01	-7.87036	0.000658132	Down	0.000106666	NA	gi|965661712|dbj|AP015035.1|/9.11095e-13/Vigna angularis var. angularis DNA, chromosome 2, almost complete sequence, cultivar: Shumari	NA	NA	NA	NA	NA
CL410.Contig5_All	610	2.34	0.01	-7.87036	7.03028e-06	Down	7.78976e-07	gi|951040178|ref|XP_014517604.1|/8.3e-22/PREDICTED: bis(5'-adenosyl)-triphosphatase [Vigna radiata var. radiata]	NA	NA	vra:106775079/1.3e-22/bis(5'-adenosyl)-triphosphatase; K01522 bis(5'-adenosyl)-triphosphatase [EC:3.6.1.29]	At5g58240/2.4e-21/[FR] KOG3379 Diadenosine polyphosphate hydrolase and related proteins of the histidine triad (HIT) family	PF01230/1.2E-9/HIT domain	molecular_function:GO:0003824//catalytic activity;
CL649.Contig5_All	992	2.33	0.01	-7.86419	1.24902e-09	Down	8.38946e-11	gi|747054590|ref|XP_011073509.1|/3.9e-61/PREDICTED: bet1-like SNARE 1-2 isoform X1 [Sesamum indicum]	gi|747054589|ref|XM_011075207.1|/2.33862e-126/PREDICTED: Sesamum indicum bet1-like SNARE 1-2 (LOC105158441), transcript variant X1, mRNA	sp|Q94CG2|BET12_ARATH/4.3e-42/Bet1-like SNARE 1-2 OS=Arabidopsis thaliana GN=BET12 PE=2 SV=4	sind:105158441/6.0e-62/bet1-like SNARE 1-2; K08504 blocked early in transport 1	At3g58170/4.0e-34/[U] KOG3385 V-SNARE	PTHR12791/1.2E-75/--	NA
CL256.Contig9_All	789	2.32	0.01	-7.85798	1.33473e-07	Down	1.14878e-08	gi|747054261|ref|XP_011073330.1|/3.4e-23/PREDICTED: uncharacterized protein LOC105158314 [Sesamum indicum] >gi|747054263|ref|XP_011073331.1| PREDICTED: uncharacterized protein LOC105158314 [Sesamum indicum] >gi|747054265|ref|XP_011073332.1| PREDICTED: uncharacterized protein LOC105158314 [Sesamum indicum]	gi|747054264|ref|XM_011075030.1|/4.53388e-33/PREDICTED: Sesamum indicum uncharacterized LOC105158314 (LOC105158314), transcript variant X3, mRNA	NA	pda:103718442/2.4e-13/sister chromatid cohesion protein PDS5 homolog A; K11267 sister chromatid cohesion protein PDS5	At4g31880/3.9e-08/[D] KOG1525 Sister chromatid cohesion complex Cohesin, subunit PDS5	PTHR12663:SF0/6.6E-12/--	NA
CL4932.Contig5_All	750	2.32	0.01	-7.85798	5.02759e-07	Down	4.68452e-08	gi|747100678|ref|XP_011098441.1|/2.3e-61/PREDICTED: uncharacterized protein LOC105177107 isoform X2 [Sesamum indicum]	gi|747100679|ref|XM_011100140.1|/3.813e-118/PREDICTED: Sesamum indicum uncharacterized LOC105177107 (LOC105177107), transcript variant X3, mRNA	NA	NA	NA	PTHR33542/2.7E-63/--	NA
CL5762.Contig6_All	714	2.32	0.01	-7.85798	9.71799e-07	Down	9.45976e-08	gi|747078419|ref|XP_011086370.1|/7.2e-57/PREDICTED: uncharacterized protein LOC105168121 [Sesamum indicum] >gi|747078421|ref|XP_011086371.1| PREDICTED: uncharacterized protein LOC105168121 [Sesamum indicum]	gi|743907575|ref|XM_011048914.1|/3.13539e-39/PREDICTED: Populus euphratica uncharacterized LOC105141641 (LOC105141641), transcript variant X2, mRNA	NA	vvi:100244771/3.7e-13/uncharacterized LOC100244771; K06995 uncharacterized protein	NA	PF05899/1.6E-19/Protein of unknown function (DUF861)	NA
CL9834.Contig2_All	458	2.3	0.01	-7.84549	0.000348171	Down	5.28216e-05	gi|12322010|gb|AAG51048.1|AC069473_10/1.0e-64/unknown protein; 24862-27391 [Arabidopsis thaliana]	gi|848867498|ref|XM_012978946.1|/4.91036e-115/PREDICTED: Erythranthe guttatus metal tolerance protein C2 (LOC105955236), mRNA	sp|Q6ICY4|MTPC2_ARATH/4.4e-66/Metal tolerance protein C2 OS=Arabidopsis thaliana GN=MTPC2 PE=2 SV=1	ath:AT3G12100/7.7e-65/metal tolerance protein 5; K14692 solute carrier family 30 (zinc transporter), member 5/7	At3g12100/2.4e-66/[P] KOG1484 Putative Zn2+ transporter MSC2 (cation diffusion facilitator superfamily)	PTHR11562/4.5E-104/--	biological_process:GO:0098655//cation transmembrane transport;GO:0009624//response to nematode;GO:0010043//response to zinc ion;GO:0061088//regulation of sequestering of zinc ion;cellular_component:GO:0005794//Golgi apparatus;GO:0016021//integral component of membrane;GO:0005886//plasma membrane;molecular_function:GO:0015562//efflux transmembrane transporter activity;GO:0005385//zinc ion transmem…
Unigene19306_All	689	2.26	0.01	-7.82018	1.88633e-06	Down	1.91027e-07	gi|747053813|ref|XP_011073085.1|/7.4e-51/PREDICTED: thylakoid lumenal 17.9 kDa protein, chloroplastic [Sesamum indicum]	gi|747053812|ref|XM_011074783.1|/1.04859e-63/PREDICTED: Sesamum indicum thylakoid lumenal 17.9 kDa protein, chloroplastic (LOC105158143), mRNA	sp|Q9SW33|TL1Y_ARATH/1.7e-24/Thylakoid lumenal 17.9 kDa protein, chloroplastic OS=Arabidopsis thaliana GN=At4g24930 PE=1 SV=1	NA	NA	PTHR36783/4.9E-30/--	NA
CL8055.Contig1_All	1452	2.25	0.01	-7.81378	4.93533e-14	Down	2.21572e-15	gi|702274810|ref|XP_010044171.1|/1.2e-61/PREDICTED: putative nuclease HARBI1 isoform X1 [Eucalyptus grandis]	NA	NA	sind:105173773/2.7e-31/uncharacterized LOC105173773; K01601 ribulose-bisphosphate carboxylase large chain [EC:4.1.1.39]	At5g41980/3.1e-27/[L] KOG4585 Predicted transposase	PF13359/1.2E-11/DDE superfamily endonuclease	NA
CL9689.Contig4_All	2796	2.25	0.01	-7.81378	2.50352e-28	Down	4.95696e-30	gi|747063518|ref|XP_011078309.1|/0.0e+00/PREDICTED: peroxisomal fatty acid beta-oxidation multifunctional protein AIM1 [Sesamum indicum]	gi|747063517|ref|XM_011080007.1|/0/PREDICTED: Sesamum indicum peroxisomal fatty acid beta-oxidation multifunctional protein AIM1 (LOC105162083), mRNA	sp|Q9ZPI6|AIM1_ARATH/7.1e-300/Peroxisomal fatty acid beta-oxidation multifunctional protein AIM1 OS=Arabidopsis thaliana GN=AIM1 PE=1 SV=1	sind:105162083/0.0e+00/peroxisomal fatty acid beta-oxidation multifunctional protein AIM1; K10527 enoyl-CoA hydratase/3-hydroxyacyl-CoA dehydrogenase [EC:4.2.1.17 1.1.1.35 1.1.1.211]	At4g29010/1.9e-299/[I] KOG1683 Hydroxyacyl-CoA dehydrogenase/enoyl-CoA hydratase	PTHR23309:SF10/0.0/--	biological_process:GO:0009908//flower development;GO:0006635//fatty acid beta-oxidation;GO:0009695//jasmonic acid biosynthetic process;cellular_component:GO:0009506//plasmodesma;GO:0005777//peroxisome;GO:0005618//cell wall;GO:0009507//chloroplast;molecular_function:GO:0003729//mRNA binding;GO:0018812//3-hydroxyacyl-CoA dehydratase activity;GO:0008017//microtubule binding;GO:0003857//3-hydroxyacyl…
Unigene19848_All	433	2.25	0.01	-7.81378	0.00065862	Down	0.000106666	gi|12322948|gb|AAG51464.1|AC069160_10/1.1e-07/gypsy/Ty3 element polyprotein, putative [Arabidopsis thaliana]	NA	NA	NA	At1g35370_2/2.5e-09/[R] KOG0017 FOG: Transposon-encoded proteins with TYA, reverse transcriptase, integrase domains in various combinations	NA	NA
Unigene23272_All	548	2.25	0.01	-7.81378	4.9993e-05	Down	6.41458e-06	NA	NA	NA	NA	NA	NA	NA
CL6364.Contig2_All	1880	2.24	0.01	-7.80735	1.75374e-18	Down	5.8519e-20	gi|747100497|ref|XP_011098338.1|/1.4e-197/PREDICTED: beta-glucosidase 18-like [Sesamum indicum]	gi|747100498|ref|XM_011100037.1|/0/PREDICTED: Sesamum indicum beta-glucosidase 18-like (LOC105177023), mRNA	sp|Q7XSK0|BGL18_ORYSJ/1.3e-127/Beta-glucosidase 18 OS=Oryza sativa subsp. japonica GN=BGLU18 PE=3 SV=2	spen:107026460/7.3e-162/beta-glucosidase 18-like; K05350 beta-glucosidase [EC:3.2.1.21]	At1g61810/1.3e-110/[G] KOG0626 Beta-glucosidase, lactase phlorizinhydrolase, and related proteins	PR00131/3.3E-18/Glycosyl hydrolase family 1 signature	NA
CL10032.Contig3_All	2308	2.23	0.01	-7.8009	6.02043e-23	Down	1.54553e-24	gi|156145739|gb|ABU53666.1|/2.9e-208/phospholipase C [Torenia fournieri]	gi|848852365|ref|XM_012983864.1|/0/PREDICTED: Erythranthe guttatus phosphoinositide phospholipase C 4-like (LOC105959727), mRNA	sp|Q944C1|PLCD4_ARATH/1.1e-165/Phosphoinositide phospholipase C 4 OS=Arabidopsis thaliana GN=PLC4 PE=2 SV=2	sly:100301920/7.3e-204/PI-phospholipase C PLC4; K05857 phosphatidylinositol phospholipase C, delta [EC:3.1.4.11]	At5g58700/6.6e-165/[T] KOG0169 Phosphoinositide-specific phospholipase C	PTHR10336:SF92/2.8E-274/--	biological_process:GO:0016042//lipid catabolic process;GO:0035556//intracellular signal transduction;cellular_component:GO:0005622//intracellular;molecular_function:GO:0004435//phosphatidylinositol phospholipase C activity;GO:0004871//signal transducer activity;
CL4595.Contig4_All	1092	2.23	0.01	-7.8009	3.27675e-10	Down	2.05734e-11	gi|747088378|ref|XP_011091775.1|/2.0e-106/PREDICTED: methyltransferase-like protein 13 isoform X1 [Sesamum indicum]	gi|747088377|ref|XM_011093473.1|/9.48655e-111/PREDICTED: Sesamum indicum methyltransferase-like protein 13 (LOC105172133), transcript variant X1, mRNA	NA	smo:SELMODRAFT_442094/3.2e-32/hypothetical protein; K20177 vacuolar protein sorting-associated protein 3	At3g60910/4.1e-56/[E] KOG2352 Predicted spermine/spermidine synthase	PF08241/1.2E-8/Methyltransferase domain	NA
Unigene23162_All	437	2.23	0.01	-7.8009	0.000659011	Down	0.000106666	gi|747061863|ref|XP_011077417.1|/3.2e-60/PREDICTED: exocyst complex component EXO70A1-like [Sesamum indicum]	gi|645220757|ref|XM_008243447.1|/5.19156e-40/PREDICTED: Prunus mume exocyst complex component EXO70A1-like (LOC103340077), mRNA	sp|Q9LZD3|E70A1_ARATH/2.9e-22/Exocyst complex component EXO70A1 OS=Arabidopsis thaliana GN=EXO70A1 PE=1 SV=1	sind:105161433/4.9e-61/exocyst complex component EXO70A1-like; K07195 exocyst complex component 7	At3g09520/1.2e-43/[U] KOG2344 Exocyst component protein and related proteins	PF03081/3.8E-11/Exo70 exocyst complex subunit	NA
CL1329.Contig1_All	531	2.21	0.01	-7.7879	9.55193e-05	Down	1.29534e-05	gi|802778914|ref|XP_012091271.1|/9.8e-35/PREDICTED: ubiquinol oxidase 4, chloroplastic/chromoplastic isoform X1 [Jatropha curcas]	NA	sp|Q56X52|AOX4_ARATH/2.2e-29/Ubiquinol oxidase 4, chloroplastic/chromoplastic OS=Arabidopsis thaliana GN=AOX4 PE=1 SV=2	jcu:105649278/1.5e-35/ubiquinol oxidase 4, chloroplastic/chromoplastic; K17893 ubiquinol oxidase [EC:1.10.3.11]	NA	NA	biological_process:GO:0055114//oxidation-reduction process;cellular_component:GO:0016021//integral component of membrane;GO:0070469//respiratory chain;molecular_function:GO:0046872//metal ion binding;GO:0009916//alternative oxidase activity;
CL5375.Contig4_All	1889	8.82	0.04	-7.78463	5.22636e-73	Down	3.12516e-75	NA	NA	NA	NA	NA	NA	NA
CL4581.Contig1_All	1470	2.2	0.01	-7.78136	4.93005e-14	Down	2.21572e-15	gi|747107870|ref|XP_011102248.1|/1.0e-102/PREDICTED: uncharacterized protein LOC105180271 [Sesamum indicum]	NA	sp|P0C2F6|RNHX1_ARATH/3.1e-20/Putative ribonuclease H protein At1g65750 OS=Arabidopsis thaliana GN=At1g65750 PE=3 SV=1	egr:104435557/3.6e-39/uncharacterized LOC104435557; K15115 solute carrier family 25 (mitochondrial folate transporter), member 32	At2g18820/7.9e-55/[R] KOG1075 FOG: Reverse transcriptase	PTHR25952/9.9E-18/--	NA
CL1074.Contig5_All	621	2.19	0.01	-7.77479	1.3524e-05	Down	1.57304e-06	gi|698525359|ref|XP_009759496.1|/1.8e-19/PREDICTED: sucrose transport protein SUC3 isoform X1 [Nicotiana sylvestris]	gi|747058271|ref|XM_011077170.1|/1.62156e-41/PREDICTED: Sesamum indicum sucrose transport protein SUC3 (LOC105159940), transcript variant X2, mRNA	sp|O80605|SUC3_ARATH/1.9e-19/Sucrose transport protein SUC3 OS=Arabidopsis thaliana GN=SUC3 PE=1 SV=1	sot:102577901/4.6e-20/SUT2; sucrose transporter-like protein; K15378 solute carrier family 45, member 1/2/4	At2g02860/5.0e-19/[G] KOG0637 Sucrose transporter and related proteins	NA	biological_process:GO:0015770//sucrose transport;cellular_component:GO:0005887//integral component of plasma membrane;molecular_function:GO:0008515//sucrose transmembrane transporter activity;
CL1284.Contig1_All	516	2.18	0.01	-7.76818	0.000182713	Down	2.61576e-05	gi|747080827|ref|XP_011087680.1|/2.1e-13/PREDICTED: uncharacterized protein LOC105169091 isoform X1 [Sesamum indicum]	NA	NA	sind:105169091/3.1e-14/uncharacterized LOC105169091; K20102 YTH domain-containing family protein	NA	NA	NA
CL649.Contig6_All	931	2.18	0.01	-7.76818	1.81199e-08	Down	1.39506e-09	gi|747054590|ref|XP_011073509.1|/4.8e-61/PREDICTED: bet1-like SNARE 1-2 isoform X1 [Sesamum indicum]	gi|747054589|ref|XM_011075207.1|/6.04615e-132/PREDICTED: Sesamum indicum bet1-like SNARE 1-2 (LOC105158441), transcript variant X1, mRNA	sp|Q94CG2|BET12_ARATH/2.4e-42/Bet1-like SNARE 1-2 OS=Arabidopsis thaliana GN=BET12 PE=2 SV=4	sind:105158441/7.3e-62/bet1-like SNARE 1-2; K08504 blocked early in transport 1	At3g58170/4.9e-34/[U] KOG3385 V-SNARE	PS50192/10.546/t-SNARE coiled-coil homology domain profile.	NA
CL1924.Contig2_All	683	2.17	0.01	-7.76155	7.03791e-06	Down	7.78976e-07	NA	NA	NA	NA	NA	NA	NA
CL1858.Contig4_All	1740	2.16	0.01	-7.75489	2.10788e-16	Down	8.01308e-18	gi|747078381|ref|XP_011086349.1|/1.4e-175/PREDICTED: thiosulfate/3-mercaptopyruvate sulfurtransferase 1, mitochondrial-like [Sesamum indicum]	gi|747078380|ref|XM_011088047.1|/0/PREDICTED: Sesamum indicum thiosulfate/3-mercaptopyruvate sulfurtransferase 1, mitochondrial-like (LOC105168108), mRNA	sp|O64530|STR1_ARATH/2.5e-146/Thiosulfate/3-mercaptopyruvate sulfurtransferase 1, mitochondrial OS=Arabidopsis thaliana GN=STR1 PE=1 SV=1	sind:105168108/2.2e-176/thiosulfate/3-mercaptopyruvate sulfurtransferase 1, mitochondrial-like; K01011 thiosulfate/3-mercaptopyruvate sulfurtransferase [EC:2.8.1.1 2.8.1.2]	At1g79230/5.7e-145/[V] KOG1529 Mercaptopyruvate sulfurtransferase/thiosulfate sulfurtransferase	PS00380/-/Rhodanese signature 1.	molecular_function:GO:0004792//thiosulfate sulfurtransferase activity;
CL6943.Contig6_All	1436	2.16	0.01	-7.75489	1.91327e-13	Down	9.03534e-15	gi|728851120|gb|KHG30563.1|/2.8e-52/Histone-lysine N-methyltransferase ATXR4 -like protein [Gossypium arboreum]	NA	sp|Q9FG08|ATXR4_ARATH/5.9e-40/Histone-lysine N-methyltransferase ATXR4 OS=Arabidopsis thaliana GN=ATXR4 PE=2 SV=2	sind:105162472/2.4e-43/histone-lysine N-methyltransferase ATXR4; K11426 SET and MYND domain-containing protein	At5g06620/4.5e-39/[B] KOG2084 Predicted histone tail methylase containing SET domain	NA	NA
Unigene20235_All	1275	2.16	0.01	-7.75489	5.69104e-12	Down	3.03402e-13	gi|566256118|ref|XP_006388049.1|/1.4e-18/hypothetical protein POPTR_0380s00210g, partial [Populus trichocarpa] >gi|550309321|gb|ERP46963.1| hypothetical protein POPTR_0380s00210g, partial [Populus trichocarpa]	NA	NA	pda:103721627/5.0e-13/coatomer subunit beta'-1-like; K17302 coatomer subunit beta'	At4g15600/1.7e-08/[R] KOG1075 FOG: Reverse transcriptase	PF14111/1.3E-20/Domain of unknown function (DUF4283)	NA
CL2786.Contig2_All	1512	2.13	0.01	-7.73471	4.92873e-14	Down	2.21572e-15	gi|645264147|ref|XP_008237554.1|/4.6e-29/PREDICTED: F-box/LRR-repeat protein At3g58900-like [Prunus mume]	NA	sp|Q9FX89|FB50_ARATH/1.2e-14/Putative F-box protein At1g49610 OS=Arabidopsis thaliana GN=At1g49610 PE=4 SV=2	nnu:104604855/2.9e-07/beta-glucosidase 46; K05350 beta-glucosidase [EC:3.2.1.21]	At5g56440/4.1e-14/[R] LSE0003 A F-box and FBD-domains	PF00646/1.1E-5/F-box domain	NA
CL6330.Contig2_All	3227	2.13	0.01	-7.73471	5.03634e-31	Down	8.87738e-33	gi|747076245|ref|XP_011085186.1|/0.0e+00/PREDICTED: small RNA 2'-O-methyltransferase-like isoform X1 [Sesamum indicum] >gi|747076247|ref|XP_011085188.1| PREDICTED: small RNA 2'-O-methyltransferase-like isoform X1 [Sesamum indicum] >gi|747076249|ref|XP_011085189.1| PREDICTED: small RNA 2'-O-methyltransferase-like isoform X1 [Sesamum indicum] >gi|747076251|ref|XP_011085190.1| PREDICTED: small RNA 2…	gi|747076258|ref|XM_011086892.1|/0/PREDICTED: Sesamum indicum small RNA 2&apos;-O-methyltransferase-like (LOC105167253), transcript variant X8, mRNA	sp|Q9C5Q8|HEN1_ARATH/5.8e-229/Small RNA 2'-O-methyltransferase OS=Arabidopsis thaliana GN=HEN1 PE=1 SV=1	vcn:VOLCADRAFT_98326/6.8e-06/hypothetical protein; K06236 collagen, type I, alpha	At4g20910/3.4e-220/[S] KOG1045 Uncharacterized conserved protein HEN1/CORYMBOSA2	PF13489/8.4E-7/Methyltransferase domain	NA
CL5195.Contig1_All	1496	2.11	0.01	-7.7211	9.71171e-14	Down	4.47436e-15	gi|747071445|ref|XP_011082592.1|/7.5e-141/PREDICTED: protein LONGIFOLIA 1-like [Sesamum indicum]	NA	sp|Q9LF24|LNG1_ARATH/1.8e-07/Protein LONGIFOLIA 1 OS=Arabidopsis thaliana GN=LNG1 PE=1 SV=1	mus:103996894/4.4e-08/serine/arginine repetitive matrix protein 1 isoform X1; K13171 serine/arginine repetitive matrix protein 1	NA	PTHR31680:SF2/9.1E-73/--	NA
CL5754.Contig2_All	1090	2.1	0.01	-7.71425	1.24835e-09	Down	8.38946e-11	gi|747097129|ref|XP_011096516.1|/1.1e-75/PREDICTED: UDP-N-acetylglucosamine transferase subunit ALG14 homolog isoform X2 [Sesamum indicum]	gi|747097128|ref|XM_011098214.1|/3.47858e-95/PREDICTED: Sesamum indicum UDP-N-acetylglucosamine transferase subunit ALG14 homolog (LOC105175680), transcript variant X2, mRNA	NA	sind:105175680/9.7e-74/UDP-N-acetylglucosamine transferase subunit ALG14 homolog; K07441 beta-1,4-N-acetylglucosaminyltransferase [EC:2.4.1.141]	Hs21450685/5.7e-26/[R] KOG3339 Predicted glycosyltransferase	PF08660/5.3E-15/Oligosaccharide biosynthesis protein Alg14 like	NA
CL2750.Contig3_All	1284	2.08	0.01	-7.70044	2.19841e-11	Down	1.23722e-12	NA	NA	NA	NA	NA	NA	NA
CL7085.Contig3_All	634	2.08	0.01	-7.70044	2.60386e-05	Down	3.17654e-06	gi|629081472|gb|KCW47917.1|/6.7e-22/hypothetical protein EUGRSUZ_K01650, partial [Eucalyptus grandis]	gi|937920774|dbj|AP014962.1|/1.02606e-18/Oryza sativa Japonica Group DNA, chromosome 6, cultivar: Nipponbare, complete sequence	sp|Q9M0N8|MZT1B_ARATH/6.6e-20/Mitotic-spindle organizing protein 1B OS=Arabidopsis thaliana GN=GIP1 PE=1 SV=1	sind:105159931/1.3e-22/mitotic-spindle organizing protein 1B-like; K18633 mitotic-spindle organizing protein 1	NA	PTHR28520/1.8E-30/--	biological_process:GO:0033566//gamma-tubulin complex localization;cellular_component:GO:0008274//gamma-tubulin ring complex;
Unigene18202_All	525	2.08	0.01	-7.70044	0.000182651	Down	2.61576e-05	gi|747080918|ref|XP_011087726.1|/7.7e-16/PREDICTED: E3 ubiquitin-protein ligase RNF170-like [Sesamum indicum]	NA	NA	sind:105169122/1.2e-16/E3 ubiquitin-protein ligase RNF170-like; K15707 RING finger protein 170 [EC:2.3.2.27]	At4g33940_1/4.5e-13/[O] KOG2164 Predicted E3 ubiquitin ligase	PS50089/9.052/Zinc finger RING-type profile.	NA
CL14096.Contig1_All	1040	2.07	0.01	-7.69349	4.7821e-09	Down	3.42108e-10	gi|823256750|ref|XP_012461022.1|/9.6e-18/PREDICTED: probable protein kinase At2g41970 isoform X1 [Gossypium raimondii] >gi|823256752|ref|XP_012461023.1| PREDICTED: probable protein kinase At2g41970 isoform X1 [Gossypium raimondii]	NA	sp|Q41328|PTI1_SOLLC/2.7e-18/Pto-interacting protein 1 OS=Solanum lycopersicum GN=PTI1 PE=1 SV=2	mdm:103405957/2.5e-18/pto-interacting protein 1; K13436 pto-interacting protein 1 [EC:2.7.11.1]	At2g43230/2.7e-17/[T] KOG1187 Serine/threonine protein kinase	PS50011/9.079/Protein kinase domain profile.	NA
CL5375.Contig5_All	2007	2.07	0.01	-7.69349	1.755e-18	Down	5.8519e-20	NA	NA	NA	NA	NA	NA	NA
CL6237.Contig7_All	2488	2.07	0.01	-7.69349	6.02606e-23	Down	1.54553e-24	gi|747063510|ref|XP_011078304.1|/2.1e-220/PREDICTED: LOW QUALITY PROTEIN: probable plastidic glucose transporter 2 [Sesamum indicum]	gi|747091731|ref|XM_011095307.1|/0/PREDICTED: Sesamum indicum probable plastidic glucose transporter 2 (LOC105173529), transcript variant X3, mRNA	sp|Q9FYG3|PLST2_ARATH/1.9e-187/Probable plastidic glucose transporter 2 OS=Arabidopsis thaliana GN=At1g67300 PE=2 SV=1	gmx:100777393/9.4e-56/inositol transporter 1-like; K08150 MFS transporter, SP family, solute carrier family 2 (myo-inositol transporter), member 13	At1g67300/5.1e-187/[R] KOG0254 Predicted transporter (major facilitator superfamily)	PS00217/-/Sugar transport proteins signature 2.	NA
CL5232.Contig4_All	2628	2.06	0.01	-7.6865	3.8549e-24	Down	9.29438e-26	gi|747052501|ref|XP_011072373.1|/1.1e-240/PREDICTED: homeobox-leucine zipper protein GLABRA 2 [Sesamum indicum]	gi|747052500|ref|XM_011074071.1|/0/PREDICTED: Sesamum indicum homeobox-leucine zipper protein GLABRA 2 (LOC105157647), mRNA	sp|P46607|HGL2_ARATH/1.7e-178/Homeobox-leucine zipper protein GLABRA 2 OS=Arabidopsis thaliana GN=GL2 PE=2 SV=3	sind:105157647/1.7e-241/homeobox-leucine zipper protein GLABRA 2; K09338 homeobox-leucine zipper protein	At1g79840/4.5e-178/[K] LSE0187 A Homeodomain protein, contains START domain	PS50071/17.184/'Homeobox' domain profile.	biological_process:GO:0006355//regulation of transcription, DNA-templated;cellular_component:GO:0005634//nucleus;molecular_function:GO:0008289//lipid binding;GO:0043565//sequence-specific DNA binding;
CL9396.Contig2_All	611	2.06	0.01	-7.6865	5.00024e-05	Down	6.41458e-06	gi|747059148|ref|XP_011075940.1|/8.3e-46/PREDICTED: protein yippee-like At4g27745 [Sesamum indicum] >gi|747059150|ref|XP_011075941.1| PREDICTED: protein yippee-like At4g27745 [Sesamum indicum] >gi|747059152|ref|XP_011075942.1| PREDICTED: protein yippee-like At4g27745 [Sesamum indicum] >gi|747059154|ref|XP_011075943.1| PREDICTED: protein yippee-like At4g27745 [Sesamum indicum] >gi|747059156|ref|XP…	NA	sp|Q9T096|YIPL6_ARATH/2.4e-43/Protein yippee-like At4g27745 OS=Arabidopsis thaliana GN=At4g27745 PE=3 SV=2	NA	At4g27740/6.4e-43/[R] KOG3399 Predicted Yippee-type zinc-binding protein	PF03226/1.8E-11/Yippee zinc-binding/DNA-binding /Mis18, centromere assembly	NA
CL198.Contig4_All	1735	2.05	0.01	-7.67948	1.63797e-15	Down	6.59846e-17	gi|747049009|ref|XP_011070535.1|/3.8e-184/PREDICTED: mediator of RNA polymerase II transcription subunit 27 [Sesamum indicum]	gi|848892157|ref|XM_012990718.1|/0/PREDICTED: Erythranthe guttatus mediator of RNA polymerase II transcription subunit 27 (LOC105966155), mRNA	sp|Q8RWM3|MED27_ARATH/5.5e-125/Mediator of RNA polymerase II transcription subunit 27 OS=Arabidopsis thaliana GN=MED27 PE=1 SV=1	sind:105156169/5.7e-185/mediator of RNA polymerase II transcription subunit 27; K15170 mediator of RNA polymerase II transcription subunit 27	NA	PF11571/1.8E-23/Mediator complex subunit 27	NA
CL7242.Contig5_All	2233	2.04	0.01	-7.67243	2.89577e-20	Down	8.62998e-22	gi|747060517|ref|XP_011076692.1|/5.0e-290/PREDICTED: phosphoinositide phospholipase C 2-like [Sesamum indicum]	gi|747060516|ref|XM_011078390.1|/0/PREDICTED: Sesamum indicum phosphoinositide phospholipase C 2-like (LOC105160886), mRNA	sp|Q39033|PLCD2_ARATH/8.3e-243/Phosphoinositide phospholipase C 2 OS=Arabidopsis thaliana GN=PLC2 PE=1 SV=1	sind:105160886/7.6e-291/phosphoinositide phospholipase C 2-like; K05857 phosphatidylinositol phospholipase C, delta [EC:3.1.4.11]	At3g08510/2.2e-242/[T] KOG0169 Phosphoinositide-specific phospholipase C	SM00239/9.8E-14/Protein kinase C conserved region 2 (CalB)	biological_process:GO:0016042//lipid catabolic process;GO:0035556//intracellular signal transduction;cellular_component:GO:0005622//intracellular;molecular_function:GO:0004435//phosphatidylinositol phospholipase C activity;GO:0004871//signal transducer activity;
CL5897.Contig4_All	1628	2.03	0.01	-7.66534	2.49949e-14	Down	1.09724e-15	gi|747043659|ref|XP_011085042.1|/1.3e-50/PREDICTED: ent-kaurenoic acid oxidase 1-like [Sesamum indicum]	gi|747043658|ref|XM_011086740.1|/6.73344e-99/PREDICTED: Sesamum indicum ent-kaurenoic acid oxidase 1-like (LOC105167146), mRNA	sp|Q9C5Y2|KAO2_ARATH/2.0e-44/Ent-kaurenoic acid oxidase 2 OS=Arabidopsis thaliana GN=KAO2 PE=2 SV=2	sind:105167146/2.0e-51/ent-kaurenoic acid oxidase 1-like; K04123 ent-kaurenoic acid hydroxylase [EC:1.14.13.79]	At2g32440/5.3e-44/[QI] KOG0157 Cytochrome P450 CYP4/CYP19/CYP26 subfamilies	PTHR24286:SF67/2.1E-69/--	NA
Unigene25051_All	914	2.03	0.01	-7.66534	6.86342e-08	Down	5.68882e-09	gi|747107870|ref|XP_011102248.1|/2.2e-82/PREDICTED: uncharacterized protein LOC105180271 [Sesamum indicum]	NA	sp|P93295|M310_ARATH/1.4e-07/Uncharacterized mitochondrial protein AtMg00310 OS=Arabidopsis thaliana GN=AtMg00310 PE=4 SV=1	egr:104435557/1.9e-46/uncharacterized LOC104435557; K15115 solute carrier family 25 (mitochondrial folate transporter), member 32	At1g25430/3.0e-52/[R] KOG1075 FOG: Reverse transcriptase	PTHR19446/2.6E-22/--	NA
CL369.Contig2_All	699	2.02	0.01	-7.65821	7.03562e-06	Down	7.78976e-07	gi|747094610|ref|XP_011095149.1|/3.8e-10/PREDICTED: phospholipid-transporting ATPase 1-like [Sesamum indicum]	NA	NA	sind:105174674/5.7e-11/phospholipid-transporting ATPase 1-like; K14802 phospholipid-transporting ATPase [EC:3.6.3.1]	NA	NA	NA
CL411.Contig12_All	1384	2.02	0.01	-7.65821	5.68848e-12	Down	3.03402e-13	gi|747048592|ref|XP_011070311.1|/1.6e-84/PREDICTED: phosphatidylinositol-glycan biosynthesis class X protein isoform X2 [Sesamum indicum]	NA	NA	sind:105155997/2.4e-85/phosphatidylinositol-glycan biosynthesis class X protein; K07541 phosphatidylinositol glycan, class X	NA	PF08320/4.4E-26/PIG-X / PBN1	NA
CL1294.Contig1_All	785	2	0.01	-7.64386	1.88767e-06	Down	1.91027e-07	NA	NA	NA	NA	NA	NA	NA
CL1842.Contig1_All	899	2	0.01	-7.64386	1.33455e-07	Down	1.14878e-08	gi|747047977|ref|XP_011069978.1|/3.1e-81/PREDICTED: protein PLANT CADMIUM RESISTANCE 10 isoform X1 [Sesamum indicum]	gi|747047976|ref|XM_011071676.1|/2.20365e-96/PREDICTED: Sesamum indicum protein PLANT CADMIUM RESISTANCE 10 (LOC105155743), transcript variant X1, mRNA	sp|Q8S8T8|PCR10_ARATH/1.1e-65/Protein PLANT CADMIUM RESISTANCE 10 OS=Arabidopsis thaliana GN=PCR10 PE=2 SV=1	tcc:TCM_045610/1.1e-67/Sec23/Sec24 protein transport family protein isoform 1; K14006 protein transport protein SEC23	At3g18470/6.0e-21/[S] TWOG0185 Uncharacterized conserved protein	PTHR15907/4.3E-99/--	cellular_component:GO:0016021//integral component of membrane;
CL3138.Contig6_All	943	2	0.01	-7.64386	6.86939e-08	Down	5.68882e-09	gi|747098799|ref|XP_011097429.1|/8.1e-48/PREDICTED: peptide deformylase 1B, chloroplastic [Sesamum indicum]	NA	sp|Q9FV54|DEF1B_SOLLC/2.6e-44/Peptide deformylase 1B, chloroplastic OS=Solanum lycopersicum GN=PDF1B PE=2 SV=1	sind:105176356/1.2e-48/peptide deformylase 1B, chloroplastic; K01462 peptide deformylase [EC:3.5.1.88]	At5g14660/5.8e-43/[J] KOG3137 Peptide deformylase	PTHR10458/1.5E-53/--	biological_process:GO:0031365//N-terminal protein amino acid modification;GO:0006412//translation;GO:0043686//co-translational protein modification;cellular_component:GO:0009507//chloroplast;molecular_function:GO:0042586//peptide deformylase activity;GO:0005506//iron ion binding;
CL6531.Contig2_All	1287	2	0.01	-7.64386	4.32407e-11	Down	2.4984e-12	gi|745790915|gb|AJD25166.1|/8.6e-85/cytochrome P450 CYP71D413 [Salvia miltiorrhiza]	gi|745790914|gb|KP337672.1|/2.3302e-137/Salvia miltiorrhiza cytochrome P450 CYP71D413 mRNA, complete cds	sp|A6YIH8|C7D55_HYOMU/2.2e-54/Premnaspirodiene oxygenase OS=Hyoscyamus muticus GN=CYP71D55 PE=1 SV=1	sly:101251277/9.5e-52/premnaspirodiene oxygenase; K15472 premnaspirodiene oxygenase [EC:1.14.13.121]	At3g26330/8.2e-40/[Q] KOG0156 Cytochrome P450 CYP2 subfamily	PF00067/1.8E-41/Cytochrome P450	NA
CL3760.Contig11_All	1950	1.99	0.01	-7.63662	5.39756e-17	Down	1.96503e-18	gi|747100828|ref|XP_011098518.1|/1.0e-65/PREDICTED: uncharacterized protein LOC105177166 [Sesamum indicum]	gi|747100827|ref|XM_011100216.1|/3.60873e-127/PREDICTED: Sesamum indicum uncharacterized LOC105177166 (LOC105177166), mRNA	sp|P0C2F6|RNHX1_ARATH/8.9e-07/Putative ribonuclease H protein At1g65750 OS=Arabidopsis thaliana GN=At1g65750 PE=3 SV=1	spen:107019727/2.7e-10/14.7 kDa ribonuclease H-like protein; K03469 ribonuclease HI [EC:3.1.26.4]	At1g17390/2.7e-10/[R] KOG1075 FOG: Reverse transcriptase	PF13456/4.8E-20/Reverse transcriptase-like	biological_process:GO:0090502//RNA phosphodiester bond hydrolysis, endonucleolytic;molecular_function:GO:0004523//RNA-DNA hybrid ribonuclease activity;GO:0003676//nucleic acid binding;
Unigene26653_All	547	1.99	0.01	-7.63662	0.000182774	Down	2.61576e-05	NA	NA	NA	NA	NA	NA	NA
CL4980.Contig3_All	632	1.98	0.01	-7.62936	5.00164e-05	Down	6.41458e-06	gi|747042903|ref|XP_011080900.1|/4.1e-64/PREDICTED: protein SYS1 homolog [Sesamum indicum]	NA	NA	sind:105164047/6.2e-65/protein SYS1 homolog; K20318 protein SYS1	At1g79970_2/7.1e-45/[U] KOG4697 Integral membrane protein involved in transport between the late Golgi and endosome	PTHR12952:SF0/2.5E-57/--	cellular_component:GO:0016021//integral component of membrane;GO:0000139//Golgi membrane;
Unigene27715_All	869	1.98	0.01	-7.62936	5.03148e-07	Down	4.68452e-08	gi|747048656|ref|XP_011070345.1|/2.8e-23/PREDICTED: protein ABIL2-like isoform X1 [Sesamum indicum] >gi|747048658|ref|XP_011070346.1| PREDICTED: protein ABIL2-like isoform X1 [Sesamum indicum] >gi|747048660|ref|XP_011070347.1| PREDICTED: protein ABIL2-like isoform X1 [Sesamum indicum]	NA	sp|Q9M3A3|ABIL2_ARATH/5.9e-11/Protein ABIL2 OS=Arabidopsis thaliana GN=ABIL2 PE=2 SV=1	NA	NA	NA	NA
CL2920.Contig3_All	592	1.97	0.01	-7.62205	9.55277e-05	Down	1.29534e-05	gi|747107182|ref|XP_011101895.1|/7.5e-52/PREDICTED: uncharacterized protein LOC105179935 isoform X4 [Sesamum indicum]	NA	NA	NA	NA	PTHR32098/1.3E-76/--	NA
CL6455.Contig2_All	671	1.97	0.01	-7.62205	2.60104e-05	Down	3.17654e-06	gi|344178892|dbj|BAK64102.1|/3.5e-21/gag-pol polyprotein [Eustoma exaltatum subsp. russellianum]	NA	NA	NA	NA	NA	NA
CL7711.Contig2_All	1314	1.96	0.01	-7.61471	4.32317e-11	Down	2.4984e-12	gi|731392357|ref|XP_010651069.1|/2.5e-103/PREDICTED: DNA repair protein RAD51 homolog 4 [Vitis vinifera]	gi|848876428|ref|XM_012983218.1|/1.81426e-148/PREDICTED: Erythranthe guttatus DNA repair protein RAD51 homolog 4 (LOC105959169), mRNA	sp|Q9LQQ2|RA51D_ARATH/1.4e-85/DNA repair protein RAD51 homolog 4 OS=Arabidopsis thaliana GN=RAD51D PE=2 SV=2	vvi:100257115/3.7e-104/DNA repair protein RAD51 homolog 4; K10871 RAD51-like protein 3	Hs19924119/7.6e-33/[L] KOG1433 DNA repair protein RAD51/RHP55	PTHR22942/1.6E-82/--	NA
Unigene18215_All	890	1.96	0.01	-7.61471	2.59016e-07	Down	2.3198e-08	gi|747074789|ref|XP_011084401.1|/7.0e-110/PREDICTED: 3-hydroxyisobutyryl-CoA hydrolase-like protein 1, mitochondrial isoform X2 [Sesamum indicum]	NA	sp|Q5XF59|HIBC4_ARATH/8.8e-95/3-hydroxyisobutyryl-CoA hydrolase-like protein 1, mitochondrial OS=Arabidopsis thaliana GN=At3g60510 PE=2 SV=1	sind:105166658/4.5e-109/3-hydroxyisobutyryl-CoA hydrolase-like protein 1, mitochondrial; K05605 3-hydroxyisobutyryl-CoA hydrolase [EC:3.1.2.4]	At3g60510/8.9e-86/[I] KOG1684 Enoyl-CoA hydratase	PF16113/5.3E-78/Enoyl-CoA hydratase/isomerase	NA
CL2240.Contig2_All	931	1.95	0.01	-7.60733	1.33343e-07	Down	1.14878e-08	gi|747080401|ref|XP_011087451.1|/4.5e-67/PREDICTED: single-stranded DNA-binding protein, mitochondrial [Sesamum indicum]	gi|848874250|ref|XM_012982220.1|/6.21968e-112/PREDICTED: Erythranthe guttatus single-stranded DNA-binding protein, mitochondrial (LOC105958218), mRNA	sp|Q84J78|SSBP_ARATH/1.4e-55/Single-stranded DNA-binding protein, mitochondrial OS=Arabidopsis thaliana GN=At4g11060 PE=2 SV=1	thj:104803364/3.7e-21/single-stranded DNA-binding protein, mitochondrial-like; K03111 single-strand DNA-binding protein	At4g11060/4.1e-49/[L] KOG1653 Single-stranded DNA-binding protein	PF00436/5.4E-21/Single-strand binding protein family	NA
CL39.Contig1_All	2176	1.95	0.01	-7.60733	8.86323e-19	Down	2.8979e-20	gi|747074119|ref|XP_011084040.1|/1.4e-82/PREDICTED: uncharacterized protein LOC105166400 [Sesamum indicum]	gi|747074118|ref|XM_011085738.1|/1.52461e-91/PREDICTED: Sesamum indicum uncharacterized LOC105166400 (LOC105166400), mRNA	NA	NA	NA	PTHR35768/2.5E-74/--	NA
CL517.Contig6_All	874	1.95	0.01	-7.60733	5.03603e-07	Down	4.68452e-08	gi|731418933|ref|XP_010660849.1|/2.7e-45/PREDICTED: uncharacterized protein LOC104881665 isoform X2 [Vitis vinifera]	NA	NA	NA	NA	PF03023/3.9E-10/MviN-like protein	NA
CL5755.Contig5_All	572	1.95	0.01	-7.60733	0.000182897	Down	2.61576e-05	gi|194697836|gb|ACF83002.1|/1.1e-34/unknown [Zea mays]	gi|848850344|ref|XM_012977697.1|/3.82459e-97/PREDICTED: Erythranthe guttatus protein LOW PSII ACCUMULATION 1, chloroplastic (LOC105954021), mRNA	sp|Q9SRY4|LPA1_ARATH/4.0e-32/Protein LOW PSII ACCUMULATION 1, chloroplastic OS=Arabidopsis thaliana GN=LPA1 PE=1 SV=1	NA	NA	PTHR17130/2.2E-48/--	cellular_component:GO:0016021//integral component of membrane;
CL10371.Contig2_All	1101	1.94	0.01	-7.59991	4.7805e-09	Down	3.42108e-10	gi|747053237|ref|XP_011072773.1|/4.8e-68/PREDICTED: uncharacterized protein LOC105157934 [Sesamum indicum] >gi|747053239|ref|XP_011072774.1| PREDICTED: uncharacterized protein LOC105157934 [Sesamum indicum]	NA	NA	NA	NA	NA	NA
CL1382.Contig4_All	731	1.93	0.01	-7.59246	7.028e-06	Down	7.78976e-07	gi|970069304|ref|XP_015061785.1|/1.1e-39/PREDICTED: LOW QUALITY PROTEIN: traB domain-containing protein-like [Solanum pennellii]	NA	NA	NA	At2g32340_2/9.4e-25/[T] KOG2860 Uncharacterized conserved protein, contains TraB domain	PTHR21530/1.1E-39/--	NA
CL4121.Contig3_All	2205	1.93	0.01	-7.59246	8.85673e-19	Down	2.8979e-20	gi|970013780|ref|XP_015067866.1|/8.8e-45/PREDICTED: basic proline-rich protein-like isoform X1 [Solanum pennellii]	gi|848875942|ref|XM_012982985.1|/6.98872e-110/PREDICTED: Erythranthe guttatus protein LATERAL ROOT PRIMORDIUM 1 (LOC105958977), mRNA	sp|Q9FPQ6|GP1_CHLRE/3.8e-38/Vegetative cell wall protein gp1 OS=Chlamydomonas reinhardtii GN=GP1 PE=1 SV=1	sind:105157953/2.9e-40/formin-like protein 20; K02184 formin 2	At4g13340/1.0e-37/[M] LSE0601 A Pollen extensin-like protein (Pex)	PF05142/4.0E-61/Domain of unknown function (DUF702)	NA
CL2727.Contig3_All	1425	1.92	0.01	-7.58496	1.11629e-11	Down	6.12678e-13	gi|747101977|ref|XP_011099133.1|/1.5e-122/PREDICTED: uncharacterized protein LOC105177617 [Sesamum indicum]	gi|747101976|ref|XM_011100831.1|/2.93768e-47/PREDICTED: Sesamum indicum uncharacterized LOC105177617 (LOC105177617), mRNA	sp|P93788|REMO_SOLTU/5.9e-08/Remorin OS=Solanum tuberosum PE=1 SV=1	NA	NA	PTHR31471:SF2/1.8E-115/--	NA
CL3136.Contig2_All	828	1.91	0.01	-7.57743	1.8879e-06	Down	1.91027e-07	gi|747097424|ref|XP_011096676.1|/2.1e-52/PREDICTED: BES1/BZR1 homolog protein 4-like [Sesamum indicum]	gi|747097423|ref|XM_011098374.1|/1.27946e-58/PREDICTED: Sesamum indicum BES1/BZR1 homolog protein 4-like (LOC105175786), mRNA	sp|O80831|BAM7_ARATH/9.6e-19/Beta-amylase 7 OS=Arabidopsis thaliana GN=BAM7 PE=2 SV=2	egu:105035415/1.1e-16/beta-amylase 2, chloroplastic-like; K01177 beta-amylase [EC:3.2.1.2]	At2g45880/2.6e-18/[G] LSE0409 A Beta-amylase	PF05687/8.3E-31/BES1/BZR1 plant transcription factor, N-terminal	NA
CL9167.Contig4_All	1697	1.91	0.01	-7.57743	4.93269e-14	Down	2.21572e-15	gi|747047985|ref|XP_011069982.1|/6.5e-157/PREDICTED: protein PHYTOCHROME KINASE SUBSTRATE 4-like [Sesamum indicum]	gi|703155962|ref|XM_010113039.1|/6.16793e-10/Morus notabilis hypothetical protein partial mRNA	sp|Q9FYE2|PKS4_ARATH/7.9e-36/Protein PHYTOCHROME KINASE SUBSTRATE 4 OS=Arabidopsis thaliana GN=PKS4 PE=1 SV=1	gmx:100808277/9.7e-12/probable pectinesterase/pectinesterase inhibitor 47; K01051 pectinesterase [EC:3.1.1.11]	At1g68690/1.4e-10/[T] KOG1187 Serine/threonine protein kinase	PTHR33781/3.6E-101/--	NA
CL114.Contig3_All	921	1.9	0.01	-7.56986	2.58565e-07	Down	2.3198e-08	gi|747057680|ref|XP_011075152.1|/8.2e-29/PREDICTED: non-structural maintenance of chromosomes element 4 homolog A-like [Sesamum indicum]	NA	sp|F4JET1|NSE4B_ARATH/1.2e-22/Non-structural maintenance of chromosomes element 4 homolog B OS=Arabidopsis thaliana GN=NSE4B PE=2 SV=1	NA	At1g51130/9.4e-22/[S] KOG2866 Uncharacterized conserved protein	PTHR16140:SF0/4.1E-18/--	NA
CL4016.Contig3_All	743	1.9	0.01	-7.56986	7.02724e-06	Down	7.78976e-07	gi|747041206|ref|XP_011071679.1|/6.0e-30/PREDICTED: uncharacterized protein LOC105157082 [Sesamum indicum]	NA	NA	NA	At5g41980/1.1e-07/[L] KOG4585 Predicted transposase	NA	NA
CL752.Contig10_All	1536	1.9	0.01	-7.56986	1.46627e-12	Down	7.44026e-14	gi|747089902|ref|XP_011092609.1|/3.4e-112/PREDICTED: growth-regulating factor 4-like isoform X2 [Sesamum indicum]	gi|747089901|ref|XM_011094307.1|/2.93126e-102/PREDICTED: Sesamum indicum growth-regulating factor 4-like (LOC105172741), transcript variant X5, mRNA	sp|Q6ZIK5|GRF4_ORYSJ/5.6e-65/Growth-regulating factor 4 OS=Oryza sativa subsp. japonica GN=GRF4 PE=2 SV=1	zma:103650441/4.2e-06/uncharacterized LOC103650441; K15601 lysine-specific demethylase 3 [EC:1.14.11.-]	At3g13960/3.0e-41/[S] LSE0397 A Uncharacterized protein	PTHR31602:SF8/6.4E-122/--	NA
CL7810.Contig1_All	896	1.88	0.01	-7.55459	5.03018e-07	Down	4.68452e-08	gi|747096345|ref|XP_011096089.1|/5.0e-47/PREDICTED: abnormal spindle-like microcephaly-associated protein homolog isoform X2 [Sesamum indicum]	gi|731437639|ref|XM_010649000.1|/1.48006e-13/PREDICTED: Vitis vinifera abnormal spindle-like microcephaly-associated protein homolog (LOC100246947), mRNA	NA	sind:105175362/4.1e-46/abnormal spindle-like microcephaly-associated protein homolog; K16743 abnormal spindle-like microcephaly-associated protein	At4g21820/2.6e-16/[Z] KOG0165 Microtubule-associated protein Asp	PF00612/5.4E-4/IQ calmodulin-binding motif	NA
CL9613.Contig1_All	676	1.88	0.01	-7.55459	5.00305e-05	Down	6.41458e-06	gi|747061668|ref|XP_011077311.1|/1.3e-23/PREDICTED: uncharacterized protein LOC105161355 [Sesamum indicum]	gi|848870527|ref|XM_012980403.1|/8.4084e-25/PREDICTED: Erythranthe guttatus uncharacterized LOC105956553 (LOC105956553), transcript variant X1, mRNA	NA	NA	NA	PTHR33373/5.9E-21/--	NA
Unigene25831_All	879	1.88	0.01	-7.55459	5.03733e-07	Down	4.68452e-08	NA	NA	NA	NA	NA	NA	NA
CL1798.Contig5_All	803	1.87	0.01	-7.54689	3.65449e-06	Down	3.85752e-07	gi|747088138|ref|XP_011091642.1|/2.2e-86/PREDICTED: protein STRICTOSIDINE SYNTHASE-LIKE 12 [Sesamum indicum]	gi|566211589|ref|XM_006372785.1|/7.45854e-56/Populus trichocarpa strictosidine synthase family protein (POPTR_0017s05630g) mRNA, complete cds	sp|P94111|STS1_ARATH/1.5e-16/Strictosidine synthase 1 OS=Arabidopsis thaliana GN=SS1 PE=2 SV=2	brp:103852877/1.5e-15/strictosidine synthase 1; K01757 strictosidine synthase [EC:4.3.3.2]	At3g59530/4.9e-75/[R] KOG1520 Predicted alkaloid synthase/Surface mucin Hemomucin	PTHR10426/5.7E-135/--	biological_process:GO:0009058//biosynthetic process;cellular_component:GO:0005783//endoplasmic reticulum;GO:0016021//integral component of membrane;molecular_function:GO:0016844//strictosidine synthase activity;GO:0016788//hydrolase activity, acting on ester bonds;
Unigene25822_All	680	1.87	0.01	-7.54689	2.60155e-05	Down	3.17654e-06	gi|676398575|ref|XP_009042565.1|/3.9e-12/hypothetical protein AURANDRAFT_68611, partial [Aureococcus anophagefferens] >gi|323446649|gb|EGB02736.1| hypothetical protein AURANDRAFT_68611, partial [Aureococcus anophagefferens]	NA	sp|Q9ZR40|U2A2B_NICPL/5.6e-09/Splicing factor U2af large subunit B OS=Nicotiana plumbaginifolia GN=U2AF65B PE=2 SV=1	nnu:104588996/3.6e-10/pre-mRNA-splicing factor 38; K12849 pre-mRNA-splicing factor 38A	Hs19923466/2.9e-12/[A] KOG1869 Splicing coactivator SRm160/300, subunit SRm300	PR00947/4.03E-6/Insect cuticle protein signature	NA
CL5643.Contig3_All	1018	1.86	0.01	-7.53916	6.86442e-08	Down	5.68882e-09	gi|747046551|ref|XP_011100208.1|/7.0e-82/PREDICTED: peptidyl-prolyl cis-trans isomerase FKBP18, chloroplastic [Sesamum indicum]	gi|747046550|ref|XM_011101906.1|/3.04188e-140/PREDICTED: Sesamum indicum peptidyl-prolyl cis-trans isomerase FKBP18, chloroplastic (LOC105178439), mRNA	sp|Q9LM71|FKB18_ARATH/5.2e-67/Peptidyl-prolyl cis-trans isomerase FKBP18, chloroplastic OS=Arabidopsis thaliana GN=FKBP18 PE=1 SV=2	vvi:100254701/4.8e-75/peptidyl-prolyl cis-trans isomerase FKBP18, chloroplastic; K01802 peptidylprolyl isomerase [EC:5.2.1.8]	At1g20810/1.4e-66/[O] KOG0552 FKBP-type peptidyl-prolyl cis-trans isomerase	PTHR10516:SF319/1.0E-78/--	biological_process:GO:0000413//protein peptidyl-prolyl isomerization;GO:0061077//chaperone-mediated protein folding;cellular_component:GO:0005789//endoplasmic reticulum membrane;molecular_function:GO:0003755//peptidyl-prolyl cis-trans isomerase activity;GO:0005528//FK506 binding;
CL108.Contig5_All	2341	1.83	0.01	-7.5157	4.45953e-19	Down	1.43505e-20	gi|566161129|ref|XP_002303253.2|/5.0e-131/hydroxyproline-rich glycoprotein [Populus trichocarpa] >gi|550342525|gb|EEE78232.2| hydroxyproline-rich glycoprotein [Populus trichocarpa]	gi|747053014|ref|XM_011074347.1|/0/PREDICTED: Sesamum indicum polyadenylate-binding protein-interacting protein 4 (LOC105157852), mRNA	sp|Q8L793|CID3_ARATH/4.0e-78/Polyadenylate-binding protein-interacting protein 3 OS=Arabidopsis thaliana GN=CID3 PE=2 SV=1	adu:107458131/1.2e-17/phosphomevalonate kinase-like; K00938 phosphomevalonate kinase [EC:2.7.4.2]	At1g54170/1.1e-77/[A] KOG2375 Protein interacting with poly(A)-binding protein	PF14438/1.7E-23/Ataxin 2 SM domain	biological_process:GO:0022618//ribonucleoprotein complex assembly;GO:0070925//organelle assembly;
CL2546.Contig5_All	1144	1.82	0.01	-7.50779	9.31745e-09	Down	6.9084e-10	gi|697182601|ref|XP_009600311.1|/1.9e-19/PREDICTED: E3 ubiquitin-protein ligase RNF170-like [Nicotiana tomentosiformis]	NA	NA	sly:101249497/8.5e-20/E3 ubiquitin-protein ligase RNF170-like; K15707 RING finger protein 170 [EC:2.3.2.27]	At4g33940_1/3.0e-17/[O] KOG2164 Predicted E3 ubiquitin ligase	PF00097/2.2E-5/Zinc finger, C3HC4 type (RING finger)	NA
CL4887.Contig4_All	1030	1.82	0.01	-7.50779	6.87238e-08	Down	5.68882e-09	gi|747054439|ref|XP_011073427.1|/1.2e-100/PREDICTED: protein LURP-one-related 5-like [Sesamum indicum]	gi|848919316|ref|XM_013001290.1|/6.66465e-137/PREDICTED: Erythranthe guttatus protein LURP-one-related 5 (LOC105976013), mRNA	sp|Q9LVZ8|LOR12_ARATH/1.1e-72/Protein LURP-one-related 12 OS=Arabidopsis thaliana GN=At3g15810 PE=2 SV=1	bvg:104900389/7.9e-17/uncharacterized LOC104900389; K03239 translation initiation factor eIF-2B subunit alpha	Hs19923466/2.5e-07/[A] KOG1869 Splicing coactivator SRm160/300, subunit SRm300	PTHR31087:SF2/5.9E-121/--	NA
CL5775.Contig2_All	1919	1.82	0.01	-7.50779	3.22969e-15	Down	1.33247e-16	gi|747071625|ref|XP_011082693.1|/4.4e-133/PREDICTED: probable 3-hydroxyacyl-CoA dehydrogenase B0272.3 [Sesamum indicum]	gi|747071624|ref|XM_011084391.1|/0/PREDICTED: Sesamum indicum probable 3-hydroxyacyl-CoA dehydrogenase B0272.3 (LOC105165395), mRNA	sp|Q9ST43|PH1_ARATH/1.3e-37/Pleckstrin homology domain-containing protein 1 OS=Arabidopsis thaliana GN=PH1 PE=2 SV=2	sind:105165395/6.6e-134/probable 3-hydroxyacyl-CoA dehydrogenase B0272.3; K00074 3-hydroxybutyryl-CoA dehydrogenase [EC:1.1.1.157]	At3g15290/2.9e-118/[I] KOG2304 3-hydroxyacyl-CoA dehydrogenase	PF02737/3.2E-61/3-hydroxyacyl-CoA dehydrogenase, NAD binding domain	biological_process:GO:0006631//fatty acid metabolic process;GO:0055114//oxidation-reduction process;molecular_function:GO:0008691//3-hydroxybutyryl-CoA dehydrogenase activity;GO:0070403//NAD+ binding;GO:0003857//3-hydroxyacyl-CoA dehydrogenase activity;
CL669.Contig2_All	1866	1.82	0.01	-7.50779	6.39352e-15	Down	2.69074e-16	gi|747041276|ref|XP_011072194.1|/7.1e-173/PREDICTED: phosphatidylinositol glycan anchor biosynthesis class U protein-like [Sesamum indicum]	gi|747041275|ref|XM_011073892.1|/0/PREDICTED: Sesamum indicum phosphatidylinositol glycan anchor biosynthesis class U protein-like (LOC105157484), mRNA	NA	sind:105157484/1.1e-173/phosphatidylinositol glycan anchor biosynthesis class U protein-like; K05293 phosphatidylinositol glycan, class U	At1g12730/8.3e-126/[R] KOG2552 Major facilitator superfamily permease - Cdc91p	PTHR13121/1.7E-129/--	NA
CL1946.Contig8_All	1585	1.81	0.01	-7.49985	1.46732e-12	Down	7.44026e-14	gi|971536407|ref|XP_015166373.1|/2.2e-21/PREDICTED: uncharacterized protein LOC107061530 [Solanum tuberosum]	NA	NA	sind:105173773/2.8e-13/uncharacterized LOC105173773; K01601 ribulose-bisphosphate carboxylase large chain [EC:4.1.1.39]	NA	NA	NA
CL9473.Contig1_All	1410	1.81	0.01	-7.49985	4.31869e-11	Down	2.4984e-12	gi|970001913|ref|XP_015060046.1|/2.0e-26/PREDICTED: uncharacterized protein LOC107005912 isoform X1 [Solanum pennellii]	NA	NA	sind:105173773/1.4e-19/uncharacterized LOC105173773; K01601 ribulose-bisphosphate carboxylase large chain [EC:4.1.1.39]	NA	PTHR31704/1.1E-26/--	NA
CL2480.Contig7_All	1612	1.8	0.01	-7.49185	1.46593e-12	Down	7.44026e-14	gi|747087058|ref|XP_011091055.1|/7.4e-94/PREDICTED: uncharacterized protein LOC105171592 [Sesamum indicum]	gi|747087057|ref|XM_011092753.1|/4.66714e-170/PREDICTED: Sesamum indicum uncharacterized LOC105171592 (LOC105171592), mRNA	NA	NA	NA	PTHR10366:SF389/2.6E-92/--	NA
CL1038.Contig2_All	3144	1.78	0.01	-7.47573	4.868e-25	Down	1.12869e-26	gi|747090215|ref|XP_011092786.1|/5.7e-191/PREDICTED: BTB/POZ domain-containing protein At3g05675-like [Sesamum indicum]	gi|802539215|ref|XM_012214557.1|/1.31334e-98/PREDICTED: Jatropha curcas BTB/POZ domain-containing protein At3g05675-like (LOC105632238), mRNA	sp|Q9SR70|FK164_ARATH/9.2e-46/Peptidyl-prolyl cis-trans isomerase FKBP16-4, chloroplastic OS=Arabidopsis thaliana GN=FKBP16-4 PE=1 SV=1	cre:CHLREDRAFT_106360/3.6e-12/FKB53; peptidyl-prolyl cis-trans isomerase, FKBP-type; K14826 FK506-binding nuclear protein [EC:5.2.1.8]	At3g10060/2.4e-45/[O] KOG0552 FKBP-type peptidyl-prolyl cis-trans isomerase	PTHR31060/4.7E-174/--	NA
CL570.Contig5_All	1099	1.78	0.01	-7.47573	3.51438e-08	Down	2.81714e-09	gi|590704906|ref|XP_007047289.1|/3.3e-69/PLC-like phosphodiesterases superfamily protein isoform 3 [Theobroma cacao] >gi|508699550|gb|EOX91446.1| PLC-like phosphodiesterases superfamily protein isoform 3 [Theobroma cacao]	gi|593785752|ref|XM_007155855.1|/1.80213e-23/Phaseolus vulgaris hypothetical protein (PHAVU_003G243100g) mRNA, complete cds	sp|Q93XX5|Y5713_ARATH/1.0e-44/PI-PLC X domain-containing protein At5g67130 OS=Arabidopsis thaliana GN=At5g67130 PE=1 SV=1	NA	NA	PTHR13593:SF52/1.2E-87/--	biological_process:GO:0006629//lipid metabolic process;molecular_function:GO:0008081//phosphoric diester hydrolase activity;
CL622.Contig7_All	1172	1.78	0.01	-7.47573	9.31292e-09	Down	6.9084e-10	gi|747040767|ref|XP_011097511.1|/7.9e-61/PREDICTED: protein REVERSION-TO-ETHYLENE SENSITIVITY1-like [Sesamum indicum] >gi|747040769|ref|XP_011097589.1| PREDICTED: protein REVERSION-TO-ETHYLENE SENSITIVITY1-like [Sesamum indicum] >gi|747040771|ref|XP_011097660.1| PREDICTED: protein REVERSION-TO-ETHYLENE SENSITIVITY1-like [Sesamum indicum]	gi|672155270|ref|XM_008799509.1|/4.1974e-15/PREDICTED: Phoenix dactylifera protein REVERSION-TO-ETHYLENE SENSITIVITY1 (LOC103712839), transcript variant X19, mRNA	sp|F4ITL6|RTE1_ARATH/1.8e-50/Protein REVERSION-TO-ETHYLENE SENSITIVITY1 OS=Arabidopsis thaliana GN=RTE1 PE=1 SV=1	NA	At2g26070/4.7e-50/[S] KOG3150 Uncharacterized conserved protein	PTHR20921/9.1E-52/--	biological_process:GO:0010105//negative regulation of ethylene-activated signaling pathway;cellular_component:GO:0005783//endoplasmic reticulum;GO:0005794//Golgi apparatus;GO:0016021//integral component of membrane;
CL7393.Contig4_All	2031	1.78	0.01	-7.47573	8.2716e-16	Down	3.2676e-17	gi|747102019|ref|XP_011099155.1|/6.1e-226/PREDICTED: uncharacterized protein LOC105177636 [Sesamum indicum]	gi|747102018|ref|XM_011100853.1|/0/PREDICTED: Sesamum indicum uncharacterized LOC105177636 (LOC105177636), mRNA	NA	NA	At5g66810/6.9e-142/[Z] KOG2659 LisH motif-containing protein	SM00668/3.6E-6/C-terminal to LisH motif.	NA
CL11186.Contig3_All	636	1.77	0.01	-7.46761	0.000182728	Down	2.61576e-05	NA	NA	NA	NA	NA	NA	NA
CL2430.Contig2_All	930	1.77	0.01	-7.46761	5.03668e-07	Down	4.68452e-08	gi|747080346|ref|XP_011087420.1|/3.4e-59/PREDICTED: cell cycle checkpoint control protein RAD9A isoform X2 [Sesamum indicum]	gi|747080345|ref|XM_011089118.1|/3.81933e-94/PREDICTED: Sesamum indicum cell cycle checkpoint control protein RAD9A (LOC105168915), transcript variant X3, mRNA	NA	sind:105168915/1.7e-58/cell cycle checkpoint control protein RAD9A; K10994 cell cycle checkpoint control protein RAD9A [EC:3.1.11.2]	At3g05480/2.1e-21/[DL] KOG2810 Checkpoint 9-1-1 complex, RAD9 component	PTHR15237/1.4E-24/--	NA
CL2924.Contig2_All	1801	1.77	0.01	-7.46761	4.93137e-14	Down	2.21572e-15	gi|747094616|ref|XP_011095153.1|/6.0e-100/PREDICTED: serine/threonine-protein kinase STN8, chloroplastic [Sesamum indicum]	gi|743788849|ref|XM_010924468.1|/2.06058e-104/PREDICTED: Elaeis guineensis serine/threonine-protein kinase STN8, chloroplastic (LOC105046003), mRNA	sp|Q9LZV4|STN8_ARATH/7.2e-96/Serine/threonine-protein kinase STN8, chloroplastic OS=Arabidopsis thaliana GN=STN8 PE=2 SV=1	gmx:100786097/9.0e-08/CBL-interacting serine/threonine-protein kinase 21; K07198 5'-AMP-activated protein kinase, catalytic alpha subunit [EC:2.7.11.11]	At5g01920/1.9e-95/[R] KOG0594 Protein kinase PCTAIRE and related kinases	PTHR11584/3.0E-84/--	NA
CL8850.Contig2_All	1214	1.77	0.01	-7.46761	4.78371e-09	Down	3.42108e-10	gi|970045541|ref|XP_015084225.1|/1.4e-41/PREDICTED: uncharacterized protein LOC107027628 [Solanum pennellii]	NA	NA	mdm:103450227/1.1e-12/uncharacterized LOC103450227; K17982 geranyllinalool synthase [EC:4.2.3.144]	At3g31023/3.4e-19/[R] KOG0017 FOG: Transposon-encoded proteins with TYA, reverse transcriptase, integrase domains in various combinations	PF14244/1.2E-27/gag-polypeptide of LTR copia-type	NA
CL11930.Contig1_All	1855	1.75	0.01	-7.45121	4.92742e-14	Down	2.21572e-15	gi|747105538|ref|XP_011101045.1|/7.3e-178/PREDICTED: putative E3 ubiquitin-protein ligase UBR7 [Sesamum indicum]	gi|848867214|ref|XM_012978809.1|/0/PREDICTED: Erythranthe guttatus putative E3 ubiquitin-protein ligase UBR7 (LOC105955110), mRNA	NA	sind:105179143/1.1e-178/putative E3 ubiquitin-protein ligase UBR7; K11979 E3 ubiquitin-protein ligase UBR7 [EC:2.3.2.27]	At4g23860/9.9e-95/[R] KOG2752 Uncharacterized conserved protein, contains N-recognin-type Zn-finger	SM00396/1.2E-18/Putative zinc finger in N-recognin, a recognition component of the N-end rule pathway	molecular_function:GO:0046872//metal ion binding;
CL2158.Contig5_All	1997	1.75	0.01	-7.45121	1.63651e-15	Down	6.59846e-17	gi|747094340|ref|XP_011095001.1|/1.2e-199/PREDICTED: protein root UVB sensitive 5 [Sesamum indicum]	gi|747094342|ref|XR_848842.1|/0/PREDICTED: Sesamum indicum protein root UVB sensitive 5 (LOC105174556), transcript variant X3, misc_RNA	NA	ota:Ot08g02650/8.7e-28/putative glutamate/ornithine acetyltransferase (ISS); K00620 glutamate N-acetyltransferase / amino-acid N-acetyltransferase [EC:2.3.1.35 2.3.1.1]	At5g01510/2.6e-125/[S] KOG4249 Uncharacterized conserved protein	PF04884/5.0E-59/Vitamin B6 photo-protection and homoeostasis	NA
CL2253.Contig1_All	707	1.75	0.01	-7.45121	5.00492e-05	Down	6.41458e-06	NA	NA	NA	NA	NA	NA	NA
CL270.Contig3_All	1143	1.75	0.01	-7.45121	1.81312e-08	Down	1.39506e-09	gi|747104626|ref|XP_011100557.1|/1.2e-109/PREDICTED: phosphatidylinositol 3-kinase, root isoform [Sesamum indicum]	gi|848860017|ref|XM_012975415.1|/9.13371e-171/PREDICTED: Erythranthe guttatus phosphatidylinositol 3-kinase, root isoform (LOC105951933), transcript variant X2, mRNA	sp|P42339|PI3K_ARATH/1.3e-106/Phosphatidylinositol 3-kinase VPS34 OS=Arabidopsis thaliana GN=At1g60490 PE=2 SV=2	sind:105178723/1.8e-110/phosphatidylinositol 3-kinase, root isoform; K00914 phosphatidylinositol 3-kinase [EC:2.7.1.137]	At1g60490/3.4e-106/[TU] KOG0906 Phosphatidylinositol 3-kinase VPS34, involved in signal transduction	PTHR10048:SF62/9.3E-140/--	NA
CL3780.Contig1_All	2524	1.75	0.01	-7.45121	1.13997e-19	Down	3.51916e-21	gi|747080965|ref|XP_011087749.1|/6.1e-276/PREDICTED: pentatricopeptide repeat-containing protein At1g10910, chloroplastic isoform X1 [Sesamum indicum] >gi|747080967|ref|XP_011087750.1| PREDICTED: pentatricopeptide repeat-containing protein At1g10910, chloroplastic isoform X1 [Sesamum indicum]	gi|747080966|ref|XM_011089448.1|/0/PREDICTED: Sesamum indicum pentatricopeptide repeat-containing protein At1g10910, chloroplastic (LOC105169143), transcript variant X2, mRNA	sp|Q0WVV0|PPR31_ARATH/1.0e-209/Pentatricopeptide repeat-containing protein At1g10910, chloroplastic OS=Arabidopsis thaliana GN=At1g10910 PE=2 SV=1	spen:107007533/5.1e-41/pentatricopeptide repeat-containing protein At5g55840; K17964 leucine-rich PPR motif-containing protein, mitochondrial	At1g10910/1.3e-203/[R] KOG4197 FOG: PPR repeat	PTHR24015:SF367/9.0E-255/--	NA
CL2253.Contig2_All	1033	1.74	0.01	-7.44294	1.3338e-07	Down	1.14878e-08	NA	NA	NA	NA	NA	NA	NA
CL8390.Contig9_All	609	1.74	0.01	-7.44294	0.000348254	Down	5.28216e-05	gi|747058528|ref|XP_011075604.1|/9.4e-82/PREDICTED: ureide permease 1-like [Sesamum indicum]	NA	sp|Q93Z75|UPS5_ARATH/9.3e-72/Ureide permease 5 OS=Arabidopsis thaliana GN=UPS5 PE=2 SV=1	NA	NA	PTHR31081:SF4/4.2E-104/--	biological_process:GO:0071705//nitrogen compound transport;cellular_component:GO:0016021//integral component of membrane;
CL11488.Contig1_All	848	1.72	0.01	-7.42626	3.65324e-06	Down	3.85752e-07	gi|747104132|ref|XP_011100287.1|/2.9e-113/PREDICTED: uncharacterized protein LOC105178499 [Sesamum indicum]	NA	NA	NA	At1g05280/6.8e-67/[G] KOG2246 Galactosyltransferases	PTHR10811:SF19/1.7E-153/--	NA
CL1588.Contig3_All	2802	1.72	0.01	-7.42626	1.86062e-21	Down	5.1898e-23	gi|747056024|ref|XP_011074269.1|/7.2e-68/PREDICTED: putative nuclease HARBI1 [Sesamum indicum]	NA	NA	sind:105173773/4.0e-31/uncharacterized LOC105173773; K01601 ribulose-bisphosphate carboxylase large chain [EC:4.1.1.39]	At3g44640/3.8e-42/[L] KOG4585 Predicted transposase	PTHR22930/4.6E-68/--	NA
CL3612.Contig3_All	574	1.72	0.01	-7.42626	0.000658473	Down	0.000106666	NA	NA	NA	NA	NA	NA	NA
CL6483.Contig3_All	1256	1.72	0.01	-7.42626	2.43894e-09	Down	1.69414e-10	gi|747049454|ref|XP_011070774.1|/5.5e-145/PREDICTED: probable serine/threonine-protein kinase At1g18390 [Sesamum indicum]	gi|747049453|ref|XM_011072472.1|/1.76933e-133/PREDICTED: Sesamum indicum probable serine/threonine-protein kinase At1g18390 (LOC105156361), mRNA	sp|P0C5E2|Y1839_ARATH/1.2e-116/Probable serine/threonine-protein kinase At1g18390 OS=Arabidopsis thaliana GN=At1g18390 PE=2 SV=2	aip:107632076/3.8e-114/probable serine/threonine-protein kinase At1g18390; K04733 interleukin-1 receptor-associated kinase 4 [EC:2.7.11.1]	At1g25390/5.1e-119/[T] KOG1187 Serine/threonine protein kinase	PS00107/-/Protein kinases ATP-binding region signature.	NA
Unigene27500_All	623	1.72	0.01	-7.42626	0.000182866	Down	2.61576e-05	gi|291010617|ref|YP_003495125.1|/3.3e-34/cytochrome c oxidase subunit 3 (mitochondrion) [Pycnococcus provasolii] >gi|258406740|gb|ACV72086.1| cytochrome c oxidase subunit 3 (mitochondrion) [Pycnococcus provasolii]	NA	sp|P48872|COX3_CHOCR/1.5e-32/Cytochrome c oxidase subunit 3 OS=Chondrus crispus GN=COX3 PE=3 SV=1	ccp:ChcroMp05/2.6e-31/cox3; cytochrome c oxidase subunit 3 (EC:1.9.3.1); K02262 cytochrome c oxidase subunit 3	DmMi005/5.5e-34/[C] KOG4664 Cytochrome oxidase subunit III and related proteins	NA	biological_process:GO:0055114//oxidation-reduction process;molecular_function:GO:0016491//oxidoreductase activity;
CL10386.Contig4_All	669	1.71	0.01	-7.41785	9.55531e-05	Down	1.29534e-05	gi|747087378|ref|XP_011091230.1|/5.0e-68/PREDICTED: major allergen Pru ar 1-like [Sesamum indicum]	gi|570932687|gb|KF877034.1|/5.58116e-126/Salvia miltiorrhiza pathogenesis-related protein 10 (PR10-1) mRNA, complete cds	sp|O50001|PRU1_PRUAR/5.0e-50/Major allergen Pru ar 1 OS=Prunus armeniaca PE=1 SV=1	NA	At1g24020/1.0e-09/[R] LSE0193 A Major latex protein and related proteins	SM01037/3.2E-5/Pathogenesis-related protein Bet v I family	NA
CL4048.Contig10_All	1256	1.71	0.01	-7.41785	4.7789e-09	Down	3.42108e-10	gi|747065736|ref|XP_011079520.1|/3.0e-42/PREDICTED: uncharacterized protein LOC105163019 isoform X1 [Sesamum indicum]	NA	NA	NA	NA	NA	NA
CL5902.Contig4_All	2446	1.71	0.01	-7.41785	1.75627e-18	Down	5.8519e-20	gi|747067449|ref|XP_011080446.1|/1.3e-182/PREDICTED: F-box protein At2g32560-like [Sesamum indicum]	gi|747067448|ref|XM_011082144.1|/0/PREDICTED: Sesamum indicum F-box protein At2g32560-like (LOC105163705), mRNA	sp|Q8RY82|FB121_ARATH/6.3e-127/F-box protein At2g32560 OS=Arabidopsis thaliana GN=At2g32560 PE=2 SV=1	thj:104800457/6.5e-94/hydroxymethylglutaryl-CoA lyase, mitochondrial; K01640 hydroxymethylglutaryl-CoA lyase [EC:4.1.3.4]	NA	PF00646/5.7E-7/F-box domain	NA
CL4513.Contig1_All	884	1.7	0.01	-7.40939	3.65241e-06	Down	3.85752e-07	gi|747107117|ref|XP_011101862.1|/4.0e-09/PREDICTED: FBD-associated F-box protein At4g13985-like [Sesamum indicum]	NA	NA	NA	NA	PF08387/4.7E-5/FBD	NA
CL8480.Contig3_All	1546	1.69	0.01	-7.40088	2.197e-11	Down	1.23722e-12	gi|747048747|ref|XP_011070394.1|/1.8e-198/PREDICTED: snurportin-1 [Sesamum indicum]	gi|848901751|ref|XM_012995490.1|/0/PREDICTED: Erythranthe guttatus snurportin-1 (LOC105970655), mRNA	NA	sind:105156060/2.8e-199/snurportin-1; K13151 snurportin-1	At4g24880/1.1e-88/[A] KOG3132 m3G-cap-specific nuclear import receptor (Snurportin1)	PTHR13403/8.0E-156/--	NA
CL13502.Contig5_All	1526	1.68	0.01	-7.39232	4.31779e-11	Down	2.4984e-12	gi|747067639|ref|XP_011080549.1|/7.1e-187/PREDICTED: uncharacterized protein LOC105163785 [Sesamum indicum]	gi|747067638|ref|XM_011082247.1|/0/PREDICTED: Sesamum indicum uncharacterized LOC105163785 (LOC105163785), mRNA	NA	NA	YNR064c/5.0e-12/[I] KOG4178 Soluble epoxide hydrolase	PR00111/9.2E-6/Alpha/beta hydrolase fold signature	molecular_function:GO:0018786//haloalkane dehalogenase activity;
CL2924.Contig3_All	1049	1.68	0.01	-7.39232	2.58842e-07	Down	2.3198e-08	gi|747094616|ref|XP_011095153.1|/4.7e-65/PREDICTED: serine/threonine-protein kinase STN8, chloroplastic [Sesamum indicum]	NA	sp|Q9LZV4|STN8_ARATH/2.5e-64/Serine/threonine-protein kinase STN8, chloroplastic OS=Arabidopsis thaliana GN=STN8 PE=2 SV=1	gmx:100786097/5.2e-08/CBL-interacting serine/threonine-protein kinase 21; K07198 5'-AMP-activated protein kinase, catalytic alpha subunit [EC:2.7.11.11]	At5g01920/6.6e-64/[R] KOG0594 Protein kinase PCTAIRE and related kinases	PS50011/16.203/Protein kinase domain profile.	NA
CL6253.Contig5_All	3057	1.67	0.01	-7.3837	6.02889e-23	Down	1.54553e-24	gi|747044317|ref|XP_011088416.1|/3.7e-142/PREDICTED: uncharacterized protein LOC105169651 [Sesamum indicum]	gi|747044316|ref|XM_011090114.1|/0/PREDICTED: Sesamum indicum uncharacterized LOC105169651 (LOC105169651), mRNA	NA	NA	NA	PTHR33334:SF1/1.1E-101/--	NA
CL2729.Contig5_All	2191	1.66	0.01	-7.37504	4.17739e-16	Down	1.61813e-17	gi|747042547|ref|XP_011079124.1|/1.5e-105/PREDICTED: uncharacterized protein LOC105162718 [Sesamum indicum]	gi|747042546|ref|XM_011080822.1|/3.18519e-118/PREDICTED: Sesamum indicum uncharacterized LOC105162718 (LOC105162718), mRNA	NA	NA	At1g28090/1.4e-44/[J] KOG2159 tRNA nucleotidyltransferase/poly(A) polymerase	PTHR13734/9.5E-81/--	NA
CL744.Contig1_All	709	1.66	0.01	-7.37504	9.54432e-05	Down	1.29534e-05	gi|747103076|ref|XP_011099724.1|/2.5e-78/PREDICTED: histone deacetylase 14 isoform X2 [Sesamum indicum]	gi|848910066|ref|XM_012998262.1|/3.59527e-118/PREDICTED: Erythranthe guttatus histone deacetylase 14 (LOC105973241), mRNA	sp|Q941D6|HDA14_ARATH/2.1e-70/Histone deacetylase 14 OS=Arabidopsis thaliana GN=HDA14 PE=2 SV=1	brp:103869555/9.0e-20/histone deacetylase 15; K11407 histone deacetylase 6 [EC:3.5.1.98]	At4g33470/5.5e-70/[B] KOG1343 Histone deacetylase complex, catalytic component HDA1	PTHR10625:SF104/5.4E-53/--	molecular_function:GO:0016787//hydrolase activity;
CL1570.Contig4_All	3456	1.65	0.01	-7.36632	1.2314e-25	Down	2.76788e-27	gi|976920412|gb|KVI05140.1|/1.9e-17/hypothetical protein Ccrd_016529 [Cynara cardunculus var. scolymus]	gi|937937345|dbj|AP014967.1|/1.2688e-09/Oryza sativa Japonica Group DNA, chromosome 11, cultivar: Nipponbare, complete sequence	NA	NA	NA	PTHR12606/1.6E-17/--	NA
CL234.Contig1_All	1814	1.63	0.01	-7.34873	7.42087e-13	Down	3.68446e-14	gi|747081264|ref|XP_011087910.1|/1.5e-63/PREDICTED: 1,4-dihydroxy-2-naphthoate polyprenyltransferase, chloroplastic-like isoform X1 [Sesamum indicum]	gi|848930493|ref|XM_012973008.1|/1.6861e-70/PREDICTED: Erythranthe guttatus 1,4-dihydroxy-2-naphthoate polyprenyltransferase, chloroplastic (LOC105949689), transcript variant X2, mRNA	sp|Q0WUA3|MENA_ARATH/3.7e-47/1,4-dihydroxy-2-naphthoate polyprenyltransferase, chloroplastic OS=Arabidopsis thaliana GN=ABC4 PE=1 SV=2	sind:105169246/2.3e-64/1,4-dihydroxy-2-naphthoate polyprenyltransferase, chloroplastic-like; K02548 1,4-dihydroxy-2-naphthoate octaprenyltransferase [EC:2.5.1.74 2.5.1.-]	At1g60600/9.8e-47/[S] KOG4581 Predicted membrane protein	PF01040/2.5E-10/UbiA prenyltransferase family	NA
CL5317.Contig7_All	2180	1.63	0.01	-7.34873	1.637e-15	Down	6.59846e-17	gi|747062888|ref|XP_011077975.1|/2.9e-141/PREDICTED: uncharacterized protein LOC105161846 isoform X2 [Sesamum indicum]	NA	NA	NA	NA	PTHR36810/3.3E-36/--	NA
CL5713.Contig6_All	1404	1.63	0.01	-7.34873	6.3991e-10	Down	4.1545e-11	gi|747086854|ref|XP_011090945.1|/1.0e-168/PREDICTED: mitochondrial thiamine pyrophosphate carrier-like isoform X1 [Sesamum indicum]	gi|848856908|ref|XM_012971812.1|/0/PREDICTED: Erythranthe guttatus mitochondrial thiamine pyrophosphate carrier (LOC105948589), mRNA	sp|O04619|ADNT1_ARATH/8.0e-42/Mitochondrial adenine nucleotide transporter ADNT1 OS=Arabidopsis thaliana GN=ADNT1 PE=2 SV=1	sind:105171503/1.6e-169/mitochondrial thiamine pyrophosphate carrier-like; K15108 solute carrier family 25 (mitochondrial thiamine pyrophosphate transporter), member 19	At5g48970/1.6e-150/[C] KOG0752 Mitochondrial solute carrier protein	PS50920/27.276/Solute carrier (Solcar) repeat profile.	biological_process:GO:0055085//transmembrane transport;GO:0006412//translation;cellular_component:GO:0016021//integral component of membrane;molecular_function:GO:0003735//structural constituent of ribosome;
Unigene19882_All	771	1.63	0.01	-7.34873	2.60027e-05	Down	3.17654e-06	NA	NA	NA	NA	NA	NA	NA
Unigene21256_All	1006	1.63	0.01	-7.34873	5.03408e-07	Down	4.68452e-08	gi|802555480|ref|XP_012065458.1|/1.3e-48/PREDICTED: uncharacterized protein LOC105628624 [Jatropha curcas]	NA	NA	thj:104808371/1.7e-16/uncharacterized LOC104808371; K12447 UDP-sugar pyrophosphorylase [EC:2.7.7.64]	At2g11140/1.6e-19/[R] KOG0017 FOG: Transposon-encoded proteins with TYA, reverse transcriptase, integrase domains in various combinations	PTHR11439/3.4E-16/--	NA
CL4506.Contig3_All	1340	1.62	0.01	-7.33985	2.43684e-09	Down	1.69414e-10	NA	NA	NA	NA	NA	NA	NA
CL1152.Contig1_All	4293	6.47	0.04	-7.33762	1.83425e-124	Down	5.48406e-127	gi|747078743|ref|XP_011086545.1|/1.8e-251/PREDICTED: U4/U6 small nuclear ribonucleoprotein Prp31 [Sesamum indicum]	gi|747078742|ref|XM_011088243.1|/0/PREDICTED: Sesamum indicum U4/U6 small nuclear ribonucleoprotein Prp31 (LOC105168241), mRNA	sp|O04658|NOP5A_ARATH/5.1e-23/Probable nucleolar protein 5-1 OS=Arabidopsis thaliana GN=NOP5-1 PE=2 SV=2	sind:105168241/2.7e-252/U4/U6 small nuclear ribonucleoprotein Prp31; K12844 U4/U6 small nuclear ribonucleoprotein PRP31	At1g60170/4.9e-198/[A] KOG2574 mRNA splicing factor PRP31	PF01798/6.2E-72/snoRNA binding domain, fibrillarin	biological_process:GO:0000244//spliceosomal tri-snRNP complex assembly;cellular_component:GO:0019013//viral nucleocapsid;GO:0046540//U4/U6 x U5 tri-snRNP complex;
CL1162.Contig3_All	1547	1.61	0.01	-7.33092	8.50046e-11	Down	5.04518e-12	gi|565351284|ref|XP_006342588.1|/4.4e-128/PREDICTED: random slug protein 5-like [Solanum tuberosum] >gi|565351286|ref|XP_006342589.1| PREDICTED: random slug protein 5-like [Solanum tuberosum] >gi|565351288|ref|XP_006342590.1| PREDICTED: random slug protein 5-like [Solanum tuberosum] >gi|971542096|ref|XP_015162099.1| PREDICTED: random slug protein 5-like [Solanum tuberosum]	gi|802593036|ref|XM_012216444.1|/6.16936e-124/PREDICTED: Jatropha curcas random slug protein 5 (LOC105633784), transcript variant X2, mRNA	sp|Q94A34|SFH12_ARATH/2.3e-13/Phosphatidylinositol/phosphatidylcholine transfer protein SFH12 OS=Arabidopsis thaliana GN=SFH12 PE=2 SV=1	csl:COCSUDRAFT_47181/6.3e-42/Clp1-domain-containing protein; K14399 polyribonucleotide 5'-hydroxyl-kinase [EC:2.7.1.78]	At1g75170/6.9e-118/[I] KOG1470 Phosphatidylinositol transfer protein PDR16 and related proteins	SM01100/4.2E-7/CRAL/TRIO, N-terminal domain	NA
CL1532.Contig15_All	2913	1.61	0.01	-7.33092	7.36846e-21	Down	2.11632e-22	gi|747083768|ref|XP_011089262.1|/7.0e-143/PREDICTED: uncharacterized protein LOC105170277 [Sesamum indicum]	gi|828321104|ref|XM_004505987.2|/1.04511e-24/PREDICTED: Cicer arietinum BEL1-like homeodomain protein 8 (LOC101502049), transcript variant X2, mRNA	sp|Q9SJJ3|BLH8_ARATH/2.7e-76/BEL1-like homeodomain protein 8 OS=Arabidopsis thaliana GN=BLH8 PE=1 SV=1	pmum:103332542/4.6e-54/BEL1-like homeodomain protein 9; K15613 homeobox protein Meis1	At2g27990/7.2e-76/[K] KOG0773 Transcription factor MEIS1 and related HOX domain proteins	SM00574/1.5E-40/domain associated with HOX domains	NA
CL1824.Contig7_All	2968	1.61	0.01	-7.33092	1.86142e-21	Down	5.1898e-23	gi|747104083|ref|XP_011100264.1|/1.3e-277/PREDICTED: probable serine/threonine-protein kinase At1g54610 [Sesamum indicum]	gi|743799733|ref|XM_010927261.1|/7.14718e-126/PREDICTED: Elaeis guineensis probable serine/threonine-protein kinase At1g54610 (LOC105048075), mRNA	sp|F4I114|Y1960_ARATH/1.7e-171/Probable serine/threonine-protein kinase At1g09600 OS=Arabidopsis thaliana GN=At1g09600 PE=3 SV=1	gra:105779930/2.4e-207/probable serine/threonine-protein kinase At1g54610; K08819 cyclin-dependent kinase 12/13 [EC:2.7.11.22 2.7.11.23]	At1g53050/7.3e-201/[D] KOG0600 Cdc2-related protein kinase	PF00069/5.2E-66/Protein kinase domain	NA
CL6210.Contig3_All	878	1.61	0.01	-7.33092	7.02876e-06	Down	7.78976e-07	NA	NA	NA	NA	NA	NA	NA
Unigene25184_All	975	1.61	0.01	-7.33092	9.73239e-07	Down	9.45976e-08	gi|333796920|gb|AEF98125.1|/3.0e-122/cytochrome c oxidase subunit I, partial (mitochondrion) [Lingulodinium polyedrum]	gi|536681990|gb|KC209006.1|/1.58147e-28/Gracilaria sp. PEL-2012 isolate F cytochrome oxidase subunit I (cox1) gene, partial cds; mitochondrial	sp|Q02211|COX1_PHYME/6.6e-120/Cytochrome c oxidase subunit 1 OS=Phytophthora megasperma GN=COX1 PE=3 SV=1	ath:ArthMp109/3.4e-118/cox1; cytochrome c oxidase subunit 1; K02256 cytochrome c oxidase subunit 1 [EC:1.9.3.1]	DmMi003/3.3e-126/[C] KOG4769 Cytochrome c oxidase, subunit I	NA	biological_process:GO:0009060//aerobic respiration;GO:0006119//oxidative phosphorylation;GO:1902600//hydrogen ion transmembrane transport;GO:0022900//electron transport chain;cellular_component:GO:0016021//integral component of membrane;GO:0005743//mitochondrial inner membrane;GO:0070469//respiratory chain;GO:0005886//plasma membrane;molecular_function:GO:0020037//heme binding;GO:0005506//iron io…
CL1532.Contig8_All	2783	1.58	0.01	-7.30378	1.14041e-19	Down	3.51916e-21	gi|747083768|ref|XP_011089262.1|/6.7e-143/PREDICTED: uncharacterized protein LOC105170277 [Sesamum indicum]	gi|828321104|ref|XM_004505987.2|/9.97934e-25/PREDICTED: Cicer arietinum BEL1-like homeodomain protein 8 (LOC101502049), transcript variant X2, mRNA	sp|Q9SJJ3|BLH8_ARATH/2.6e-76/BEL1-like homeodomain protein 8 OS=Arabidopsis thaliana GN=BLH8 PE=1 SV=1	pmum:103332542/4.4e-54/BEL1-like homeodomain protein 9; K15613 homeobox protein Meis1	At2g27990/6.9e-76/[K] KOG0773 Transcription factor MEIS1 and related HOX domain proteins	SM00574/1.5E-40/domain associated with HOX domains	NA
CL3520.Contig1_All	1034	1.58	0.01	-7.30378	9.72759e-07	Down	9.45976e-08	gi|747051053|ref|XP_011071611.1|/4.7e-126/PREDICTED: uncharacterized protein LOC105157016 isoform X2 [Sesamum indicum]	gi|747051052|ref|XM_011073309.1|/0/PREDICTED: Sesamum indicum uncharacterized LOC105157016 (LOC105157016), transcript variant X2, mRNA	NA	sind:105157016/7.2e-127/uncharacterized LOC105157016; K17602 YLP motif-containing protein 1	At5g62760/4.5e-65/[V] KOG2400 Nuclear protein ZAP	PTHR13413/6.4E-105/--	NA
CL2111.Contig6_All	2024	11	0.07	-7.29593	4.87664e-97	Down	2.03186e-99	gi|747098469|ref|XP_011097248.1|/4.8e-191/PREDICTED: floral homeotic protein APETALA 2-like isoform X1 [Sesamum indicum]	gi|747098468|ref|XM_011098946.1|/0/PREDICTED: Sesamum indicum floral homeotic protein APETALA 2-like (LOC105176219), transcript variant X1, mRNA	sp|P47927|AP2_ARATH/4.3e-137/Floral homeotic protein APETALA 2 OS=Arabidopsis thaliana GN=AP2 PE=1 SV=1	sind:105176219/7.3e-192/floral homeotic protein APETALA 2-like; K09284 AP2-like factor, euAP2 lineage	At4g36920/1.1e-136/[K] LSE0337 A Ovule development protein/AP2 domain transcription factor	PF00847/5.4E-9/AP2 domain	biological_process:GO:0010467//gene expression;GO:0044271//cellular nitrogen compound biosynthetic process;GO:0034645//cellular macromolecule biosynthetic process;GO:0044238//primary metabolic process;
CL114.Contig1_All	1840	1.57	0.01	-7.29462	1.46558e-12	Down	7.44026e-14	gi|747057680|ref|XP_011075152.1|/3.6e-68/PREDICTED: non-structural maintenance of chromosomes element 4 homolog A-like [Sesamum indicum]	NA	sp|Q9C689|NSE4A_ARATH/4.0e-33/Non-structural maintenance of chromosomes element 4 homolog A OS=Arabidopsis thaliana GN=NSE4A PE=2 SV=1	NA	At1g51130/1.1e-32/[S] KOG2866 Uncharacterized conserved protein	PTHR16140/1.4E-63/--	NA
CL4915.Contig3_All	1003	1.57	0.01	-7.29462	9.72278e-07	Down	9.45976e-08	gi|747100296|ref|XP_011098233.1|/1.6e-46/PREDICTED: uncharacterized protein LOC105176944 isoform X1 [Sesamum indicum]	NA	NA	mdm:103432514/4.7e-06/uncharacterized LOC103432514; K02964 small subunit ribosomal protein S18e	At3g14980/2.9e-32/[R] LSE0132 A PHD Zn-finger protein	PTHR24098/4.6E-60/--	NA
CL4226.Contig4_All	1635	15.57	0.1	-7.28263	1.37789e-110	Down	4.79796e-113	gi|747068730|ref|XP_011081135.1|/6.0e-99/PREDICTED: UDP-glycosyltransferase 83A1-like [Sesamum indicum]	NA	sp|Q9SGA8|U83A1_ARATH/1.0e-64/UDP-glycosyltransferase 83A1 OS=Arabidopsis thaliana GN=UGT83A1 PE=2 SV=1	gmx:100817617/2.3e-63/UDP-glycosyltransferase 83A1-like; K04628 2-hydroxyacylsphingosine 1-beta-galactosyltransferase [EC:2.4.1.45]	At3g02100/2.7e-64/[GC] KOG1192 UDP-glucuronosyl and UDP-glucosyl transferase	PTHR11926/1.2E-125/--	NA
CL1162.Contig4_All	1299	1.54	0.01	-7.26679	1.8134e-08	Down	1.39506e-09	gi|590593278|ref|XP_007017520.1|/3.7e-128/Sec14p-like phosphatidylinositol transfer family protein isoform 1 [Theobroma cacao] >gi|590593282|ref|XP_007017521.1| Sec14p-like phosphatidylinositol transfer family protein isoform 1 [Theobroma cacao] >gi|590593285|ref|XP_007017522.1| Sec14p-like phosphatidylinositol transfer family protein isoform 1 [Theobroma cacao] >gi|590593288|ref|XP_007017523.1| …	gi|802593036|ref|XM_012216444.1|/5.16479e-124/PREDICTED: Jatropha curcas random slug protein 5 (LOC105633784), transcript variant X2, mRNA	sp|Q94A34|SFH12_ARATH/1.9e-13/Phosphatidylinositol/phosphatidylcholine transfer protein SFH12 OS=Arabidopsis thaliana GN=SFH12 PE=2 SV=1	csl:COCSUDRAFT_47181/5.3e-42/Clp1-domain-containing protein; K14399 polyribonucleotide 5'-hydroxyl-kinase [EC:2.7.1.78]	At1g75170/5.8e-118/[I] KOG1470 Phosphatidylinositol transfer protein PDR16 and related proteins	SM01100/4.2E-7/CRAL/TRIO, N-terminal domain	NA
CL2130.Contig5_All	849	1.54	0.01	-7.26679	2.60181e-05	Down	3.17654e-06	gi|747065453|ref|XP_011079365.1|/9.8e-37/PREDICTED: uncharacterized protein LOC105162895 [Sesamum indicum]	NA	NA	NA	NA	PTHR13222/1.3E-19/--	NA
CL526.Contig2_All	2325	1.54	0.01	-7.26679	8.26908e-16	Down	3.2676e-17	gi|595820669|ref|XP_007204694.1|/1.0e-35/hypothetical protein PRUPE_ppa008180mg [Prunus persica] >gi|462400225|gb|EMJ05893.1| hypothetical protein PRUPE_ppa008180mg [Prunus persica]	gi|848881573|ref|XM_012985688.1|/8.43584e-15/PREDICTED: Erythranthe guttatus 2-alkenal reductase (NADP(+)-dependent)-like (LOC105961456), mRNA	sp|Q9SLN8|DBR_TOBAC/9.2e-35/2-alkenal reductase (NADP(+)-dependent) OS=Nicotiana tabacum GN=DBR PE=1 SV=1	vvi:100250942/7.7e-36/2-alkenal reductase (NADP(+)-dependent); K07119 uncharacterized protein	At5g16990/3.3e-31/[R] KOG1196 Predicted NAD-dependent oxidoreductase	NA	biological_process:GO:0055114//oxidation-reduction process;molecular_function:GO:0008270//zinc ion binding;GO:0016491//oxidoreductase activity;
Unigene19633_All	714	1.53	0.01	-7.25739	0.000182789	Down	2.61576e-05	gi|970044772|ref|XP_015083810.1|/7.0e-44/PREDICTED: protein BRANCHLESS TRICHOME-like [Solanum pennellii]	NA	sp|F4I878|BLT_ARATH/3.8e-32/Protein BRANCHLESS TRICHOME OS=Arabidopsis thaliana GN=BLT PE=1 SV=1	NA	At1g64690/1.0e-31/[S] LSE0124 A Uncharacterized protein	PTHR31071/5.7E-21/--	NA
Unigene24201_All	695	1.52	0.01	-7.24793	0.000347758	Down	5.28216e-05	gi|747057289|ref|XP_011074940.1|/1.0e-23/PREDICTED: proteasome subunit alpha type-4-like [Sesamum indicum] >gi|747057291|ref|XP_011074941.1| PREDICTED: proteasome subunit alpha type-4-like [Sesamum indicum]	NA	sp|P52427|PSA4_SPIOL/5.7e-25/Proteasome subunit alpha type-4 OS=Spinacia oleracea GN=PAC1 PE=2 SV=1	sind:105159539/1.5e-24/proteasome subunit alpha type-4-like; K02728 20S proteasome subunit alpha 3 [EC:3.4.25.1]	At3g22110/3.4e-24/[O] KOG0178 20S proteasome, regulatory subunit alpha type PSMA4/PRE9	NA	biological_process:GO:0006511//ubiquitin-dependent protein catabolic process;cellular_component:GO:0005634//nucleus;GO:0019773//proteasome core complex, alpha-subunit complex;GO:0005737//cytoplasm;molecular_function:GO:0004298//threonine-type endopeptidase activity;
CL12697.Contig2_All	696	1.51	0.01	-7.2384	0.000347703	Down	5.28216e-05	gi|747053813|ref|XP_011073085.1|/3.6e-13/PREDICTED: thylakoid lumenal 17.9 kDa protein, chloroplastic [Sesamum indicum]	NA	sp|Q9SW33|TL1Y_ARATH/4.0e-10/Thylakoid lumenal 17.9 kDa protein, chloroplastic OS=Arabidopsis thaliana GN=At4g24930 PE=1 SV=1	NA	NA	NA	NA
CL6985.Contig4_All	1543	1.51	0.01	-7.2384	6.392e-10	Down	4.1545e-11	NA	gi|697962955|gb|KJ617674.1|/1.9708e-24/Forsythia suspensa clone Fs267 microsatellite sequence	sp|Q94C11|SUGP1_ARATH/1.3e-08/SURP and G-patch domain-containing protein 1-like protein OS=Arabidopsis thaliana GN=At3g52120 PE=2 SV=1	cit:102626511/1.7e-07/SURP and G-patch domain-containing protein 1-like protein; K13096 splicing factor 4	At3g52120/1.1e-09/[R] KOG0965 Predicted RNA-binding protein, contains SWAP and G-patch domains	NA	NA
CL5775.Contig3_All	1937	1.5	0.01	-7.22882	7.41907e-13	Down	3.68446e-14	gi|747071625|ref|XP_011082693.1|/4.4e-133/PREDICTED: probable 3-hydroxyacyl-CoA dehydrogenase B0272.3 [Sesamum indicum]	gi|747071624|ref|XM_011084391.1|/0/PREDICTED: Sesamum indicum probable 3-hydroxyacyl-CoA dehydrogenase B0272.3 (LOC105165395), mRNA	sp|Q9ST43|PH1_ARATH/1.3e-37/Pleckstrin homology domain-containing protein 1 OS=Arabidopsis thaliana GN=PH1 PE=2 SV=2	sind:105165395/6.7e-134/probable 3-hydroxyacyl-CoA dehydrogenase B0272.3; K00074 3-hydroxybutyryl-CoA dehydrogenase [EC:1.1.1.157]	At3g15290/3.0e-118/[I] KOG2304 3-hydroxyacyl-CoA dehydrogenase	PF02737/3.2E-61/3-hydroxyacyl-CoA dehydrogenase, NAD binding domain	biological_process:GO:0006631//fatty acid metabolic process;GO:0055114//oxidation-reduction process;molecular_function:GO:0008691//3-hydroxybutyryl-CoA dehydrogenase activity;GO:0070403//NAD+ binding;GO:0003857//3-hydroxyacyl-CoA dehydrogenase activity;
CL11287.Contig2_All	1718	1.49	0.01	-7.21917	4.31958e-11	Down	2.4984e-12	gi|747054634|ref|XP_011073534.1|/2.5e-148/PREDICTED: putative E3 ubiquitin-protein ligase XBAT34 isoform X2 [Sesamum indicum]	gi|698537704|ref|XM_009766606.1|/2.40061e-143/PREDICTED: Nicotiana sylvestris putative E3 ubiquitin-protein ligase XBAT35 (LOC104216535), transcript variant X2, mRNA	sp|Q7XI08|XB34_ORYSJ/5.3e-96/Probable E3 ubiquitin-protein ligase XBOS34 OS=Oryza sativa subsp. japonica GN=XBOS34 PE=2 SV=1	gra:105793715/5.6e-07/probable E3 ubiquitin-protein ligase LUL3; K10604 E3 ubiquitin-protein ligase MGRN1 [EC:2.3.2.27]	7295202/1.3e-08/[M] KOG4177 Ankyrin	PTHR24188:SF44/1.8E-147/--	NA
CL1162.Contig2_All	1485	1.48	0.01	-7.20945	2.43852e-09	Down	1.69414e-10	gi|565351284|ref|XP_006342588.1|/4.3e-128/PREDICTED: random slug protein 5-like [Solanum tuberosum] >gi|565351286|ref|XP_006342589.1| PREDICTED: random slug protein 5-like [Solanum tuberosum] >gi|565351288|ref|XP_006342590.1| PREDICTED: random slug protein 5-like [Solanum tuberosum] >gi|971542096|ref|XP_015162099.1| PREDICTED: random slug protein 5-like [Solanum tuberosum]	gi|802593036|ref|XM_012216444.1|/5.923e-124/PREDICTED: Jatropha curcas random slug protein 5 (LOC105633784), transcript variant X2, mRNA	sp|Q94A34|SFH12_ARATH/2.2e-13/Phosphatidylinositol/phosphatidylcholine transfer protein SFH12 OS=Arabidopsis thaliana GN=SFH12 PE=2 SV=1	csl:COCSUDRAFT_47181/6.0e-42/Clp1-domain-containing protein; K14399 polyribonucleotide 5'-hydroxyl-kinase [EC:2.7.1.78]	At1g75170/6.6e-118/[I] KOG1470 Phosphatidylinositol transfer protein PDR16 and related proteins	SM01100/4.2E-7/CRAL/TRIO, N-terminal domain	NA
CL2868.Contig4_All	1136	1.48	0.01	-7.20945	5.03798e-07	Down	4.68452e-08	gi|747094166|ref|XP_011094915.1|/2.6e-117/PREDICTED: uracil phosphoribosyltransferase [Sesamum indicum]	gi|747094165|ref|XM_011096613.1|/0/PREDICTED: Sesamum indicum uracil phosphoribosyltransferase (LOC105174490), mRNA	sp|P93394|UPP_TOBAC/1.7e-111/Uracil phosphoribosyltransferase OS=Nicotiana tabacum GN=UPP PE=1 SV=1	sind:105174490/3.9e-118/uracil phosphoribosyltransferase; K00761 uracil phosphoribosyltransferase [EC:2.4.2.9]	At3g53900/8.7e-102/[TZ] KOG4203 Armadillo/beta-Catenin/plakoglobin	PTHR10285:SF77/3.8E-137/--	NA
CL757.Contig3_All	1280	1.48	0.01	-7.20945	3.51754e-08	Down	2.81714e-09	gi|747058109|ref|XP_011075387.1|/8.5e-93/PREDICTED: L-2-hydroxyglutarate dehydrogenase, mitochondrial isoform X1 [Sesamum indicum]	NA	NA	sind:105159877/3.4e-09/probable U3 small nucleolar RNA-associated protein 11; K14769 U3 small nucleolar RNA-associated protein 11	At3g56840/2.3e-74/[S] KOG2665 Predicted FAD-dependent oxidoreductase	PF01266/7.0E-9/FAD dependent oxidoreductase	molecular_function:GO:0016491//oxidoreductase activity;
Unigene24250_All	652	1.48	0.01	-7.20945	0.000658962	Down	0.000106666	NA	NA	NA	NA	NA	NA	NA
CL3350.Contig8_All	1848	1.47	0.01	-7.19967	1.11678e-11	Down	6.12678e-13	gi|747076024|ref|XP_011085068.1|/1.3e-134/PREDICTED: uncharacterized protein LOC105167168 [Sesamum indicum] >gi|747076026|ref|XP_011085070.1| PREDICTED: uncharacterized protein LOC105167168 [Sesamum indicum] >gi|747076028|ref|XP_011085071.1| PREDICTED: uncharacterized protein LOC105167168 [Sesamum indicum] >gi|747076030|ref|XP_011085072.1| PREDICTED: uncharacterized protein LOC105167168 [Sesamum …	gi|747076029|ref|XM_011086770.1|/0/PREDICTED: Sesamum indicum uncharacterized LOC105167168 (LOC105167168), transcript variant X4, mRNA	NA	NA	NA	PTHR34669/4.5E-169/--	NA
CL137.Contig1_All	3050	1.46	0.01	-7.18982	5.75715e-20	Down	1.74271e-21	gi|747075051|ref|XP_011084545.1|/9.6e-284/PREDICTED: LOW QUALITY PROTEIN: metal-nicotianamine transporter YSL3 [Sesamum indicum]	gi|747075050|ref|XM_011086243.1|/0/PREDICTED: Sesamum indicum metal-nicotianamine transporter YSL3 (LOC105166767), mRNA	sp|Q2EF88|YSL3_ARATH/2.4e-256/Metal-nicotianamine transporter YSL3 OS=Arabidopsis thaliana GN=YSL3 PE=2 SV=1	nnu:104595031/1.3e-14/probable ribose-5-phosphate isomerase 2; K01807 ribose 5-phosphate isomerase A [EC:5.3.1.6]	At5g53550/7.9e-251/[PR] TWOG0118 Predicted Fe(III)-siderophore transporter	PTHR31645/0.0/--	NA
CL4242.Contig11_All	2953	1.46	0.01	-7.18982	4.46286e-19	Down	1.43505e-20	gi|1000952285|ref|XP_015578956.1|/2.1e-134/PREDICTED: cleavage and polyadenylation specificity factor subunit 3-II [Ricinus communis]	gi|848868353|ref|XM_012979357.1|/1.51756e-132/PREDICTED: Erythranthe guttatus cleavage and polyadenylation specificity factor subunit 3-II (LOC105955601), transcript variant X2, mRNA	sp|Q8GUU3|CPS3B_ARATH/2.3e-115/Cleavage and polyadenylation specificity factor subunit 3-II OS=Arabidopsis thaliana GN=CPSF73-II PE=1 SV=2	rcu:8277352/3.2e-135/cleavage and polyadenylation specificity factor subunit 3-II; K13148 integrator complex subunit 11 [EC:3.1.27.-]	At2g01730_1/6.1e-115/[A] KOG1136 Predicted cleavage and polyadenylation specificity factor (CPSF subunit)	PTHR11203/6.3E-51/--	NA
CL7383.Contig5_All	1287	1.46	0.01	-7.18982	6.86641e-08	Down	5.68882e-09	gi|731432943|ref|XP_010644466.1|/7.4e-145/PREDICTED: DNA mismatch repair protein MSH5 isoform X4 [Vitis vinifera]	gi|747095092|ref|XM_011097108.1|/0/PREDICTED: Sesamum indicum DNA mismatch repair protein MSH5 (LOC105174877), transcript variant X2, mRNA	sp|F4JEP5|MSH5_ARATH/3.6e-113/DNA mismatch repair protein MSH5 OS=Arabidopsis thaliana GN=MSH5 PE=2 SV=1	vvi:100252044/1.1e-145/DNA mismatch repair protein MSH5; K08741 DNA mismatch repair protein MSH5	At3g20475/1.2e-86/[L] KOG0221 Mismatch repair ATPase MSH5 (MutS family)	PTHR11361:SF20/1.7E-124/--	molecular_function:GO:0097159//organic cyclic compound binding;GO:1901363//heterocyclic compound binding;
Unigene18235_All	1451	1.46	0.01	-7.18982	4.78451e-09	Down	3.42108e-10	gi|747061142|ref|XP_011077028.1|/1.1e-123/PREDICTED: uncharacterized protein YKR070W-like isoform X1 [Sesamum indicum]	gi|848868152|ref|XM_012979256.1|/8.95467e-177/PREDICTED: Erythranthe guttatus uncharacterized protein YKR070W-like (LOC105955518), mRNA	NA	NA	At3g45740/1.7e-94/[R] KOG1618 Predicted phosphatase	PTHR14269/2.2E-159/--	NA
CL11417.Contig4_All	1379	1.45	0.01	-7.17991	1.81142e-08	Down	1.39506e-09	gi|747071574|ref|XP_011082664.1|/4.5e-124/PREDICTED: DEAD-box ATP-dependent RNA helicase 42 [Sesamum indicum] >gi|747071576|ref|XP_011082665.1| PREDICTED: DEAD-box ATP-dependent RNA helicase 42 [Sesamum indicum]	gi|848854294|ref|XM_012992209.1|/3.92693e-180/PREDICTED: Erythranthe guttatus DEAD-box ATP-dependent RNA helicase 42 (LOC105967600), mRNA	sp|Q8H0U8|RH42_ARATH/2.4e-14/DEAD-box ATP-dependent RNA helicase 42 OS=Arabidopsis thaliana GN=RH42 PE=1 SV=2	ath:AT1G20920/1.6e-12/DEAD Box RNA Helicase RCF1; K12811 ATP-dependent RNA helicase DDX46/PRP5 [EC:3.6.4.13]	At1g20920/2.4e-13/[A] KOG0334 RNA helicase	PTHR34689/6.5E-105/--	NA
CL3901.Contig9_All	2272	1.45	0.01	-7.17991	1.26687e-14	Down	5.43358e-16	gi|747058095|ref|XP_011075380.1|/9.1e-247/PREDICTED: folylpolyglutamate synthase [Sesamum indicum] >gi|747058097|ref|XP_011075381.1| PREDICTED: folylpolyglutamate synthase [Sesamum indicum]	gi|747058096|ref|XM_011077079.1|/0/PREDICTED: Sesamum indicum folylpolyglutamate synthase (LOC105159870), transcript variant X2, mRNA	sp|F4J2K2|FPGS2_ARATH/1.2e-185/Folylpolyglutamate synthase OS=Arabidopsis thaliana GN=FPGS2 PE=1 SV=1	sind:105159870/1.4e-247/folylpolyglutamate synthase; K01930 folylpolyglutamate synthase [EC:6.3.2.17]	At3g10160/7.4e-153/[H] KOG2525 Folylpolyglutamate synthase	PF08245/1.0E-5/Mur ligase middle domain	biological_process:GO:0009396//folic acid-containing compound biosynthetic process;molecular_function:GO:0016874//ligase activity;
CL10371.Contig1_All	777	1.44	0.01	-7.16993	9.5401e-05	Down	1.29534e-05	gi|747053237|ref|XP_011072773.1|/1.8e-37/PREDICTED: uncharacterized protein LOC105157934 [Sesamum indicum] >gi|747053239|ref|XP_011072774.1| PREDICTED: uncharacterized protein LOC105157934 [Sesamum indicum]	NA	NA	NA	NA	PF12937/2.1E-8/F-box-like	NA
CL1464.Contig8_All	1480	1.44	0.01	-7.16993	4.7781e-09	Down	3.42108e-10	gi|802539653|ref|XP_012072090.1|/5.6e-120/PREDICTED: ABC transporter B family member 26, chloroplastic-like [Jatropha curcas]	gi|951039575|ref|XM_014661958.1|/6.94561e-09/PREDICTED: Vigna radiata var. radiata ABC transporter B family member 9-like (LOC106774931), mRNA	sp|Q8RY46|AB26B_ARATH/1.1e-110/ABC transporter B family member 26, chloroplastic OS=Arabidopsis thaliana GN=ABCB26 PE=2 SV=1	mtr:MTR_7g033710/6.1e-119/ATP-binding ABC transporter; K05657 ATP-binding cassette, subfamily B (MDR/TAP), member 10	At1g70610/6.4e-105/[U] KOG0058 Peptide exporter, ABC superfamily	PTHR24221/3.3E-160/--	NA
CL1567.Contig12_All	1556	1.44	0.01	-7.16993	1.24969e-09	Down	8.38946e-11	NA	NA	NA	NA	NA	NA	NA
CL2374.Contig5_All	1665	1.43	0.01	-7.15987	3.273e-10	Down	2.05734e-11	gi|747098626|ref|XP_011097333.1|/3.2e-148/PREDICTED: uncharacterized protein LOC105176285 [Sesamum indicum]	gi|747098625|ref|XM_011099031.1|/5.67616e-55/PREDICTED: Sesamum indicum uncharacterized LOC105176285 (LOC105176285), mRNA	sp|Q84ZT9|WVD2_ARATH/9.0e-08/Protein WAVE-DAMPENED 2 OS=Arabidopsis thaliana GN=WVD2 PE=2 SV=1	NA	At2g35880/4.1e-15/[S] LSE0281 A Uncharacterized protein	PTHR31358/1.6E-120/--	NA
CL5602.Contig1_All	770	1.43	0.01	-7.15987	0.00018282	Down	2.61576e-05	gi|747056238|ref|XP_011074377.1|/6.8e-45/PREDICTED: acyl-CoA-binding domain-containing protein 3-like isoform X1 [Sesamum indicum]	NA	sp|Q9STX1|ACBP3_ARATH/4.1e-32/Acyl-CoA-binding domain-containing protein 3 OS=Arabidopsis thaliana GN=ACBP3 PE=1 SV=1	vcn:VOLCADRAFT_76813/1.2e-06/hypothetical protein; K08762 diazepam-binding inhibitor (GABA receptor modulator, acyl-CoA-binding protein)	At4g24230/1.1e-31/[I] KOG0817 Acyl-CoA-binding protein	PS51228/28.681/Acyl-CoA-binding (ACB) domain profile.	NA
Unigene1497_All	872	1.43	0.01	-7.15987	2.6036e-05	Down	3.17654e-06	gi|747086735|ref|XP_011090881.1|/3.9e-49/PREDICTED: LEC14B homolog [Sesamum indicum] >gi|747086737|ref|XP_011090882.1| PREDICTED: LEC14B homolog [Sesamum indicum] >gi|747086739|ref|XP_011090883.1| PREDICTED: LEC14B homolog [Sesamum indicum]	NA	sp|O24467|LE14B_PRUAR/3.4e-35/LEC14B homolog OS=Prunus armeniaca PE=2 SV=1	sind:105171456/6.0e-50/LEC14B homolog; K11801 WD repeat-containing protein 23	At4g03020/2.4e-35/[R] KOG0266 WD40 repeat-containing protein	PTHR19847/7.4E-26/--	NA
CL1364.Contig5_All	4108	2.85	0.02	-7.15482	1.14263e-51	Down	1.05369e-53	gi|661896762|emb|CDO99951.1|/4.6e-172/unnamed protein product [Coffea canephora]	NA	NA	sind:105161022/0.0e+00/nuclear pore complex protein NUP1-like; K14317 nuclear pore complex protein Nup214	At3g10650/1.4e-104/[YU] KOG0845 Nuclear pore complex, Nup98 component (sc Nup145/Nup100/Nup116)	PTHR33416:SF2/2.8E-215/--	NA
CL2894.Contig8_All	1021	1.42	0.01	-7.14975	3.64909e-06	Down	3.85752e-07	gi|747049264|ref|XP_011070670.1|/7.8e-81/PREDICTED: rRNA-processing protein fcf2-like [Sesamum indicum]	gi|747049263|ref|XM_011072368.1|/3.18343e-110/PREDICTED: Sesamum indicum rRNA-processing protein fcf2-like (LOC105156275), mRNA	NA	NA	At1g54770/1.8e-50/[S] KOG3100 Uncharacterized conserved protein	PF08698/1.4E-40/Fcf2 pre-rRNA processing	NA
CL4711.Contig7_All	1410	1.42	0.01	-7.14975	1.8103e-08	Down	1.39506e-09	gi|747086371|ref|XP_011090684.1|/1.2e-151/PREDICTED: LOW QUALITY PROTEIN: protein tesmin/TSO1-like CXC 2 [Sesamum indicum]	gi|747086370|ref|XM_011092382.1|/1.5508e-129/PREDICTED: Sesamum indicum protein tesmin/TSO1-like CXC 2 (LOC105171312), mRNA	sp|F4JIF5|TCX2_ARATH/1.2e-101/Protein tesmin/TSO1-like CXC 2 OS=Arabidopsis thaliana GN=TCX2 PE=1 SV=1	NA	At3g22780/7.7e-100/[P] KOG1171 Metallothionein-like protein	PS51634/36.996/CRC domain profile.	NA
CL1924.Contig1_All	794	1.41	0.01	-7.13955	9.55447e-05	Down	1.29534e-05	NA	NA	NA	NA	NA	NA	NA
Unigene24169_All	659	14.08	0.1	-7.1375	4.88207e-37	Down	6.96408e-39	NA	NA	NA	NA	NA	NA	NA
CL3933.Contig2_All	981	1.4	0.01	-7.12928	7.03181e-06	Down	7.78976e-07	gi|747088254|ref|XP_011091706.1|/5.0e-93/PREDICTED: uncharacterized protein LOC105172065 [Sesamum indicum]	gi|747088253|ref|XM_011093404.1|/8.02582e-151/PREDICTED: Sesamum indicum uncharacterized LOC105172065 (LOC105172065), mRNA	NA	NA	NA	PTHR37375/4.9E-95/--	NA
CL11312.Contig2_All	1675	1.39	0.01	-7.11894	3.2755e-10	Down	2.05734e-11	gi|731432167|ref|XP_010644186.1|/6.2e-35/PREDICTED: F-box/LRR-repeat protein At3g03360-like [Vitis vinifera]	NA	sp|Q84W80|FBL42_ARATH/7.6e-15/F-box/LRR-repeat protein At3g03360 OS=Arabidopsis thaliana GN=At3g03360 PE=2 SV=2	NA	At3g03360/2.0e-14/[R] LSE0003 A F-box and FBD-domains	PTHR32212/4.0E-20/--	NA
CL4176.Contig5_All	2301	1.39	0.01	-7.11894	4.9261e-14	Down	2.21572e-15	gi|720034217|ref|XP_010266668.1|/3.3e-79/PREDICTED: nucleolin 2-like isoform X4 [Nelumbo nucifera]	NA	sp|P19683|ROC4_NICSY/6.3e-12/31 kDa ribonucleoprotein, chloroplastic OS=Nicotiana sylvestris PE=1 SV=1	bna:106426664/3.2e-26/nucleolin-like; K13161 heterogeneous nuclear ribonucleoprotein R	At4g00830/5.8e-20/[A] KOG0117 Heterogeneous nuclear ribonucleoprotein R (RRM superfamily)	PTHR24012:SF362/4.9E-54/--	NA
CL8706.Contig4_All	1677	1.39	0.01	-7.11894	3.27738e-10	Down	2.05734e-11	gi|747101839|ref|XP_011099063.1|/2.7e-187/PREDICTED: alpha/beta hydrolase domain-containing protein 17C [Sesamum indicum] >gi|747101841|ref|XP_011099064.1| PREDICTED: alpha/beta hydrolase domain-containing protein 17C [Sesamum indicum]	gi|747101838|ref|XM_011100761.1|/0/PREDICTED: Sesamum indicum alpha/beta hydrolase domain-containing protein 17C (LOC105177561), transcript variant X1, mRNA	NA	gsl:Gasu_59350/1.8e-10/hydrolase; K06889 uncharacterized protein	At3g30380/6.7e-151/[R] KOG1552 Predicted alpha/beta hydrolase	PF12695/1.1E-26/Alpha/beta hydrolase family	NA
CL953.Contig7_All	1793	1.39	0.01	-7.11894	8.4953e-11	Down	5.04518e-12	gi|747076807|ref|XP_011085489.1|/1.1e-162/PREDICTED: zinc finger CCCH domain-containing protein 33 isoform X2 [Sesamum indicum]	gi|747076806|ref|XM_011087187.1|/1.5091e-140/PREDICTED: Sesamum indicum zinc finger CCCH domain-containing protein 33 (LOC105167454), transcript variant X2, mRNA	sp|Q94AD9|C3H3_ARATH/1.8e-78/Zinc finger CCCH domain-containing protein 3 OS=Arabidopsis thaliana GN=At1g04990 PE=2 SV=1	dosa:Os06t0520600-01/3.9e-19/Os06g0520600, ZINC_FINGER_CCCH_DOMAIN-CONTAINING_PROTEIN_43, C3H43; Similar to Zinc finger CCCH type domain containing protein ZFN-like 1.; K03260 translation initiation factor 4G	At1g04990/4.7e-78/[R] KOG1677 CCCH-type Zn-finger protein	PS50103/14.446/Zinc finger C3H1-type profile.	NA
CL1868.Contig3_All	753	1.37	0.01	-7.09803	0.000347978	Down	5.28216e-05	gi|747074931|ref|XP_011084478.1|/3.4e-81/PREDICTED: myosin heavy chain IB isoform X1 [Sesamum indicum]	gi|747074930|ref|XM_011086176.1|/8.05693e-135/PREDICTED: Sesamum indicum myosin ID heavy chain (LOC105166721), transcript variant X1, mRNA	NA	NA	Hs4885503/6.3e-08/[Z] KOG0164 Myosin class I heavy chain	PTHR34969/3.9E-93/--	cellular_component:GO:0016459//myosin complex;GO:0005886//plasma membrane;molecular_function:GO:0003774//motor activity;
CL2198.Contig4_All	3109	1.37	0.01	-7.09803	4.4662e-19	Down	1.43505e-20	gi|747040891|ref|XP_011069575.1|/1.2e-169/PREDICTED: polyadenylate-binding protein-interacting protein 7-like [Sesamum indicum]	gi|747040890|ref|XM_011071273.1|/0/PREDICTED: Sesamum indicum polyadenylate-binding protein-interacting protein 7-like (LOC105155396), mRNA	sp|O64843|CID7_ARATH/2.7e-106/Polyadenylate-binding protein-interacting protein 7 OS=Arabidopsis thaliana GN=CID7 PE=1 SV=1	gsl:Gasu_57130/1.7e-14/mutS family DNA mismatch repair protein MSH4 isoform 1; K08740 DNA mismatch repair protein MSH4	At2g26280/7.1e-106/[L] KOG2401 Predicted MutS-related protein involved in mismatch repair	PTHR13308/8.2E-70/--	NA
CL4294.Contig3_All	949	1.37	0.01	-7.09803	2.60002e-05	Down	3.17654e-06	gi|747055539|ref|XP_011074011.1|/4.9e-146/PREDICTED: probable uridine nucleosidase 2 isoform X1 [Sesamum indicum]	gi|747055538|ref|XM_011075709.1|/0/PREDICTED: Sesamum indicum probable uridine nucleosidase 2 (LOC105158827), transcript variant X1, mRNA	sp|Q8LAC4|URH2_ARATH/1.5e-124/Probable uridine nucleosidase 2 OS=Arabidopsis thaliana GN=URH2 PE=2 SV=1	cit:102614134/1.3e-135/probable uridine nucleosidase 2; K01240 uridine nucleosidase [EC:3.2.2.3]	At1g05620/7.2e-118/[F] KOG2938 Predicted inosine-uridine preferring nucleoside hydrolase	PTHR12304/1.4E-131/--	NA
CL7169.Contig2_All	768	1.36	0.01	-7.08746	0.000347951	Down	5.28216e-05	gi|747075444|ref|XP_011084758.1|/1.0e-80/PREDICTED: pentatricopeptide repeat-containing protein At3g51320 [Sesamum indicum]	NA	sp|Q0WVU0|PP278_ARATH/2.5e-61/Pentatricopeptide repeat-containing protein At3g51320 OS=Arabidopsis thaliana GN=At3g51320 PE=2 SV=1	mtr:MTR_4g024860/2.4e-42/SLOW growth protein; K19589 release factor glutamine methyltransferase [EC:2.1.1.297]	At3g51320/6.6e-61/[R] KOG4197 FOG: PPR repeat	PF01535/0.0092/PPR repeat	NA
CL12575.Contig3_All	1101	1.34	0.01	-7.06609	3.65407e-06	Down	3.85752e-07	gi|747051578|ref|XP_011071877.1|/6.8e-107/PREDICTED: GDSL esterase/lipase At5g62930 isoform X3 [Sesamum indicum]	gi|747051577|ref|XM_011073575.1|/1.51282e-148/PREDICTED: Sesamum indicum GDSL esterase/lipase At5g62930 (LOC105157227), transcript variant X3, mRNA	sp|Q9FM04|GDL88_ARATH/1.0e-92/GDSL esterase/lipase At5g62930 OS=Arabidopsis thaliana GN=At5g62930 PE=2 SV=3	NA	At5g62930/2.7e-92/[I] KOG3035 Isoamyl acetate-hydrolyzing esterase	PF00657/3.7E-24/GDSL-like Lipase/Acylhydrolase	molecular_function:GO:0016788//hydrolase activity, acting on ester bonds;
CL1532.Contig13_All	2650	1.34	0.01	-7.06609	8.26657e-16	Down	3.2676e-17	gi|747083768|ref|XP_011089262.1|/1.3e-156/PREDICTED: uncharacterized protein LOC105170277 [Sesamum indicum]	NA	sp|Q9SJJ3|BLH8_ARATH/2.6e-78/BEL1-like homeodomain protein 8 OS=Arabidopsis thaliana GN=BLH8 PE=1 SV=1	pmum:103332542/6.3e-58/BEL1-like homeodomain protein 9; K15613 homeobox protein Meis1	At2g27990/7.0e-78/[K] KOG0773 Transcription factor MEIS1 and related HOX domain proteins	SM00574/2.3E-46/domain associated with HOX domains	NA
CL4851.Contig4_All	1714	1.34	0.01	-7.06609	6.39437e-10	Down	4.1545e-11	gi|747056024|ref|XP_011074269.1|/5.2e-45/PREDICTED: putative nuclease HARBI1 [Sesamum indicum]	NA	NA	sind:105173773/1.6e-22/uncharacterized LOC105173773; K01601 ribulose-bisphosphate carboxylase large chain [EC:4.1.1.39]	At3g44640/7.1e-23/[L] KOG4585 Predicted transposase	PTHR22930:SF27/4.9E-45/--	NA
CL917.Contig5_All	848	1.34	0.01	-7.06609	9.54179e-05	Down	1.29534e-05	gi|747058710|ref|XP_011075698.1|/1.5e-93/PREDICTED: UPF0664 stress-induced protein C29B12.11c [Sesamum indicum]	gi|747058709|ref|XM_011077396.1|/0/PREDICTED: Sesamum indicum UPF0664 stress-induced protein C29B12.11c (LOC105160131), mRNA	NA	NA	At5g11680/1.2e-87/[T] KOG3294 WW domain binding protein WBP-2, contains GRAM domain	PTHR31606/1.2E-77/--	cellular_component:GO:0005886//plasma membrane;
CL37.Contig2_All	760	1.33	0.01	-7.05528	0.000348006	Down	5.28216e-05	gi|702354097|ref|XP_010058352.1|/1.3e-35/PREDICTED: wall-associated receptor kinase 2-like [Eucalyptus grandis]	NA	sp|Q9LMP1|WAK2_ARATH/9.7e-26/Wall-associated receptor kinase 2 OS=Arabidopsis thaliana GN=WAK2 PE=1 SV=1	egu:105036457/1.3e-24/wall-associated receptor kinase 3-like; K04730 interleukin-1 receptor-associated kinase 1 [EC:2.7.11.1]	At1g21270/2.6e-25/[T] LSE0034 A Protein kinase, contains EGF domain	SM00181/0.0062/Epidermal growth factor-like domain.	NA
CL1669.Contig11_All	2554	1.32	0.01	-7.04439	6.3917e-15	Down	2.69074e-16	gi|661879652|emb|CDP16725.1|/3.6e-50/unnamed protein product [Coffea canephora]	NA	sp|Q9LW26|Y3684_ARATH/2.0e-35/Acyltransferase-like protein At3g26840, chloroplastic OS=Arabidopsis thaliana GN=At3g26840 PE=2 SV=1	mdm:103414142/6.3e-07/splicing factor 3B subunit 1-like; K12828 splicing factor 3B subunit 1	At3g02030/8.6e-41/[IR] LSE0188 A Predicted phosphate acyltransferase, contains PlsC domain	PTHR22753:SF8/3.9E-14/--	NA
Unigene27944_All	1808	1.32	0.01	-7.04439	1.66436e-10	Down	1.0188e-11	gi|747093634|ref|XP_011094632.1|/1.0e-131/PREDICTED: RNA polymerase sigma factor sigF, chloroplastic isoform X2 [Sesamum indicum] >gi|747093636|ref|XP_011094633.1| PREDICTED: RNA polymerase sigma factor sigF, chloroplastic isoform X2 [Sesamum indicum]	gi|747093635|ref|XM_011096331.1|/0/PREDICTED: Sesamum indicum RNA polymerase sigma factor sigF, chloroplastic (LOC105174284), transcript variant X3, mRNA	sp|Q9LD95|SIGF_ARATH/2.5e-112/RNA polymerase sigma factor sigF, chloroplastic OS=Arabidopsis thaliana GN=SIGF PE=1 SV=1	egr:104441287/1.6e-60/RNA polymerase sigma factor sigB; K03086 RNA polymerase primary sigma factor	At2g36990/6.6e-112/[K] LSE1296 A Plastidial RNA polymerase sigma-subunit	PTHR30603:SF9/6.7E-203/--	biological_process:GO:0071482//cellular response to light stimulus;GO:0006352//DNA-templated transcription, initiation;GO:0045893//positive regulation of transcription, DNA-templated;GO:0090351//seedling development;cellular_component:GO:0009507//chloroplast;molecular_function:GO:0003677//DNA binding;GO:0001053//plastid sigma factor activity;GO:0003700//transcription factor activity, sequence-spe…
CL12792.Contig3_All	1548	1.31	0.01	-7.03342	9.31141e-09	Down	6.9084e-10	gi|747060569|ref|XP_011076720.1|/1.6e-223/PREDICTED: nematode resistance protein-like HSPRO2 [Sesamum indicum]	gi|747060568|ref|XM_011078418.1|/0/PREDICTED: Sesamum indicum nematode resistance protein-like HSPRO2 (LOC105160900), mRNA	sp|O04203|HSPR2_ARATH/6.0e-131/Nematode resistance protein-like HSPRO2 OS=Arabidopsis thaliana GN=HSPRO2 PE=1 SV=1	egu:105047696/2.7e-08/wiskott-Aldrich syndrome protein homolog 1-like; K05747 Wiskott-Aldrich syndrome protein	At3g24400/2.9e-07/[T] KOG1187 Serine/threonine protein kinase	PF07231/2.2E-78/Hs1pro-1 N-terminus	NA
CL740.Contig5_All	2169	1.3	0.01	-7.02237	2.89049e-12	Down	1.50246e-13	gi|747051268|ref|XP_011071723.1|/6.0e-123/PREDICTED: altered inheritance rate of mitochondria protein 25 [Sesamum indicum] >gi|747051270|ref|XP_011071724.1| PREDICTED: altered inheritance rate of mitochondria protein 25 [Sesamum indicum] >gi|747051272|ref|XP_011071725.1| PREDICTED: altered inheritance rate of mitochondria protein 25 [Sesamum indicum] >gi|747051274|ref|XP_011071727.1| PREDICTED: a…	gi|747051275|ref|XM_011073426.1|/0/PREDICTED: Sesamum indicum altered inheritance rate of mitochondria protein 25 (LOC105157121), transcript variant X5, mRNA	NA	NA	At2g04940/2.4e-108/[M] KOG0621 Phospholipid scramblase	PTHR23248/5.4E-81/--	biological_process:GO:0017121//phospholipid scrambling;cellular_component:GO:0016020//membrane;GO:0009536//plastid;GO:0005739//mitochondrion;molecular_function:GO:0017128//phospholipid scramblase activity;
CL4730.Contig4_All	1025	1.29	0.01	-7.01123	1.35073e-05	Down	1.57304e-06	NA	NA	NA	NA	NA	NA	NA
CL589.Contig3_All	1104	1.29	0.01	-7.01123	3.65365e-06	Down	3.85752e-07	NA	NA	NA	NA	NA	NA	NA
CL7117.Contig2_All	737	1.28	0.01	-7	0.000658766	Down	0.000106666	NA	NA	NA	NA	NA	NA	NA
CL14325.Contig1_All	1346	1.27	0.01	-6.98868	2.58946e-07	Down	2.3198e-08	gi|747070947|ref|XP_011082321.1|/4.7e-49/PREDICTED: uncharacterized protein LOC105165125 [Sesamum indicum]	NA	NA	NA	NA	PTHR34196/1.3E-39/--	NA
CL1905.Contig6_All	1011	3.78	0.03	-6.97728	4.1761e-16	Down	1.61813e-17	gi|747071285|ref|XP_011082504.1|/4.3e-116/PREDICTED: protease Do-like 2, chloroplastic [Sesamum indicum]	gi|747071284|ref|XM_011084202.1|/0/PREDICTED: Sesamum indicum protease Do-like 2, chloroplastic (LOC105165250), mRNA	sp|O82261|DEGP2_ARATH/1.7e-94/Protease Do-like 2, chloroplastic OS=Arabidopsis thaliana GN=DEGP2 PE=1 SV=2	ota:Ot01g04880/1.1e-07/RNA helicase (ISS); K14810 ATP-dependent RNA helicase DDX56/DBP9 [EC:3.6.4.13]	At2g47940/6.8e-90/[O] KOG1320 Serine protease	PTHR22939/8.3E-129/--	NA
CL3165.Contig2_All	1479	1.26	0.01	-6.97728	6.87139e-08	Down	5.68882e-09	gi|747066195|ref|XP_011079772.1|/3.5e-106/PREDICTED: LEC14B protein [Sesamum indicum]	gi|747066194|ref|XM_011081470.1|/2.72498e-127/PREDICTED: Sesamum indicum LEC14B protein (LOC105163208), mRNA	sp|Q40153|LE14B_LITER/1.3e-82/LEC14B protein OS=Lithospermum erythrorhizon PE=2 SV=1	sind:105163208/5.3e-107/LEC14B protein; K11801 WD repeat-containing protein 23	At4g03020/6.0e-87/[R] KOG0266 WD40 repeat-containing protein	PTHR19847/2.9E-87/--	NA
CL4126.Contig14_All	1569	1.26	0.01	-6.97728	1.81227e-08	Down	1.39506e-09	NA	gi|848865004|ref|XR_001172490.1|/2.38222e-83/PREDICTED: Erythranthe guttatus serine/threonine-protein kinase prp4-like (LOC105954098), transcript variant X3, misc_RNA	NA	NA	NA	NA	NA
CL5146.Contig3_All	2622	1.26	0.01	-6.97728	1.26616e-14	Down	5.43358e-16	gi|747098015|ref|XP_011096995.1|/6.4e-212/PREDICTED: uridine-cytidine kinase C [Sesamum indicum] >gi|747098017|ref|XP_011096996.1| PREDICTED: uridine-cytidine kinase C [Sesamum indicum]	gi|747098016|ref|XM_011098694.1|/0/PREDICTED: Sesamum indicum uridine-cytidine kinase C (LOC105176023), transcript variant X2, mRNA	sp|Q9FKS0|UKL1_ARATH/2.7e-14/Uridine kinase-like protein 1, chloroplastic OS=Arabidopsis thaliana GN=UKL1 PE=1 SV=1	zma:100191860/9.0e-17/GRMZM2G142383; uncharacterized LOC100191860; K00876 uridine kinase [EC:2.7.1.48]	At1g26190/5.7e-165/[TZ] KOG4203 Armadillo/beta-Catenin/plakoglobin	PS51707/14.024/CYTH domain profile.	biological_process:GO:0016310//phosphorylation;GO:0043097//pyrimidine nucleoside salvage;GO:0009737//response to abscisic acid;GO:0006222//UMP biosynthetic process;GO:0006206//pyrimidine nucleobase metabolic process;cellular_component:GO:0005829//cytosol;GO:0016021//integral component of membrane;molecular_function:GO:0005524//ATP binding;GO:0004849//uridine kinase activity;
CL7147.Contig12_All	2399	1.26	0.01	-6.97728	3.76873e-13	Down	1.82457e-14	gi|747097771|ref|XP_011096860.1|/1.1e-162/PREDICTED: vacuolar-sorting receptor 6 [Sesamum indicum]	gi|729294602|ref|XM_010538728.1|/1.02025e-83/PREDICTED: Tarenaya hassleriana vacuolar-sorting receptor 7 (LOC104811868), mRNA	sp|Q9FYH7|VSR6_ARATH/4.4e-149/Vacuolar-sorting receptor 6 OS=Arabidopsis thaliana GN=VSR6 PE=2 SV=3	NA	NA	PTHR22765/9.5E-94/--	NA
CL11478.Contig3_All	896	1.25	0.01	-6.96578	9.53757e-05	Down	1.29534e-05	gi|747086392|ref|XP_011090695.1|/5.8e-88/PREDICTED: probable RNA helicase SDE3 [Sesamum indicum]	NA	sp|Q8GYD9|SDE3_ARATH/1.0e-50/Probable RNA helicase SDE3 OS=Arabidopsis thaliana GN=SDE3 PE=1 SV=1	sind:105171322/8.8e-89/probable RNA helicase SDE3; K18422 helicase MOV-10 [EC:3.6.4.13]	At1g05460/2.7e-50/[A] KOG1804 RNA helicase	PTHR10887/2.3E-76/--	NA
CL137.Contig6_All	2980	1.25	0.01	-6.96578	2.10854e-16	Down	8.01308e-18	gi|747075051|ref|XP_011084545.1|/0.0e+00/PREDICTED: LOW QUALITY PROTEIN: metal-nicotianamine transporter YSL3 [Sesamum indicum]	gi|747075050|ref|XM_011086243.1|/0/PREDICTED: Sesamum indicum metal-nicotianamine transporter YSL3 (LOC105166767), mRNA	sp|Q2EF88|YSL3_ARATH/1.6e-305/Metal-nicotianamine transporter YSL3 OS=Arabidopsis thaliana GN=YSL3 PE=2 SV=1	nnu:104595031/3.3e-15/probable ribose-5-phosphate isomerase 2; K01807 ribose 5-phosphate isomerase A [EC:5.3.1.6]	At5g53550/5.3e-300/[PR] TWOG0118 Predicted Fe(III)-siderophore transporter	PTHR31645/0.0/--	NA
CL3633.Contig3_All	969	1.25	0.01	-6.96578	5.00821e-05	Down	6.41458e-06	gi|747055865|ref|XP_011074181.1|/5.3e-79/PREDICTED: probable mitochondrial adenine nucleotide transporter BTL3 [Sesamum indicum]	gi|747055864|ref|XM_011075879.1|/4.97602e-118/PREDICTED: Sesamum indicum probable mitochondrial adenine nucleotide transporter BTL3 (LOC105158956), mRNA	sp|Q9C9R4|BRTL2_ARATH/9.4e-50/Probable mitochondrial adenine nucleotide transporter BTL2 OS=Arabidopsis thaliana GN=At1g78180 PE=2 SV=1	tcc:TCM_034906/1.8e-50/Mitochondrial substrate carrier family protein; K14684 solute carrier family 25 (mitochondrial phosphate transporter), member 23/24/25/41	At1g78180/2.5e-49/[C] KOG0752 Mitochondrial solute carrier protein	PTHR24089:SF292/3.6E-73/--	NA
CL796.Contig3_All	1318	1.25	0.01	-6.96578	5.03278e-07	Down	4.68452e-08	gi|747056377|ref|XP_011074450.1|/3.2e-119/PREDICTED: LOW QUALITY PROTEIN: uncharacterized protein LOC105159179 [Sesamum indicum]	gi|731429233|ref|XM_002284574.3|/2.59932e-77/PREDICTED: Vitis vinifera uncharacterized LOC100248838 (LOC100248838), mRNA	NA	vcn:VOLCADRAFT_86136/1.4e-10/hypothetical protein; K05864 peptidyl-prolyl isomerase D [EC:5.2.1.8]	NA	PTHR33344/6.3E-137/--	cellular_component:GO:0016021//integral component of membrane;
CL6562.Contig4_All	2025	1.24	0.01	-6.9542	8.49874e-11	Down	5.04518e-12	gi|747041683|ref|XP_011074606.1|/1.6e-186/PREDICTED: phosphatidylinositol/phosphatidylcholine transfer protein SFH12 isoform X1 [Sesamum indicum]	gi|747041682|ref|XM_011076304.1|/0/PREDICTED: Sesamum indicum phosphatidylinositol/phosphatidylcholine transfer protein SFH12 (LOC105159292), transcript variant X1, mRNA	NA	NA	At3g46450/9.0e-126/[I] KOG1471 Phosphatidylinositol transfer protein SEC14 and related proteins	PTHR10174:SF100/6.8E-132/--	NA
CL9613.Contig4_All	841	1.24	0.01	-6.9542	0.000182881	Down	2.61576e-05	gi|747061668|ref|XP_011077311.1|/4.4e-13/PREDICTED: uncharacterized protein LOC105161355 [Sesamum indicum]	gi|848870530|ref|XM_012980404.1|/2.97868e-15/PREDICTED: Erythranthe guttatus uncharacterized LOC105956553 (LOC105956553), transcript variant X2, mRNA	NA	NA	NA	NA	NA
CL7581.Contig2_All	1037	1.23	0.01	-6.94251	2.60488e-05	Down	3.17654e-06	gi|747056228|ref|XP_011074372.1|/3.1e-16/PREDICTED: transcription initiation factor TFIID subunit 4b isoform X2 [Sesamum indicum]	NA	sp|F4K4L7|TAF4B_ARATH/6.4e-12/Transcription initiation factor TFIID subunit 4b OS=Arabidopsis thaliana GN=TAF4B PE=1 SV=1	sind:105159118/4.7e-17/transcription initiation factor TFIID subunit 4b; K03129 transcription initiation factor TFIID subunit 4	At5g43130/1.7e-11/[K] KOG2341 TATA box binding protein (TBP)-associated factor, RNA polymerase II	NA	NA
CL3208.Contig1_All	1047	1.22	0.01	-6.93074	2.60232e-05	Down	3.17654e-06	gi|747072553|ref|XP_011083193.1|/2.6e-71/PREDICTED: uncharacterized protein LOC105165766 isoform X2 [Sesamum indicum]	gi|848890248|ref|XM_012989810.1|/5.42851e-113/PREDICTED: Erythranthe guttatus uncharacterized LOC105965276 (LOC105965276), mRNA	NA	NA	NA	PTHR31862/7.9E-110/--	molecular_function:GO:0003824//catalytic activity;
CL6161.Contig2_All	3386	1.22	0.01	-6.93074	1.75563e-18	Down	5.8519e-20	gi|747042262|ref|XP_011077523.1|/0.0e+00/PREDICTED: importin-9 isoform X2 [Sesamum indicum]	gi|747042261|ref|XM_011079221.1|/0/PREDICTED: Sesamum indicum importin-9 (LOC105161502), transcript variant X3, mRNA	NA	sind:105161502/0.0e+00/importin-9; K20224 importin-9	At1g26170/4.5e-186/[UY] KOG2274 Predicted importin 9	PTHR10997:SF9/0.0/--	NA
Unigene18542_All	1336	1.22	0.01	-6.93074	5.02888e-07	Down	4.68452e-08	gi|747063685|ref|XP_011078400.1|/1.0e-56/PREDICTED: thylakoid lumenal 16.5 kDa protein, chloroplastic [Sesamum indicum]	NA	sp|O22773|TL16_ARATH/1.1e-40/Thylakoid lumenal 16.5 kDa protein, chloroplastic OS=Arabidopsis thaliana GN=At4g02530 PE=1 SV=3	NA	NA	PTHR35742/4.1E-57/--	NA
CL1987.Contig10_All	939	1.21	0.01	-6.91886	9.54855e-05	Down	1.29534e-05	gi|747044267|ref|XP_011088157.1|/4.1e-76/PREDICTED: cytokinin dehydrogenase 6-like [Sesamum indicum]	gi|663680609|emb|HG975513.1|/9.21963e-21/Solanum lycopersicum chromosome ch01, complete genome	sp|Q9LY71|CKX6_ARATH/6.1e-62/Cytokinin dehydrogenase 6 OS=Arabidopsis thaliana GN=CKX6 PE=2 SV=2	sind:105169465/6.2e-77/cytokinin dehydrogenase 6-like; K00279 cytokinin dehydrogenase [EC:1.5.99.12]	At3g63440/2.1e-61/[C] KOG1231 Proteins containing the FAD binding domain	PTHR13878:SF53/1.9E-102/--	NA
CL3116.Contig6_All	1791	1.21	0.01	-6.91886	2.43558e-09	Down	1.69414e-10	gi|747085872|ref|XP_011090413.1|/6.1e-230/PREDICTED: aldehyde dehydrogenase family 3 member F1 [Sesamum indicum] >gi|747085874|ref|XP_011090414.1| PREDICTED: aldehyde dehydrogenase family 3 member F1 [Sesamum indicum]	gi|747085873|ref|XM_011092112.1|/0/PREDICTED: Sesamum indicum aldehyde dehydrogenase family 3 member F1 (LOC105171095), transcript variant X2, mRNA	sp|Q70E96|AL3F1_ARATH/1.5e-170/Aldehyde dehydrogenase family 3 member F1 OS=Arabidopsis thaliana GN=ALDH3F1 PE=2 SV=2	sind:105171095/9.3e-231/aldehyde dehydrogenase family 3 member F1; K00128 aldehyde dehydrogenase (NAD+) [EC:1.2.1.3]	At4g36250/2.5e-143/[C] KOG2456 Aldehyde dehydrogenase	PF00171/1.5E-76/Aldehyde dehydrogenase family	NA
CL4065.Contig3_All	3271	1.21	0.01	-6.91886	1.36878e-17	Down	4.81882e-19	gi|747088838|ref|XP_011092031.1|/0.0e+00/PREDICTED: mannosylglycoprotein endo-beta-mannosidase-like [Sesamum indicum]	gi|747088837|ref|XM_011093729.1|/0/PREDICTED: Sesamum indicum mannosylglycoprotein endo-beta-mannosidase-like (LOC105172345), mRNA	sp|Q5H7P5|EBM_LILLO/1.1e-307/Mannosylglycoprotein endo-beta-mannosidase OS=Lilium longiflorum GN=EBM PE=1 SV=4	sind:105172345/0.0e+00/mannosylglycoprotein endo-beta-mannosidase-like; K18577 mannosylglycoprotein endo-beta-mannosidase [EC:3.2.1.152]	CE28788/3.6e-07/[G] KOG2024 Beta-Glucuronidase GUSB (glycosylhydrolase superfamily 2)	PF00703/1.1E-9/Glycosyl hydrolases family 2	biological_process:GO:0005975//carbohydrate metabolic process;cellular_component:GO:0005773//vacuole;molecular_function:GO:0033947//mannosylglycoprotein endo-beta-mannosidase activity;
CL867.Contig6_All	4039	1.2	0.01	-6.90689	9.37945e-22	Down	2.57002e-23	gi|747058357|ref|XP_011075516.1|/5.5e-255/PREDICTED: anaphase-promoting complex subunit 2 [Sesamum indicum]	gi|747058356|ref|XM_011077214.1|/0/PREDICTED: Sesamum indicum anaphase-promoting complex subunit 2 (LOC105159978), mRNA	sp|Q8H1U5|APC2_ARATH/1.1e-213/Anaphase-promoting complex subunit 2 OS=Arabidopsis thaliana GN=APC2 PE=1 SV=1	sind:105159978/8.4e-256/anaphase-promoting complex subunit 2; K03349 anaphase-promoting complex subunit 2	At2g04660/2.2e-208/[DO] KOG2165 Anaphase-promoting complex (APC), subunit 2	SM00182/4.1E-8/Cullin	NA
CL6501.Contig3_All	1838	1.19	0.01	-6.89482	1.24991e-09	Down	8.38946e-11	gi|747046436|ref|XP_011099636.1|/1.4e-200/PREDICTED: pentatricopeptide repeat-containing protein At2g17670 [Sesamum indicum] >gi|747046438|ref|XP_011099644.1| PREDICTED: pentatricopeptide repeat-containing protein At2g17670 [Sesamum indicum]	gi|567207309|ref|XM_006409205.1|/1.36857e-46/Eutrema salsugineum hypothetical protein (EUTSA_v10022683mg) mRNA, complete cds	sp|Q84J71|PP161_ARATH/1.7e-137/Pentatricopeptide repeat-containing protein At2g17670 OS=Arabidopsis thaliana GN=At2g17670 PE=2 SV=1	mus:103994174/1.1e-45/pentatricopeptide repeat-containing protein At5g61990, mitochondrial; K17964 leucine-rich PPR motif-containing protein, mitochondrial	At2g17670/4.6e-137/[R] KOG4197 FOG: PPR repeat	PS51375/10.391/Pentatricopeptide (PPR) repeat profile.	NA
CL8588.Contig8_All	1776	1.18	0.01	-6.88264	4.78291e-09	Down	3.42108e-10	gi|747099920|ref|XP_011098027.1|/2.8e-158/PREDICTED: probable 28S rRNA (cytosine-C(5))-methyltransferase [Sesamum indicum]	gi|747099919|ref|XM_011099725.1|/0/PREDICTED: Sesamum indicum probable 28S rRNA (cytosine-C(5))-methyltransferase (LOC105176812), mRNA	NA	egr:104418316/5.5e-10/tRNA (cytosine(34)-C(5))-methyltransferase-like; K15334 multisite-specific tRNA:(cytosine-C5)-methyltransferase [EC:2.1.1.202]	At5g66180/1.3e-43/[J] KOG2198 tRNA cytosine-5-methylases and related enzymes of the NOL1/NOP2/sun superfamily	PF01189/4.2E-9/16S rRNA methyltransferase RsmF	NA
CL12282.Contig5_All	1157	1.17	0.01	-6.87036	1.35115e-05	Down	1.57304e-06	gi|747059468|ref|XP_011076117.1|/8.2e-103/PREDICTED: uncharacterized protein LOC105160445 [Sesamum indicum]	NA	NA	apro:F751_4337/1.5e-08/WD-40 repeat-containing protein MSI4; K10752 histone-binding protein RBBP4	NA	PF05684/4.2E-69/Protein of unknown function (DUF819)	NA
CL1931.Contig1_All	2090	1.17	0.01	-6.87036	8.49702e-11	Down	5.04518e-12	gi|747097615|ref|XP_011096780.1|/2.2e-210/PREDICTED: uncharacterized protein LOC105175857 [Sesamum indicum] >gi|747097617|ref|XP_011096781.1| PREDICTED: uncharacterized protein LOC105175857 [Sesamum indicum] >gi|747097619|ref|XP_011096782.1| PREDICTED: uncharacterized protein LOC105175857 [Sesamum indicum] >gi|747097621|ref|XP_011096783.1| PREDICTED: uncharacterized protein LOC105175857 [Sesamum …	NA	sp|Q9SKC3|ARI9_ARATH/3.9e-16/Probable E3 ubiquitin-protein ligase ARI9 OS=Arabidopsis thaliana GN=ARI9 PE=2 SV=1	mdm:103406370/2.5e-49/uncharacterized LOC103406370; K11968 ariadne-1 [EC:2.3.2.27]	At4g19670/3.5e-157/[O] KOG1812 Predicted E3 ubiquitin ligase	PF13456/2.1E-6/Reverse transcriptase-like	molecular_function:GO:0046872//metal ion binding;
CL5509.Contig10_All	1247	1.17	0.01	-6.87036	3.65282e-06	Down	3.85752e-07	gi|747056910|ref|XP_011074734.1|/4.8e-48/PREDICTED: uncharacterized protein LOC105159385 [Sesamum indicum] >gi|747056912|ref|XP_011074735.1| PREDICTED: uncharacterized protein LOC105159385 [Sesamum indicum]	gi|848934140|ref|XM_012974172.1|/2.02327e-33/PREDICTED: Erythranthe guttatus transcription elongation factor SPT5-like (LOC105950805), transcript variant X2, mRNA	NA	NA	NA	PTHR33401:SF3/5.0E-57/--	NA
Unigene19113_All	1188	1.17	0.01	-6.87036	7.03715e-06	Down	7.78976e-07	gi|747103019|ref|XP_011099694.1|/2.1e-130/PREDICTED: uncharacterized protein LOC105178046 isoform X2 [Sesamum indicum]	gi|720085387|ref|XM_010245200.1|/8.76815e-47/PREDICTED: Nelumbo nucifera uncharacterized LOC104587546 (LOC104587546), transcript variant X8, mRNA	NA	smo:SELMODRAFT_439638/1.7e-07/hypothetical protein; K15407 queuine tRNA-ribosyltransferase subunit QTRTD1 [EC:2.4.2.29]	At5g63780/1.2e-69/[A] KOG1609 Protein involved in mRNA turnover and stability	PTHR23012/3.6E-63/--	NA
CL14415.Contig4_All	1927	1.16	0.01	-6.85798	1.24879e-09	Down	8.38946e-11	NA	NA	NA	NA	NA	NA	NA
CL2699.Contig2_All	1021	1.16	0.01	-6.85798	5.00539e-05	Down	6.41458e-06	gi|747058389|ref|XP_011075532.1|/3.0e-96/PREDICTED: vesicle transport v-SNARE 12 [Sesamum indicum]	gi|848895450|ref|XM_012992318.1|/1.41955e-138/PREDICTED: Erythranthe guttatus vesicle transport v-SNARE 12-like (LOC105967697), transcript variant X2, mRNA	sp|Q9SEL5|VTI12_ARATH/7.3e-77/Vesicle transport v-SNARE 12 OS=Arabidopsis thaliana GN=VTI12 PE=1 SV=3	sind:105159992/4.5e-97/vesicle transport v-SNARE 12; K08493 vesicle transport through interaction with t-SNAREs 1	At5g39510/2.1e-67/[U] KOG1666 V-SNARE	PF05008/1.1E-11/Vesicle transport v-SNARE protein N-terminus	biological_process:GO:0006896//Golgi to vacuole transport;GO:0042147//retrograde transport, endosome to Golgi;GO:0006891//intra-Golgi vesicle-mediated transport;GO:0048280//vesicle fusion with Golgi apparatus;GO:0006623//protein targeting to vacuole;GO:0006888//ER to Golgi vesicle-mediated transport;cellular_component:GO:0031902//late endosome membrane;GO:0005794//Golgi apparatus;GO:0031201//SNAR…
CL3531.Contig2_All	1787	1.16	0.01	-6.85798	4.7797e-09	Down	3.42108e-10	gi|663084740|gb|AIE89794.1|/2.3e-160/SQUAMOSA promoter binding protein-like 5, partial [Salvia miltiorrhiza]	gi|663084739|gb|KF437881.1|/9.11576e-133/Salvia miltiorrhiza SQUAMOSA promoter binding protein-like 5 (SPL5) mRNA, partial cds	sp|A2YGR5|SPL12_ORYSI/1.6e-58/Squamosa promoter-binding-like protein 12 OS=Oryza sativa subsp. indica GN=SPL12 PE=2 SV=1	mdm:103401427/1.1e-18/uncharacterized LOC103401427; K13415 protein brassinosteroid insensitive 1 [EC:2.7.10.1 2.7.11.1]	NA	PTHR31251:SF1/2.4E-92/--	NA
CL59.Contig5_All	1487	1.15	0.01	-6.84549	2.58773e-07	Down	2.3198e-08	gi|747092059|ref|XP_011093781.1|/3.3e-104/PREDICTED: protein bem46-like isoform X2 [Sesamum indicum]	gi|848896287|ref|XM_012992746.1|/7.098e-178/PREDICTED: Erythranthe guttatus protein bem46 (LOC105968126), mRNA	NA	sot:102597371/1.5e-104/protein bem46; K06889 uncharacterized protein	At5g20520/5.8e-98/[R] KOG4391 Predicted alpha/beta hydrolase BEM46	PF12695/2.7E-19/Alpha/beta hydrolase family	NA
Unigene18127_All	1856	1.15	0.01	-6.84549	2.43474e-09	Down	1.69414e-10	gi|747089548|ref|XP_011092418.1|/3.3e-101/PREDICTED: uncharacterized protein LOC105172601 [Sesamum indicum]	gi|747089547|ref|XM_011094116.1|/3.76236e-62/PREDICTED: Sesamum indicum uncharacterized LOC105172601 (LOC105172601), mRNA	NA	NA	NA	PTHR33334:SF5/3.3E-78/--	NA
CL4536.Contig2_All	2245	10.31	0.09	-6.8399	1.75442e-99	Down	7.03596e-102	gi|747067036|ref|XP_011080217.1|/6.9e-130/PREDICTED: ATP-dependent Clp protease proteolytic subunit 6, chloroplastic-like [Sesamum indicum]	gi|747067035|ref|XM_011081915.1|/0/PREDICTED: Sesamum indicum ATP-dependent Clp protease proteolytic subunit 6, chloroplastic-like (LOC105163526), mRNA	sp|Q9SAA2|CLPP6_ARATH/2.1e-108/ATP-dependent Clp protease proteolytic subunit 6, chloroplastic OS=Arabidopsis thaliana GN=CLPP6 PE=1 SV=1	sind:105163526/1.0e-130/ATP-dependent Clp protease proteolytic subunit 6, chloroplastic-like; K01358 ATP-dependent Clp protease, protease subunit [EC:3.4.21.92]	At1g11750/5.5e-108/[O] KOG0840 ATP-dependent Clp protease, proteolytic subunit	PS00382/-/Endopeptidase Clp histidine active site.	biological_process:GO:0006508//proteolysis;molecular_function:GO:0004252//serine-type endopeptidase activity;
CL160.Contig2_All	1375	1.14	0.01	-6.83289	9.72158e-07	Down	9.45976e-08	gi|747048937|ref|XP_011070496.1|/2.6e-124/PREDICTED: uncharacterized protein LOC105156141 [Sesamum indicum] >gi|747048939|ref|XP_011070497.1| PREDICTED: uncharacterized protein LOC105156141 [Sesamum indicum]	gi|848892209|ref|XM_012990743.1|/5.17336e-164/PREDICTED: Erythranthe guttatus uncharacterized LOC105966178 (LOC105966178), mRNA	NA	NA	At5g08540/3.5e-97/[R] KOG0154 RNA-binding protein RBM5 and related proteins, contain G-patch and RRM domains	PTHR36793/1.5E-136/--	cellular_component:GO:0016020//membrane;
CL472.Contig11_All	1531	1.14	0.01	-6.83289	1.33566e-07	Down	1.14878e-08	gi|747062950|ref|XP_011078009.1|/2.2e-79/PREDICTED: uncharacterized protein LOC105161869 isoform X1 [Sesamum indicum]	NA	NA	pda:103698735/1.3e-12/probable aminotransferase TAT2; K00815 tyrosine aminotransferase [EC:2.6.1.5]	NA	PTHR33471:SF1/1.9E-105/--	NA
CL11033.Contig2_All	3044	1.13	0.01	-6.82018	3.22875e-15	Down	1.33247e-16	gi|747094148|ref|XP_011094905.1|/4.0e-197/PREDICTED: transcription factor LHW-like [Sesamum indicum]	gi|747094147|ref|XM_011096603.1|/6.30275e-52/PREDICTED: Sesamum indicum transcription factor LHW-like (LOC105174482), mRNA	sp|Q9XIN0|LHW_ARATH/3.5e-42/Transcription factor LHW OS=Arabidopsis thaliana GN=LHW PE=1 SV=1	sot:102597494/4.4e-07/transcription factor MYC2-like; K13422 transcription factor MYC2	At2g27230/9.3e-42/[RK] LSE0475 A Predicted bHLH transcription factor	PTHR13902:SF5/6.1E-149/--	NA
CL6918.Contig5_All	1707	1.13	0.01	-6.82018	1.81397e-08	Down	1.39506e-09	gi|747097990|ref|XP_011096982.1|/2.4e-103/PREDICTED: probable serine/threonine-protein kinase Cx32, chloroplastic [Sesamum indicum]	gi|747097989|ref|XM_011098680.1|/3.99084e-141/PREDICTED: Sesamum indicum probable serine/threonine-protein kinase Cx32, chloroplastic (LOC105176011), mRNA	sp|P27450|CX32_ARATH/2.3e-67/Probable serine/threonine-protein kinase Cx32, chloroplastic OS=Arabidopsis thaliana GN=At4g35600 PE=1 SV=2	brp:103874733/3.3e-68/probable serine/threonine-protein kinase Cx32, chloroplastic; K00924	At2g17220/1.2e-67/[T] KOG1187 Serine/threonine protein kinase	PTHR27001:SF32/6.5E-112/--	NA
CL11478.Contig4_All	900	1.12	0.01	-6.80735	0.000347923	Down	5.28216e-05	gi|747086392|ref|XP_011090695.1|/5.8e-88/PREDICTED: probable RNA helicase SDE3 [Sesamum indicum]	NA	sp|Q8GYD9|SDE3_ARATH/1.0e-50/Probable RNA helicase SDE3 OS=Arabidopsis thaliana GN=SDE3 PE=1 SV=1	sind:105171322/8.9e-89/probable RNA helicase SDE3; K18422 helicase MOV-10 [EC:3.6.4.13]	At1g05460/2.7e-50/[A] KOG1804 RNA helicase	PTHR10887/2.3E-76/--	NA
CL4295.Contig2_All	1933	1.12	0.01	-6.80735	2.43768e-09	Down	1.69414e-10	gi|747071647|ref|XP_011082705.1|/1.3e-129/PREDICTED: suppressor protein SRP40 isoform X2 [Sesamum indicum]	gi|747071646|ref|XM_011084403.1|/2.42774e-39/PREDICTED: Sesamum indicum suppressor protein SRP40 (LOC105165404), transcript variant X2, mRNA	sp|Q8VZ67|Y4919_ARATH/5.7e-06/Uncharacterized zinc finger CCHC domain-containing protein At4g19190 OS=Arabidopsis thaliana GN=At4g19190 PE=2 SV=1	sot:102604071/2.5e-11/peptidyl-prolyl cis-trans isomerase CYP63; K09566 peptidyl-prolyl isomerase G (cyclophilin G) [EC:5.2.1.8]	YKR092c/2.3e-09/[Y] KOG2992 Nucleolar GTPase/ATPase p130	NA	NA
CL313.Contig1_All	1788	1.11	0.01	-6.79442	1.81369e-08	Down	1.39506e-09	gi|747070878|ref|XP_011082283.1|/4.1e-69/PREDICTED: uncharacterized protein LOC105165107 isoform X1 [Sesamum indicum]	gi|747070879|ref|XM_011083982.1|/1.74584e-35/PREDICTED: Sesamum indicum uncharacterized LOC105165107 (LOC105165107), transcript variant X2, mRNA	NA	eus:EUTSA_v10013728mg/7.1e-13/hypothetical protein; K10569 endonuclease VIII-like 3	NA	PF06839/2.4E-5/GRF zinc finger	molecular_function:GO:0005488//binding;
CL9466.Contig4_All	1227	1.11	0.01	-6.79442	7.0341e-06	Down	7.78976e-07	gi|747078508|ref|XP_011086417.1|/8.7e-103/PREDICTED: uncharacterized protein LOC105168160 [Sesamum indicum]	NA	NA	egr:104446249/1.3e-26/uncharacterized LOC104446249; K03094 S-phase kinase-associated protein 1	NA	PTHR31205:SF2/8.7E-119/--	NA
CL14021.Contig2_All	2555	1.09	0.01	-6.76818	2.88916e-12	Down	1.50246e-13	gi|747091595|ref|XP_011093534.1|/2.1e-135/PREDICTED: SURP and G-patch domain-containing protein 1-like protein isoform X1 [Sesamum indicum]	gi|747044115|ref|XM_011089050.1|/1.70755e-126/PREDICTED: Sesamum indicum SURP and G-patch domain-containing protein 1-like protein (LOC105168865), mRNA	sp|Q94C11|SUGP1_ARATH/1.2e-115/SURP and G-patch domain-containing protein 1-like protein OS=Arabidopsis thaliana GN=At3g52120 PE=2 SV=1	sind:105173481/3.2e-136/SURP and G-patch domain-containing protein 1-like protein; K13096 splicing factor 4	7294018/1.3e-09/[A] KOG0007 Splicing factor 3a, subunit 1	SM00443/9.0E-18/glycine rich nucleic binding domain	NA
CL2172.Contig11_All	1084	1.08	0.01	-6.75489	5.00117e-05	Down	6.41458e-06	gi|593700355|ref|XP_007150616.1|/2.4e-32/hypothetical protein PHAVU_005G167100g [Phaseolus vulgaris] >gi|561023880|gb|ESW22610.1| hypothetical protein PHAVU_005G167100g [Phaseolus vulgaris]	gi|747042848|ref|XM_011082318.1|/9.68519e-91/PREDICTED: Sesamum indicum uncharacterized LOC105163825 (LOC105163825), mRNA	sp|P51327|FTSH_PORPU/5.3e-17/ATP-dependent zinc metalloprotease FtsH OS=Porphyra purpurea GN=ftsH PE=3 SV=1	pmum:103339259/1.4e-16/ATP-dependent zinc metalloprotease FTSH 10, mitochondrial-like; K08956 AFG3 family protein [EC:3.4.24.-]	At3g16290/5.3e-32/[O] KOG0731 AAA+-type ATPase containing the peptidase M41 domain	PTHR23076:SF56/2.6E-28/--	biological_process:GO:0006508//proteolysis;cellular_component:GO:0005739//mitochondrion;GO:0009941//chloroplast envelope;molecular_function:GO:0005524//ATP binding;GO:0004222//metalloendopeptidase activity;GO:0004176//ATP-dependent peptidase activity;
CL3729.Contig4_All	1597	1.08	0.01	-6.75489	2.58669e-07	Down	2.3198e-08	gi|565374684|ref|XP_006353886.1|/2.5e-81/PREDICTED: short-chain dehydrogenase TIC 32, chloroplastic-like [Solanum tuberosum]	gi|985466065|ref|XM_006490367.2|/1.95645e-54/PREDICTED: Citrus sinensis short-chain dehydrogenase TIC 32, chloroplastic-like (LOC102621527), mRNA	sp|A2RVM0|TIC32_ARATH/9.0e-74/Short-chain dehydrogenase TIC 32, chloroplastic OS=Arabidopsis thaliana GN=TIC32 PE=2 SV=1	vvi:100264493/8.6e-79/short-chain dehydrogenase TIC 32, chloroplastic; K19329 WW domain-containing oxidoreductase	At4g11410/3.2e-70/[Q] KOG1208 Dehydrogenases with different specificities (related to short-chain alcohol dehydrogenases)	PTHR24320:SF100/5.2E-129/--	NA
Unigene18066_All	1254	1.08	0.01	-6.75489	7.02495e-06	Down	7.78976e-07	gi|747098027|ref|XP_011097001.1|/2.5e-145/PREDICTED: probable protein phosphatase 2C 8 isoform X1 [Sesamum indicum]	gi|747098026|ref|XM_011098699.1|/0/PREDICTED: Sesamum indicum probable protein phosphatase 2C 8 (LOC105176027), transcript variant X1, mRNA	sp|Q9LMT1|P2C08_ARATH/6.3e-123/Probable protein phosphatase 2C 8 OS=Arabidopsis thaliana GN=At1g18030 PE=2 SV=2	sind:105176027/3.8e-146/probable protein phosphatase 2C 8; K17500 integrin-linked kinase-associated serine/threonine phosphatase 2C [EC:3.1.3.16]	At1g18030/8.3e-122/[T] KOG0698 Serine/threonine protein phosphatase	PTHR13832:SF355/2.1E-192/--	biological_process:GO:0006470//protein dephosphorylation;molecular_function:GO:0004722//protein serine/threonine phosphatase activity;
CL6959.Contig3_All	644	11.86	0.11	-6.75246	6.51502e-30	Down	1.20861e-31	NA	NA	NA	NA	NA	NA	NA
CL5266.Contig11_All	1724	1.07	0.01	-6.74147	6.87039e-08	Down	5.68882e-09	gi|747070506|ref|XP_011082078.1|/2.3e-149/PREDICTED: zinc finger protein 622 [Sesamum indicum]	gi|747070505|ref|XM_011083776.1|/0/PREDICTED: Sesamum indicum zinc finger protein 622 (LOC105164935), mRNA	NA	sind:105164935/3.5e-150/zinc finger protein 622; K14816 pre-60S factor REI1	At2g24500/6.5e-109/[R] KOG2785 C2H2-type Zn-finger protein	PTHR13182:SF8/2.9E-112/--	NA
CL539.Contig5_All	2098	1.06	0.01	-6.72792	1.24857e-09	Down	8.38946e-11	gi|747105452|ref|XP_011100998.1|/5.7e-62/PREDICTED: uncharacterized protein LOC105179103 [Sesamum indicum]	NA	NA	mdm:103400296/2.2e-21/poly(ADP-ribose) glycohydrolase 1-like; K07759 poly(ADP-ribose) glycohydrolase [EC:3.2.1.143]	At5g41980/1.3e-26/[L] KOG4585 Predicted transposase	PF13359/3.1E-7/DDE superfamily endonuclease	NA
CL1300.Contig5_All	866	1.05	0.01	-6.71425	0.000657937	Down	0.000106666	gi|747094367|ref|XP_011095015.1|/6.4e-84/PREDICTED: symplekin [Sesamum indicum]	NA	NA	sind:105174569/9.7e-85/symplekin; K06100 symplekin	At5g01400/2.1e-68/[A] KOG1895 mRNA cleavage and polyadenylation factor II complex, subunit PTA1	PTHR15245/3.7E-123/--	NA
CL1957.Contig5_All	2970	1.05	0.01	-6.71425	9.71424e-14	Down	4.47436e-15	gi|747089616|ref|XP_011092455.1|/5.2e-186/PREDICTED: fructose-1,6-bisphosphatase, chloroplastic [Sesamum indicum]	gi|747089615|ref|XM_011094153.1|/0/PREDICTED: Sesamum indicum fructose-1,6-bisphosphatase, chloroplastic (LOC105172633), mRNA	sp|Q07204|F16P1_BRANA/8.3e-73/Fructose-1,6-bisphosphatase, chloroplastic OS=Brassica napus GN=FBP PE=2 SV=1	sind:105172633/8.0e-187/fructose-1,6-bisphosphatase, chloroplastic; K03841 fructose-1,6-bisphosphatase I [EC:3.1.3.11]	At5g64380/3.1e-151/[G] KOG1458 Fructose-1,6-bisphosphatase	PR00115/4.5E-47/Fructose-1,6-bisphosphatase signature	biological_process:GO:0005975//carbohydrate metabolic process;GO:0016311//dephosphorylation;molecular_function:GO:0042132//fructose 1,6-bisphosphate 1-phosphatase activity;
CL967.Contig6_All	1417	1.05	0.01	-6.71425	1.88678e-06	Down	1.91027e-07	gi|769952896|gb|AJW65389.1|/2.4e-152/mitochondrial alternative oxidase 2 [Olea europaea] >gi|769952898|gb|AJW65390.1| mitochondrial alternative oxidase 2 [Olea europaea] >gi|769952900|gb|AJW65391.1| mitochondrial alternative oxidase 2 [Olea europaea] >gi|769952902|gb|AJW65392.1| mitochondrial alternative oxidase 2 [Olea europaea]	gi|848869579|ref|XM_012979955.1|/0/PREDICTED: Erythranthe guttatus ubiquinol oxidase, mitochondrial (LOC105956127), mRNA	sp|Q41266|AOX2_SOYBN/1.9e-139/Ubiquinol oxidase 2, mitochondrial OS=Glycine max GN=AOX2 PE=1 SV=2	tcc:TCM_007483/1.9e-141/Alternative oxidase 2; K17893 ubiquinol oxidase [EC:1.10.3.11]	NA	PTHR31803/3.5E-226/--	biological_process:GO:0055114//oxidation-reduction process;cellular_component:GO:0016021//integral component of membrane;GO:0070469//respiratory chain;molecular_function:GO:0046872//metal ion binding;GO:0009916//alternative oxidase activity;
CL1660.Contig2_All	950	1.04	0.01	-6.70044	0.000347786	Down	5.28216e-05	gi|697182066|ref|XP_009600034.1|/4.5e-14/PREDICTED: leucine-rich repeat extensin-like protein 3 [Nicotiana tomentosiformis]	NA	NA	NA	At3g13970/1.7e-10/[O] KOG3439 Protein conjugation factor involved in autophagy	NA	NA
CL3065.Contig3_All	1054	1.04	0.01	-6.70044	9.53589e-05	Down	1.29534e-05	gi|747047765|ref|XP_011069863.1|/6.0e-153/PREDICTED: uncharacterized protein LOC105155656 [Sesamum indicum] >gi|747047767|ref|XP_011069864.1| PREDICTED: uncharacterized protein LOC105155656 [Sesamum indicum] >gi|747047769|ref|XP_011069865.1| PREDICTED: uncharacterized protein LOC105155656 [Sesamum indicum] >gi|747047771|ref|XP_011069866.1| PREDICTED: uncharacterized protein LOC105155656 [Sesamum …	gi|747047772|ref|XM_011071565.1|/0/PREDICTED: Sesamum indicum uncharacterized LOC105155656 (LOC105155656), transcript variant X5, mRNA	NA	NA	NA	PF13088/3.9E-83/BNR repeat-like domain	NA
CL3565.Contig3_All	2019	1.03	0.01	-6.6865	4.7813e-09	Down	3.42108e-10	gi|747054405|ref|XP_011073408.1|/1.9e-118/PREDICTED: uncharacterized protein LOC105158366 isoform X1 [Sesamum indicum]	gi|747054408|ref|XM_011075108.1|/2.78969e-153/PREDICTED: Sesamum indicum uncharacterized LOC105158366 (LOC105158366), transcript variant X3, mRNA	sp|Q9CAP9|FPP1_ARATH/1.7e-08/Filament-like plant protein 1 OS=Arabidopsis thaliana GN=FPP1 PE=2 SV=1	egu:105041072/1.1e-06/protein CASP-like; K09313 homeobox protein cut-like	CE08098/5.5e-06/[T] KOG0612 Rho-associated, coiled-coil containing protein kinase	PTHR10555/1.2E-109/--	NA
CL9146.Contig5_All	907	1.03	0.01	-6.6865	0.000658571	Down	0.000106666	gi|747095370|ref|XP_011095558.1|/1.5e-30/PREDICTED: uncharacterized protein LOC105174973 isoform X3 [Sesamum indicum]	NA	NA	NA	NA	NA	NA
Unigene18543_All	1287	1.03	0.01	-6.6865	1.35212e-05	Down	1.57304e-06	gi|747063685|ref|XP_011078400.1|/2.0e-57/PREDICTED: thylakoid lumenal 16.5 kDa protein, chloroplastic [Sesamum indicum]	NA	sp|O22773|TL16_ARATH/2.8e-41/Thylakoid lumenal 16.5 kDa protein, chloroplastic OS=Arabidopsis thaliana GN=At4g02530 PE=1 SV=3	NA	NA	PTHR35742/1.3E-61/--	NA
CL2906.Contig3_All	1322	1.02	0.01	-6.67243	7.02267e-06	Down	7.78976e-07	gi|661896206|emb|CDP00784.1|/1.6e-163/unnamed protein product [Coffea canephora]	gi|747049169|ref|XM_011072319.1|/2.92788e-176/PREDICTED: Sesamum indicum uncharacterized protein At1g04910-like (LOC105156243), mRNA	sp|Q8W486|Y1491_ARATH/8.3e-41/Uncharacterized protein At1g04910 OS=Arabidopsis thaliana GN=At1g04910 PE=2 SV=1	mdm:103446271/1.6e-25/uncharacterized LOC103446271; K13506 glycerol-3-phosphate O-acyltransferase 3/4 [EC:2.3.1.15]	At2g01480/2.2e-157/[S] LSE0400 A Predicted auxin-independent growth regulator	PF10250/7.7E-52/GDP-fucose protein O-fucosyltransferase	cellular_component:GO:0016021//integral component of membrane;
CL5477.Contig5_All	2241	1.02	0.01	-6.67243	6.39319e-10	Down	4.1545e-11	gi|747059943|ref|XP_011076376.1|/7.8e-259/PREDICTED: putative nitric oxide synthase isoform X1 [Sesamum indicum]	gi|747059942|ref|XM_011078074.1|/0/PREDICTED: Sesamum indicum putative nitric oxide synthase (LOC105160612), transcript variant X1, mRNA	sp|Q66GP9|NOA1_ARATH/1.4e-202/NO-associated protein 1, chloroplastic/mitochondrial OS=Arabidopsis thaliana GN=NOA1 PE=1 SV=1	sot:102577659/4.0e-231/nitric oxide synthase-associated protein I; K13427 nitric-oxide synthase, plant [EC:1.14.13.39]	At3g47450/2.5e-201/[R] KOG1249 Predicted GTPases	PTHR11089/0.0/--	molecular_function:GO:0005525//GTP binding;
CL9151.Contig2_All	3206	1.02	0.01	-6.67243	1.2658e-14	Down	5.43358e-16	gi|527208276|gb|EPS73304.1|/1.5e-183/suppressor-like protein, partial [Genlisea aurea]	gi|848868993|ref|XM_012979669.1|/0/PREDICTED: Erythranthe guttatus protein SGT1 homolog At5g65490 (LOC105955871), mRNA	sp|Q9LSM5|SGT1_ARATH/3.9e-169/Protein SGT1 homolog At5g65490 OS=Arabidopsis thaliana GN=At5g65490 PE=1 SV=1	NA	At5g65490/1.0e-168/[K] KOG2406 MADS box transcription factor	PTHR13060/1.3E-176/--	NA
CL10383.Contig4_All	1367	1.01	0.01	-6.65821	7.02343e-06	Down	7.78976e-07	gi|747097338|ref|XP_011096631.1|/1.2e-161/PREDICTED: putative hydrolase C777.06c isoform X2 [Sesamum indicum]	gi|747097337|ref|XM_011098329.1|/0/PREDICTED: Sesamum indicum putative hydrolase C777.06c (LOC105175756), transcript variant X7, mRNA	NA	bna:106360388/4.0e-117/putative hydrolase C777.06c; K06167 phosphoribosyl 1,2-cyclic phosphate phosphodiesterase [EC:3.1.4.55]	NA	PTHR12553/2.7E-160/--	NA
Unigene19072_All	1596	10.08	0.1	-6.65535	3.24627e-68	Down	2.09316e-70	NA	NA	NA	NA	NA	NA	NA
CL581.Contig4_All	2034	0.99	0.01	-6.62936	9.32197e-09	Down	6.9084e-10	gi|747066195|ref|XP_011079772.1|/5.5e-134/PREDICTED: LEC14B protein [Sesamum indicum]	NA	sp|Q40153|LE14B_LITER/2.3e-114/LEC14B protein OS=Lithospermum erythrorhizon PE=2 SV=1	sind:105163208/8.3e-135/LEC14B protein; K11801 WD repeat-containing protein 23	At4g03020/2.0e-117/[R] KOG0266 WD40 repeat-containing protein	PTHR19847/5.3E-60/--	NA
CL7553.Contig1_All	1104	0.99	0.01	-6.62936	9.5477e-05	Down	1.29534e-05	gi|747045753|ref|XP_011095810.1|/7.4e-61/PREDICTED: uncharacterized protein LOC105175158 [Sesamum indicum]	gi|848910999|ref|XM_012998558.1|/2.03311e-122/PREDICTED: Erythranthe guttatus uncharacterized LOC105973526 (LOC105973526), mRNA	NA	sind:105175158/1.1e-61/uncharacterized LOC105175158; K03354 anaphase-promoting complex subunit 7	NA	NA	NA
CL8034.Contig3_All	1387	0.99	0.01	-6.62936	7.03333e-06	Down	7.78976e-07	gi|747099085|ref|XP_011097583.1|/7.2e-130/PREDICTED: uncharacterized protein LOC105176468 [Sesamum indicum]	NA	sp|P24152|EXTN_SORBI/8.0e-18/Extensin OS=Sorghum bicolor GN=HRGP PE=3 SV=1	brp:103850667/1.6e-12/formin-like protein 20; K02184 formin 2	At3g19020/1.8e-16/[M] LSE0601 A Pollen extensin-like protein (Pex)	PTHR35310/8.9E-124/--	cellular_component:GO:0043231//intracellular membrane-bounded organelle;GO:0012505//endomembrane system;GO:0044444//cytoplasmic part;
CL268.Contig7_All	1023	1.97	0.02	-6.62205	1.81171e-08	Down	1.39506e-09	gi|747070908|ref|XP_011082300.1|/1.9e-47/PREDICTED: F-box protein SKIP8 isoform X2 [Sesamum indicum]	NA	sp|Q93YV9|SKIP8_ARATH/1.0e-38/F-box protein SKIP8 OS=Arabidopsis thaliana GN=SKIP8 PE=1 SV=1	NA	NA	NA	NA
CL2972.Contig3_All	1913	0.98	0.01	-6.61471	3.51701e-08	Down	2.81714e-09	gi|844572806|gb|AKN09595.1|/8.6e-182/basic helix-loop-helix transcription factor [Salvia miltiorrhiza]	gi|844572805|gb|KP257493.1|/0/Salvia miltiorrhiza clone 60 basic helix-loop-helix transcription factor mRNA, complete cds	sp|Q66GR3|BH130_ARATH/2.1e-53/Transcription factor bHLH130 OS=Arabidopsis thaliana GN=BHLH130 PE=1 SV=1	dosa:Os12t0610200-01/3.9e-09/Os12g0610200; Similar to Phytochrome-interacting factor 3 (Phytochrome-associated protein 3) (Basic helix-loop-helix protein 8) (bHLH8) (AtbHLH008).; K16189 phytochrome-interacting factor 4	At2g42280/7.6e-50/[KT] LSE0107 A bHLH transcription factor	PTHR16223/1.1E-80/--	NA
CL7822.Contig2_All	1014	0.98	0.01	-6.61471	0.000348061	Down	5.28216e-05	gi|747091455|ref|XP_011093458.1|/8.0e-78/PREDICTED: 3-hydroxyisobutyryl-CoA hydrolase 1-like [Sesamum indicum]	gi|747091454|ref|XM_011095156.1|/0/PREDICTED: Sesamum indicum 3-hydroxyisobutyryl-CoA hydrolase 1-like (LOC105173426), mRNA	sp|Q1PEY5|HIBC2_ARATH/2.3e-67/Probable 3-hydroxyisobutyryl-CoA hydrolase 2 OS=Arabidopsis thaliana GN=At2g30650 PE=2 SV=1	sind:105173426/1.2e-78/3-hydroxyisobutyryl-CoA hydrolase 1-like; K05605 3-hydroxyisobutyryl-CoA hydrolase [EC:3.1.2.4]	At5g65940/3.4e-65/[I] LSE1491 A Hydroxyisobutyryl-CoA hydrolase	PF16113/1.9E-33/Enoyl-CoA hydratase/isomerase	molecular_function:GO:0016787//hydrolase activity;
CL2633.Contig12_All	1645	0.97	0.01	-6.59991	5.02824e-07	Down	4.68452e-08	gi|747071477|ref|XP_011082609.1|/6.8e-111/PREDICTED: magnesium transporter MRS2-I-like [Sesamum indicum] >gi|747071479|ref|XP_011082610.1| PREDICTED: magnesium transporter MRS2-I-like [Sesamum indicum]	gi|670360278|ref|XM_008679256.1|/9.85812e-18/PREDICTED: Zea mays LOC100283487 (pco092863), transcript variant X2, mRNA	sp|Q9FLG2|MRS22_ARATH/1.2e-81/Magnesium transporter MRS2-2 OS=Arabidopsis thaliana GN=MRS2-2 PE=2 SV=1	sind:105165331/1.0e-111/magnesium transporter MRS2-I-like; K16075 magnesium transporter	At5g64560/3.2e-81/[P] KOG2662 Magnesium transporters: CorA family	PTHR13890:SF8/1.5E-134/--	NA
CL4096.Contig3_All	1065	0.97	0.01	-6.59991	0.000182667	Down	2.61576e-05	gi|747065236|ref|XP_011079244.1|/2.9e-78/PREDICTED: zinc finger protein 287-like isoform X1 [Sesamum indicum]	gi|747065239|ref|XM_011080944.1|/1.93162e-132/PREDICTED: Sesamum indicum zinc finger protein 287-like (LOC105162821), transcript variant X3, mRNA	NA	sind:105162821/4.4e-79/zinc finger protein 287-like; K09191 general transcription factor IIIA	At1g72050/2.8e-46/[R] KOG1721 FOG: Zn-finger	PS00028/-/Zinc finger C2H2 type domain signature.	biological_process:GO:0006355//regulation of transcription, DNA-templated;cellular_component:GO:0005730//nucleolus;molecular_function:GO:0046872//metal ion binding;GO:0080084//5S rDNA binding;GO:0008097//5S rRNA binding;GO:0003700//transcription factor activity, sequence-specific DNA binding;
CL4056.Contig1_All	1029	0.94	0.01	-6.55459	0.000348364	Down	5.28216e-05	gi|661886733|emb|CDP09682.1|/5.0e-27/unnamed protein product [Coffea canephora]	NA	sp|O65499|ZAT3_ARATH/9.1e-19/Zinc finger protein ZAT3 OS=Arabidopsis thaliana GN=ZAT3 PE=2 SV=1	mtr:MTR_3g037080/1.6e-06/actin-binding FH2 (formin-like) protein, putative; K02184 formin 2	At4g35280/2.4e-18/[R] KOG1721 FOG: Zn-finger	PTHR26374/4.4E-17/--	NA
CL1108.Contig25_All	1096	0.93	0.01	-6.53916	0.000182805	Down	2.61576e-05	gi|747056060|ref|XP_011074285.1|/6.5e-25/PREDICTED: uncharacterized protein LOC105159050 [Sesamum indicum]	gi|123687855|emb|AM434748.1|/3.00712e-21/Vitis vinifera, whole genome shotgun sequence, contig VV78X220837.13, clone ENTAV 115	NA	NA	NA	PTHR23012/5.3E-21/--	NA
CL12592.Contig2_All	1408	0.93	0.01	-6.53916	1.3517e-05	Down	1.57304e-06	gi|747100698|ref|XP_011098450.1|/3.0e-131/PREDICTED: anthranilate phosphoribosyltransferase, chloroplastic-like isoform X2 [Sesamum indicum]	gi|848854758|ref|XM_012994230.1|/1.91993e-158/PREDICTED: Erythranthe guttatus anthranilate phosphoribosyltransferase, chloroplastic-like (LOC105969476), transcript variant X1, mRNA	sp|Q02166|TRPD_ARATH/1.5e-117/Anthranilate phosphoribosyltransferase, chloroplastic OS=Arabidopsis thaliana GN=PAT1 PE=2 SV=1	spen:107005192/3.9e-123/anthranilate phosphoribosyltransferase, chloroplastic-like; K00766 anthranilate phosphoribosyltransferase [EC:2.4.2.18]	At5g17990/4.1e-117/[E] KOG1438 Anthranilate phosphoribosyltransferase	PTHR11922/5.9E-119/--	NA
CL7733.Contig4_All	1780	0.93	0.01	-6.53916	2.586e-07	Down	2.3198e-08	gi|747091670|ref|XP_011093574.1|/8.7e-136/PREDICTED: uncharacterized protein LOC105173511 [Sesamum indicum]	NA	sp|Q941B6|UBC37_ARATH/5.7e-69/Probable ubiquitin-conjugating enzyme E2 37 OS=Arabidopsis thaliana GN=UBC37 PE=2 SV=2	sind:105173511/1.3e-136/uncharacterized LOC105173511; K13960 ubiquitin-conjugating enzyme E2 T [EC:2.3.2.23]	Hs7661808/2.4e-42/[O] KOG0417 Ubiquitin-protein ligase	SM00212/4.6E-49/Ubiquitin-conjugating enzyme E2, catalytic domain homologues	NA
CL11170.Contig1_All	1019	0.92	0.01	-6.52356	0.000658034	Down	0.000106666	gi|747092641|ref|XP_011094095.1|/8.7e-56/PREDICTED: uncharacterized protein LOC105173891 [Sesamum indicum]	gi|848931541|ref|XM_012973350.1|/7.59298e-37/PREDICTED: Erythranthe guttatus uncharacterized LOC105950027 (LOC105950027), transcript variant X2, mRNA	sp|Q9FPQ6|GP1_CHLRE/2.1e-07/Vegetative cell wall protein gp1 OS=Chlamydomonas reinhardtii GN=GP1 PE=1 SV=1	aip:107607151/1.3e-06/extensin-like; K05747 Wiskott-Aldrich syndrome protein	Hs5032119/7.2e-07/[AR] KOG2146 Splicing coactivator SRm160/300, subunit SRm160 (contains PWI domain)	PTHR33972/2.5E-38/--	NA
CL1426.Contig4_All	3173	0.92	0.01	-6.52356	7.41549e-13	Down	3.68446e-14	gi|747089874|ref|XP_011092593.1|/0.0e+00/PREDICTED: DNA (cytosine-5)-methyltransferase CMT2 [Sesamum indicum]	gi|848911683|ref|XM_012998783.1|/0/PREDICTED: Erythranthe guttatus DNA (cytosine-5)-methyltransferase CMT3 (LOC105973742), mRNA	sp|Q94F87|CMT2_ARATH/7.1e-272/DNA (cytosine-5)-methyltransferase CMT2 OS=Arabidopsis thaliana GN=CMT2 PE=2 SV=3	sind:105172733/0.0e+00/DNA (cytosine-5)-methyltransferase CMT2; K00558 DNA (cytosine-5)-methyltransferase 1 [EC:2.1.1.37]	At1g69770/1.7e-200/[LK] LSE0283 A Chromomethylase	PF01426/4.0E-12/BAH domain	NA
CL2158.Contig2_All	2355	0.92	0.01	-6.52356	2.43642e-09	Down	1.69414e-10	gi|747094340|ref|XP_011095001.1|/4.3e-98/PREDICTED: protein root UVB sensitive 5 [Sesamum indicum]	gi|747094342|ref|XR_848842.1|/1.47516e-171/PREDICTED: Sesamum indicum protein root UVB sensitive 5 (LOC105174556), transcript variant X3, misc_RNA	NA	ota:Ot08g02650/9.9e-23/putative glutamate/ornithine acetyltransferase (ISS); K00620 glutamate N-acetyltransferase / amino-acid N-acetyltransferase [EC:2.3.1.35 2.3.1.1]	At5g01510/6.4e-83/[S] KOG4249 Uncharacterized conserved protein	PTHR12770/7.8E-143/--	NA
CL3440.Contig5_All	1756	0.92	0.01	-6.52356	5.03538e-07	Down	4.68452e-08	gi|747051045|ref|XP_011071606.1|/7.8e-105/PREDICTED: isochorismate synthase, chloroplastic-like [Sesamum indicum]	gi|747051044|ref|XM_011073304.1|/6.87357e-139/PREDICTED: Sesamum indicum isochorismate synthase, chloroplastic-like (LOC105157014), mRNA	sp|Q9ZPC0|ICS_CATRO/1.6e-68/Isochorismate synthase, chloroplastic OS=Catharanthus roseus PE=1 SV=1	sind:105157014/1.2e-105/isochorismate synthase, chloroplastic-like; K02552 menaquinone-specific isochorismate synthase [EC:5.4.4.2]	At1g74710/3.7e-67/[E] KOG1223 Isochorismate synthase	PF00425/1.6E-37/chorismate binding enzyme	NA
CL2020.Contig5_All	2081	2.73	0.03	-6.50779	2.45387e-25	Down	5.58936e-27	gi|743918525|ref|XP_011003268.1|/3.7e-53/PREDICTED: serine/arginine-rich splicing factor SR34A isoform X3 [Populus euphratica]	gi|657945778|ref|XM_008383263.1|/3.19884e-78/PREDICTED: Malus x domestica pre-mRNA-splicing factor SF2 (LOC103444323), mRNA	sp|O22315|SRSF1_ARATH/3.1e-34/Pre-mRNA-splicing factor SF2 OS=Arabidopsis thaliana GN=SF2 PE=1 SV=1	sot:102577891/2.9e-50/pre-mRNA splicing factor-like protein; K12890 splicing factor, arginine/serine-rich 1/9	At3g49430/8.6e-47/[A] KOG0105 Alternative splicing factor ASF/SF2 (RRM superfamily)	PTHR23147:SF1/2.7E-16/--	molecular_function:GO:0000166//nucleotide binding;GO:0003676//nucleic acid binding;
CL4216.Contig4_All	1438	0.91	0.01	-6.50779	1.35129e-05	Down	1.57304e-06	gi|663084744|gb|AIE89796.1|/7.2e-141/SQUAMOSA promoter binding protein-like 7, partial [Salvia miltiorrhiza]	gi|663084743|gb|KF437883.1|/0/Salvia miltiorrhiza SQUAMOSA promoter binding protein-like 7 (SPL7) mRNA, partial cds	sp|Q8S9G8|SPL7_ARATH/6.7e-68/Squamosa promoter-binding-like protein 7 OS=Arabidopsis thaliana GN=SPL7 PE=1 SV=2	mdm:103401427/8.8e-14/uncharacterized LOC103401427; K13415 protein brassinosteroid insensitive 1 [EC:2.7.10.1 2.7.11.1]	NA	PTHR31251/1.2E-99/--	NA
CL4758.Contig1_All	2011	0.91	0.01	-6.50779	6.86541e-08	Down	5.68882e-09	gi|747058089|ref|XP_011075377.1|/4.6e-210/PREDICTED: uncharacterized protein LOC105159868 [Sesamum indicum]	gi|747058088|ref|XM_011077075.1|/1.28358e-156/PREDICTED: Sesamum indicum uncharacterized LOC105159868 (LOC105159868), mRNA	NA	sly:101267999/4.7e-13/uncharacterized LOC101267999; K14972 PAX-interacting protein 1	At2g41450_1/4.6e-90/[KTDL] KOG2043 Signaling protein SWIFT and related BRCT domain proteins	PS50172/13.952/BRCT domain profile.	NA
CL6573.Contig3_All	1517	0.91	0.01	-6.50779	7.02572e-06	Down	7.78976e-07	gi|747101927|ref|XP_011099108.1|/3.8e-140/PREDICTED: uncharacterized protein LOC105177598 [Sesamum indicum]	gi|747101926|ref|XM_011100806.1|/0/PREDICTED: Sesamum indicum uncharacterized LOC105177598 (LOC105177598), mRNA	sp|Q9T0K5|LRX3_ARATH/1.2e-06/Leucine-rich repeat extensin-like protein 3 OS=Arabidopsis thaliana GN=LRX3 PE=1 SV=1	aip:107619883/9.3e-06/formin-like protein 20; K02184 formin 2	At4g13340/3.1e-06/[M] LSE0601 A Pollen extensin-like protein (Pex)	PTHR24012/2.1E-31/--	NA
CL8979.Contig1_All	1928	0.91	0.01	-6.50779	1.33362e-07	Down	1.14878e-08	gi|747091706|ref|XP_011093594.1|/1.5e-85/PREDICTED: uncharacterized protein LOC105173522 isoform X1 [Sesamum indicum]	NA	NA	NA	NA	PTHR34282/2.9E-37/--	NA
CL9502.Contig4_All	1855	0.91	0.01	-6.50779	2.58981e-07	Down	2.3198e-08	gi|747097314|ref|XP_011096616.1|/1.8e-229/PREDICTED: CBL-interacting protein kinase 23 [Sesamum indicum]	gi|747097313|ref|XM_011098314.1|/0/PREDICTED: Sesamum indicum CBL-interacting protein kinase 23 (LOC105175751), mRNA	sp|Q93VD3|CIPKN_ARATH/2.8e-212/CBL-interacting serine/threonine-protein kinase 23 OS=Arabidopsis thaliana GN=CIPK23 PE=1 SV=1	aip:107630517/1.3e-203/CBL-interacting serine/threonine-protein kinase 23-like; K07198 5'-AMP-activated protein kinase, catalytic alpha subunit [EC:2.7.11.11]	At1g30270/2.7e-209/[T] KOG0583 Serine/threonine protein kinase	PF00069/4.2E-75/Protein kinase domain	biological_process:GO:0007165//signal transduction;GO:0006468//protein phosphorylation;cellular_component:GO:0016021//integral component of membrane;molecular_function:GO:0004674//protein serine/threonine kinase activity;GO:0005524//ATP binding;
CL1532.Contig16_All	2546	0.9	0.01	-6.49185	6.39791e-10	Down	4.1545e-11	gi|747083768|ref|XP_011089262.1|/6.2e-143/PREDICTED: uncharacterized protein LOC105170277 [Sesamum indicum]	gi|828321104|ref|XM_004505987.2|/9.1193e-25/PREDICTED: Cicer arietinum BEL1-like homeodomain protein 8 (LOC101502049), transcript variant X2, mRNA	sp|Q9SJJ3|BLH8_ARATH/2.4e-76/BEL1-like homeodomain protein 8 OS=Arabidopsis thaliana GN=BLH8 PE=1 SV=1	pmum:103332542/4.0e-54/BEL1-like homeodomain protein 9; K15613 homeobox protein Meis1	At2g27990/6.3e-76/[K] KOG0773 Transcription factor MEIS1 and related HOX domain proteins	SM00574/1.5E-40/domain associated with HOX domains	NA
CL3320.Contig1_All	1387	0.9	0.01	-6.49185	2.6013e-05	Down	3.17654e-06	gi|747051910|ref|XP_011072049.1|/2.9e-62/PREDICTED: protein REVEILLE 7-like isoform X2 [Sesamum indicum]	gi|747079529|ref|XM_011088669.1|/1.39698e-10/PREDICTED: Sesamum indicum protein REVEILLE 2-like (LOC105168539), transcript variant X3, mRNA	sp|F4KGY6|RVE1_ARATH/6.7e-41/Protein REVEILLE 1 OS=Arabidopsis thaliana GN=RVE1 PE=2 SV=1	bdi:100838310/1.2e-28/protein CCA1; K12133 MYB-related transcription factor LHY	At5g17300/2.3e-40/[O] KOG0724 Zuotin and related molecular chaperones (DnaJ superfamily), contains DNA-binding domains	NA	NA
CL3760.Contig10_All	1333	0.9	0.01	-6.49185	5.00071e-05	Down	6.41458e-06	gi|747100828|ref|XP_011098518.1|/7.0e-130/PREDICTED: uncharacterized protein LOC105177166 [Sesamum indicum]	gi|747100827|ref|XM_011100216.1|/5.11907e-149/PREDICTED: Sesamum indicum uncharacterized LOC105177166 (LOC105177166), mRNA	sp|P0C2F6|RNHX1_ARATH/6.1e-07/Putative ribonuclease H protein At1g65750 OS=Arabidopsis thaliana GN=At1g65750 PE=3 SV=1	nnu:104611621/7.1e-10/uncharacterized LOC104611621; K17541 SCY1-like protein 2	At1g17390/1.8e-10/[R] KOG1075 FOG: Reverse transcriptase	PF13456/2.5E-20/Reverse transcriptase-like	NA
CL5280.Contig7_All	1501	0.9	0.01	-6.49185	7.02952e-06	Down	7.78976e-07	gi|747102224|ref|XP_011099269.1|/2.0e-133/PREDICTED: BEL1-like homeodomain protein 4 [Sesamum indicum]	gi|645272880|ref|XM_008243385.1|/1.0518e-86/PREDICTED: Prunus mume BEL1-like homeodomain protein 4 (LOC103340022), mRNA	sp|Q94KL5|BLH4_ARATH/7.1e-105/BEL1-like homeodomain protein 4 OS=Arabidopsis thaliana GN=BLH4 PE=2 SV=2	bdi:100844103/1.3e-60/homeobox protein BEL1 homolog; K16670 homeobox protein Meis2	At2g23760/1.9e-104/[K] KOG0773 Transcription factor MEIS1 and related HOX domain proteins	PTHR11850/6.0E-159/--	NA
CL1065.Contig8_All	3782	0.89	0.01	-6.47573	6.39535e-15	Down	2.69074e-16	gi|661896305|emb|CDO99494.1|/1.2e-291/unnamed protein product [Coffea canephora]	gi|848897648|ref|XM_012993461.1|/0/PREDICTED: Erythranthe guttatus glycogen phosphorylase 1-like (LOC105968792), mRNA	sp|Q9SD76|PHS2_ARATH/3.5e-169/Alpha-glucan phosphorylase 2, cytosolic OS=Arabidopsis thaliana GN=PHS2 PE=1 SV=1	vvi:100264186/1.2e-288/glycogen phosphorylase 1-like; K00688 starch phosphorylase [EC:2.4.1.1]	At3g46970/9.4e-169/[G] KOG2099 Glycogen phosphorylase	PS00102/-/Phosphorylase pyridoxal-phosphate attachment site.	NA
CL11751.Contig1_All	1958	0.89	0.01	-6.47573	1.33511e-07	Down	1.14878e-08	gi|747099673|ref|XP_011097895.1|/2.7e-199/PREDICTED: uncharacterized protein LOC105176701 [Sesamum indicum]	gi|747095021|ref|XM_011097070.1|/0/PREDICTED: Sesamum indicum uncharacterized LOC105174849 (LOC105174849), mRNA	NA	cam:101495828/9.1e-14/uncharacterized LOC101495828; K08472 mlo protein	NA	PTHR31354:SF0/4.7E-288/--	NA
CL1524.Contig6_All	1673	0.89	0.01	-6.47573	1.88655e-06	Down	1.91027e-07	gi|747101085|ref|XP_011098656.1|/4.9e-80/PREDICTED: phosphate transporter PHO1 homolog 9-like [Sesamum indicum]	gi|567141299|ref|XM_006395249.1|/6.07897e-10/Eutrema salsugineum hypothetical protein (EUTSA_v10005314mg) mRNA, complete cds	sp|Q9LJW0|PHO19_ARATH/8.6e-67/Phosphate transporter PHO1 homolog 9 OS=Arabidopsis thaliana GN=PHO1-H9 PE=2 SV=1	NA	At3g29060/2.3e-66/[U] KOG1162 Predicted small molecule transporter	PTHR10783/2.7E-99/--	NA
CL5810.Contig3_All	1897	0.89	0.01	-6.47573	2.58738e-07	Down	2.3198e-08	gi|747075532|ref|XP_011084805.1|/6.9e-139/PREDICTED: spindle pole body protein pcp1 [Sesamum indicum]	NA	sp|Q9M7J4|MFP1_TOBAC/1.9e-09/MAR-binding filament-like protein 1-1 OS=Nicotiana tabacum GN=MFP1-1 PE=2 SV=1	atr:18432364/3.6e-15/nuclear-pore anchor; K09291 nucleoprotein TPR	At5g41790/3.0e-14/[Z] LSE0280 A Cytoskeleton-associated protein	PF07765/5.9E-10/KIP1-like protein	NA
Unigene18658_All	1840	0.88	0.01	-6.45943	5.02694e-07	Down	4.68452e-08	gi|985461794|ref|XP_015388548.1|/4.0e-51/PREDICTED: putative nuclease HARBI1 isoform X1 [Citrus sinensis]	NA	NA	sind:105173773/6.5e-22/uncharacterized LOC105173773; K01601 ribulose-bisphosphate carboxylase large chain [EC:4.1.1.39]	At3g44640/2.5e-18/[L] KOG4585 Predicted transposase	PF13359/5.5E-8/DDE superfamily endonuclease	NA
CL11193.Contig2_All	1519	13.17	0.15	-6.45615	6.4634e-84	Down	3.25176e-86	gi|747095380|ref|XP_011095564.1|/1.9e-179/PREDICTED: cellulose synthase-like protein E6 [Sesamum indicum]	NA	sp|Q651X6|CSLE6_ORYSJ/3.0e-135/Cellulose synthase-like protein E6 OS=Oryza sativa subsp. japonica GN=CSLE6 PE=2 SV=1	bna:106386336/4.1e-54/CesA7.1; cellulose synthase A catalytic subunit 7 [UDP-forming]; K10999 cellulose synthase A [EC:2.4.1.12]	At1g55850/4.2e-120/[MG] LSE0129 A Cellulose synthase catalytic subunit	PTHR13301/2.8E-239/--	NA
CL566.Contig8_All	1836	0.87	0.01	-6.44294	5.03343e-07	Down	4.68452e-08	gi|747093878|ref|XP_011094761.1|/1.0e-83/PREDICTED: uncharacterized protein LOC105174380 isoform X1 [Sesamum indicum]	gi|848862308|ref|XM_012976487.1|/3.32285e-142/PREDICTED: Erythranthe guttatus uncharacterized LOC105952898 (LOC105952898), mRNA	NA	NA	NA	PTHR30238:SF0/7.0E-30/--	biological_process:GO:0090351//seedling development;GO:0010027//thylakoid membrane organization;cellular_component:GO:0009535//chloroplast thylakoid membrane;GO:0016021//integral component of membrane;
CL801.Contig6_All	1569	0.87	0.01	-6.44294	7.03105e-06	Down	7.78976e-07	gi|747043027|ref|XP_011081481.1|/1.1e-131/PREDICTED: ankyrin repeat domain-containing protein, chloroplastic [Sesamum indicum]	gi|747043026|ref|XM_011083179.1|/0/PREDICTED: Sesamum indicum ankyrin repeat domain-containing protein, chloroplastic (LOC105164526), mRNA	sp|Q05753|AKRP_ARATH/9.1e-103/Ankyrin repeat domain-containing protein, chloroplastic OS=Arabidopsis thaliana GN=AKRP PE=1 SV=2	tcc:TCM_000124/1.9e-118/Ankyrin repeat protein; K12897 transformer-2 protein	At5g40160/4.6e-45/[R] KOG0504 FOG: Ankyrin repeat	PTHR24198:SF87/1.3E-67/--	NA
CL10283.Contig2_All	2217	0.86	0.01	-6.42626	3.51543e-08	Down	2.81714e-09	gi|747071291|ref|XP_011082508.1|/6.8e-130/PREDICTED: CUGBP Elav-like family member 3 [Sesamum indicum]	gi|747066162|ref|XM_011081453.1|/4.14055e-122/PREDICTED: Sesamum indicum CUGBP Elav-like family member 5 (LOC105163196), transcript variant X1, mRNA	sp|O04425|FCA_ARATH/9.4e-37/Flowering time control protein FCA OS=Arabidopsis thaliana GN=FCA PE=1 SV=2	sind:105165253/1.0e-130/CUGBP Elav-like family member 3; K13207 CUG-BP- and ETR3-like factor	At4g03110/2.6e-102/[A] KOG0144 RNA-binding protein CUGBP1/BRUNO (RRM superfamily)	PTHR24012:SF414/6.6E-105/--	molecular_function:GO:0003676//nucleic acid binding;
CL8141.Contig3_All	2704	0.85	0.01	-6.40939	3.27487e-10	Down	2.05734e-11	gi|747093364|ref|XP_011094484.1|/8.2e-146/PREDICTED: 3-phosphoinositide-dependent protein kinase 2-like [Sesamum indicum]	gi|747093363|ref|XM_011096182.1|/0/PREDICTED: Sesamum indicum 3-phosphoinositide-dependent protein kinase 2-like (LOC105174172), mRNA	sp|Q4V3C8|PDPK2_ARATH/5.0e-141/3-phosphoinositide-dependent protein kinase 2 OS=Arabidopsis thaliana GN=PDPK2 PE=1 SV=1	sind:105174172/1.3e-146/3-phosphoinositide-dependent protein kinase 2-like; K06276 3-phosphoinositide dependent protein kinase-1 [EC:2.7.11.1]	At5g04510/3.9e-140/[T] KOG0592 3-phosphoinositide-dependent protein kinase (PDK1)	PTHR24356/1.7E-128/--	biological_process:GO:0006468//protein phosphorylation;molecular_function:GO:0005524//ATP binding;GO:0004697//protein kinase C activity;
Unigene19693_All	991	10.97	0.13	-6.39891	8.71034e-44	Down	9.85212e-46	NA	NA	NA	NA	NA	NA	NA
CL2476.Contig2_All	1354	6.75	0.08	-6.39874	1.57995e-38	Down	2.1513e-40	gi|747076527|ref|XP_011085340.1|/1.9e-138/PREDICTED: peroxisomal membrane protein 2 [Sesamum indicum]	gi|747076526|ref|XM_011087038.1|/0/PREDICTED: Sesamum indicum peroxisomal membrane protein 2 (LOC105167356), mRNA	NA	sind:105167356/2.8e-139/peroxisomal membrane protein 2; K13348 protein Mpv17	At1g52870/8.2e-115/[R] KOG1944 Peroxisomal membrane protein MPV17 and related proteins	PTHR11266/9.9E-183/--	cellular_component:GO:0016021//integral component of membrane;
CL10426.Contig1_All	1313	0.84	0.01	-6.39232	9.53673e-05	Down	1.29534e-05	gi|747106317|ref|XP_011101448.1|/4.9e-168/PREDICTED: BES1/BZR1 homolog protein 4-like [Sesamum indicum]	gi|747106316|ref|XM_011103146.1|/0/PREDICTED: Sesamum indicum BES1/BZR1 homolog protein 4-like (LOC105179499), mRNA	sp|Q9ZV88|BEH4_ARATH/1.6e-121/BES1/BZR1 homolog protein 4 OS=Arabidopsis thaliana GN=BEH4 PE=1 SV=1	nnu:104595761/9.0e-66/BES1/BZR1 homolog protein 2; K14503 brassinosteroid resistant 1/2	At1g78700/4.3e-121/[GR] LSE0468 A Predicted glycosylhydrolase	PTHR31506:SF8/1.3E-221/--	biological_process:GO:0006355//regulation of transcription, DNA-templated;GO:0009742//brassinosteroid mediated signaling pathway;molecular_function:GO:0003700//transcription factor activity, sequence-specific DNA binding;
CL1694.Contig3_All	1823	0.84	0.01	-6.39232	9.72639e-07	Down	9.45976e-08	gi|747059876|ref|XP_011076341.1|/7.0e-173/PREDICTED: trehalose-phosphate phosphatase A-like isoform X2 [Sesamum indicum]	gi|747059875|ref|XM_011078039.1|/0/PREDICTED: Sesamum indicum trehalose-phosphate phosphatase A-like (LOC105160593), transcript variant X3, mRNA	sp|O64896|TPPA_ARATH/4.7e-135/Trehalose-phosphate phosphatase A OS=Arabidopsis thaliana GN=TPPA PE=1 SV=1	sind:105160593/1.5e-167/trehalose-phosphate phosphatase A-like; K01087 trehalose 6-phosphate phosphatase [EC:3.1.3.12]	At5g51460/1.2e-134/[G] KOG1050 Trehalose-6-phosphate synthase component TPS1 and related subunits	PTHR10788:SF38/1.4E-224/--	biological_process:GO:0005992//trehalose biosynthetic process;GO:0016311//dephosphorylation;molecular_function:GO:0004805//trehalose-phosphatase activity;
CL9117.Contig4_All	2149	0.84	0.01	-6.39232	6.8684e-08	Down	5.68882e-09	gi|747074594|ref|XP_011084292.1|/2.0e-62/PREDICTED: amidase 1 isoform X2 [Sesamum indicum]	NA	sp|Q9FR37|AMI1_ARATH/8.5e-51/Amidase 1 OS=Arabidopsis thaliana GN=AMI1 PE=1 SV=1	apro:F751_6020/2.5e-17/Glutamyl-tRNA(Gln) amidotransferase subunit A; K02433 aspartyl-tRNA(Asn)/glutamyl-tRNA(Gln) amidotransferase subunit A [EC:6.3.5.6 6.3.5.7]	At1g08980/6.1e-48/[J] KOG1211 Amidases	PS00571/-/Amidases signature.	NA
CL1301.Contig4_All	1459	0.83	0.01	-6.37504	2.60437e-05	Down	3.17654e-06	gi|747064594|ref|XP_011078887.1|/1.4e-144/PREDICTED: guanylate kinase 2-like [Sesamum indicum] >gi|747064596|ref|XP_011078888.1| PREDICTED: guanylate kinase 2-like [Sesamum indicum]	gi|747057807|ref|XM_011076921.1|/0/PREDICTED: Sesamum indicum guanylate kinase 1 (LOC105159741), transcript variant X2, mRNA	NA	sind:105159741/1.8e-144/guanylate kinase 1; K00942 guanylate kinase [EC:2.7.4.8]	At3g57550/1.2e-111/[F] KOG0707 Guanylate kinase	PF00625/7.0E-53/Guanylate kinase	NA
CL2807.Contig8_All	1084	0.83	0.01	-6.37504	0.000658522	Down	0.000106666	NA	NA	NA	NA	NA	NA	NA
Unigene27649_All	1498	2.49	0.03	-6.37504	4.17481e-16	Down	1.61813e-17	gi|747102237|ref|XP_011099275.1|/9.8e-149/PREDICTED: probable vacuolar amino acid transporter YPQ1 [Sesamum indicum]	NA	NA	NA	At4g36850/2.9e-97/[S] KOG2913 Predicted membrane protein	PTHR16201:SF43/3.4E-96/--	NA
CL2778.Contig1_All	1144	0.81	0.01	-6.33985	0.000658181	Down	0.000106666	gi|747044528|ref|XP_011089551.1|/7.7e-69/PREDICTED: uncharacterized protein LOC105170477 [Sesamum indicum] >gi|747044530|ref|XP_011089559.1| PREDICTED: uncharacterized protein LOC105170477 [Sesamum indicum] >gi|747044532|ref|XP_011089567.1| PREDICTED: uncharacterized protein LOC105170477 [Sesamum indicum] >gi|747044534|ref|XP_011089576.1| PREDICTED: uncharacterized protein LOC105170477 [Sesamum i…	NA	NA	NA	At2g44850_2/3.4e-45/[R] KOG2800 Conserved developmentally regulated protein	PTHR31296/1.9E-52/--	NA
CL4704.Contig3_All	1891	0.8	0.01	-6.32193	1.887e-06	Down	1.91027e-07	gi|747074714|ref|XP_011084360.1|/3.7e-201/PREDICTED: patatin-like protein 6 [Sesamum indicum]	gi|747074713|ref|XM_011086058.1|/0/PREDICTED: Sesamum indicum patatin-like protein 6 (LOC105166626), mRNA	sp|O80959|PLP6_ARATH/1.7e-164/Patatin-like protein 6 OS=Arabidopsis thaliana GN=PLP6 PE=2 SV=1	aly:ARALYDRAFT_901882/2.3e-06/hypothetical protein; K13171 serine/arginine repetitive matrix protein 1	At2g39220/4.6e-164/[I] KOG0513 Ca2+-independent phospholipase A2	PTHR32241/5.6E-239/--	biological_process:GO:0016042//lipid catabolic process;molecular_function:GO:0016787//hydrolase activity;
CL1038.Contig13_All	2950	0.79	0.01	-6.30378	3.27801e-10	Down	2.05734e-11	gi|747090215|ref|XP_011092786.1|/5.4e-191/PREDICTED: BTB/POZ domain-containing protein At3g05675-like [Sesamum indicum]	gi|802539215|ref|XM_012214557.1|/1.23144e-98/PREDICTED: Jatropha curcas BTB/POZ domain-containing protein At3g05675-like (LOC105632238), mRNA	sp|Q9SR70|FK164_ARATH/3.4e-58/Peptidyl-prolyl cis-trans isomerase FKBP16-4, chloroplastic OS=Arabidopsis thaliana GN=FKBP16-4 PE=1 SV=1	cre:CHLREDRAFT_106360/3.4e-12/FKB53; peptidyl-prolyl cis-trans isomerase, FKBP-type; K14826 FK506-binding nuclear protein [EC:5.2.1.8]	At3g10060/9.0e-58/[O] KOG0552 FKBP-type peptidyl-prolyl cis-trans isomerase	PTHR31060/4.7E-174/--	NA
CL11838.Contig1_All	1646	0.79	0.01	-6.30378	1.35268e-05	Down	1.57304e-06	gi|747074144|ref|XP_011084052.1|/3.5e-91/PREDICTED: uncharacterized protein LOC105166409 [Sesamum indicum]	NA	NA	NA	NA	PTHR37392/7.9E-65/--	NA
CL5302.Contig14_All	2181	0.79	0.01	-6.30378	1.33548e-07	Down	1.14878e-08	gi|747079179|ref|XP_011086778.1|/4.3e-193/PREDICTED: 65-kDa microtubule-associated protein 8 isoform X1 [Sesamum indicum]	gi|747079178|ref|XM_011088476.1|/0/PREDICTED: Sesamum indicum 65-kDa microtubule-associated protein 8 (LOC105168409), transcript variant X1, mRNA	sp|Q9C7G0|MA658_ARATH/2.2e-147/65-kDa microtubule-associated protein 8 OS=Arabidopsis thaliana GN=MAP65-8 PE=1 SV=2	sind:105168409/6.5e-194/65-kDa microtubule-associated protein 8; K16732 protein regulator of cytokinesis 1	At1g27920/2.3e-143/[DZ] KOG4302 Microtubule-associated protein essential for anaphase spindle elongation	PTHR19321:SF3/2.5E-261/--	biological_process:GO:0000226//microtubule cytoskeleton organization;GO:0000910//cytokinesis;molecular_function:GO:0008017//microtubule binding;
CL6161.Contig4_All	3526	0.79	0.01	-6.30378	2.88849e-12	Down	1.50246e-13	gi|747042262|ref|XP_011077523.1|/0.0e+00/PREDICTED: importin-9 isoform X2 [Sesamum indicum]	gi|747042261|ref|XM_011079221.1|/0/PREDICTED: Sesamum indicum importin-9 (LOC105161502), transcript variant X3, mRNA	NA	sind:105161502/0.0e+00/importin-9; K20224 importin-9	At1g26170/4.6e-186/[UY] KOG2274 Predicted importin 9	PTHR10997:SF9/0.0/--	NA
CL11910.Contig2_All	559	10.25	0.13	-6.30097	1.14989e-21	Down	3.16732e-23	NA	NA	NA	NA	NA	NA	NA
CL12739.Contig2_All	1248	0.78	0.01	-6.2854	0.000348116	Down	5.28216e-05	gi|971536407|ref|XP_015166373.1|/1.6e-06/PREDICTED: uncharacterized protein LOC107061530 [Solanum tuberosum]	NA	NA	NA	NA	NA	NA
CL3638.Contig2_All	923	7	0.09	-6.28129	4.50106e-26	Down	9.8957e-28	gi|242071339|ref|XP_002450946.1|/3.3e-06/hypothetical protein SORBIDRAFT_05g021510 [Sorghum bicolor]	NA	sp|Q43867|PME1_ARATH/6.9e-10/Pectinesterase 1 OS=Arabidopsis thaliana GN=PME1 PE=2 SV=1	nnu:104588187/4.3e-06/proline-rich receptor-like protein kinase PERK4; K04730 interleukin-1 receptor-associated kinase 1 [EC:2.7.11.1]	At1g53840/1.8e-09/[M] LSE0024 A Pectinesterase	NA	NA
Unigene23482_All	1791	5.44	0.07	-6.28011	3.03575e-40	Down	3.88568e-42	gi|747070373|ref|XP_011082006.1|/8.0e-230/PREDICTED: protein TIC 55, chloroplastic [Sesamum indicum]	gi|848916863|ref|XM_013000487.1|/0/PREDICTED: Erythranthe guttatus protein TIC 55, chloroplastic (LOC105975308), mRNA	sp|O49931|TIC55_PEA/3.2e-213/Protein TIC 55, chloroplastic OS=Pisum sativum GN=TIC55 PE=1 SV=1	mus:103982755/1.4e-45/pheophorbide a oxygenase, chloroplastic; K13071 pheophorbide a oxygenase [EC:1.14.15.17]	NA	PTHR21266:SF29/0.0/--	biological_process:GO:0045036//protein targeting to chloroplast;GO:0055114//oxidation-reduction process;cellular_component:GO:0016021//integral component of membrane;GO:0009941//chloroplast envelope;molecular_function:GO:0051537//2 iron, 2 sulfur cluster binding;GO:0046872//metal ion binding;GO:0010277//chlorophyllide a oxygenase [overall] activity;
CL9038.Contig2_All	1451	5.42	0.07	-6.27479	7.15017e-33	Down	1.16933e-34	gi|590722464|ref|XP_007051901.1|/1.2e-71/Homeodomain-like protein, putative [Theobroma cacao] >gi|508704162|gb|EOX96058.1| Homeodomain-like protein, putative [Theobroma cacao]	NA	sp|Q9S7G7|MB3R1_ARATH/9.1e-65/Myb-related protein 3R-1 OS=Arabidopsis thaliana GN=MYB3R-1 PE=2 SV=1	csv:101206476/2.1e-68/myb-related protein 3R-1; K09420 myb proto-oncogene protein	At4g32730/2.4e-64/[K] KOG0048 Transcription factor, Myb superfamily	PF00249/2.1E-16/Myb-like DNA-binding domain	molecular_function:GO:0003677//DNA binding;
CL10359.Contig2_All	857	7.62	0.1	-6.25172	4.4986e-26	Down	9.8957e-28	gi|565357167|ref|XP_006345419.1|/1.5e-80/PREDICTED: alpha-N-acetylglucosaminidase [Solanum tuberosum]	gi|848899260|ref|XM_012994316.1|/7.17739e-131/PREDICTED: Erythranthe guttatus alpha-N-acetylglucosaminidase (LOC105969545), transcript variant X2, mRNA	NA	sot:102580714/2.2e-81/alpha-N-acetylglucosaminidase; K01205 alpha-N-acetylglucosaminidase [EC:3.2.1.50]	At5g13690/2.2e-65/[U] KOG2233 Alpha-N-acetylglucosaminidase	PTHR12872:SF2/3.7E-120/--	NA
CL13502.Contig4_All	1840	0.76	0.01	-6.24793	3.64992e-06	Down	3.85752e-07	gi|747067639|ref|XP_011080549.1|/1.6e-132/PREDICTED: uncharacterized protein LOC105163785 [Sesamum indicum]	gi|747067638|ref|XM_011082247.1|/0/PREDICTED: Sesamum indicum uncharacterized LOC105163785 (LOC105163785), mRNA	NA	NA	YNR064c/6.1e-12/[I] KOG4178 Soluble epoxide hydrolase	PTHR10992:SF709/8.8E-168/--	molecular_function:GO:0018786//haloalkane dehalogenase activity;
CL1525.Contig2_All	1230	0.76	0.01	-6.24793	0.000659255	Down	0.000106666	gi|747095011|ref|XP_011095368.1|/2.0e-54/PREDICTED: uncharacterized protein LOC105174845 isoform X2 [Sesamum indicum]	gi|848927812|ref|XM_012972142.1|/1.17544e-45/PREDICTED: Erythranthe guttatus uncharacterized LOC105948888 (LOC105948888), transcript variant X2, mRNA	NA	NA	NA	PTHR36405/3.8E-58/--	NA
CL206.Contig9_All	1681	0.76	0.01	-6.24793	1.35059e-05	Down	1.57304e-06	gi|747098646|ref|XP_011097344.1|/2.8e-208/PREDICTED: uncharacterized membrane protein At3g27390-like [Sesamum indicum]	gi|747098645|ref|XM_011099042.1|/0/PREDICTED: Sesamum indicum uncharacterized membrane protein At3g27390-like (LOC105176293), mRNA	sp|Q8GUM4|Y3739_ARATH/4.0e-157/Uncharacterized membrane protein At3g27390 OS=Arabidopsis thaliana GN=At3g27390 PE=1 SV=2	NA	NA	PTHR31133:SF3/6.4E-286/--	cellular_component:GO:0016021//integral component of membrane;
CL293.Contig6_All	2284	0.76	0.01	-6.24793	1.33492e-07	Down	1.14878e-08	gi|747040351|ref|XP_011077061.1|/9.1e-130/PREDICTED: pentatricopeptide repeat-containing protein At5g10690 [Sesamum indicum]	gi|747040350|ref|XM_011078759.1|/0/PREDICTED: Sesamum indicum pentatricopeptide repeat-containing protein At5g10690 (LOC105161127), mRNA	sp|Q8VYD6|PP374_ARATH/3.7e-89/Pentatricopeptide repeat-containing protein At5g10690 OS=Arabidopsis thaliana GN=CBSPPR1 PE=2 SV=1	vra:106763474/6.2e-14/pentatricopeptide repeat-containing protein At4g31850, chloroplastic-like; K17964 leucine-rich PPR motif-containing protein, mitochondrial	At5g10690/1.3e-51/[R] KOG4197 FOG: PPR repeat	PS51375/8.276/Pentatricopeptide (PPR) repeat profile.	NA
CL3112.Contig13_All	1554	0.76	0.01	-6.24793	5.00774e-05	Down	6.41458e-06	gi|922344150|ref|XP_013448994.1|/9.5e-46/DUF674 family protein [Medicago truncatula] >gi|657378228|gb|KEH23021.1| DUF674 family protein [Medicago truncatula]	NA	NA	mtr:MTR_7g058700/8.8e-28/tyrosine/DOPA decarboxylase; K01592 tyrosine decarboxylase [EC:4.1.1.25]	At3g09110/5.3e-33/[S] LSE0354 A Uncharacterized protein	PTHR33103/4.3E-76/--	NA
CL4322.Contig1_All	2323	0.75	0.01	-6.22882	1.33529e-07	Down	1.14878e-08	gi|747077796|ref|XP_011086039.1|/2.7e-36/PREDICTED: uncharacterized protein LOC105167885 [Sesamum indicum] >gi|747077798|ref|XP_011086040.1| PREDICTED: uncharacterized protein LOC105167885 [Sesamum indicum] >gi|747077800|ref|XP_011086041.1| PREDICTED: uncharacterized protein LOC105167885 [Sesamum indicum]	NA	NA	NA	NA	PTHR34360/7.0E-36/--	NA
CL4954.Contig2_All	1255	0.75	0.01	-6.22882	0.000659157	Down	0.000106666	gi|747092588|ref|XP_011094068.1|/1.2e-213/PREDICTED: isoamylase 1, chloroplastic isoform X2 [Sesamum indicum]	gi|747092587|ref|XM_011095766.1|/0/PREDICTED: Sesamum indicum isoamylase 1, chloroplastic (LOC105173865), transcript variant X2, mRNA	sp|O04196|ISOA1_ARATH/1.6e-190/Isoamylase 1, chloroplastic OS=Arabidopsis thaliana GN=ISA1 PE=1 SV=1	sind:105173865/1.9e-214/isoamylase 1, chloroplastic; K01214 isoamylase [EC:3.2.1.68]	At2g39930/4.2e-190/[G] KOG0470 1,4-alpha-glucan branching enzyme/starch branching enzyme II	PTHR10357:SF169/5.6E-208/--	biological_process:GO:0005975//carbohydrate metabolic process;molecular_function:GO:0004553//hydrolase activity, hydrolyzing O-glycosyl compounds;
CL1572.Contig1_All	1398	8.98	0.12	-6.22561	4.22041e-52	Down	3.85134e-54	gi|747102986|ref|XP_011099678.1|/1.6e-217/PREDICTED: ultraviolet-B receptor UVR8 isoform X2 [Sesamum indicum]	gi|747102985|ref|XM_011101376.1|/0/PREDICTED: Sesamum indicum ultraviolet-B receptor UVR8 (LOC105178036), transcript variant X2, mRNA	sp|Q9FN03|UVR8_ARATH/4.3e-197/Ultraviolet-B receptor UVR8 OS=Arabidopsis thaliana GN=UVR8 PE=1 SV=1	atr:18446390/1.3e-57/probable E3 ubiquitin-protein ligase HERC4; K10615 E3 ubiquitin-protein ligase HERC4 [EC:2.3.2.26]	At5g63860/1.2e-196/[S] KOG1426 FOG: RCC1 domain	PS50012/15.529/Regulator of chromosome condensation (RCC1) repeat profile.	NA
CL10688.Contig2_All	1289	5.92	0.08	-6.20945	1.10085e-31	Down	1.87962e-33	gi|747055231|ref|XP_011073853.1|/5.6e-52/PREDICTED: putative nuclease HARBI1 [Sesamum indicum]	NA	NA	vvi:104881480/9.6e-20/uncharacterized LOC104881480; K15502 serine/threonine-protein phosphatase 6 regulatory ankyrin repeat subunit A	At3g44640/2.5e-36/[L] KOG4585 Predicted transposase	PTHR22930:SF27/2.3E-38/--	NA
CL644.Contig6_All	1525	0.74	0.01	-6.20945	9.54095e-05	Down	1.29534e-05	gi|747061144|ref|XP_011077030.1|/5.5e-115/PREDICTED: uncharacterized protein YKR070W-like isoform X2 [Sesamum indicum]	gi|848868152|ref|XM_012979256.1|/7.53776e-153/PREDICTED: Erythranthe guttatus uncharacterized protein YKR070W-like (LOC105955518), mRNA	NA	NA	At3g45740/5.4e-83/[R] KOG1618 Predicted phosphatase	PTHR14269/1.4E-142/--	NA
CL2293.Contig9_All	901	13.31	0.18	-6.20837	3.06351e-48	Down	3.1046e-50	gi|747077014|ref|XP_011085606.1|/4.9e-87/PREDICTED: vacuolar protein sorting-associated protein 2 homolog 2-like [Sesamum indicum]	gi|747077013|ref|XM_011087304.1|/4.39193e-153/PREDICTED: Sesamum indicum vacuolar protein sorting-associated protein 2 homolog 2-like (LOC105167533), mRNA	sp|P94077|LSD1_ARATH/1.0e-61/Protein LSD1 OS=Arabidopsis thaliana GN=LSD1 PE=1 SV=1	sind:105167533/7.5e-88/vacuolar protein sorting-associated protein 2 homolog 2-like; K12191 charged multivesicular body protein 2A	NA	PTHR31747:SF3/2.1E-108/--	NA
CL2500.Contig7_All	2106	0.73	0.01	-6.18982	9.71679e-07	Down	9.45976e-08	gi|590636656|ref|XP_007028907.1|/2.4e-52/Uncharacterized protein TCM_024834 [Theobroma cacao] >gi|508717512|gb|EOY09409.1| Uncharacterized protein TCM_024834 [Theobroma cacao]	gi|553195690|ref|XM_005856123.1|/1.26774e-17/Nannochloropsis gaditana CCMP526 hypothetical protein partial mRNA	NA	NA	NA	PF07649/3.3E-6/C1-like domain	NA
CL8532.Contig4_All	1241	0.73	0.01	-6.18982	0.000657645	Down	0.000106666	gi|747082969|ref|XP_011088832.1|/3.2e-145/PREDICTED: probable mannan synthase 11 [Sesamum indicum]	gi|747082968|ref|XM_011090530.1|/0/PREDICTED: Sesamum indicum probable mannan synthase 11 (LOC105169974), mRNA	sp|Q9FNI7|CSLA2_ARATH/3.1e-114/Glucomannan 4-beta-mannosyltransferase 2 OS=Arabidopsis thaliana GN=CSLA2 PE=2 SV=1	sind:105169974/4.9e-146/probable mannan synthase 11; K13680 beta-mannan synthase [EC:2.4.1.32]	At5g22740/8.3e-114/[G] LSE0130 A Glucosyltransferase	PTHR32044:SF17/3.3E-184/--	NA
CL3112.Contig9_All	1708	0.72	0.01	-6.16993	2.60206e-05	Down	3.17654e-06	gi|976751522|gb|KVG44806.1|/1.4e-37/Protein of unknown function DUF674, partial [Cynara cardunculus var. scolymus]	NA	NA	mtr:MTR_7g058700/5.5e-23/tyrosine/DOPA decarboxylase; K01592 tyrosine decarboxylase [EC:4.1.1.25]	At3g09110/9.0e-18/[S] LSE0354 A Uncharacterized protein	PTHR33103/1.8E-28/--	NA
CL4859.Contig1_All	1550	0.72	0.01	-6.16993	9.54601e-05	Down	1.29534e-05	gi|747045606|ref|XP_011095025.1|/1.7e-143/PREDICTED: uncharacterized protein ycf45 isoform X1 [Sesamum indicum]	gi|747045605|ref|XM_011096723.1|/0/PREDICTED: Sesamum indicum uncharacterized protein ycf45 (LOC105174576), transcript variant X1, mRNA	sp|P51281|YCF45_PORPU/5.6e-97/Uncharacterized protein ycf45 OS=Porphyra purpurea GN=ycf45 PE=3 SV=1	NA	NA	PTHR20953/4.8E-209/--	molecular_function:GO:0005524//ATP binding;
CL9164.Contig4_All	356	5.04	0.07	-6.16993	9.72038e-07	Down	9.45976e-08	gi|747060635|ref|XP_011076757.1|/2.4e-37/PREDICTED: 7-deoxyloganetic acid glucosyltransferase-like [Sesamum indicum]	NA	sp|Q9ZWJ3|U85A2_ARATH/5.4e-11/UDP-glycosyltransferase 85A2 OS=Arabidopsis thaliana GN=UGT85A2 PE=2 SV=1	zma:100284975/7.4e-07/cytokinin-O-glucosyltransferase 2; K13030 cyanohydrin beta-glucosyltransferase [EC:2.4.1.85]	At1g22360/1.4e-10/[GC] KOG1192 UDP-glucuronosyl and UDP-glucosyl transferase	PTHR11926:SF220/4.1E-33/--	NA
CL5775.Contig10_All	1710	2.14	0.03	-6.1565	4.17869e-16	Down	1.61813e-17	gi|747071625|ref|XP_011082693.1|/6.7e-109/PREDICTED: probable 3-hydroxyacyl-CoA dehydrogenase B0272.3 [Sesamum indicum]	gi|747071624|ref|XM_011084391.1|/0/PREDICTED: Sesamum indicum probable 3-hydroxyacyl-CoA dehydrogenase B0272.3 (LOC105165395), mRNA	sp|Q8W1L6|MFP_ORYSJ/6.6e-22/Peroxisomal fatty acid beta-oxidation multifunctional protein OS=Oryza sativa subsp. japonica GN=MFP PE=1 SV=2	sind:105165395/1.0e-109/probable 3-hydroxyacyl-CoA dehydrogenase B0272.3; K00074 3-hydroxybutyryl-CoA dehydrogenase [EC:1.1.1.157]	At3g15290/3.6e-99/[I] KOG2304 3-hydroxyacyl-CoA dehydrogenase	PTHR23309/1.5E-121/--	biological_process:GO:0006631//fatty acid metabolic process;GO:0055114//oxidation-reduction process;molecular_function:GO:0008691//3-hydroxybutyryl-CoA dehydrogenase activity;GO:0070403//NAD+ binding;GO:0003857//3-hydroxyacyl-CoA dehydrogenase activity;
CL6545.Contig10_All	1245	0.71	0.01	-6.14975	0.000658376	Down	0.000106666	gi|747061851|ref|XP_011077410.1|/5.2e-71/PREDICTED: uncharacterized protein LOC105161428 isoform X1 [Sesamum indicum]	NA	sp|Q9ZUT3|ALS3_ARATH/1.8e-45/Protein ALUMINUM SENSITIVE 3 OS=Arabidopsis thaliana GN=ALS3 PE=1 SV=1	sind:105161428/8.0e-72/uncharacterized LOC105161428; K06940 uncharacterized protein	NA	PTHR36791/3.3E-84/--	NA
CL952.Contig12_All	1555	0.71	0.01	-6.14975	9.54939e-05	Down	1.29534e-05	gi|747103000|ref|XP_011099685.1|/4.2e-126/PREDICTED: NAD-dependent protein deacetylase SRT2 [Sesamum indicum] >gi|747103002|ref|XP_011099686.1| PREDICTED: NAD-dependent protein deacetylase SRT2 [Sesamum indicum]	gi|985429374|ref|XM_006464841.2|/2.27847e-108/PREDICTED: Citrus sinensis NAD-dependent protein deacylase SRT2 (LOC102608257), mRNA	sp|Q94AQ6|SIR4_ARATH/2.0e-110/NAD-dependent protein deacetylase SRT2 OS=Arabidopsis thaliana GN=SRT2 PE=2 SV=1	sind:105178044/6.3e-127/NAD-dependent protein deacetylase SRT2; K11414 NAD-dependent deacetylase sirtuin 4 [EC:3.5.1.-]	At5g09230/1.7e-108/[BK] KOG2683 Sirtuin 4 and related class II sirtuins (SIR2 family)	PTHR11085:SF6/6.6E-132/--	NA
CL15.Contig4_All	1362	0.7	0.01	-6.12928	0.000348088	Down	5.28216e-05	NA	gi|41224556|dbj|AB108219.1|/8.19436e-13/Phleum pratense DNA, SSR, microsatellite A10-F06	NA	NA	NA	NA	NA
CL3061.Contig4_All	1383	0.7	0.01	-6.12928	0.000347841	Down	5.28216e-05	gi|747085891|ref|XP_011090421.1|/1.5e-42/PREDICTED: protein FMP32, mitochondrial-like [Sesamum indicum]	gi|747085890|ref|XM_011092119.1|/1.27949e-70/PREDICTED: Sesamum indicum protein FMP32, mitochondrial-like (LOC105171104), mRNA	NA	pda:103708048/3.4e-07/dnaJ-related protein SCJ1-like; K03686 molecular chaperone DnaJ	At3g51090/4.5e-36/[S] KOG3156 Uncharacterized membrane protein	PTHR14360:SF1/8.8E-51/--	cellular_component:GO:0005774//vacuolar membrane;GO:0016021//integral component of membrane;GO:0005739//mitochondrion;molecular_function:GO:0046872//metal ion binding;
CL3316.Contig11_All	2246	0.7	0.01	-6.12928	9.72398e-07	Down	9.45976e-08	gi|747065864|ref|XP_011079590.1|/6.1e-304/PREDICTED: CTP synthase [Sesamum indicum] >gi|747065866|ref|XP_011079591.1| PREDICTED: CTP synthase [Sesamum indicum]	gi|848850720|ref|XM_012978564.1|/0/PREDICTED: Erythranthe guttatus CTP synthase (LOC105954878), mRNA	NA	sly:101247459/2.3e-287/CTP synthase; K01937 CTP synthase [EC:6.3.4.2]	At4g02120/3.1e-260/[F] KOG2387 CTP synthase (UTP-ammonia lyase)	PF06418/1.3E-126/CTP synthase N-terminus	biological_process:GO:0006541//glutamine metabolic process;GO:0044210//'de novo' CTP biosynthetic process;molecular_function:GO:0005524//ATP binding;GO:0003883//CTP synthase activity;
CL6672.Contig7_All	1371	0.7	0.01	-6.12928	0.000347813	Down	5.28216e-05	gi|803378074|dbj|BAR43500.1|/6.5e-115/hypothetical protein [Perilla frutescens var. crispa]	gi|803378073|dbj|LC042106.1|/3.65282e-46/Perilla frutescens var. crispa mRNA for hypothetical protein, complete cds	NA	vvi:100261446/2.1e-89/solute carrier family 35 member F2-like; K15287 solute carrier family 35, member F1/2	At3g59310/2.7e-49/[S] KOG2766 Predicted membrane protein	PF06027/7.8E-58/Solute carrier family 35	NA
CL8033.Contig4_All	1423	0.7	0.01	-6.12928	0.000348474	Down	5.28216e-05	gi|747063796|ref|XP_011078461.1|/8.5e-219/PREDICTED: xylulose kinase-like isoform X1 [Sesamum indicum]	gi|848881828|ref|XM_012985806.1|/0/PREDICTED: Erythranthe guttatus xylulose kinase (LOC105961577), mRNA	NA	sind:105162190/1.3e-219/xylulose kinase-like; K00854 xylulokinase [EC:2.7.1.17]	At5g49650/1.3e-182/[G] KOG2531 Sugar (pentulose and hexulose) kinases	PF02782/1.7E-6/FGGY family of carbohydrate kinases, C-terminal domain	NA
CL8588.Contig6_All	1366	0.7	0.01	-6.12928	0.000347676	Down	5.28216e-05	gi|747099920|ref|XP_011098027.1|/6.1e-113/PREDICTED: probable 28S rRNA (cytosine-C(5))-methyltransferase [Sesamum indicum]	gi|747099919|ref|XM_011099725.1|/0/PREDICTED: Sesamum indicum probable 28S rRNA (cytosine-C(5))-methyltransferase (LOC105176812), mRNA	NA	ota:Ot13g01860/1.7e-06/NOL1/NOP2/sun family protein (ISS); K15334 multisite-specific tRNA:(cytosine-C5)-methyltransferase [EC:2.1.1.202]	At5g66180/2.7e-41/[J] KOG2198 tRNA cytosine-5-methylases and related enzymes of the NOL1/NOP2/sun superfamily	PF01189/2.3E-9/16S rRNA methyltransferase RsmF	NA
CL8944.Contig1_All	1817	0.7	0.01	-6.12928	1.35143e-05	Down	1.57304e-06	gi|747072284|ref|XP_011083048.1|/8.6e-248/PREDICTED: glutathione gamma-glutamylcysteinyltransferase 1 isoform X2 [Sesamum indicum]	gi|747072281|ref|XM_011084745.1|/0/PREDICTED: Sesamum indicum glutathione gamma-glutamylcysteinyltransferase 1 (LOC105165666), transcript variant X1, mRNA	sp|Q2TSC7|PCS1_LOTJA/1.5e-189/Glutathione gamma-glutamylcysteinyltransferase 1 OS=Lotus japonicus GN=PCS1 PE=2 SV=1	sind:105165666/2.2e-248/glutathione gamma-glutamylcysteinyltransferase 1; K05941 glutathione gamma-glutamylcysteinyltransferase [EC:2.3.2.15]	At5g44070/4.8e-187/[P] KOG0632 Phytochelatin synthase	PF09328/2.0E-111/Domain of unknown function (DUF1984)	NA
CL503.Contig5_All	1763	1.37	0.02	-6.09803	1.66469e-10	Down	1.0188e-11	gi|702274810|ref|XP_010044171.1|/1.5e-42/PREDICTED: putative nuclease HARBI1 isoform X1 [Eucalyptus grandis]	NA	NA	vvi:104881480/1.3e-22/uncharacterized LOC104881480; K15502 serine/threonine-protein phosphatase 6 regulatory ankyrin repeat subunit A	At3g44640/9.9e-28/[L] KOG4585 Predicted transposase	PTHR22930/2.8E-44/--	NA
CL4695.Contig6_All	3182	0.68	0.01	-6.08746	1.24946e-09	Down	8.38946e-11	gi|747055706|ref|XP_011074097.1|/8.6e-227/PREDICTED: BTB/POZ domain-containing protein At2g30600 [Sesamum indicum]	gi|747055705|ref|XM_011075795.1|/0/PREDICTED: Sesamum indicum BTB/POZ domain-containing protein At2g30600 (LOC105158889), mRNA	sp|Q8LEV3|Y2060_ARATH/8.7e-161/BTB/POZ domain-containing protein At2g30600 OS=Arabidopsis thaliana GN=At2g30600/At2g30610 PE=2 SV=1	bdi:100832885/8.7e-06/BTB/POZ and MATH domain-containing protein 2-like; K10523 speckle-type POZ protein	At2g30600/2.3e-160/[TR] KOG4441 Proteins containing BTB/POZ and Kelch domains, involved in regulatory/signal transduction processes	PS50097/15.618/BTB domain profile.	NA
CL5573.Contig5_All	2027	0.68	0.01	-6.08746	3.65199e-06	Down	3.85752e-07	gi|747105452|ref|XP_011100998.1|/4.7e-61/PREDICTED: uncharacterized protein LOC105179103 [Sesamum indicum]	NA	NA	vvi:104881480/2.2e-15/uncharacterized LOC104881480; K15502 serine/threonine-protein phosphatase 6 regulatory ankyrin repeat subunit A	At1g61510/4.3e-27/[L] KOG4585 Predicted transposase	NA	NA
CL2840.Contig2_All	2358	0.67	0.01	-6.06609	5.03213e-07	Down	4.68452e-08	gi|747055772|ref|XP_011074132.1|/6.0e-193/PREDICTED: uncharacterized aarF domain-containing protein kinase At1g71810, chloroplastic [Sesamum indicum]	gi|747055771|ref|XM_011075830.1|/0/PREDICTED: Sesamum indicum uncharacterized aarF domain-containing protein kinase At1g71810, chloroplastic (LOC105158916), mRNA	sp|Q94BU1|Y1181_ARATH/1.5e-157/Uncharacterized aarF domain-containing protein kinase At1g71810, chloroplastic OS=Arabidopsis thaliana GN=At1g71810 PE=2 SV=1	sind:105158916/9.1e-194/uncharacterized aarF domain-containing protein kinase At1g71810, chloroplastic; K08869 aarF domain-containing kinase	At1g71810/1.5e-132/[R] KOG1235 Predicted unusual protein kinase	PTHR10566:SF83/3.5E-196/--	NA
CL2874.Contig3_All	2005	0.67	0.01	-6.06609	7.02115e-06	Down	7.78976e-07	gi|747087105|ref|XP_011091082.1|/1.9e-86/PREDICTED: uncharacterized protein LOC105171616 [Sesamum indicum]	gi|848863241|ref|XM_012976935.1|/2.44943e-59/PREDICTED: Erythranthe guttatus uncharacterized LOC105953280 (LOC105953280), mRNA	NA	NA	At3g22970/2.2e-55/[S] LSE3615 A Uncharacterized protein	PTHR31579:SF5/1.0E-75/--	NA
CL318.Contig2_All	1534	0.67	0.01	-6.06609	0.000182927	Down	2.61576e-05	gi|747091373|ref|XP_011093413.1|/3.8e-103/PREDICTED: tRNA (guanine-N(7)-)-methyltransferase [Sesamum indicum]	gi|764630674|ref|XM_004307242.2|/1.97296e-19/PREDICTED: Fragaria vesca subsp. vesca tRNA (guanine-N(7)-)-methyltransferase (LOC101315091), mRNA	NA	sind:105173394/5.7e-104/tRNA (guanine-N(7)-)-methyltransferase; K03439 tRNA (guanine-N7-)-methyltransferase [EC:2.1.1.33]	At5g17660/4.7e-58/[R] KOG3115 Methyltransferase-like protein	PTHR23417:SF18/4.2E-64/--	biological_process:GO:0006396//RNA processing;GO:0009451//RNA modification;
CL4138.Contig5_All	1703	0.67	0.01	-6.06609	5.00211e-05	Down	6.41458e-06	gi|747042224|ref|XP_011077316.1|/7.8e-134/PREDICTED: transcription factor bHLH30 [Sesamum indicum]	gi|844572760|gb|KP257479.1|/0/Salvia miltiorrhiza clone 46 basic helix-loop-helix transcription factor mRNA, complete cds	sp|Q9S7Y1|BH030_ARATH/1.1e-85/Transcription factor bHLH30 OS=Arabidopsis thaliana GN=BHLH30 PE=1 SV=1	sind:105174042/5.9e-09/transcription factor MYC2; K13422 transcription factor MYC2	At1g68810/2.9e-85/[KT] LSE0107 A bHLH transcription factor	PTHR12565:SF77/1.2E-131/--	molecular_function:GO:0005488//binding;
CL4221.Contig1_All	1598	8.04	0.12	-6.06609	2.21504e-52	Down	2.01336e-54	gi|747074490|ref|XP_011084237.1|/9.7e-179/PREDICTED: UDP-glycosyltransferase 91C1-like [Sesamum indicum]	gi|848874440|ref|XM_012982306.1|/4.32857e-36/PREDICTED: Erythranthe guttatus UDP-glycosyltransferase 91C1 (LOC105958297), mRNA	sp|Q9LTA3|U91C1_ARATH/5.6e-132/UDP-glycosyltransferase 91C1 OS=Arabidopsis thaliana GN=UGT91C1 PE=2 SV=1	adu:107468558/4.9e-98/soyasaponin III rhamnosyltransferase-like; K18823 soyasaponin III rhamnosyltransferase [EC:2.4.1.273]	At5g49690/1.5e-131/[GC] KOG1192 UDP-glucuronosyl and UDP-glucosyl transferase	PTHR11926:SF145/8.8E-184/--	NA
CL1461.Contig5_All	1411	0.66	0.01	-6.04439	0.000348144	Down	5.28216e-05	gi|747089389|ref|XP_011092328.1|/7.5e-191/PREDICTED: uncharacterized zinc finger protein At4g06634 [Sesamum indicum]	gi|747089388|ref|XM_011094026.1|/1.88371e-173/PREDICTED: Sesamum indicum uncharacterized zinc finger protein At4g06634 (LOC105172546), mRNA	sp|Q2V3L3|Y4634_ARATH/4.3e-144/Uncharacterized zinc finger protein At4g06634 OS=Arabidopsis thaliana GN=At4g06634 PE=1 SV=1	sind:105172546/1.1e-191/uncharacterized zinc finger protein At4g06634; K09201 transcription factor YY	7304348/6.9e-32/[R] KOG1721 FOG: Zn-finger	PS50157/10.866/Zinc finger C2H2 type domain profile.	molecular_function:GO:0046872//metal ion binding;GO:0043565//sequence-specific DNA binding;
CL234.Contig12_All	1732	0.66	0.01	-6.04439	5.00586e-05	Down	6.41458e-06	gi|747081264|ref|XP_011087910.1|/2.3e-117/PREDICTED: 1,4-dihydroxy-2-naphthoate polyprenyltransferase, chloroplastic-like isoform X1 [Sesamum indicum]	gi|848930493|ref|XM_012973008.1|/7.22341e-94/PREDICTED: Erythranthe guttatus 1,4-dihydroxy-2-naphthoate polyprenyltransferase, chloroplastic (LOC105949689), transcript variant X2, mRNA	sp|Q0WUA3|MENA_ARATH/2.2e-97/1,4-dihydroxy-2-naphthoate polyprenyltransferase, chloroplastic OS=Arabidopsis thaliana GN=ABC4 PE=1 SV=2	sind:105169246/3.5e-118/1,4-dihydroxy-2-naphthoate polyprenyltransferase, chloroplastic-like; K02548 1,4-dihydroxy-2-naphthoate octaprenyltransferase [EC:2.5.1.74 2.5.1.-]	At1g60600/5.8e-97/[S] KOG4581 Predicted membrane protein	PTHR13929:SF3/4.3E-113/--	cellular_component:GO:0016020//membrane;
CL8247.Contig1_All	1804	0.66	0.01	-6.04439	4.99977e-05	Down	6.41458e-06	gi|747102562|ref|XP_011099449.1|/2.3e-192/PREDICTED: protein RMD5 homolog A [Sesamum indicum] >gi|747102564|ref|XP_011099450.1| PREDICTED: protein RMD5 homolog A [Sesamum indicum]	gi|747102563|ref|XM_011101148.1|/0/PREDICTED: Sesamum indicum protein RMD5 homolog A (LOC105177866), transcript variant X2, mRNA	NA	egr:104421833/2.3e-27/macrophage erythroblast attacher; K18624 macrophage erythroblast attacher	At4g37880/4.9e-123/[O] KOG2817 Predicted E3 ubiquitin ligase	PTHR12170:SF3/1.3E-186/--	molecular_function:GO:0008270//zinc ion binding;
CL12282.Contig2_All	1437	0.65	0.01	-6.02237	0.000658815	Down	0.000106666	gi|747059468|ref|XP_011076117.1|/1.6e-79/PREDICTED: uncharacterized protein LOC105160445 [Sesamum indicum]	NA	NA	apro:F751_4337/1.9e-08/WD-40 repeat-containing protein MSI4; K10752 histone-binding protein RBBP4	NA	PTHR34289/3.3E-100/--	NA
CL290.Contig3_All	1893	0.65	0.01	-6.02237	2.60463e-05	Down	3.17654e-06	gi|747045886|ref|XP_011096519.1|/3.0e-227/PREDICTED: uncharacterized protein LOC105175681 [Sesamum indicum]	gi|848896504|ref|XM_012992855.1|/0/PREDICTED: Erythranthe guttatus uncharacterized LOC105968230 (LOC105968230), mRNA	NA	bna:106408436/7.6e-82/deoxycytidine kinase-like; K00893 deoxycitidine kinase [EC:2.7.1.74]	At1g72040/8.7e-147/[F] KOG4235 Mitochondrial thymidine kinase 2/deoxyguanosine kinase	PF01712/2.0E-49/Deoxynucleoside kinase	NA
CL4972.Contig6_All	1874	0.65	0.01	-6.02237	2.60053e-05	Down	3.17654e-06	gi|747090310|ref|XP_011092837.1|/8.8e-163/PREDICTED: protein IQ-DOMAIN 1-like isoform X2 [Sesamum indicum]	NA	sp|Q9SF32|IQD1_ARATH/7.3e-75/Protein IQ-DOMAIN 1 OS=Arabidopsis thaliana GN=IQD1 PE=1 SV=1	csv:101220676/2.4e-19/protein gar2; K14411 RNA-binding protein Musashi	NA	SM00015/1.3E-5/Short calmodulin-binding motif containing conserved Ile and Gln residues.	NA
CL5488.Contig7_All	2630	0.65	0.01	-6.02237	1.33417e-07	Down	1.14878e-08	gi|568822312|ref|XP_006465576.1|/7.7e-80/PREDICTED: probable LRR receptor-like serine/threonine-protein kinase At3g47570 isoform X4 [Citrus sinensis]	NA	sp|O49318|Y2317_ARATH/1.6e-59/Probable leucine-rich repeat receptor-like protein kinase At2g33170 OS=Arabidopsis thaliana GN=At2g33170 PE=2 SV=1	cit:102610203/1.2e-80/probable LRR receptor-like serine/threonine-protein kinase At3g47570; K13420 LRR receptor-like serine/threonine-protein kinase FLS2 [EC:2.7.11.1]	At2g33170/4.2e-59/[T] LSE0002 A Receptor protein kinase containing LRR repeats	PF08263/6.5E-9/Leucine rich repeat N-terminal domain	NA
CL10525.Contig4_All	1707	0.64	0.01	-6	9.54263e-05	Down	1.29534e-05	gi|747057235|ref|XP_011074911.1|/3.5e-166/PREDICTED: probable magnesium transporter NIPA6 isoform X2 [Sesamum indicum]	gi|848909568|ref|XM_012998085.1|/0/PREDICTED: Erythranthe guttatus probable magnesium transporter NIPA6 (LOC105973080), transcript variant X1, mRNA	NA	NA	At1g34470/5.3e-111/[S] KOG2922 Uncharacterized conserved protein	PTHR12570/5.3E-235/--	biological_process:GO:0015693//magnesium ion transport;GO:1903830//magnesium ion transmembrane transport;cellular_component:GO:0016021//integral component of membrane;molecular_function:GO:0015095//magnesium ion transmembrane transporter activity;
CL2567.Contig3_All	1909	0.64	0.01	-6	2.60258e-05	Down	3.17654e-06	gi|920694999|gb|KOM38224.1|/6.2e-23/hypothetical protein LR48_Vigan03g160600 [Vigna angularis] >gi|965670038|dbj|BAT84645.1| hypothetical protein VIGAN_04207300 [Vigna angularis var. angularis]	gi|747100631|ref|XM_011100114.1|/1.83999e-45/PREDICTED: Sesamum indicum uncharacterized LOC105177091 (LOC105177091), mRNA	NA	sind:105177092/5.6e-08/nuclear pore complex protein GP210; K14314 nuclear pore complex protein Nup210	NA	NA	NA
CL8616.Contig5_All	1680	0.64	0.01	-6	9.53926e-05	Down	1.29534e-05	gi|747045319|ref|XP_011093357.1|/6.8e-82/PREDICTED: common plant regulatory factor 1-like isoform X2 [Sesamum indicum]	NA	sp|P42776|GBF3_ARATH/5.4e-45/G-box-binding factor 3 OS=Arabidopsis thaliana GN=GBF3 PE=1 SV=2	sind:105173343/1.0e-82/common plant regulatory factor 1-like; K09060 plant G-box-binding factor	At2g46270/1.4e-44/[KT] LSE0076 A G-box binding bZIP transcription factor	PF16596/2.2E-9/Disordered region downstream of MFMR	NA
Unigene23871_All	1983	0.64	0.01	-6	1.35254e-05	Down	1.57304e-06	gi|971560756|ref|XP_006353301.2|/1.8e-219/PREDICTED: O-glucosyltransferase rumi homolog [Solanum tuberosum]	gi|747075395|ref|XM_011086430.1|/0/PREDICTED: Sesamum indicum protein O-glucosyltransferase 1-like (LOC105166909), mRNA	NA	adu:107488257/5.4e-163/protein O-glucosyltransferase 1; K13667 protein glucosyltransferase [EC:2.4.1.-]	At5g23850/2.2e-185/[R] KOG2458 Endoplasmic reticulum protein EP58, contains filamin rod domain and KDEL motif	PTHR12203:SF32/0.0/--	NA
CL2617.Contig2_All	1625	0.63	0.01	-5.97728	0.000182743	Down	2.61576e-05	gi|747065687|ref|XP_011079494.1|/1.2e-203/PREDICTED: tRNA:m(4)X modification enzyme TRM13 homolog isoform X2 [Sesamum indicum]	gi|747065686|ref|XM_011081192.1|/0/PREDICTED: Sesamum indicum tRNA:m(4)X modification enzyme TRM13 homolog (LOC105162999), transcript variant X2, mRNA	NA	sind:105162999/2.2e-202/tRNA:m(4)X modification enzyme TRM13 homolog; K15446 tRNA:m4X modification enzyme [EC:2.1.1.225]	At4g01880/1.0e-135/[S] KOG2811 Uncharacterized conserved protein	PTHR12998:SF0/4.5E-167/--	biological_process:GO:0008152//metabolic process;molecular_function:GO:0016740//transferase activity;
CL463.Contig10_All	2821	0.63	0.01	-5.97728	6.86243e-08	Down	5.68882e-09	gi|747065732|ref|XP_011079518.1|/1.3e-207/PREDICTED: DNA methyltransferase 1-associated protein 1 [Sesamum indicum]	gi|848850895|ref|XM_012979006.1|/0/PREDICTED: Erythranthe guttatus SWR1-complex protein 4 (LOC105955278), transcript variant X2, mRNA	sp|Q93W77|NIFU1_ARATH/4.4e-63/NifU-like protein 1, chloroplastic OS=Arabidopsis thaliana GN=NIFU1 PE=1 SV=1	sind:105163017/2.1e-208/DNA methyltransferase 1-associated protein 1; K11324 DNA methyltransferase 1-associated protein 1	At2g47210/7.1e-153/[BK] KOG2656 DNA methyltransferase 1-associated protein-1	SM00717/2.2E-9/SANT SWI3, ADA2, N-CoR and TFIIIB'' DNA-binding domains	NA
CL1212.Contig1_All	1624	0.62	0.01	-5.9542	0.000182759	Down	2.61576e-05	gi|747048274|ref|XP_011070139.1|/2.4e-71/PREDICTED: probable glycosyltransferase At5g03795 [Sesamum indicum]	gi|747069058|ref|XM_011083008.1|/0/PREDICTED: Sesamum indicum probable glycosyltransferase At5g03795 (LOC105164369), transcript variant X2, mRNA	sp|Q3E7Q9|GLYT6_ARATH/1.2e-33/Probable glycosyltransferase At5g25310 OS=Arabidopsis thaliana GN=At5g25310 PE=3 SV=2	fve:101314221/6.2e-32/probable glycosyltransferase At5g20260; K18789 xylogalacturonan beta-1,3-xylosyltransferase [EC:2.4.2.41]	At5g25820/5.3e-52/[GMW] KOG1021 Acetylglucosaminyltransferase EXT1/exostosin 1	PTHR11062/5.8E-97/--	NA
CL2910.Contig5_All	1715	0.62	0.01	-5.9542	9.55362e-05	Down	1.29534e-05	gi|698503895|ref|XP_009797507.1|/3.6e-94/PREDICTED: ubiquitin carboxyl-terminal hydrolase 22 [Nicotiana sylvestris]	gi|848894347|ref|XM_012991757.1|/4.39619e-76/PREDICTED: Erythranthe guttatus ubiquitin carboxyl-terminal hydrolase 22 (LOC105967171), mRNA	sp|Q9LEW0|UBP22_ARATH/4.5e-71/Ubiquitin carboxyl-terminal hydrolase 22 OS=Arabidopsis thaliana GN=UBP22 PE=2 SV=1	sot:102603367/4.3e-92/ubiquitin carboxyl-terminal hydrolase 22; K11366 ubiquitin carboxyl-terminal hydrolase 22/27/51 [EC:3.4.19.12]	At5g10790/1.2e-70/[O] KOG1867 Ubiquitin-specific protease	PTHR24006:SF441/1.7E-104/--	NA
CL301.Contig7_All	1492	0.62	0.01	-5.9542	0.000658229	Down	0.000106666	gi|747048228|ref|XP_011070115.1|/6.6e-36/PREDICTED: vesicle-associated protein 1-4-like [Sesamum indicum] >gi|747048230|ref|XP_011070116.1| PREDICTED: vesicle-associated protein 1-4-like [Sesamum indicum]	NA	sp|Q8VZ95|VAP11_ARATH/2.4e-28/Vesicle-associated protein 1-1 OS=Arabidopsis thaliana GN=PVA11 PE=1 SV=1	sita:101779298/1.7e-07/uncharacterized LOC101779298; K17302 coatomer subunit beta'	At2g45140/6.0e-26/[U] KOG0439 VAMP-associated protein involved in inositol metabolism	PS50202/24.438/Major sperm protein (MSP) domain profile.	cellular_component:GO:0016020//membrane;
CL366.Contig2_All	2192	0.62	0.01	-5.9542	7.02191e-06	Down	7.78976e-07	gi|747046876|ref|XP_011101626.1|/1.6e-70/PREDICTED: uncharacterized protein LOC105179671 isoform X1 [Sesamum indicum]	NA	NA	ppp:PHYPADRAFT_79177/1.5e-17/hypothetical protein; K13172 serine/arginine repetitive matrix protein 2	NA	PTHR33304/9.6E-57/--	NA
Unigene22928_All	2097	0.62	0.01	-5.9542	1.35184e-05	Down	1.57304e-06	gi|747048574|ref|XP_011070301.1|/7.4e-118/PREDICTED: RNA-binding protein 34 [Sesamum indicum]	gi|747048573|ref|XM_011071999.1|/2.83837e-168/PREDICTED: Sesamum indicum RNA-binding protein 34 (LOC105155992), mRNA	sp|Q6Z1C0|NUCL1_ORYSJ/6.6e-08/Nucleolin 1 OS=Oryza sativa subsp. japonica GN=Os08g0192900 PE=2 SV=1	sind:105155992/1.1e-118/RNA-binding protein 34; K14837 nucleolar protein 12	At5g46840/4.9e-74/[R] KOG0118 FOG: RRM domain	SM00360/5.8E-10/RNA recognition motif	NA
CL1433.Contig6_All	897	11.06	0.18	-5.94121	2.34184e-39	Down	3.07342e-41	gi|747091658|ref|XP_011093568.1|/4.2e-54/PREDICTED: uncharacterized protein LOC105173506 [Sesamum indicum]	NA	NA	NA	At5g19590/2.5e-43/[S] LSE0025 A Male reproductive organ-specific protein	PTHR31676:SF3/8.9E-71/--	NA
Unigene16319_All	720	92.73	1.52	-5.93089	2.31321e-258	Down	2.472e-261	gi|747071582|ref|XP_011082669.1|/1.7e-58/PREDICTED: thioredoxin [Sesamum indicum] >gi|747071584|ref|XP_011082670.1| PREDICTED: thioredoxin [Sesamum indicum] >gi|747071586|ref|XP_011082671.1| PREDICTED: thioredoxin [Sesamum indicum] >gi|747071588|ref|XP_011082672.1| PREDICTED: thioredoxin [Sesamum indicum]	gi|922338566|ref|XM_013591819.1|/5.52228e-07/Medicago truncatula Serine/Threonine kinase family protein mRNA	sp|Q9SEU6|TRXM4_ARATH/6.1e-46/Thioredoxin M4, chloroplastic OS=Arabidopsis thaliana GN=At3g15360 PE=2 SV=2	sind:105165382/2.6e-59/thioredoxin; K03671 thioredoxin 1	At3g15360/1.6e-45/[O] KOG0910 Thioredoxin-like protein	PTHR10438:SF300/2.2E-75/--	biological_process:GO:0006662//glycerol ether metabolic process;GO:0055114//oxidation-reduction process;GO:0045454//cell redox homeostasis;cellular_component:GO:0005623//cell;molecular_function:GO:0015035//protein disulfide oxidoreductase activity;
CL1532.Contig9_All	2520	0.61	0.01	-5.93074	9.71559e-07	Down	9.45976e-08	gi|747083768|ref|XP_011089262.1|/1.3e-156/PREDICTED: uncharacterized protein LOC105170277 [Sesamum indicum]	NA	sp|Q9SJJ3|BLH8_ARATH/2.5e-78/BEL1-like homeodomain protein 8 OS=Arabidopsis thaliana GN=BLH8 PE=1 SV=1	pmum:103332542/5.9e-58/BEL1-like homeodomain protein 9; K15613 homeobox protein Meis1	At2g27990/6.7e-78/[K] KOG0773 Transcription factor MEIS1 and related HOX domain proteins	SM00574/2.3E-46/domain associated with HOX domains	NA
CL402.Contig1_All	1530	0.61	0.01	-5.93074	0.000659304	Down	0.000106666	gi|747046803|ref|XP_011101335.1|/3.3e-184/PREDICTED: sterol 3-beta-glucosyltransferase UGT80B1 [Sesamum indicum]	gi|731396354|ref|XM_010654170.1|/9.15484e-18/PREDICTED: Vitis vinifera sterol 3-beta-glucosyltransferase UGT80A2 (LOC100240956), transcript variant X4, mRNA	sp|Q9XIG1|U80B1_ARATH/2.2e-170/Sterol 3-beta-glucosyltransferase UGT80B1 OS=Arabidopsis thaliana GN=UGT80B1 PE=2 SV=1	pxb:103931687/1.3e-172/sterol 3-beta-glucosyltransferase UGT80B1; K05841 sterol 3beta-glucosyltransferase [EC:2.4.1.173]	At1g43620/5.9e-170/[GC] KOG1192 UDP-glucuronosyl and UDP-glucosyl transferase	PF03033/1.4E-27/Glycosyltransferase family 28 N-terminal domain	NA
CL8588.Contig5_All	1511	0.61	0.01	-5.93074	0.000657791	Down	0.000106666	gi|747099920|ref|XP_011098027.1|/9.0e-150/PREDICTED: probable 28S rRNA (cytosine-C(5))-methyltransferase [Sesamum indicum]	gi|747099919|ref|XM_011099725.1|/0/PREDICTED: Sesamum indicum probable 28S rRNA (cytosine-C(5))-methyltransferase (LOC105176812), mRNA	NA	mpp:MICPUCDRAFT_59415/3.4e-08/hypothetical protein; K15335 tRNA (cytosine34-C5)-methyltransferase [EC:2.1.1.203]	At5g66180/3.2e-43/[J] KOG2198 tRNA cytosine-5-methylases and related enzymes of the NOL1/NOP2/sun superfamily	PTHR22807:SF16/6.3E-136/--	NA
CL5476.Contig6_All	1844	0.6	0.01	-5.90689	9.55024e-05	Down	1.29534e-05	gi|747058876|ref|XP_011075789.1|/3.1e-184/PREDICTED: target of Myb protein 1 [Sesamum indicum]	gi|697109737|ref|XM_009610438.1|/7.07291e-154/PREDICTED: Nicotiana tomentosiformis TOM1-like protein 2 (LOC104102661), mRNA	NA	NA	At5g16880/2.2e-155/[U] KOG1087 Cytosolic sorting protein GGA2/TOM1	PTHR13856/6.2E-178/--	biological_process:GO:0006886//intracellular protein transport;cellular_component:GO:0005622//intracellular;
CL8390.Contig4_All	1473	0.6	0.01	-5.90689	0.000658327	Down	0.000106666	gi|747058528|ref|XP_011075604.1|/4.8e-124/PREDICTED: ureide permease 1-like [Sesamum indicum]	gi|747058527|ref|XM_011077302.1|/2.1127e-123/PREDICTED: Sesamum indicum ureide permease 1-like (LOC105160038), mRNA	sp|Q9ZPR7|UPS1_ARATH/9.1e-113/Ureide permease 1 OS=Arabidopsis thaliana GN=UPS1 PE=1 SV=1	rcu:8264709/4.7e-31/magnesium transporter MRS2-5; K16075 magnesium transporter	At2g03620/8.3e-28/[P] KOG2662 Magnesium transporters: CorA family	PTHR31081:SF4/5.2E-171/--	biological_process:GO:0071705//nitrogen compound transport;cellular_component:GO:0016021//integral component of membrane;
CL6760.Contig2_All	2455	0.59	0.01	-5.88264	3.65075e-06	Down	3.85752e-07	gi|747101379|ref|XP_011098818.1|/4.5e-90/PREDICTED: serine/threonine protein phosphatase 2A 57 kDa regulatory subunit B' theta isoform-like [Sesamum indicum] >gi|747101381|ref|XP_011098819.1| PREDICTED: serine/threonine protein phosphatase 2A 57 kDa regulatory subunit B' theta isoform-like [Sesamum indicum] >gi|747101383|ref|XP_011098820.1| PREDICTED: serine/threonine protein phosphatase 2A 57 kD…	gi|747101382|ref|XM_011100518.1|/0/PREDICTED: Sesamum indicum serine/threonine protein phosphatase 2A 57 kDa regulatory subunit B&apos; theta isoform-like (LOC105177383), transcript variant X3, mRNA	sp|Q9LU89|2A5N_ARATH/3.1e-73/Serine/threonine protein phosphatase 2A 59 kDa regulatory subunit B' eta isoform OS=Arabidopsis thaliana GN=B'ETA PE=2 SV=1	sind:105177383/6.8e-91/serine/threonine protein phosphatase 2A 57 kDa regulatory subunit B' theta isoform-like; K11584 serine/threonine-protein phosphatase 2A regulatory subunit B'	At3g26020/8.2e-73/[T] KOG2085 Serine/threonine protein phosphatase 2A, regulatory subunit	PTHR10257/6.6E-110/--	NA
CL4807.Contig13_All	2958	0.57	0.01	-5.83289	2.5912e-07	Down	2.3198e-08	gi|747055820|ref|XP_011074157.1|/5.6e-164/PREDICTED: phosphoglycerate mutase [Sesamum indicum]	gi|747055819|ref|XM_011075855.1|/0/PREDICTED: Sesamum indicum phosphoglycerate mutase (LOC105158938), mRNA	sp|F4JLE5|SFH1_ARATH/5.3e-11/Phosphatidylinositol/phosphatidylcholine transfer protein SFH1 OS=Arabidopsis thaliana GN=SFH1 PE=2 SV=1	sind:105158938/8.6e-165/phosphoglycerate mutase; K01834 2,3-bisphosphoglycerate-dependent phosphoglycerate mutase [EC:5.4.2.11]	At1g22170/1.4e-130/[G] KOG0235 Phosphoglycerate mutase	SM00855/4.9E-20/Phosphoglycerate mutase family	biological_process:GO:0006096//glycolytic process;molecular_function:GO:0004619//phosphoglycerate mutase activity;
CL5765.Contig6_All	2890	0.57	0.01	-5.83289	2.59085e-07	Down	2.3198e-08	gi|747084471|ref|XP_011089648.1|/2.9e-112/PREDICTED: serine/threonine-protein kinase MHK-like [Sesamum indicum]	gi|747083376|ref|XM_011090751.1|/8.74865e-145/PREDICTED: Sesamum indicum serine/threonine-protein kinase MHK-like (LOC105170125), mRNA	sp|P43294|MHK_ARATH/2.2e-78/Serine/threonine-protein kinase MHK OS=Arabidopsis thaliana GN=MHK PE=2 SV=2	sind:105170544/4.4e-113/serine/threonine-protein kinase MHK-like; K08829 male germ cell-associated kinase [EC:2.7.11.22]	At4g13020/5.9e-78/[T] KOG0661 MAPK related serine/threonine protein kinase	PF00069/4.9E-20/Protein kinase domain	NA
CL13172.Contig2_All	504	7.85	0.14	-5.80919	4.17233e-14	Down	1.86465e-15	NA	NA	NA	NA	NA	NA	NA
CL6501.Contig2_All	1638	0.54	0.01	-5.75489	0.000658278	Down	0.000106666	gi|747046436|ref|XP_011099636.1|/4.0e-204/PREDICTED: pentatricopeptide repeat-containing protein At2g17670 [Sesamum indicum] >gi|747046438|ref|XP_011099644.1| PREDICTED: pentatricopeptide repeat-containing protein At2g17670 [Sesamum indicum]	gi|567207309|ref|XM_006409205.1|/1.21692e-46/Eutrema salsugineum hypothetical protein (EUTSA_v10022683mg) mRNA, complete cds	sp|Q84J71|PP161_ARATH/4.5e-137/Pentatricopeptide repeat-containing protein At2g17670 OS=Arabidopsis thaliana GN=At2g17670 PE=2 SV=1	mus:103994174/9.9e-46/pentatricopeptide repeat-containing protein At5g61990, mitochondrial; K17964 leucine-rich PPR motif-containing protein, mitochondrial	At2g17670/1.2e-136/[R] KOG4197 FOG: PPR repeat	PS51375/9.657/Pentatricopeptide (PPR) repeat profile.	NA
CL740.Contig3_All	1690	2.7	0.05	-5.75489	1.86729e-18	Down	6.24426e-20	gi|747051268|ref|XP_011071723.1|/5.6e-177/PREDICTED: altered inheritance rate of mitochondria protein 25 [Sesamum indicum] >gi|747051270|ref|XP_011071724.1| PREDICTED: altered inheritance rate of mitochondria protein 25 [Sesamum indicum] >gi|747051272|ref|XP_011071725.1| PREDICTED: altered inheritance rate of mitochondria protein 25 [Sesamum indicum] >gi|747051274|ref|XP_011071727.1| PREDICTED: a…	gi|747051275|ref|XM_011073426.1|/0/PREDICTED: Sesamum indicum altered inheritance rate of mitochondria protein 25 (LOC105157121), transcript variant X5, mRNA	NA	NA	At2g04940/4.7e-120/[M] KOG0621 Phospholipid scramblase	PF03803/1.5E-64/Scramblase	cellular_component:GO:0043231//intracellular membrane-bounded organelle;GO:0016020//membrane;GO:0044444//cytoplasmic part;molecular_function:GO:0017128//phospholipid scramblase activity;
CL1899.Contig3_All	3385	0.53	0.01	-5.72792	6.86143e-08	Down	5.68882e-09	gi|747100428|ref|XP_011098302.1|/2.2e-289/PREDICTED: protein SPA1-RELATED 4-like isoform X1 [Sesamum indicum]	gi|747100436|ref|XM_011100004.1|/0/PREDICTED: Sesamum indicum protein SPA1-RELATED 4-like (LOC105176994), transcript variant X6, mRNA	sp|Q9LJR3|SPA3_ARATH/6.8e-196/Protein SPA1-RELATED 3 OS=Arabidopsis thaliana GN=SPA3 PE=1 SV=1	sind:105165388/6.1e-276/protein SPA1-RELATED 4-like; K10143 E3 ubiquitin-protein ligase RFWD2 [EC:2.3.2.27]	At1g53090_2/2.2e-84/[T] TWOG0023 Light-responsive protein COP1 and related proteins	PS00678/-/Trp-Asp (WD) repeats signature.	NA
CL906.Contig7_All	2436	0.53	0.01	-5.72792	1.35226e-05	Down	1.57304e-06	gi|661879062|emb|CDP17187.1|/2.5e-186/unnamed protein product [Coffea canephora]	gi|747080359|ref|XM_011089126.1|/0/PREDICTED: Sesamum indicum heparan-alpha-glucosaminide N-acetyltransferase (LOC105168919), transcript variant X3, mRNA	sp|Q39836|GBLP_SOYBN/3.3e-19/Guanine nucleotide-binding protein subunit beta-like protein OS=Glycine max PE=1 SV=1	pmum:103344600/3.6e-185/heparan-alpha-glucosaminide N-acetyltransferase; K10532 heparan-alpha-glucosaminide N-acetyltransferase [EC:2.3.1.78]	At5g27730/7.8e-108/[S] KOG4683 Uncharacterized conserved protein	PTHR31061/3.4E-176/--	NA
CL779.Contig6_All	1864	0.52	0.01	-5.70044	0.000348419	Down	5.28216e-05	gi|747093196|ref|XP_011094393.1|/4.6e-196/PREDICTED: double-strand break repair protein MRE11 [Sesamum indicum] >gi|747093198|ref|XP_011094395.1| PREDICTED: double-strand break repair protein MRE11 [Sesamum indicum]	gi|747093197|ref|XM_011096093.1|/0/PREDICTED: Sesamum indicum double-strand break repair protein MRE11 (LOC105174102), transcript variant X2, mRNA	sp|Q9XGM2|MRE11_ARATH/5.4e-187/Double-strand break repair protein MRE11 OS=Arabidopsis thaliana GN=MRE11 PE=2 SV=1	sind:105174102/7.0e-197/double-strand break repair protein MRE11; K10865 double-strand break repair protein MRE11	At5g54260/1.4e-186/[L] KOG2310 DNA repair exonuclease MRE11	PTHR10139/1.5E-198/--	biological_process:GO:0006302//double-strand break repair;GO:0090305//nucleic acid phosphodiester bond hydrolysis;cellular_component:GO:0000791//euchromatin;GO:0030870//Mre11 complex;GO:0000795//synaptonemal complex;molecular_function:GO:0008408//3'-5' exonuclease activity;GO:0004519//endonuclease activity;GO:0030145//manganese ion binding;
CL14084.Contig2_All	1249	93.42	1.84	-5.66595	0	Down	0	NA	NA	NA	NA	NA	NA	NA
CL1797.Contig1_All	655	11.03	0.22	-5.64779	9.64027e-27	Down	2.05346e-28	NA	NA	NA	NA	NA	NA	NA
CL2369.Contig5_All	1947	0.5	0.01	-5.64386	0.000347648	Down	5.28216e-05	gi|720047861|ref|XP_010270942.1|/1.4e-126/PREDICTED: ATP-citrate synthase alpha chain protein 2 [Nelumbo nucifera]	gi|747089136|ref|XM_011093891.1|/0/PREDICTED: Sesamum indicum ATP-citrate synthase alpha chain protein 2 (LOC105172457), mRNA	sp|Q2QNG7|ACLA3_ORYSJ/2.8e-125/ATP-citrate synthase alpha chain protein 3 OS=Oryza sativa subsp. japonica GN=ACLA-3 PE=2 SV=1	nnu:104607114/2.1e-127/ATP-citrate synthase alpha chain protein 2; K01648 ATP citrate (pro-S)-lyase [EC:2.3.3.8]	At1g09430/6.2e-124/[C] KOG1254 ATP-citrate lyase	PF08442/2.1E-14/ATP-grasp domain	molecular_function:GO:0004775//succinate-CoA ligase (ADP-forming) activity;GO:0005524//ATP binding;
CL867.Contig13_All	4432	0.5	0.01	-5.64386	6.39555e-10	Down	4.1545e-11	gi|747058357|ref|XP_011075516.1|/6.1e-255/PREDICTED: anaphase-promoting complex subunit 2 [Sesamum indicum]	gi|747058356|ref|XM_011077214.1|/0/PREDICTED: Sesamum indicum anaphase-promoting complex subunit 2 (LOC105159978), mRNA	sp|Q8H1U5|APC2_ARATH/1.2e-213/Anaphase-promoting complex subunit 2 OS=Arabidopsis thaliana GN=APC2 PE=1 SV=1	sind:105159978/9.2e-256/anaphase-promoting complex subunit 2; K03349 anaphase-promoting complex subunit 2	At2g04660/2.4e-208/[DO] KOG2165 Anaphase-promoting complex (APC), subunit 2	PTHR11932/1.0E-136/--	NA
CL2978.Contig5_All	1633	32.16	0.66	-5.60666	2.49505e-210	Down	3.59504e-213	gi|661887568|emb|CDP08699.1|/6.5e-130/unnamed protein product [Coffea canephora]	gi|848870063|ref|XM_012980192.1|/1.87802e-99/PREDICTED: Erythranthe guttatus rhodanese-like domain-containing protein 4, chloroplastic (LOC105956342), mRNA	sp|Q9M158|STR4_ARATH/1.9e-119/Rhodanese-like domain-containing protein 4, chloroplastic OS=Arabidopsis thaliana GN=STR4 PE=1 SV=2	nnu:104600333/1.1e-129/rhodanese-like domain-containing protein 4, chloroplastic; K17525 chitinase domain-containing protein 1	At3g25480/5.9e-19/[R] KOG1075 FOG: Reverse transcriptase	PTHR11177/1.4E-125/--	NA
CL2809.Contig11_All	1479	5.76	0.12	-5.58496	2.36149e-34	Down	3.7145e-36	gi|747054564|ref|XP_011073495.1|/1.3e-65/PREDICTED: uncharacterized protein LOC105158433 [Sesamum indicum]	gi|663681331|emb|HG975521.1|/1.88928e-24/Solanum lycopersicum chromosome ch09, complete genome	sp|Q8GYX9|WDL1_ARATH/5.0e-10/Protein WVD2-like 1 OS=Arabidopsis thaliana GN=WDL1 PE=1 SV=1	NA	At3g23090/3.4e-21/[S] LSE0281 A Uncharacterized protein	NA	NA
CL11280.Contig2_All	3697	5.24	0.11	-5.57399	3.60374e-79	Down	1.97749e-81	gi|747099838|ref|XP_011097983.1|/7.6e-243/PREDICTED: uncharacterized protein LOC105176777 [Sesamum indicum]	gi|747096586|ref|XM_011097919.1|/3.59135e-45/PREDICTED: Sesamum indicum uncharacterized LOC105175472 (LOC105175472), mRNA	sp|O81832|Y4729_ARATH/5.9e-153/G-type lectin S-receptor-like serine/threonine-protein kinase At4g27290 OS=Arabidopsis thaliana GN=At4g27290 PE=3 SV=4	sind:105176756/5.7e-166/G-type lectin S-receptor-like serine/threonine-protein kinase SD1-1; K04733 interleukin-1 receptor-associated kinase 4 [EC:2.7.11.1]	At4g27290/1.6e-152/[T] LSE0015 A Receptor-like protein kinase, contains lectin domains	PS00108/-/Serine/Threonine protein kinases active-site signature.	NA
CL5736.Contig4_All	2139	0.47	0.01	-5.55459	0.00018259	Down	2.61576e-05	gi|747088541|ref|XP_011091864.1|/5.3e-265/PREDICTED: branched-chain-amino-acid aminotransferase-like protein 1 [Sesamum indicum]	gi|747088540|ref|XM_011093562.1|/0/PREDICTED: Sesamum indicum branched-chain-amino-acid aminotransferase-like protein 1 (LOC105172200), mRNA	sp|Q8W0Z7|BCAL1_ARATH/4.7e-235/Branched-chain-amino-acid aminotransferase-like protein 1 OS=Arabidopsis thaliana GN=At3g05190 PE=2 SV=1	mis:MICPUN_98139/5.4e-68/branched-chain amino acid aminotransferase; K00826 branched-chain amino acid aminotransferase [EC:2.6.1.42]	At5g27410/1.2e-189/[E] KOG0975 Branched chain aminotransferase BCAT1, pyridoxal phosphate enzymes type IV superfamily	PTHR11825/1.6E-257/--	NA
CL6823.Contig5_All	2158	0.47	0.01	-5.55459	0.000182605	Down	2.61576e-05	gi|747087185|ref|XP_011091124.1|/1.5e-230/PREDICTED: phosphatidate cytidylyltransferase-like [Sesamum indicum] >gi|747087187|ref|XP_011091125.1| PREDICTED: phosphatidate cytidylyltransferase-like [Sesamum indicum] >gi|747087189|ref|XP_011091127.1| PREDICTED: phosphatidate cytidylyltransferase-like [Sesamum indicum] >gi|747087191|ref|XP_011091128.1| PREDICTED: phosphatidate cytidylyltransferase-li…	gi|747087190|ref|XM_011092826.1|/0/PREDICTED: Sesamum indicum phosphatidate cytidylyltransferase-like (LOC105171643), transcript variant X4, mRNA	sp|O04940|CDS1_SOLTU/6.0e-222/Phosphatidate cytidylyltransferase OS=Solanum tuberosum GN=CDS1 PE=2 SV=1	sind:105171643/2.2e-231/phosphatidate cytidylyltransferase-like; K00981 phosphatidate cytidylyltransferase [EC:2.7.7.41]	At4g22340/5.2e-196/[I] KOG1440 CDP-diacylglycerol synthase	PS01315/-/Phosphatidate cytidylyltransferase signature.	biological_process:GO:0016024//CDP-diacylglycerol biosynthetic process;cellular_component:GO:0016021//integral component of membrane;molecular_function:GO:0004605//phosphatidate cytidylyltransferase activity;
CL65.Contig5_All	2621	0.46	0.01	-5.52356	2.60078e-05	Down	3.17654e-06	gi|747052138|ref|XP_011072176.1|/1.2e-253/PREDICTED: ferric reduction oxidase 8, mitochondrial, partial [Sesamum indicum]	NA	sp|Q8VY13|FRO8_ARATH/3.4e-163/Ferric reduction oxidase 8, mitochondrial OS=Arabidopsis thaliana GN=FRO8 PE=2 SV=1	cit:102610370/3.1e-25/respiratory burst oxidase homolog protein B; K13447 respiratory burst oxidase [EC:1.6.3.- 1.11.1.-]	At5g50160/2.0e-162/[PQ] KOG0039 Ferric reductase, NADH/NADPH oxidase and related proteins	PTHR11972/3.1E-282/--	NA
CL12154.Contig7_All	2148	0.45	0.01	-5.49185	0.000347731	Down	5.28216e-05	gi|747071803|ref|XP_011082789.1|/7.8e-107/PREDICTED: probable leucine-rich repeat receptor-like serine/threonine-protein kinase At3g14840 [Sesamum indicum]	gi|848871921|ref|XM_012981069.1|/5.07799e-136/PREDICTED: Erythranthe guttatus probable leucine-rich repeat receptor-like serine/threonine-protein kinase At3g14840 (LOC105957139), mRNA	sp|C0LGN2|Y3148_ARATH/6.2e-86/Probable leucine-rich repeat receptor-like serine/threonine-protein kinase At3g14840 OS=Arabidopsis thaliana GN=LRR-RLK PE=2 SV=1	gmx:100817960/4.5e-38/LRR receptor-like serine/threonine-protein kinase FLS2; K13420 LRR receptor-like serine/threonine-protein kinase FLS2 [EC:2.7.11.1]	At3g14840/2.6e-83/[T] LSE0002 A Receptor protein kinase containing LRR repeats	PTHR27006:SF11/4.0E-132/--	NA
CL14419.Contig4_All	2694	0.44	0.01	-5.45943	2.60514e-05	Down	3.17654e-06	gi|747042254|ref|XP_011077492.1|/1.0e-249/PREDICTED: proline-rich receptor-like protein kinase PERK9 isoform X1 [Sesamum indicum]	gi|747042255|ref|XM_011079194.1|/0/PREDICTED: Sesamum indicum proline-rich receptor-like protein kinase PERK9 (LOC105161489), transcript variant X2, mRNA	sp|Q9SX31|PERK9_ARATH/9.5e-209/Proline-rich receptor-like protein kinase PERK9 OS=Arabidopsis thaliana GN=PERK9 PE=2 SV=1	vra:106767140/1.7e-159/proline-rich receptor-like protein kinase PERK9; K04733 interleukin-1 receptor-associated kinase 4 [EC:2.7.11.1]	At1g68690/2.5e-208/[T] KOG1187 Serine/threonine protein kinase	PTHR27001:SF6/1.0E-255/--	NA
CL2633.Contig1_All	2028	0.44	0.01	-5.45943	0.000658425	Down	0.000106666	gi|567137094|ref|XP_006394138.1|/3.0e-84/hypothetical protein EUTSA_v10004289mg [Eutrema salsugineum] >gi|557090777|gb|ESQ31424.1| hypothetical protein EUTSA_v10004289mg [Eutrema salsugineum]	gi|670360278|ref|XM_008679256.1|/1.22003e-17/PREDICTED: Zea mays LOC100283487 (pco092863), transcript variant X2, mRNA	sp|Q9FLG2|MRS22_ARATH/4.2e-60/Magnesium transporter MRS2-2 OS=Arabidopsis thaliana GN=MRS2-2 PE=2 SV=1	bna:106366245/2.4e-81/magnesium transporter MRS2-2-like; K16075 magnesium transporter	At5g64560/1.1e-59/[P] KOG2662 Magnesium transporters: CorA family	PTHR13890/8.0E-95/--	NA
CL1669.Contig5_All	2723	0.43	0.01	-5.42626	5.00727e-05	Down	6.41458e-06	gi|723668798|ref|XP_010315903.1|/7.2e-57/PREDICTED: acyltransferase-like protein At3g26840, chloroplastic isoform X2 [Solanum lycopersicum]	NA	sp|Q9LW26|Y3684_ARATH/9.1e-50/Acyltransferase-like protein At3g26840, chloroplastic OS=Arabidopsis thaliana GN=At3g26840 PE=2 SV=1	mdm:103414142/6.7e-07/splicing factor 3B subunit 1-like; K12828 splicing factor 3B subunit 1	At5g41120/1.8e-52/[IR] LSE0188 A Predicted phosphate acyltransferase, contains PlsC domain	PTHR22753/1.5E-85/--	NA
CL10525.Contig2_All	1706	2.57	0.06	-5.42066	1.39644e-17	Down	4.92458e-19	gi|747057235|ref|XP_011074911.1|/3.5e-166/PREDICTED: probable magnesium transporter NIPA6 isoform X2 [Sesamum indicum]	gi|848909568|ref|XM_012998085.1|/0/PREDICTED: Erythranthe guttatus probable magnesium transporter NIPA6 (LOC105973080), transcript variant X1, mRNA	NA	NA	At1g34470/5.3e-111/[S] KOG2922 Uncharacterized conserved protein	PTHR12570/5.3E-235/--	biological_process:GO:0015693//magnesium ion transport;GO:1903830//magnesium ion transmembrane transport;cellular_component:GO:0016021//integral component of membrane;molecular_function:GO:0015095//magnesium ion transmembrane transporter activity;
CL7245.Contig1_All	2004	1.28	0.03	-5.41504	4.32497e-11	Down	2.4984e-12	gi|747086501|ref|XP_011090753.1|/1.2e-258/PREDICTED: RAN GTPase-activating protein 2-like isoform X1 [Sesamum indicum]	gi|747086506|ref|XM_011092455.1|/0/PREDICTED: Sesamum indicum RAN GTPase-activating protein 2-like (LOC105171368), transcript variant X4, mRNA	sp|Q9M651|RAGP2_ARATH/1.6e-197/RAN GTPase-activating protein 2 OS=Arabidopsis thaliana GN=RANGAP2 PE=1 SV=2	sind:105171368/1.8e-259/RAN GTPase-activating protein 2-like; K14319 Ran GTPase-activating protein 1	At5g19320_2/1.4e-158/[AYT] KOG1909 Ran GTPase-activating protein	PTHR24106/2.2E-245/--	NA
CL2545.Contig4_All	2188	0.41	0.01	-5.35755	0.000659206	Down	0.000106666	gi|747064472|ref|XP_011078819.1|/9.0e-143/PREDICTED: uncharacterized protein LOC105162488 [Sesamum indicum]	gi|747064471|ref|XM_011080517.1|/3.07021e-143/PREDICTED: Sesamum indicum uncharacterized LOC105162488 (LOC105162488), mRNA	sp|Q94KE2|TIC_ARATH/1.9e-34/Protein TIME FOR COFFEE OS=Arabidopsis thaliana GN=TIC PE=1 SV=2	sind:105162488/1.4e-143/uncharacterized LOC105162488; K10666 E3 ubiquitin-protein ligase RNF5 [EC:2.3.2.27]	At3g58030/4.0e-63/[O] KOG0823 Predicted E3 ubiquitin ligase	PS50089/13.655/Zinc finger RING-type profile.	NA
CL193.Contig4_All	2526	0.4	0.01	-5.32193	0.000182636	Down	2.61576e-05	gi|747058341|ref|XP_011075509.1|/0.0e+00/PREDICTED: beta-1,3-galactosyltransferase 15 [Sesamum indicum]	gi|747058340|ref|XM_011077207.1|/0/PREDICTED: Sesamum indicum beta-1,3-galactosyltransferase 15 (LOC105159970), mRNA	sp|Q8L7F9|B3GTF_ARATH/6.5e-236/Beta-1,3-galactosyltransferase 15 OS=Arabidopsis thaliana GN=B3GALT15 PE=2 SV=1	sind:105159970/0.0e+00/beta-1,3-galactosyltransferase 15; K14413 beta-1,3-galactosyltransferase [EC:2.4.1.-]	At1g26810/1.7e-235/[G] KOG2287 Galactosyltransferases	PF00337/1.4E-36/Galactoside-binding lectin	NA
CL2605.Contig8_All	2223	0.4	0.01	-5.32193	0.000658083	Down	0.000106666	gi|567894836|ref|XP_006439906.1|/1.8e-170/hypothetical protein CICLE_v10019394mg [Citrus clementina] >gi|567894838|ref|XP_006439907.1| hypothetical protein CICLE_v10019394mg [Citrus clementina] >gi|567894840|ref|XP_006439908.1| hypothetical protein CICLE_v10019394mg [Citrus clementina] >gi|557542168|gb|ESR53146.1| hypothetical protein CICLE_v10019394mg [Citrus clementina] >gi|557542169|gb|ESR5314…	gi|747051700|ref|XR_847432.1|/0/PREDICTED: Sesamum indicum DEAD-box ATP-dependent RNA helicase 20 (LOC105157269), transcript variant X3, misc_RNA	sp|Q8W4R3|RH30_ARATH/1.5e-154/DEAD-box ATP-dependent RNA helicase 30 OS=Arabidopsis thaliana GN=RH30 PE=2 SV=2	sind:105157269/3.5e-171/DEAD-box ATP-dependent RNA helicase 20; K12823 ATP-dependent RNA helicase DDX5/DBP2 [EC:3.6.4.13]	At5g63120/3.9e-154/[A] KOG0331 ATP-dependent RNA helicase	PTHR24031/4.6E-209/--	molecular_function:GO:0005524//ATP binding;GO:0004386//helicase activity;GO:0003676//nucleic acid binding;
CL10240.Contig2_All	1171	3.97	0.1	-5.31107	1.86796e-18	Down	6.24426e-20	gi|698442128|ref|XP_009762568.1|/1.2e-101/PREDICTED: uncharacterized protein LOC104214575 [Nicotiana sylvestris]	gi|985436580|ref|XM_006469923.2|/5.16281e-49/PREDICTED: Citrus sinensis hypothetical protein (LOC102612326), mRNA	sp|Q9T076|ENL2_ARATH/7.4e-09/Early nodulin-like protein 2 OS=Arabidopsis thaliana GN=At4g27520 PE=1 SV=1	dosa:Os09t0572500-01/1.7e-07/Os09g0572500; Similar to Beta-1,4-mannan synthase.; K13680 beta-mannan synthase [EC:2.4.1.32]	At5g14280_2/9.3e-83/[R] LSE0489 A TLC domain	PF03798/4.3E-15/TLC domain	NA
CL629.Contig3_All	2406	0.39	0.01	-5.2854	0.000347868	Down	5.28216e-05	gi|747055375|ref|XP_011073927.1|/3.6e-161/PREDICTED: DNA topoisomerase 3-beta isoform X3 [Sesamum indicum]	gi|747055376|ref|XM_011075626.1|/0/PREDICTED: Sesamum indicum DNA topoisomerase 3-beta (LOC105158767), transcript variant X4, mRNA	NA	sind:105158767/5.5e-162/DNA topoisomerase 3-beta; K03165 DNA topoisomerase III [EC:5.99.1.2]	Hs4507635/2.2e-99/[L] KOG1957 DNA topoisomerase III beta	PR00417/9.9E-8/Prokaryotic DNA topoisomerase I signature	NA
CL5014.Contig7_All	789	11.17	0.29	-5.26743	9.89134e-33	Down	1.62831e-34	gi|747061549|ref|XP_011077247.1|/1.6e-97/PREDICTED: 60S ribosomal protein L9-like [Sesamum indicum]	gi|388498363|gb|BT137453.1|/8.34037e-145/Lotus japonicus clone JCVI-FLLj-15E23 unknown mRNA	sp|P49209|RL91_ARATH/4.9e-89/60S ribosomal protein L9-1 OS=Arabidopsis thaliana GN=RPL9B PE=1 SV=3	sind:105161304/2.4e-98/60S ribosomal protein L9-like; K02940 large subunit ribosomal protein L9e	At1g33120/1.3e-88/[J] KOG3255 60S ribosomal protein L9	PF00347/4.4E-13/Ribosomal protein L6	biological_process:GO:0006412//translation;cellular_component:GO:0005840//ribosome;molecular_function:GO:0003735//structural constituent of ribosome;GO:0019843//rRNA binding;
CL204.Contig1_All	875	9.18	0.24	-5.25739	7.74937e-30	Down	1.44411e-31	gi|747074803|ref|XP_011084408.1|/1.6e-74/PREDICTED: membrane steroid-binding protein 1-like [Sesamum indicum]	gi|747059604|ref|XM_011077890.1|/2.18861e-81/PREDICTED: Sesamum indicum membrane steroid-binding protein 2-like (LOC105160493), mRNA	sp|Q9XFM6|MSBP1_ARATH/2.2e-66/Membrane steroid-binding protein 1 OS=Arabidopsis thaliana GN=MSBP1 PE=1 SV=2	sind:105166666/2.4e-75/membrane steroid-binding protein 1-like; K17278 membrane-associated progesterone receptor component	At5g52240/5.9e-66/[R] KOG1110 Putative steroid membrane receptor Hpr6.6/25-Dx	PTHR10281:SF45/2.3E-112/--	cellular_component:GO:0016021//integral component of membrane;
CL5477.Contig2_All	2322	6.05	0.16	-5.24079	1.54813e-55	Down	1.29936e-57	gi|747059943|ref|XP_011076376.1|/1.8e-173/PREDICTED: putative nitric oxide synthase isoform X1 [Sesamum indicum]	gi|747059942|ref|XM_011078074.1|/0/PREDICTED: Sesamum indicum putative nitric oxide synthase (LOC105160612), transcript variant X1, mRNA	sp|Q66GP9|NOA1_ARATH/1.6e-143/NO-associated protein 1, chloroplastic/mitochondrial OS=Arabidopsis thaliana GN=NOA1 PE=1 SV=1	sot:102577659/3.1e-162/nitric oxide synthase-associated protein I; K13427 nitric-oxide synthase, plant [EC:1.14.13.39]	At3g47450/2.7e-142/[R] KOG1249 Predicted GTPases	PS51721/34.814/Circularly permuted (CP)-type guanine nucleotide-binding (G) domain profile.	NA
CL11874.Contig2_All	896	2.98	0.08	-5.21917	7.8778e-10	Down	5.16844e-11	gi|747055740|ref|XP_011074115.1|/8.9e-81/PREDICTED: hypoxanthine-guanine phosphoribosyltransferase [Sesamum indicum]	gi|747055739|ref|XM_011075813.1|/8.01085e-86/PREDICTED: Sesamum indicum hypoxanthine-guanine phosphoribosyltransferase (LOC105158900), mRNA	NA	sind:105158900/1.4e-81/hypoxanthine-guanine phosphoribosyltransferase; K00760 hypoxanthine phosphoribosyltransferase [EC:2.4.2.8]	At1g71750/4.3e-72/[F] KOG3367 Hypoxanthine-guanine phosphoribosyltransferase	PTHR22573:SF56/1.3E-81/--	NA
CL11280.Contig1_All	3616	34.56	0.95	-5.18503	0	Down	0	gi|747099838|ref|XP_011097983.1|/2.9e-247/PREDICTED: uncharacterized protein LOC105176777 [Sesamum indicum]	gi|747096586|ref|XM_011097919.1|/3.51193e-45/PREDICTED: Sesamum indicum uncharacterized LOC105175472 (LOC105175472), mRNA	sp|O81832|Y4729_ARATH/2.3e-157/G-type lectin S-receptor-like serine/threonine-protein kinase At4g27290 OS=Arabidopsis thaliana GN=At4g27290 PE=3 SV=4	sind:105176756/2.2e-170/G-type lectin S-receptor-like serine/threonine-protein kinase SD1-1; K04733 interleukin-1 receptor-associated kinase 4 [EC:2.7.11.1]	At4g27290/6.1e-157/[T] LSE0015 A Receptor-like protein kinase, contains lectin domains	PTHR27002/0.0/--	NA
CL12.Contig2_All	609	3.91	0.11	-5.15159	1.25013e-09	Down	8.38946e-11	gi|747041093|ref|XP_011070853.1|/5.6e-34/PREDICTED: uncharacterized protein LOC105156426 [Sesamum indicum]	NA	sp|Q56XJ7|Y4276_ARATH/8.0e-15/Uncharacterized protein At4g22758 OS=Arabidopsis thaliana GN=At4g22758 PE=2 SV=1	NA	At4g22760/2.1e-14/[R] KOG4197 FOG: PPR repeat	PTHR33270:SF6/2.3E-48/--	NA
CL4536.Contig6_All	2429	1.77	0.05	-5.14568	1.39596e-17	Down	4.92458e-19	gi|747067036|ref|XP_011080217.1|/7.4e-130/PREDICTED: ATP-dependent Clp protease proteolytic subunit 6, chloroplastic-like [Sesamum indicum]	gi|747067035|ref|XM_011081915.1|/0/PREDICTED: Sesamum indicum ATP-dependent Clp protease proteolytic subunit 6, chloroplastic-like (LOC105163526), mRNA	sp|Q9SAA2|CLPP6_ARATH/2.2e-108/ATP-dependent Clp protease proteolytic subunit 6, chloroplastic OS=Arabidopsis thaliana GN=CLPP6 PE=1 SV=1	sind:105163526/1.1e-130/ATP-dependent Clp protease proteolytic subunit 6, chloroplastic-like; K01358 ATP-dependent Clp protease, protease subunit [EC:3.4.21.92]	At1g11750/6.0e-108/[O] KOG0840 ATP-dependent Clp protease, proteolytic subunit	PS00382/-/Endopeptidase Clp histidine active site.	biological_process:GO:0006508//proteolysis;molecular_function:GO:0004252//serine-type endopeptidase activity;
CL5723.Contig6_All	3769	0.35	0.01	-5.12928	7.02039e-06	Down	7.78976e-07	gi|747061158|ref|XP_011077037.1|/1.1e-236/PREDICTED: uncharacterized protein LOC105161140 [Sesamum indicum]	gi|848868122|ref|XM_012979246.1|/1.6562e-63/PREDICTED: Erythranthe guttatus uncharacterized LOC105955510 (LOC105955510), transcript variant X2, mRNA	NA	pmum:103344610/4.9e-24/uncharacterized LOC103344610; K17398 DNA (cytosine-5)-methyltransferase 3A [EC:2.1.1.37]	At3g09670/6.7e-50/[R] LSE0304 A PWWP domain protein	PTHR22981/1.5E-122/--	NA
Unigene6091_All	1313	18.14	0.52	-5.12452	2.1858e-90	Down	1.0052e-92	gi|747101089|ref|XP_011098658.1|/1.2e-65/PREDICTED: uncharacterized protein LOC105177275 isoform X1 [Sesamum indicum]	gi|663673440|emb|HG975441.1|/1.01376e-16/Solanum pennellii chromosome ch02, complete genome	NA	NA	NA	PTHR34133:SF2/5.7E-65/--	NA
CL10975.Contig8_All	2478	0.34	0.01	-5.08746	0.000657839	Down	0.000106666	gi|914408405|gb|AKV71969.1|/2.3e-134/telomere repeat-binding factor like-protein [Rehmannia glutinosa]	gi|914408404|gb|KR780106.1|/0/Rehmannia glutinosa telomere repeat-binding factor like-protein (MYB30) mRNA, complete cds	sp|Q9M347|TRP6_ARATH/1.2e-11/Telomere repeat-binding protein 6 OS=Arabidopsis thaliana GN=TRP6 PE=1 SV=1	adu:107473941/2.3e-06/uncharacterized LOC107473941; K11111 telomeric repeat-binding factor 2	At1g72650/1.1e-35/[S] LSE0382 A Uncharacterized	PF00249/2.0E-6/Myb-like DNA-binding domain	NA
CL1243.Contig2_All	3596	0.34	0.01	-5.08746	1.35198e-05	Down	1.57304e-06	gi|747073850|ref|XP_011083899.1|/5.3e-132/PREDICTED: tubby-like F-box protein 5 [Sesamum indicum]	gi|694378632|ref|XM_009367268.1|/3.51712e-40/PREDICTED: Pyrus x bretschneideri tubby-like F-box protein 5 (LOC103955389), transcript variant X2, mRNA	sp|Q6Z2G9|TLP5_ORYSJ/1.7e-120/Tubby-like F-box protein 5 OS=Oryza sativa subsp. japonica GN=TULP5 PE=2 SV=1	bna:106363425/2.8e-53/tubby-like F-box protein 1; K19600 tubby-related protein 1	At1g47270/9.1e-113/[R] KOG2502 Tub family proteins	PTHR33472:SF3/9.9E-66/--	NA
CL10994.Contig1_All	851	8.13	0.24	-5.08215	3.14081e-25	Down	7.188e-27	NA	NA	NA	NA	NA	NA	NA
CL4558.Contig2_All	4491	0.33	0.01	-5.04439	9.73119e-07	Down	9.45976e-08	gi|747070297|ref|XP_011081963.1|/0.0e+00/PREDICTED: pleiotropic drug resistance protein 1-like [Sesamum indicum]	gi|747040462|ref|XM_011084275.1|/0/PREDICTED: Sesamum indicum pleiotropic drug resistance protein 1-like (LOC105165219), transcript variant X2, mRNA	sp|Q76CU2|PDR1_TOBAC/0.0e+00/Pleiotropic drug resistance protein 1 OS=Nicotiana tabacum GN=PDR1 PE=2 SV=1	apro:F751_4082/4.8e-58/ATP-binding cassette sub-family G member 2; K05681 ATP-binding cassette, subfamily G (WHITE), member 2	At1g15520/0.0e+00/[Q] KOG0065 Pleiotropic drug resistance proteins (PDR1-15), ABC superfamily	PTHR19241/0.0/--	biological_process:GO:0006810//transport;cellular_component:GO:0016021//integral component of membrane;molecular_function:GO:0005524//ATP binding;GO:0016887//ATPase activity;
CL2928.Contig1_All	741	3.21	0.1	-5.0045	1.04011e-08	Down	7.75556e-10	NA	NA	NA	NA	NA	NA	NA
CL6507.Contig8_All	4933	0.32	0.01	-5	5.02629e-07	Down	4.68452e-08	gi|747084001|ref|XP_011089390.1|/0.0e+00/PREDICTED: uncharacterized protein LOC105170357 [Sesamum indicum]	gi|747084000|ref|XM_011091088.1|/0/PREDICTED: Sesamum indicum uncharacterized LOC105170357 (LOC105170357), mRNA	NA	sind:105170357/0.0e+00/uncharacterized LOC105170357; K11671 nuclear factor related to kappa-B-binding protein	At3g45830/4.6e-240/[K] KOG1927 R-kappa-B and related transcription factors	PTHR13052:SF0/0.0/--	NA
CL7151.Contig4_All	3549	0.96	0.03	-5	8.07959e-14	Down	3.69816e-15	gi|723695114|ref|XP_010320298.1|/0.0e+00/PREDICTED: calcium-transporting ATPase 1, chloroplastic [Solanum lycopersicum]	gi|747056201|ref|XM_011076056.1|/0/PREDICTED: Sesamum indicum calcium-transporting ATPase 1, chloroplastic (LOC105159106), mRNA	sp|Q37145|ACA1_ARATH/0.0e+00/Calcium-transporting ATPase 1, chloroplastic OS=Arabidopsis thaliana GN=ACA1 PE=1 SV=3	sly:101260132/0.0e+00/calcium-transporting ATPase 1, chloroplastic; K01537 Ca2+-transporting ATPase [EC:3.6.3.8]	At1g27770/0.0e+00/[P] KOG0204 Calcium transporting ATPase	PTHR24093:SF262/0.0/--	NA
Unigene25575_All	6077	4.98	0.16	-4.96	9.60759e-118	Down	3.05706e-120	gi|590693137|ref|XP_007044250.1|/0.0e+00/DNA/RNA polymerases superfamily protein [Theobroma cacao] >gi|508708185|gb|EOY00082.1| DNA/RNA polymerases superfamily protein [Theobroma cacao]	gi|312032512|gb|AC243079.1|/0/Gossypium arboreum clone GAH161G12-jls, complete sequence	sp|P31843|RRPO_OENBE/2.7e-38/RNA-directed DNA polymerase homolog OS=Oenothera berteroana PE=4 SV=1	thj:104800334/3.0e-116/methionine S-methyltransferase-like; K08247 methionine S-methyltransferase [EC:2.1.1.12]	At2g10780/0.0e+00/[R] KOG0017 FOG: Transposon-encoded proteins with TYA, reverse transcriptase, integrase domains in various combinations	PF03732/4.0E-15/Retrotransposon gag protein	molecular_function:GO:0005488//binding;
CL4216.Contig8_All	2221	3.71	0.12	-4.95031	3.05348e-31	Down	5.3126e-33	gi|663084744|gb|AIE89796.1|/0.0e+00/SQUAMOSA promoter binding protein-like 7, partial [Salvia miltiorrhiza]	gi|663084743|gb|KF437883.1|/0/Salvia miltiorrhiza SQUAMOSA promoter binding protein-like 7 (SPL7) mRNA, partial cds	sp|Q8S9G8|SPL7_ARATH/4.6e-169/Squamosa promoter-binding-like protein 7 OS=Arabidopsis thaliana GN=SPL7 PE=1 SV=2	mdm:103401427/5.7e-12/uncharacterized LOC103401427; K13415 protein brassinosteroid insensitive 1 [EC:2.7.10.1 2.7.11.1]	NA	PTHR31251/6.3E-273/--	NA
CL8135.Contig2_All	1729	0.91	0.03	-4.92283	9.72518e-07	Down	9.45976e-08	gi|747084465|ref|XP_011089644.1|/9.0e-162/PREDICTED: pentatricopeptide repeat-containing protein At3g25210, mitochondrial [Sesamum indicum]	NA	sp|Q9LSF5|PP254_ARATH/6.9e-128/Pentatricopeptide repeat-containing protein At3g25210, mitochondrial OS=Arabidopsis thaliana GN=At3g25210 PE=2 SV=1	atr:18446702/5.2e-29/pentatricopeptide repeat-containing protein At1g09900; K17710 pentatricopeptide repeat domain-containing protein 1	At3g25210/1.8e-127/[R] KOG4197 FOG: PPR repeat	PS51375/12.869/Pentatricopeptide (PPR) repeat profile.	NA
CL13129.Contig2_All	2015	5.69	0.19	-4.90436	6.76155e-44	Down	7.62352e-46	gi|747066177|ref|XP_011079762.1|/3.6e-154/PREDICTED: uncharacterized protein LOC105163202 isoform X1 [Sesamum indicum]	NA	NA	NA	NA	PS50071/9.62/'Homeobox' domain profile.	NA
CL6367.Contig2_All	1423	7.36	0.25	-4.87971	5.33711e-39	Down	7.12614e-41	gi|296084040|emb|CBI24428.3|/3.1e-83/unnamed protein product [Vitis vinifera]	gi|823174276|ref|XM_012630273.1|/2.25172e-53/PREDICTED: Gossypium raimondii BEL1-like homeodomain protein 1 (LOC105799615), transcript variant X4, mRNA	sp|Q9SJ56|BLH1_ARATH/1.7e-76/BEL1-like homeodomain protein 1 OS=Arabidopsis thaliana GN=BLH1 PE=1 SV=1	bdi:100844103/7.8e-47/homeobox protein BEL1 homolog; K16670 homeobox protein Meis2	At2g35940/4.6e-76/[K] KOG0773 Transcription factor MEIS1 and related HOX domain proteins	PTHR11850/2.5E-136/--	NA
CL9587.Contig4_All	1171	0.88	0.03	-4.87447	0.000182682	Down	2.61576e-05	gi|747101690|ref|XP_011098983.1|/3.4e-112/PREDICTED: OTU domain-containing protein DDB_G0284757 [Sesamum indicum]	gi|747101689|ref|XM_011100681.1|/0/PREDICTED: Sesamum indicum OTU domain-containing protein DDB_G0284757 (LOC105177495), mRNA	NA	jcu:105639740/1.9e-14/OTU domain-containing protein 3; K13717 OTU domain-containing protein 3 [EC:3.4.19.12]	At3g02070/1.7e-97/[TO] KOG2605 OTU (ovarian tumor)-like cysteine protease	PTHR12419:SF3/3.5E-166/--	NA
CL2808.Contig2_All	321	6.97	0.24	-4.86005	4.75102e-07	Down	4.40572e-08	NA	NA	NA	NA	NA	NA	NA
CL4242.Contig3_All	2930	0.29	0.01	-4.85798	0.000658669	Down	0.000106666	gi|747046258|ref|XP_011098501.1|/8.6e-149/PREDICTED: cleavage and polyadenylation specificity factor subunit 3-II isoform X1 [Sesamum indicum]	gi|848868353|ref|XM_012979357.1|/0/PREDICTED: Erythranthe guttatus cleavage and polyadenylation specificity factor subunit 3-II (LOC105955601), transcript variant X2, mRNA	sp|Q8GUU3|CPS3B_ARATH/8.1e-137/Cleavage and polyadenylation specificity factor subunit 3-II OS=Arabidopsis thaliana GN=CPSF73-II PE=1 SV=2	sind:105177150/1.3e-149/cleavage and polyadenylation specificity factor subunit 3-II; K13148 integrator complex subunit 11 [EC:3.1.27.-]	At2g01730_1/2.1e-136/[A] KOG1136 Predicted cleavage and polyadenylation specificity factor (CPSF subunit)	SM00849/2.4E-20/Metallo-beta-lactamase superfamily	biological_process:GO:0010197//polar nucleus fusion;cellular_component:GO:0005634//nucleus;
CL4860.Contig8_All	4205	0.29	0.01	-4.85798	2.60283e-05	Down	3.17654e-06	gi|747080235|ref|XP_011087361.1|/3.1e-208/PREDICTED: protein LONGIFOLIA 2-like [Sesamum indicum] >gi|747080237|ref|XP_011087362.1| PREDICTED: protein LONGIFOLIA 2-like [Sesamum indicum]	gi|747053436|ref|XM_011074579.1|/8.36494e-82/PREDICTED: Sesamum indicum protein LONGIFOLIA 1 (LOC105157995), mRNA	sp|Q9S823|LNG2_ARATH/1.5e-38/Protein LONGIFOLIA 2 OS=Arabidopsis thaliana GN=LNG2 PE=1 SV=1	NA	NA	PTHR31680:SF3/8.5E-200/--	NA
CL6253.Contig2_All	2948	0.29	0.01	-4.85798	0.000659109	Down	0.000106666	gi|747044317|ref|XP_011088416.1|/5.2e-178/PREDICTED: uncharacterized protein LOC105169651 [Sesamum indicum]	gi|747044316|ref|XM_011090114.1|/1.17945e-128/PREDICTED: Sesamum indicum uncharacterized LOC105169651 (LOC105169651), mRNA	NA	NA	NA	PTHR33334/3.6E-121/--	NA
CL9118.Contig3_All	1141	4.34	0.15	-4.85466	1.17424e-18	Down	3.86886e-20	gi|747042638|ref|XP_011079529.1|/2.4e-54/PREDICTED: protein TIFY 10B-like isoform X1 [Sesamum indicum]	NA	sp|Q9S7M2|TI10B_ARATH/6.5e-18/Protein TIFY 10B OS=Arabidopsis thaliana GN=TIFY10B PE=1 SV=1	sind:105163022/3.6e-55/protein TIFY 10B-like; K13464 jasmonate ZIM domain-containing protein	At1g74950/1.7e-17/[S] LSE0151 A Uncharacterized protein	PS51320/15.299/Tify domain profile.	NA
CL491.Contig5_All	1591	5.74	0.2	-4.84298	1.06488e-34	Down	1.64687e-36	gi|747084957|ref|XP_011089912.1|/2.4e-185/PREDICTED: homeobox-leucine zipper protein REVOLUTA-like [Sesamum indicum]	gi|848876342|ref|XM_012983176.1|/0/PREDICTED: Erythranthe guttatus homeobox-leucine zipper protein REVOLUTA (LOC105959132), transcript variant X4, mRNA	sp|Q9SE43|REV_ARATH/4.3e-169/Homeobox-leucine zipper protein REVOLUTA OS=Arabidopsis thaliana GN=REV PE=1 SV=2	sind:105170721/3.6e-186/homeobox-leucine zipper protein REVOLUTA-like; K09338 homeobox-leucine zipper protein	At5g60690/1.2e-168/[K] LSE0187 A Homeodomain protein, contains START domain	PTHR24326:SF279/4.1E-181/--	biological_process:GO:0010051//xylem and phloem pattern formation;GO:0009855//determination of bilateral symmetry;GO:0030154//cell differentiation;GO:0009956//radial pattern formation;GO:0010089//xylem development;GO:0010014//meristem initiation;GO:0009944//polarity specification of adaxial/abaxial axis;cellular_component:GO:0005634//nucleus;molecular_function:GO:0044212//transcription regulatory…
CL13030.Contig1_All	1092	5.73	0.2	-4.84046	6.08694e-23	Down	1.56334e-24	gi|359480677|ref|XP_002277534.2|/9.2e-96/PREDICTED: MATE efflux family protein 5 [Vitis vinifera]	gi|835910869|ref|XM_004953377.2|/3.87533e-20/PREDICTED: Setaria italica protein DETOXIFICATION 49-like (LOC101786887), mRNA	sp|Q9SIA4|MATE5_ARATH/2.7e-37/MATE efflux family protein 5 OS=Arabidopsis thaliana GN=DTXL1 PE=3 SV=1	vvi:100249236/1.4e-96/MATE efflux family protein 5; K03327 multidrug resistance protein, MATE family	At4g23030/4.6e-76/[R] KOG1347 Uncharacterized membrane protein, predicted efflux pump	PF01554/2.6E-30/MatE	biological_process:GO:0055085//transmembrane transport;cellular_component:GO:0016020//membrane;molecular_function:GO:0022857//transmembrane transporter activity;
CL1694.Contig4_All	1872	5.43	0.19	-4.83688	3.90563e-38	Down	5.34144e-40	gi|747059876|ref|XP_011076341.1|/7.2e-173/PREDICTED: trehalose-phosphate phosphatase A-like isoform X2 [Sesamum indicum]	gi|747059875|ref|XM_011078039.1|/0/PREDICTED: Sesamum indicum trehalose-phosphate phosphatase A-like (LOC105160593), transcript variant X3, mRNA	sp|O64896|TPPA_ARATH/4.8e-135/Trehalose-phosphate phosphatase A OS=Arabidopsis thaliana GN=TPPA PE=1 SV=1	sind:105160593/1.5e-167/trehalose-phosphate phosphatase A-like; K01087 trehalose 6-phosphate phosphatase [EC:3.1.3.12]	At5g51460/1.3e-134/[G] KOG1050 Trehalose-6-phosphate synthase component TPS1 and related subunits	PTHR10788:SF38/1.4E-224/--	biological_process:GO:0005992//trehalose biosynthetic process;GO:0016311//dephosphorylation;molecular_function:GO:0004805//trehalose-phosphatase activity;
CL11071.Contig2_All	382	5.63	0.2	-4.81506	4.75041e-07	Down	4.40572e-08	NA	NA	NA	NA	NA	NA	NA
Unigene24504_All	588	4.73	0.17	-4.79823	7.87636e-10	Down	5.16844e-11	NA	NA	NA	NA	NA	NA	NA
CL10713.Contig2_All	391	10.37	0.38	-4.77027	5.45335e-13	Down	2.68336e-14	NA	NA	NA	NA	NA	NA	NA
CL12712.Contig1_All	1570	37.86	1.41	-4.74691	4.85884e-218	Down	6.47588e-221	gi|970045541|ref|XP_015084225.1|/1.1e-25/PREDICTED: uncharacterized protein LOC107027628 [Solanum pennellii]	NA	NA	pda:103695907/3.9e-07/hydroquinone glucosyltransferase-like; K08237 hydroquinone glucosyltransferase [EC:2.4.1.218]	At2g23330/5.2e-12/[R] KOG0017 FOG: Transposon-encoded proteins with TYA, reverse transcriptase, integrase domains in various combinations	PF14244/6.8E-23/gag-polypeptide of LTR copia-type	NA
CL8928.Contig2_All	2623	3.2	0.12	-4.73697	4.18806e-32	Down	7.07036e-34	gi|747103121|ref|XP_011099748.1|/3.5e-125/PREDICTED: uncharacterized protein LOC105178089 [Sesamum indicum]	gi|848910022|ref|XM_012998246.1|/2.33353e-105/PREDICTED: Erythranthe guttatus NAC domain-containing protein 89-like (LOC105973227), transcript variant X2, mRNA	sp|Q84K00|NAC78_ARATH/3.9e-58/NAC domain-containing protein 78 OS=Arabidopsis thaliana GN=NAC078 PE=2 SV=2	bna:106383523/2.1e-21/NAC domain-containing protein 89-like; K12581 CCR4-NOT transcription complex subunit 7/8	At5g09330/2.0e-69/[S] LSE0117 A No apical meristem (NAM) developmental protein and related proteins	PS51005/53.211/NAC domain profile.	NA
CL4528.Contig7_All	3166	2.92	0.11	-4.73039	1.06915e-34	Down	1.65476e-36	gi|747099321|ref|XP_011097710.1|/5.4e-173/PREDICTED: probable RNA polymerase II transcription factor B subunit 1-1 isoform X3 [Sesamum indicum]	gi|747099320|ref|XM_011099408.1|/0/PREDICTED: Sesamum indicum probable RNA polymerase II transcription factor B subunit 1-1 (LOC105176562), transcript variant X4, mRNA	sp|Q3ECP0|TFB1A_ARATH/5.5e-123/Probable RNA polymerase II transcription factor B subunit 1-1 OS=Arabidopsis thaliana GN=TFB1-1 PE=2 SV=1	sind:105176562/8.3e-174/probable RNA polymerase II transcription factor B subunit 1-1; K03141 transcription initiation factor TFIIH subunit 1	At1g55750/3.2e-101/[KL] KOG2074 RNA polymerase II transcription initiation/nucleotide excision repair factor TFIIH, subunit TFB1	PS50858/10.915/BSD domain profile.	NA
CL10055.Contig1_All	279	22.32	0.86	-4.69786	3.14915e-19	Down	9.9901e-21	NA	gi|729361302|ref|XM_010547862.1|/2.0001e-07/PREDICTED: Tarenaya hassleriana formin-like protein 20 (LOC104818325), mRNA	NA	NA	NA	NA	NA
CL2111.Contig8_All	2081	14.17	0.55	-4.68726	4.48811e-109	Down	1.58975e-111	gi|747098469|ref|XP_011097248.1|/5.5e-198/PREDICTED: floral homeotic protein APETALA 2-like isoform X1 [Sesamum indicum]	gi|747098468|ref|XM_011098946.1|/0/PREDICTED: Sesamum indicum floral homeotic protein APETALA 2-like (LOC105176219), transcript variant X1, mRNA	sp|P47927|AP2_ARATH/8.8e-138/Floral homeotic protein APETALA 2 OS=Arabidopsis thaliana GN=AP2 PE=1 SV=1	sind:105176219/8.3e-199/floral homeotic protein APETALA 2-like; K09284 AP2-like factor, euAP2 lineage	At4g36920/2.4e-137/[K] LSE0337 A Ovule development protein/AP2 domain transcription factor	PF00847/5.7E-9/AP2 domain	biological_process:GO:0006351//transcription, DNA-templated;molecular_function:GO:0003676//nucleic acid binding;
CL3391.Contig5_All	2247	16.79	0.66	-4.66899	1.05562e-139	Down	2.67444e-142	gi|747077514|ref|XP_011085880.1|/2.9e-168/PREDICTED: potassium channel SKOR-like [Sesamum indicum]	NA	sp|Q9M8S6|SKOR_ARATH/8.1e-145/Potassium channel SKOR OS=Arabidopsis thaliana GN=SKOR PE=1 SV=1	vra:106763693/7.2e-31/potassium channel AKT1-like; K04908 potassium voltage-gated channel Eag-related subfamily H member 5	At3g02850/2.1e-144/[PT] KOG0498 K+-channel ERG and related proteins, contain PAS/PAC sensor domain	SM00248/1700.0/ankyrin repeats	biological_process:GO:0055085//transmembrane transport;GO:0006811//ion transport;
CL3714.Contig3_All	519	13.96	0.55	-4.66572	7.64201e-24	Down	1.86914e-25	NA	NA	NA	NA	NA	NA	NA
CL526.Contig3_All	2392	4.79	0.19	-4.65595	6.47854e-42	Down	7.84896e-44	gi|595820669|ref|XP_007204694.1|/1.1e-35/hypothetical protein PRUPE_ppa008180mg [Prunus persica] >gi|462400225|gb|EMJ05893.1| hypothetical protein PRUPE_ppa008180mg [Prunus persica]	gi|848881573|ref|XM_012985688.1|/8.68244e-15/PREDICTED: Erythranthe guttatus 2-alkenal reductase (NADP(+)-dependent)-like (LOC105961456), mRNA	sp|Q9SLN8|DBR_TOBAC/9.5e-35/2-alkenal reductase (NADP(+)-dependent) OS=Nicotiana tabacum GN=DBR PE=1 SV=1	vvi:100250942/7.9e-36/2-alkenal reductase (NADP(+)-dependent); K07119 uncharacterized protein	At5g16990/3.4e-31/[R] KOG1196 Predicted NAD-dependent oxidoreductase	PTHR11695:SF564/1.5E-53/--	biological_process:GO:0055114//oxidation-reduction process;molecular_function:GO:0008270//zinc ion binding;GO:0016491//oxidoreductase activity;
Unigene23180_All	707	4.77	0.19	-4.64992	1.35193e-11	Down	7.48662e-13	gi|470120973|ref|XP_004296560.1|/4.4e-75/PREDICTED: metalloendoproteinase 1-like [Fragaria vesca subsp. vesca]	NA	sp|P29136|MEP1_SOYBN/7.1e-39/Metalloendoproteinase 1 OS=Glycine max PE=1 SV=2	egr:104426223/9.7e-67/metalloendoproteinase 1-like; K01402 matrix metalloproteinase-8 (neutrophil collagenase) [EC:3.4.24.34]	At1g24140/1.6e-50/[OW] KOG1565 Gelatinase A and related matrix metalloproteases	PTHR10201/5.0E-91/--	molecular_function:GO:0046872//metal ion binding;GO:0008233//peptidase activity;
CL1526.Contig18_All	893	4.73	0.19	-4.63777	3.07153e-15	Down	1.26464e-16	gi|747104930|ref|XP_011100721.1|/4.6e-53/PREDICTED: beta-glucosidase-like SFR2, chloroplastic [Sesamum indicum]	gi|747104929|ref|XM_011102419.1|/5.62901e-152/PREDICTED: Sesamum indicum beta-glucosidase-like SFR2, chloroplastic (LOC105178861), mRNA	sp|Q8L6H7|SFR2_ORYSJ/4.5e-30/Beta-glucosidase-like SFR2, chloroplastic OS=Oryza sativa subsp. japonica GN=SFR2 PE=2 SV=1	NA	At3g06510/9.4e-27/[G] KOG0626 Beta-glucosidase, lactase phlorizinhydrolase, and related proteins	NA	NA
CL8968.Contig2_All	689	2.46	0.1	-4.62059	5.84048e-06	Down	6.38026e-07	gi|747070768|ref|XP_011082220.1|/8.2e-50/PREDICTED: uncharacterized protein LOC105165041 [Sesamum indicum]	NA	sp|Q6AWW5|Y5262_ARATH/2.4e-15/Ankyrin repeat-containing protein At5g02620 OS=Arabidopsis thaliana GN=At5g02620 PE=1 SV=1	vvi:100243645/3.1e-09/ankyrin repeat-containing protein At5g02620; K15502 serine/threonine-protein phosphatase 6 regulatory ankyrin repeat subunit A	At5g02620/6.4e-15/[R] KOG0504 FOG: Ankyrin repeat	PTHR24177:SF17/8.2E-57/--	NA
CL1013.Contig1_All	3687	0.49	0.02	-4.61471	8.90614e-07	Down	8.6096e-08	gi|747087321|ref|XP_011091199.1|/8.5e-61/PREDICTED: protein NLP6-like [Sesamum indicum]	NA	sp|Q8RWY4|NLP6_ARATH/1.1e-21/Protein NLP6 OS=Arabidopsis thaliana GN=NLP6 PE=2 SV=2	NA	At1g64530/2.9e-21/[R] LSE0422 A Homolog of regulator controlling development of symbiotic root nodules, contains Phox and Bem1p domain, and RWP-RK domain	PTHR32002/3.5E-16/--	NA
CL3391.Contig2_All	2373	22.41	0.92	-4.60636	3.34555e-194	Down	5.42306e-197	gi|747077514|ref|XP_011085880.1|/2.1e-161/PREDICTED: potassium channel SKOR-like [Sesamum indicum]	NA	sp|Q9M8S6|SKOR_ARATH/4.1e-147/Potassium channel SKOR OS=Arabidopsis thaliana GN=SKOR PE=1 SV=1	vra:106763693/1.6e-28/potassium channel AKT1-like; K04908 potassium voltage-gated channel Eag-related subfamily H member 5	At3g02850/1.1e-146/[PT] KOG0498 K+-channel ERG and related proteins, contain PAS/PAC sensor domain	PS50088/9.885/Ankyrin repeat profile.	NA
Unigene20741_All	824	3.87	0.16	-4.59619	4.84322e-11	Down	2.82046e-12	NA	NA	NA	NA	NA	NA	NA
CL8588.Contig1_All	1366	1.91	0.08	-4.57743	7.87925e-10	Down	5.16844e-11	gi|747099920|ref|XP_011098027.1|/6.1e-113/PREDICTED: probable 28S rRNA (cytosine-C(5))-methyltransferase [Sesamum indicum]	gi|747099919|ref|XM_011099725.1|/0/PREDICTED: Sesamum indicum probable 28S rRNA (cytosine-C(5))-methyltransferase (LOC105176812), mRNA	NA	ota:Ot13g01860/1.7e-06/NOL1/NOP2/sun family protein (ISS); K15334 multisite-specific tRNA:(cytosine-C5)-methyltransferase [EC:2.1.1.202]	At5g66180/2.7e-41/[J] KOG2198 tRNA cytosine-5-methylases and related enzymes of the NOL1/NOP2/sun superfamily	PTHR22807:SF16/1.1E-86/--	NA
CL3391.Contig3_All	1664	6.89	0.29	-4.57038	2.38636e-41	Down	2.95992e-43	gi|747077514|ref|XP_011085880.1|/1.1e-52/PREDICTED: potassium channel SKOR-like [Sesamum indicum]	NA	sp|Q9M8S6|SKOR_ARATH/2.3e-43/Potassium channel SKOR OS=Arabidopsis thaliana GN=SKOR PE=1 SV=1	egr:104423692/1.2e-09/integrin-linked protein kinase-like; K06272 integrin-linked kinase [EC:2.7.11.1]	At3g02850/6.0e-43/[PT] KOG0498 K+-channel ERG and related proteins, contain PAS/PAC sensor domain	PS51490/20.021/KHA domain profile.	biological_process:GO:0006813//potassium ion transport;GO:0034220//ion transmembrane transport;GO:0042391//regulation of membrane potential;cellular_component:GO:0005887//integral component of plasma membrane;molecular_function:GO:0005249//voltage-gated potassium channel activity;
CL11243.Contig1_All	1231	5.15	0.22	-4.549	1.95275e-22	Down	5.149e-24	gi|747057846|ref|XP_011075243.1|/3.4e-46/PREDICTED: RING-H2 finger protein ATL79-like [Sesamum indicum]	NA	sp|Q9FGJ6|ATL79_ARATH/1.4e-18/RING-H2 finger protein ATL79 OS=Arabidopsis thaliana GN=ATL79 PE=2 SV=1	mdm:103409998/6.1e-24/RING-H2 finger protein ATL79-like; K19040 E3 ubiquitin-protein ligase ATL10/75/76/77/78 [EC:2.3.2.27]	At5g47610/3.8e-18/[O] KOG0800 FOG: Predicted E3 ubiquitin ligase	PF13639/5.0E-7/Ring finger domain	NA
CL11955.Contig1_All	1363	2.09	0.09	-4.53743	5.81026e-11	Down	3.41152e-12	gi|747071835|ref|XP_011082807.1|/3.7e-102/PREDICTED: bidirectional sugar transporter SWEET2 [Sesamum indicum]	gi|657954541|ref|XM_008370199.1|/7.97171e-33/PREDICTED: Malus x domestica bidirectional sugar transporter SWEET2-like (LOC103432031), mRNA	sp|Q9LH79|SWET2_ARATH/9.1e-83/Bidirectional sugar transporter SWEET2 OS=Arabidopsis thaliana GN=SWEET2 PE=2 SV=1	sind:105165480/5.6e-103/bidirectional sugar transporter SWEET2; K15382 solute carrier family 50 (sugar transporter)	At3g14770/2.4e-82/[R] KOG1623 Multitransmembrane protein	PTHR10791/3.9E-137/--	NA
Unigene19644_All	691	2.78	0.12	-4.53398	8.90725e-07	Down	8.6096e-08	gi|703158872|ref|XP_010112104.1|/1.2e-21/Putative peptidyl-tRNA hydrolase PTRHD1 [Morus notabilis] >gi|587946390|gb|EXC32729.1| Putative peptidyl-tRNA hydrolase PTRHD1 [Morus notabilis]	NA	NA	NA	At5g10700/1.6e-21/[S] KOG3305 Uncharacterized conserved protein	PTHR11717:SF2/2.1E-31/--	molecular_function:GO:0004045//aminoacyl-tRNA hydrolase activity;
CL13693.Contig3_All	1650	2.7	0.12	-4.49185	6.86791e-16	Down	2.70072e-17	gi|182894581|gb|ACB99690.1|/1.5e-110/verticillium wilt resistance-like protein [Mentha x piperita]	gi|698551590|ref|XM_009771062.1|/1.29741e-06/PREDICTED: Nicotiana sylvestris receptor-like protein 12 (LOC104220231), partial mRNA	sp|Q9C9H7|RLP12_ARATH/9.4e-58/Receptor-like protein 12 OS=Arabidopsis thaliana GN=RLP12 PE=2 SV=2	tcc:TCM_032503/1.6e-56/Di-glucose binding protein with Kinesin motor domain; K10406 kinesin family member C2/C3	At1g47890/1.2e-59/[R] KOG0619 FOG: Leucine rich repeat	PF00560/0.015/Leucine Rich Repeat	NA
Unigene18810_All	483	3.36	0.15	-4.48543	2.01285e-05	Down	2.4089e-06	NA	NA	NA	NA	NA	NA	NA
CL8771.Contig5_All	677	15.55	0.7	-4.47342	1.34236e-35	Down	2.00508e-37	gi|747089796|ref|XP_011092552.1|/1.5e-43/PREDICTED: CBS domain-containing protein CBSX1, chloroplastic [Sesamum indicum]	gi|848860447|ref|XM_012975614.1|/6.1086e-71/PREDICTED: Erythranthe guttatus CBS domain-containing protein CBSX2, chloroplastic (LOC105952103), mRNA	sp|O23193|CBSX1_ARATH/3.3e-33/CBS domain-containing protein CBSX1, chloroplastic OS=Arabidopsis thaliana GN=CBSX1 PE=1 SV=2	NA	NA	SM00116/1.6E-5/Domain in cystathionine beta-synthase and other proteins.	NA
Unigene19818_All	487	3.33	0.15	-4.47249	2.01305e-05	Down	2.4089e-06	gi|661880312|emb|CDP16024.1|/3.3e-45/unnamed protein product [Coffea canephora]	NA	sp|Q9LME8|U85A7_ARATH/1.5e-19/UDP-glycosyltransferase 85A7 OS=Arabidopsis thaliana GN=UGT85A7 PE=2 SV=1	nnu:104586815/2.1e-07/UDP-glycosyltransferase 74F2-like; K13691 pathogen-inducible salicylic acid glucosyltransferase [EC:2.4.1.-]	At1g22340/3.9e-19/[GC] KOG1192 UDP-glucuronosyl and UDP-glucosyl transferase	PTHR11926/6.9E-53/--	NA
CL10688.Contig1_All	1379	1.53	0.07	-4.45003	7.06463e-08	Down	5.86832e-09	gi|747055231|ref|XP_011073853.1|/6.0e-52/PREDICTED: putative nuclease HARBI1 [Sesamum indicum]	NA	NA	vvi:104881480/1.0e-19/uncharacterized LOC104881480; K15502 serine/threonine-protein phosphatase 6 regulatory ankyrin repeat subunit A	At3g44640/2.6e-36/[L] KOG4585 Predicted transposase	PTHR22930:SF27/2.2E-21/--	NA
Unigene23975_All	406	3.93	0.18	-4.44846	3.70813e-05	Down	4.66972e-06	NA	NA	NA	NA	NA	NA	NA
Unigene18407_All	628	3.89	0.18	-4.4337	1.03994e-08	Down	7.75556e-10	gi|747055513|ref|XP_011073997.1|/3.9e-06/PREDICTED: 2-alkenal reductase (NADP(+)-dependent)-like isoform X1 [Sesamum indicum]	NA	sp|Q39172|P1_ARATH/1.1e-06/NADP-dependent alkenal double bond reductase P1 OS=Arabidopsis thaliana GN=P1 PE=1 SV=1	aly:ARALYDRAFT_909685/3.8e-06/AT-AER; K08070 2-alkenal reductase [EC:1.3.1.74]	At5g17000/5.8e-07/[R] KOG1196 Predicted NAD-dependent oxidoreductase	NA	NA
Unigene19488_All	608	2.35	0.11	-4.41709	6.87746e-05	Down	9.03666e-06	NA	NA	NA	NA	NA	NA	NA
CL3383.Contig5_All	1519	4.45	0.21	-4.40534	2.07298e-24	Down	4.94828e-26	gi|747065781|ref|XP_011079544.1|/1.8e-110/PREDICTED: peptidyl-prolyl cis-trans isomerase CYP21-3, mitochondrial isoform X1 [Sesamum indicum]	gi|747065780|ref|XM_011081242.1|/0/PREDICTED: Sesamum indicum peptidyl-prolyl cis-trans isomerase CYP21-4 (LOC105163036), transcript variant X1, mRNA	sp|Q94A16|CP21C_ARATH/1.3e-66/Peptidyl-prolyl cis-trans isomerase CYP21-3, mitochondrial OS=Arabidopsis thaliana GN=CYP21-3 PE=2 SV=2	tcc:TCM_004829/4.5e-85/Cyclophilin-like peptidyl-prolyl cis-trans isomerase family protein isoform 1; K12736 peptidylprolyl isomerase domain and WD repeat-containing protein 1 [EC:5.2.1.8]	At3g66654/8.4e-68/[O] KOG0882 Cyclophilin-related peptidyl-prolyl cis-trans isomerase	PTHR11071/9.6E-118/--	NA
CL190.Contig5_All	2285	2.33	0.11	-4.40475	1.54802e-19	Down	4.816e-21	gi|747047685|ref|XP_011069822.1|/8.7e-298/PREDICTED: probable LRR receptor-like serine/threonine-protein kinase At4g30520 [Sesamum indicum]	gi|747047684|ref|XM_011071520.1|/0/PREDICTED: Sesamum indicum probable LRR receptor-like serine/threonine-protein kinase At4g30520 (LOC105155622), mRNA	sp|Q8VYT3|Y4052_ARATH/1.3e-238/Probable LRR receptor-like serine/threonine-protein kinase At4g30520 OS=Arabidopsis thaliana GN=At4g30520 PE=2 SV=1	pda:103722441/7.8e-158/SERK2; somatic embryogenesis receptor kinase 2-like; K13418 somatic embryogenesis receptor kinase 1 [EC:2.7.10.1 2.7.11.1]	At2g23950/1.9e-212/[T] LSE0002 A Receptor protein kinase containing LRR repeats	PTHR27001:SF144/0.0/--	NA
CL12130.Contig3_All	1030	6.34	0.3	-4.40145	1.02129e-22	Down	2.65492e-24	gi|747096735|ref|XP_011096301.1|/2.1e-102/PREDICTED: E3 ubiquitin-protein ligase RMA1H1-like [Sesamum indicum]	gi|811578894|gb|KM666205.1|/3.67457e-15/Ananas bracteatus clone 51488c microsatellite sequence	sp|Q6R567|RMA1_CAPAN/1.6e-52/E3 ubiquitin-protein ligase RMA1H1 OS=Capsicum annuum GN=RMA1H1 PE=1 SV=1	sind:105175535/3.2e-103/E3 ubiquitin-protein ligase RMA1H1-like; K10666 E3 ubiquitin-protein ligase RNF5 [EC:2.3.2.27]	At4g03510/3.6e-38/[O] KOG0823 Predicted E3 ubiquitin ligase	SM00184/1.7E-10/Ring finger	NA
CL4154.Contig1_All	2324	3.16	0.15	-4.39689	3.44545e-26	Down	7.51286e-28	gi|747075648|ref|XP_011084868.1|/2.4e-287/PREDICTED: DEAD-box ATP-dependent RNA helicase 18 [Sesamum indicum]	gi|747075647|ref|XM_011086566.1|/0/PREDICTED: Sesamum indicum DEAD-box ATP-dependent RNA helicase 18 (LOC105167016), mRNA	sp|Q9FLB0|RH18_ARATH/3.3e-234/DEAD-box ATP-dependent RNA helicase 18 OS=Arabidopsis thaliana GN=RH18 PE=2 SV=1	sind:105167016/3.7e-288/DEAD-box ATP-dependent RNA helicase 18; K14809 ATP-dependent RNA helicase DDX55/SPB4 [EC:3.6.4.13]	At5g05450/8.8e-234/[A] KOG0345 ATP-dependent RNA helicase	PS51195/8.914/DEAD-box RNA helicase Q motif profile.	biological_process:GO:0010501//RNA secondary structure unwinding;molecular_function:GO:0003723//RNA binding;GO:0005524//ATP binding;GO:0004004//ATP-dependent RNA helicase activity;
CL4358.Contig2_All	319	10.28	0.49	-4.39091	1.14931e-09	Down	7.65486e-11	NA	NA	NA	NA	NA	NA	NA
CL11495.Contig2_All	862	6.48	0.31	-4.38565	1.57361e-18	Down	5.23006e-20	gi|747070307|ref|XP_011081969.1|/7.8e-82/PREDICTED: BTB/POZ domain-containing protein NPY1 [Sesamum indicum]	NA	sp|Q8H1D3|NPY1_ARATH/1.1e-46/BTB/POZ domain-containing protein NPY1 OS=Arabidopsis thaliana GN=NPY1 PE=2 SV=1	bdi:100839967/4.7e-15/uncharacterized LOC100839967; K15095 (+)-neomenthol dehydrogenase [EC:1.1.1.208]	At4g31820/3.0e-46/[T] LSE1207 A Photoreceptor NPH1 (nonphototropic hypocotyl 1)-interacting protein	PTHR32370/1.0E-96/--	biological_process:GO:0044699//single-organism process;GO:0065007//biological regulation;
CL8684.Contig4_All	550	2.92	0.14	-4.38247	2.01264e-05	Down	2.4089e-06	NA	NA	NA	NA	NA	NA	NA
Unigene26926_All	550	5.4	0.26	-4.37638	1.1491e-09	Down	7.65486e-11	gi|590674218|ref|XP_007039107.1|/9.4e-57/O-Glycosyl hydrolases family 17 protein [Theobroma cacao] >gi|508776352|gb|EOY23608.1| O-Glycosyl hydrolases family 17 protein [Theobroma cacao]	NA	sp|P52409|E13B_WHEAT/2.1e-30/Glucan endo-1,3-beta-glucosidase OS=Triticum aestivum GN=GLC1 PE=2 SV=1	nnu:104604884/2.9e-26/glucan endo-1,3-beta-glucosidase 3-like; K19891 glucan endo-1,3-beta-glucosidase 1/2/3 [EC:3.2.1.39]	At3g46570/8.9e-36/[MVG] LSE0111 A beta-1, 3 glucanase	PTHR32227/2.4E-90/--	biological_process:GO:0005975//carbohydrate metabolic process;cellular_component:GO:0016021//integral component of membrane;GO:0046658//anchored component of plasma membrane;molecular_function:GO:0004553//hydrolase activity, hydrolyzing O-glycosyl compounds;GO:0030247//polysaccharide binding;
CL5393.Contig4_All	2009	3.53	0.17	-4.37606	4.54009e-25	Down	1.0483e-26	gi|747052921|ref|XP_011072596.1|/7.2e-280/PREDICTED: aldehyde dehydrogenase family 7 member B4 isoform X1 [Sesamum indicum]	gi|747052922|ref|XM_011074295.1|/0/PREDICTED: Sesamum indicum aldehyde dehydrogenase family 7 member B4 (LOC105157813), transcript variant X2, mRNA	sp|Q9SYG7|AL7B4_ARATH/2.7e-248/Aldehyde dehydrogenase family 7 member B4 OS=Arabidopsis thaliana GN=ALDH7B4 PE=2 SV=3	sind:105157813/1.1e-280/aldehyde dehydrogenase family 7 member B4; K14085 aldehyde dehydrogenase family 7 member A1 [EC:1.2.1.31 1.2.1.8 1.2.1.3]	At1g54100/7.1e-248/[C] KOG2453 Aldehyde dehydrogenase	PTHR11699/0.0/--	biological_process:GO:0055114//oxidation-reduction process;molecular_function:GO:0016620//oxidoreductase activity, acting on the aldehyde or oxo group of donors, NAD or NADP as acceptor;
Unigene4589_All	1339	11.42	0.55	-4.37599	9.43692e-53	Down	8.45304e-55	gi|747069383|ref|XP_011081484.1|/4.7e-142/PREDICTED: uncharacterized protein LOC105164531 isoform X1 [Sesamum indicum]	gi|848866256|ref|XM_012978356.1|/1.84964e-148/PREDICTED: Erythranthe guttatus uncharacterized LOC105954678 (LOC105954678), transcript variant X3, mRNA	NA	NA	NA	PTHR13428/2.4E-56/--	NA
CL4187.Contig1_All	1958	568.98	27.94	-4.34797	0	Down	0	gi|964749179|ref|NP_001304907.1|/2.0e-258/polyphenol oxidase I, chloroplastic-like [Sesamum indicum] >gi|386870493|gb|AFJ42577.1| polyphenol oxidase [Sesamum indicum]	gi|848900974|ref|XM_012995214.1|/0/PREDICTED: Erythranthe guttatus polyphenol oxidase I, chloroplastic-like (LOC105970401), mRNA	sp|Q9MB14|PPO2_IPOBA/1.4e-140/Polyphenol oxidase II, chloroplastic OS=Ipomoea batatas GN=co-2 PE=2 SV=2	sind:105176878/3.0e-259/PPO; polyphenol oxidase I, chloroplastic-like; K00422 polyphenol oxidase [EC:1.10.3.1]	Hs4505285/9.9e-29/[WV] KOG1216 von Willebrand factor and related coagulation proteins	PF12142/8.8E-24/Polyphenol oxidase middle domain	biological_process:GO:0046148//pigment biosynthetic process;GO:0055114//oxidation-reduction process;molecular_function:GO:0046872//metal ion binding;GO:0004097//catechol oxidase activity;
Unigene25053_All	588	2.44	0.12	-4.34577	6.87369e-05	Down	9.03666e-06	NA	NA	NA	NA	NA	NA	NA
Unigene26534_All	484	3.05	0.15	-4.34577	6.87494e-05	Down	9.03666e-06	gi|225451709|ref|XP_002276804.1|/1.7e-38/PREDICTED: UDP-glycosyltransferase 83A1 [Vitis vinifera]	NA	sp|Q9SGA8|U83A1_ARATH/1.7e-28/UDP-glycosyltransferase 83A1 OS=Arabidopsis thaliana GN=UGT83A1 PE=2 SV=1	gmx:100817617/1.1e-21/UDP-glycosyltransferase 83A1-like; K04628 2-hydroxyacylsphingosine 1-beta-galactosyltransferase [EC:2.4.1.45]	At3g02100/4.6e-28/[GC] KOG1192 UDP-glucuronosyl and UDP-glucosyl transferase	PTHR11926/5.0E-41/--	NA
CL8683.Contig3_All	1803	6.83	0.34	-4.32828	6.04241e-43	Down	7.06664e-45	NA	NA	NA	NA	NA	NA	NA
CL11135.Contig1_All	1101	5.82	0.29	-4.32689	1.95364e-22	Down	5.149e-24	gi|747055760|ref|XP_011074125.1|/1.3e-134/PREDICTED: uncharacterized protein LOC105158910 [Sesamum indicum]	gi|802627980|ref|XM_012221517.1|/6.9396e-157/PREDICTED: Jatropha curcas uncharacterized LOC105637867 (LOC105637867), mRNA	NA	mdm:103430715/1.5e-26/uncharacterized LOC103430715; K13115 coiled-coil domain-containing protein 130	At3g01660/1.2e-39/[IR] KOG1269 SAM-dependent methyltransferases	PF08241/5.6E-11/Methyltransferase domain	biological_process:GO:0032259//methylation;cellular_component:GO:0009507//chloroplast;molecular_function:GO:0008168//methyltransferase activity;
Unigene24072_All	491	3	0.15	-4.32193	6.8762e-05	Down	9.03666e-06	gi|747040375|ref|XP_011078242.1|/8.4e-49/PREDICTED: histidine kinase 5-like [Sesamum indicum] >gi|747040377|ref|XP_011078323.1| PREDICTED: histidine kinase 5-like [Sesamum indicum] >gi|747040379|ref|XP_011078407.1| PREDICTED: histidine kinase 5-like [Sesamum indicum]	gi|747040378|ref|XM_011080105.1|/3.46575e-52/PREDICTED: Sesamum indicum histidine kinase 5-like (LOC105162005), transcript variant X3, mRNA	sp|Q3S4A7|AHK5_ARATH/1.8e-25/Histidine kinase 5 OS=Arabidopsis thaliana GN=AHK5 PE=1 SV=1	dosa:Os03t0717700-01/6.6e-14/Os03g0717700, OHK4, HISTIDINE_KINASE_4; Histidine kinase, Cytokinin signaling; K14489 arabidopsis histidine kinase 2/3/4 (cytokinin receptor) [EC:2.7.13.3]	At5g10720/4.7e-20/[T] KOG0519 Sensory transduction histidine kinase	PTHR24423:SF475/8.5E-48/--	NA
CL5258.Contig2_All	1147	2.98	0.15	-4.31228	3.76725e-12	Down	1.98126e-13	NA	NA	NA	NA	NA	NA	NA
CL738.Contig1_All	2423	4.33	0.22	-4.29879	6.24511e-37	Down	8.9609e-39	gi|747061295|ref|XP_011077109.1|/6.2e-153/PREDICTED: putative late blight resistance protein homolog R1B-14 [Sesamum indicum]	NA	sp|Q8W1E0|R1A_SOLDE/8.8e-81/Late blight resistance protein R1-A OS=Solanum demissum GN=R1A PE=3 SV=1	pmum:103333373/1.9e-69/probable disease resistance RPP8-like protein 2; K13457 disease resistance protein RPM1	NA	PTHR23155/1.5E-122/--	NA
[truncated: 2,513 more rows]
